# Supplementary material for: Electron flow in hydrogenotrophic methanogens under nickel limitation
Source: Nature. 2025 Jul 2;644(8076):490–6. doi: 10.1038/s41586-025-09229-y (PMC12350162; doi:10.1038/s41586-025-09229-y)
Supplement: Supplementary file 3 — Source data for all values. [file 41586_2025_9229_MOESM3_ESM.xlsx]

## Sheet: Fig. 1a
	Fig. 1a
		Control			Ni limit				Control			Fe limit				Control	H2CO2 limit
	Intensity	2.53614e+11	2.74749e+11	2.34408e+11	1.85126e+11	1.7181e+11	1.77908e+11		5.35077e+11	5.42384e+11	4.45348e+11	5.06101e+11	4.48674e+11	4.41626e+11		4.18762e+11	3.18351e+11	2.99638e+11	3.11239e+11
	FwdA	790465952	9.12289e+08	836197472	1.26615e+09	1.26462e+09	1362739642		1960110571	1700604818	1438179151	1266190419	1103321696	1274805580		1442249679	1346774903	1356508741	1360719709
	FwdB	623891170	6.03775e+08	5.61223e+08	332247867	3.19403e+08	3.58927e+08		1799862765	1818279601	1429128579	821371389	634846129	724951213		1064393533	745645059	719192772	709193802
	FwdC	7837939830	6720598947	6813474782	1692410676	1.7352e+09	1670039901		12070515784	11943092741	8649355192	10999011473	7532684291	6746320184		8590262960	5151829046	4412780297	4210578091
	FwdD	3110026387	2807078679	2318441330	2558533980	2455534434	1325164150		5248712880	5135410820	3864978889	2459545120	2004865414	1876315350		3928470230	4272875360	3841383920	4007855840
	FwdF	2193127503	2.77871e+09	2.64078e+09	1.77862e+09	1.66178e+09	1865480256		3652476711	3130730416	2876420717	3.44878e+09	2.64888e+09	2.70281e+09		3028260440	1857125365	1764063752	1777413176
	FwdG	75889260	4.57166e+07	4.21771e+07	55268750	4.70535e+07	44301970		739761938	873637420	951864508	581443291	5.60376e+08	653781279		1380263100	723424791	784235742	769791200
	FmdB	415518143	742455525	726236532	8.38786e+08	803393859	9.54406e+08		2138696796	1912657082	1453902015	1338865337	946398009	1040819579		1644026915	1316543495	1321655009	1380748827
	FmdC	1145131761	1.24936e+09	1064034264	1285078718	1202729455	1279813692		2846318958	2774343340	2424891736	1829029668	1297442976	1518382465		1998421897	2242253887	2046317753	2218364570
	Ftr	312668694	229367243	212519174	153501813	150067591	161732105		674101787	529577306	426393905	336731868	265270859	281569807		514557567	305256190	286437720	291029111
	Mch	1343943643	1445432156	1428484216	819339300	824285375	862872103		2333079167	2336312538	1788308926	1321593782	1005108166	1031822142		1793989459	957801804	856410910	882884163
	Hmd	1224784990	1.8157e+09	1.5442e+09	6758311044	4547197426	4.06029e+09		2.31676e+09	2.63565e+09	1753777187	1.10766e+09	9.22211e+08	8.74928e+08		2106229106	893856655	803899089	882643889
	Mtd	2536304618	3342062848	3283606568	3021755425	3.07639e+09	3077974352		5282801670	4644344610	3682110612	2852952346	2377805680	2673447651		3873260317	2886267860	2913659075	2812196871
	FrhA	4451839507	7240592691	6757274681	3434530	2628601	4325887		12560329196	12872889975	11894895188	4966359661	4213662894	4064130707		10564060625	11893235748	11571176421	11975617156
	FrhG	2025846725	1.0907e+09	8.21835e+08	8416070	10847220	7517550		1.42423e+09	1.66512e+09	1456815572	1011264332	7.49045e+08	7.53712e+08		3.07178e+09	2.47682e+09	2.36274e+09	2.59956e+09
	FrhB	853694973	1.0436e+09	9.61578e+08	16973825	18664106	19626712		2050637983	2111111353	1864718134	1057886733	853564270	865726766		1.47691e+09	1564259606	1.49816e+09	1565788364
	Mer	6765726479	7.93466e+09	7396681627	5666397637	5283856546	4706971015		15135350205	12698392252	1.10281e+10	5.59904e+09	5217090669	4830431947		13828829986	16517594623	14596564493	15932198031
	MtrA1	500823464	378075653	371176808	308122785	263569645	366244450		799898082	634326747	435618309	800383823	536323861	581274363		592662740	321270660	320269180	312162750
	MtrB	999066230	736197700	655821220	186285453	174540522	179637710		1319887660	1324164320	1133941140	903742980	683978350	650567630		565538760	439754130	407888870	415310700
	MtrC	117952513	77112501	64470500	173806000	139740840	183588590		156184830	94144070	111313709	362610844	224920997	243642600		136586500	74348660	72975470	70164290
	MtrD	43837890	22241360	12761001	85408000	69469850	99784100		54088940	20133440	20073020	138414300	79888460	99579620		27373280	8650207	10102830	9679500
	MtrE	36632510	41809980	27671844	167720441	134545110	194529511		141700074	70482400	74348620	346522519	1.93069e+08	222517313		105685388	46557438	37734510	42068810
	MtrF	185059620	155355012	118908338	150045892	134489310	110451038		541032474	549476930	543157627	444007787	411268159	439251573		512458349	382148526	343478216	369105998
	MtrG	285426503	183280655	1.61293e+08	118322437	109387789	130885736		526391859	447786281	334699710	439983345	315348300	359726490		141609690	66708099	142490732	100434257
	MtrH	3834533888	2932272151	2437533024	1284124342	1225709570	1177490141		6819822344	5268498209	6595364019	4616961589	4982240645	4444244788		7297792042	5045750234	4464700621	4930922650
	McrA	13764629613	13733466522	1.30046e+10	1.3486e+09	1.32141e+09	1.30512e+09		34265181525	31588853490	30142946310	1.73279e+10	17059358082	1.76441e+10		22647000465	27696236754	27357470211	2.86052e+10
	McrB	2675910829	1752331930	1864479337	2.1371e+08	2.0911e+08	245962726		3.63185e+09	3345182512	2916402640	2399861313	1971752684	2161661020		2982899591	2285244676	2165879175	2212763275
	McrG	1.71971e+10	1.91559e+10	1.85808e+10	1891761271	1.75048e+09	1.65868e+09		3.24292e+10	36642031662	1.98539e+10	2.02275e+10	17545400216	16336249492		21161389020	25076343796	23987620170	23488482644
	MrtA	2.57957e+09	2.13127e+09	2018390196	1004597566	963878012	1053951790		8961555158	9.56799e+09	7.68661e+09	5734178035	4594982812	4661805698		4425859878	430769958	412550948	389562942
	MrtB	681831035	1418172025	1171508330	7.214e+08	6.80546e+08	733128704		2125407705	2012043451	1732905445	1421503951	1.13184e+09	1213938067		2007218170	222173421	187480769	194631374
	MrtG	7872727386	1.36922e+10	1.09248e+10	7.18005e+09	6.37681e+09	6.0688e+09		23077973871	23637997468	19705736162	11993122857	10538250306	8716590034		25863750749	2853791616	2.54272e+09	2.38122e+09
	MvhA	4139712585	3055686647	3000516802	4.47983e+07	4.64626e+07	4.74596e+07		3977565435	3896428833	3290192119	1610073488	1321040943	1435091444		3171843180	1862179280	1687988895	1735320823
	MvhG	910458172	744741602	5.91595e+08	26329759	24790725	23151922		2558440007	2982812467	2027162991	1114950699	843941133	831488995		3280794641	1128428976	1007250479	1054732284
	MvhD	740959625	909657406	979865378	4.50004e+07	43714339	49990450		1642498316	1533870954	1182274567	725692665	513627453	567849829		778450547	414742901	393440979	427590755
	MvhB	1610033130	1364425972	1.18812e+09	9.81339e+08	928197074	988202912		1874768899	2161197484	1506086013	1083399272	856410895	8.90692e+08		3015579646	1190227979	1092451175	1119638784
	HdrA	1249004658	1.46139e+09	1.3256e+09	9.28399e+08	9.16021e+08	9.57236e+08		3654122309	2.75042e+09	2.22513e+09	1808468550	1.49273e+09	1734884515		2706721303	1162732750	1092294924	1073268984
	HdrB	3.92972e+08	8.61639e+08	8.73325e+08	4.714e+08	4.75597e+08	4.95984e+08		2295375251	2521191049	1858656335	750426793	6.88285e+08	650987154		2530883509	1208575350	1180055610	1198110686
	HdrC	4563358101	4385348496	4029737693	2635657251	2430183305	2287028151		10545104827	11751910323	1.02926e+10	2633751406	2418475768	2311543831		6098215676	5869798071	5683568291	5658722034
	ElpA	0	361116	1196910	962056788	982435785	9.91252e+08		ND	ND	ND	ND	ND	ND		ND	ND	ND	ND
	ElpB	0	120327	0	7.02795e+08	7.02006e+08	719038968		ND	ND	ND	ND	ND	ND		ND	ND	ND	ND
	ElpC	0	0	0	714646692	675083212	623749992		676550	978138	22224230	0	0	0		ND	ND	ND	ND
	ElpX	0	0	0	1.0365e+08	1.18788e+08	1.1436e+08		ND	ND	ND	ND	ND	ND		ND	ND	ND	ND
	Transporter	4317990	6403650	5787767	216440810	183655451	235155340		6.64492e+06	8174310	2893676	9944140	6160860	7635170		5091641	541340	1743818	1736423
	ABC transporter	0	0	0	2124100	1908331	3399214		3883270	0	0	7305724	6071735	8307334		ND	ND	ND	ND
	CobN1	8319571	7501137	6.25791e+06	2.63738e+09	2548082488	2.02941e+09		12769943	9862983	12026685	1820705	1172775	3310550		8080660	4420520	3982631	4267716
	NikR1	390002	190088	845345	17213950	14759370	15975760		14919180	760196	2365760	16584950	16461610	17208930		ND	ND	ND	ND
	HcgG	8489740	7519872	5689272	77933029	7.73462e+07	8.35416e+07		21061340	19128850	20121290	58473909	47719886	55123070		22711270	25074360	22219935	22240960
	FeoA	ND	ND	ND	ND	ND	ND		1212540	1622460	1394180	635882040	614309072	626062990		ND	ND	ND	ND
	FeoB1	ND	ND	ND	ND	ND	ND		7637520	3249223	1238110	128099063	97909144	122308495		ND	ND	ND	ND
	FeoB2	ND	ND	ND	ND	ND	ND		14149178	17171984	12867860	482232927	3.51203e+08	460792270		7753260	0	1279700	0

## Sheet: Fig.1b-h
	Fig. 1b-h
			Nickel conc.
			5000			250			125			50
	Fig1b	MvhA	4139712585	3055686647	3000516802	1192032053	1077804799	1341544137	179690979	2.8965e+08	3.02222e+08	4.47983e+07	4.64626e+07	4.74596e+07
		MvhG	910458172	744741602	5.91595e+08	1.81894e+08	1.72765e+08	1.87587e+08	50305554	61515220	67029106	26329759	24790725	23151922
		MvhD	740959625	909657406	979865378	347885231	305897057	3.13118e+08	9.33953e+07	1.28192e+08	131787113	4.50004e+07	43714339	49990450
		MvhB	1610033130	1364425972	1.18812e+09	8.1705e+08	813214342	903920445	955137453	1101012842	905745370	9.81339e+08	928197074	988202912
	Fig1c	ElpA	0	361116	1196910	239368580	274823851	251037698	7.75627e+08	7.01618e+08	678749020	962056788	982435785	9.91252e+08
		ElpB	0	120327	0	197196713	2.44908e+08	201849288	661813894	559904012	5.66348e+08	7.02795e+08	7.02006e+08	719038968
		ElpC	0	0	0	193641082	207303982	2.56266e+08	641978392	544228570	552386867	714646692	675083212	623749992
		ElpX	0	0	0	15685150	18164857	20703892	6.28858e+07	36405983	52652122	1.0365e+08	1.18788e+08	1.1436e+08
	Fig1d	HdrA	1249004658	1.46139e+09	1.3256e+09	1.16799e+09	1.0516e+09	1.19867e+09	1176022613	1.15327e+09	1033988869	9.28399e+08	9.16021e+08	9.57236e+08
		HdrB	3.92972e+08	8.61639e+08	8.73325e+08	4.15685e+08	501683114	5.0507e+08	5.1662e+08	5.4064e+08	5.29796e+08	4.714e+08	4.75597e+08	4.95984e+08
		HdrC	4563358101	4385348496	4029737693	2918359794	2.69482e+09	2929592778	2855067030	2.0318e+09	2703297569	2635657251	2430183305	2287028151
	Fig1e	FrhA	4451839507	7240592691	6757274681	614791040	445150976	808302310	18031446	31732102	39430570	3434530	2628601	4325887
		FrhG	2025846725	1.0907e+09	8.21835e+08	1.24996e+08	95776920	1.53106e+08	25439030	41545518	4.42854e+07	8416070	10847220	7517550
		FrhB	853694973	1.0436e+09	9.61578e+08	1.52763e+08	118605446	1.78319e+08	3.91021e+07	5.3834e+07	5.35106e+07	16973825	18664106	19626712
	Fig1f	Hmd	1224784990	1.8157e+09	1.5442e+09	5482959911	5678715995	5664662381	6704362788	4.84042e+09	4.75311e+09	6758311044	4547197426	4.06029e+09
	Fig1g	Mtd	2536304618	3342062848	3283606568	1201840624	1224845759	1206609210	2353595478	2684288133	2448288318	3021755425	3.07639e+09	3077974352
	Fig1h	Intensity	2.53614e+11	2.74749e+11	2.34408e+11	1.987e+11	1.79168e+11	2.10411e+11	1.99122e+11	1.8226e+11	1.88568e+11	1.85126e+11	1.7181e+11	1.77908e+11

## Sheet: Fig. 2a
	Fig. 2a
			5 μM Ni2+			50 nM Ni2+
		Mvh	8.14912	6.95943	8.25264	0.0395891	0.0386215	0.0718724
		Frh	1.98204	2.3338	1.89563	0.0015895	0.00125692	0.00306634
		Hmd	2.64657	3.00298	2.67016	21.0394	22.1854	20.9333
		Mtd	2.44186	2.74255	2.65405	5.70485	5.71389	4.2862

## Sheet: Fig. 2b
	Fig. 2b
			5 μM Ni2+						50 nM Ni2+
			H2			N2			H2			N2
		1	0	0	0	0	0	0	0	0	0	0	0	0
		3	25.3805	7.61278	4.40226	0.205752	18.1677	4.19936	30.7917	6.03519	18.8267	-0.673383	2.64906	-3.44429
		5	95.0644	71.3768	35.5146	-24.2508	-0.0704135	-0.0641729	68.9077	12.7444	41.612	-1.52451	-0.998872	-8.65947
		8	74.9069	85.9226	62.0112	-21.5303	-3.80305	2.85316	118.368	33.6251	36.8898	2.03665	-12.1025	-4.22338
		15	134.013	105.298	80.5352	-28.1923	1.97955	-4.45977	207.694	62.7286	100.026	13.817	28.7867	-7.87917
		30	251.56	215.452	202.826	-15.576	-6.59955	-4.53376	345.252	123.853	218.636	11.8452	-0.516654	5.71714

## Sheet: Fig. 2c
	Fig. 2c
			50 nM Ni2+
			+F420 + Methenyl-H4MPT+			+F420 + Methenyl-H4MPT+ + TosMIC			+ Methenyl-H4MPT+			+F420			No additive
		1	0	0	0	0	0	0	0	0	0	0	0	0	0	0	0
		3	53.6574	22.7339	15.6075	8.30932	2.80271	-3.0141	-9.25113	9.34406	4.29549	3.0147	0.250865	4.73519	26.0297	6.31342	27.6271
		5	96.1501	40.1376	13.3711	25.6364	-4.80229	6.99812	-9.89647	9.15259	-1.80293	1.13477	21.1818	0.343947	3.80838	11.9359	3.3238
		8	128.262	46.6273	35.9384	9.92688	-6.95737	2.37519	-1.48429	7.05414	17.0356	-3.87677	0.497932	3.19707	-2.90684	8.37466	16.2186
		15	278.756	127.929	36.5128	29.2312	-0.75297	-4.06816	14.3212	7.19492	1.62887	8.72068	-1.97602	-0.285038	-3.90259	16.3847	7.86568
		30	466.152	248.063	203.342	26.0359	18.1786	30.8026	11.0783	21.9964	10.5297	27.1886	5.89936	54.3914	26.204	29.4432	16.8862

## Sheet: Fig. 2f
	Fig. 2f
		Elution volumn (mL)	F420Hdr activity (U/mL)	BV Hdr activity (U/mL)
		11.25	0	0
		11.75	0	0.13091
		12.25	0.11401	1.32914
		12.75	0.12557	2.69093
		13.25	0.1917	1.78695
		13.75	0.2676	7.82372
		14.25	0.07743	6.53645
		14.75	0.02266	0.73834
		15.25	0	0.13852
		15.75	0	0
		16.25	0	0
		16.75	0	0
		17.25	0	0

## Sheet: ED Table. 1
	Fig. 2g			Intensity
		Protein	kDa	Fraction1	Fraction2	Fraction3	Fraction4	Fraction5	Fraction6	Fraction7	Fraction8	Fraction9	Fraction10	Fraction11	Fraction12
						1 MDa			0.5 MDa				0.2 MDa
		HdrA	72	9389200000	5760100000	3839400000	3879300000	6330000000	6198900000	3738900000	1302700000	179930000	71187000	23969000	54073000
		FwdA	63	7560000000	4560700000	2524300000	1972200000	1381400000	1955000000	2724000000	3192400000	2300500000	867140000	129280000	54668000
		FwdB	49	2433900000	1256000000	785590000	618990000	780990000	558140000	794630000	695790000	356860000	102740000	33752000	65808000
		FmdB	48	4862100000	2323600000	1411200000	1412900000	1050700000	1046500000	1549600000	2294300000	1560500000	824430000	105650000	59356000
		MvhB	44	4753000000	1875200000	1114500000	1256500000	729990000	1846800000	3024600000	2491700000	1533700000	2414000000	1766500000	931420000
		ElpB	43	9515900000	4135800000	3595400000	4856300000	5860700000	3773600000	3631700000	2997100000	2561100000	3556100000	2986100000	2702200000
		FmdC	43	7255700000	2796200000	1994600000	1851100000	1098700000	1707000000	2916600000	4121400000	3097800000	1088400000	592070000	724690000
		FwdF	39	11719000000	4308100000	4609300000	5806500000	1835800000	5790500000	5172000000	3319200000	583520000	220100000	192290000	443580000
		ElpA	38	8561500000	2762700000	2247700000	2867500000	3116100000	4660200000	2919000000	3941800000	2943700000	3149400000	1073300000	1287900000
		HdrB	33	5119700000	3145800000	2053400000	2266600000	2842800000	4112700000	2197200000	534250000	75945000	29988000	86608000	452580000
		FwdC	29	4110500000	2094100000	1255000000	1002600000	1118200000	826290000	1166900000	1288300000	667110000	231490000	65338000	53747000
		HdrC	21	3838000000	1862100000	1394900000	1019100000	2357900000	2495900000	1086600000	121750000	18295000	6899700	20507000	16209000
		ElpC	16	9572200000	4650300000	3471600000	4220000000	5034600000	3751400000	2534600000	1102600000	401570000	258630000	238490000	528810000
		FwdD	14	5414800000	2789900000	2467500000	1866700000	2203700000	1598200000	2039800000	1656200000	913950000	298740000	85656000	54873000

## Sheet: ED Fig. 1a
		Extended Data Fig. 3
			Nickel conc.
			5000			250			125			50
		Intensity	2.53614e+11	2.74749e+11	2.34408e+11	1.987e+11	1.79168e+11	2.10411e+11	1.99122e+11	1.8226e+11	1.88568e+11	1.85126e+11	1.7181e+11	1.77908e+11
		FwdA	790465952	9.12289e+08	836197472	1.60675e+09	1.42323e+09	1221684656	1.48785e+09	1.42166e+09	1495023558	1.26615e+09	1.26462e+09	1362739642
		FwdB	623891170	6.03775e+08	5.61223e+08	4.61259e+08	371356085	396477853	4.15034e+08	391027938	399473515	332247867	3.19403e+08	3.58927e+08
		FwdC	7837939830	6720598947	6813474782	1663688711	2126340907	3154360988	1.99482e+09	2984745677	2.1935e+09	1692410676	1.7352e+09	1670039901
		FwdD	3110026387	2807078679	2318441330	2301357842	2108934280	1813645070	2328581010	2469604351	2188050961	2558533980	2455534434	1325164150
		FwdF	2193127503	2.77871e+09	2.64078e+09	1.64971e+09	1972810436	1.67504e+09	1.9996e+09	2.66122e+09	2071093686	1.77862e+09	1.66178e+09	1865480256
		FwdG	75889260	4.57166e+07	4.21771e+07	5.49301e+07	5.06337e+07	4.60469e+07	49153650	5.69885e+07	5.02862e+07	55268750	4.70535e+07	44301970
		FmdB	415518143	742455525	726236532	1075727144	1.06499e+09	968262674	1.07669e+09	1.05179e+09	1.09192e+09	8.38786e+08	803393859	9.54406e+08
		FmdC	1145131761	1.24936e+09	1064034264	1774796171	1581066803	1.3591e+09	1743604701	1400561812	1678051085	1285078718	1202729455	1279813692
		Ftr	312668694	229367243	212519174	180638045	163451013	183916433	179545233	209049707	192662527	153501813	150067591	161732105
		Mch	1343943643	1445432156	1428484216	900745796	949308103	1030044113	992107944	1.02912e+09	956542687	819339300	824285375	862872103
		Hmd	1224784990	1.8157e+09	1.5442e+09	5482959911	5678715995	5664662381	6704362788	4.84042e+09	4.75311e+09	6758311044	4547197426	4.06029e+09
		Mtd	2536304618	3342062848	3283606568	1201840624	1224845759	1206609210	2353595478	2684288133	2448288318	3021755425	3.07639e+09	3077974352
		FrhA	4451839507	7240592691	6757274681	614791040	445150976	808302310	18031446	31732102	39430570	3434530	2628601	4325887
		FrhG	2025846725	1.0907e+09	8.21835e+08	1.24996e+08	95776920	1.53106e+08	25439030	41545518	4.42854e+07	8416070	10847220	7517550
		FrhB	853694973	1.0436e+09	9.61578e+08	1.52763e+08	118605446	1.78319e+08	3.91021e+07	5.3834e+07	5.35106e+07	16973825	18664106	19626712
		Mer	6765726479	7.93466e+09	7396681627	6659479698	6207560604	5.01197e+09	5808586323	5680502945	6021849172	5666397637	5283856546	4706971015
		MtrA1	500823464	378075653	371176808	421238080	340452349	301467900	422997174	462650645	390254001	308122785	263569645	366244450
		MtrB	999066230	736197700	655821220	373792010	299106430	256994720	285300560	244342900	233236911	186285453	174540522	179637710
		MtrC	117952513	77112501	64470500	211828580	131751180	124203950	193335280	216466420	179704460	173806000	139740840	183588590
		MtrD	43837890	22241360	12761001	113260900	68044990	52243390	100218740	103756820	87705320	85408000	69469850	99784100
		MtrE	36632510	41809980	27671844	197734493	1.25244e+08	94820815	189170939	1.87358e+08	191135711	167720441	134545110	194529511
		MtrF	185059620	155355012	118908338	184284550	156168520	156706271	172940591	131987951	150135791	150045892	134489310	110451038
		MtrG	285426503	183280655	1.61293e+08	154371695	125963162	1.04513e+08	1.52696e+08	160297354	132807708	118322437	109387789	130885736
		MtrH	3834533888	2932272151	2437533024	1.68455e+09	1540346985	1558806042	1572924487	1354358560	1591379763	1284124342	1225709570	1177490141
		McrA	13764629613	13733466522	1.30046e+10	2.84678e+09	2.46242e+09	2.24369e+09	1.61264e+09	1.68678e+09	1956958917	1.3486e+09	1.32141e+09	1.30512e+09
		McrB	2675910829	1752331930	1864479337	4.02474e+08	3.76725e+08	2.89116e+08	2.56481e+08	3.04027e+08	2.93002e+08	2.1371e+08	2.0911e+08	245962726
		McrG	1.71971e+10	1.91559e+10	1.85808e+10	2.86078e+09	2.77997e+09	1906370130	1.91528e+09	1982390937	2.57929e+09	1891761271	1.75048e+09	1.65868e+09
		MrtA	2.57957e+09	2.13127e+09	2018390196	1.67389e+09	1.64918e+09	2.34809e+09	1.56417e+09	1693306130	1.61345e+09	1004597566	963878012	1053951790
		MrtB	681831035	1418172025	1171508330	1188135636	1097268411	1605991166	1070062163	1.03586e+09	1.04024e+09	7.214e+08	6.80546e+08	733128704
		MrtG	7872727386	1.36922e+10	1.09248e+10	1.12947e+10	9.95709e+09	14307329931	10541308237	8.73066e+09	10385193386	7.18005e+09	6.37681e+09	6.0688e+09
		MvhA	4139712585	3055686647	3000516802	1192032053	1077804799	1341544137	179690979	2.8965e+08	3.02222e+08	4.47983e+07	4.64626e+07	4.74596e+07
		MvhG	910458172	744741602	5.91595e+08	1.81894e+08	1.72765e+08	1.87587e+08	50305554	61515220	67029106	26329759	24790725	23151922
		MvhD	740959625	909657406	979865378	347885231	305897057	3.13118e+08	9.33953e+07	1.28192e+08	131787113	4.50004e+07	43714339	49990450
		MvhB	1610033130	1364425972	1.18812e+09	8.1705e+08	813214342	903920445	955137453	1101012842	905745370	9.81339e+08	928197074	988202912
		HdrA	1249004658	1.46139e+09	1.3256e+09	1.16799e+09	1.0516e+09	1.19867e+09	1176022613	1.15327e+09	1033988869	9.28399e+08	9.16021e+08	9.57236e+08
		HdrB	3.92972e+08	8.61639e+08	8.73325e+08	4.15685e+08	501683114	5.0507e+08	5.1662e+08	5.4064e+08	5.29796e+08	4.714e+08	4.75597e+08	4.95984e+08
		HdrC	4563358101	4385348496	4029737693	2918359794	2.69482e+09	2929592778	2855067030	2.0318e+09	2703297569	2635657251	2430183305	2287028151
		EhaF	0	1828240	1257060	6541860	5133245	3732230	5340920	5113940	4825850	4847031	4035293	4938040
		EhaG	0	0	0	171932	56467.4	70557.6	82828.2	157937	75982.4	67591.7	0	61682.2
		EhaM	91283315	93865837	83619497	63424810	6.77234e+07	79964062	61463017	58921230	63027997	51781533	4.61054e+07	48190252
		EhaN	7526870	5419990	3994312	1990540	2524648	2445450	1386620	1726880	2706780	885252	714710	668669
		EhaO	11289622	9520286	7649217	7920533	7.05699e+06	8029037	6445775	6642596	6314154	5131087	5.57993e+06	5.81332e+06
		EhaP	1.54608e+07	18670502	13593044	21416450	19597496	19121147	21946762	18811400	1.79167e+07	14781566	14326979	14588840
		EhaQ	61733853	3.38435e+08	295887883	8.78415e+07	85308516	90491596	70766426	63663943	76631361	63373696	59043768	55696853
		EhaR	108629465	144525481	126472887	51255617	57295480	54901209	60549251	63858183	54302239	49729996	43504052	44098178
		EhaT	28860210	27249156	28925768	6509690	8050883	5516032	6324587	10120234	4142242	5690525	5714529	5474530
		EhbA	9384010	23687960	21861350	25226210	20719674	21892480	23854040	21771923	23341830	19514520	18280840	20206668
		EhbK	17941809	6.77293e+07	59262351	45942762	4.60985e+07	47664327	40383896	4.66868e+07	4.29268e+07	3.92259e+07	3.6999e+07	34249086
		EhbL	136037090	135180804	115514570	106327309	111942052	108239941	114120749	103546171	100925949	96198356	85131252	82870074
		EhbM	56872670	44833716	44390154	1.88697e+07	17769470	18837890	15757528	15542670	15428310	10817566	9134852	9694638
		EhbN	3.34377e+07	47312276	52170918	57700742	36628553	43330498	55557444	48751010	49998113	38498079	39548188	44450700
		EhbO	4872120	2348007	680875	8167960	4429990	3112838	5804890	8450390	5917590	6241370	3402960	3036400
		EhbP	18356494	11869409	3175521	17560060	14588340	13891140	15745320	9300250	16094700	12390548	9937340	7050418
		EhbQ	7843508	9740859	9690001	0	0	0	0	491697	0	0	0	0
		CdhA	15014394	35126804	34261900	40831103	32738887	3.76606e+07	33539428	3.54199e+07	31886040	20460276	18598421	20029498
		CdhB	122241580	101107939	86143387	23732887	2.22338e+07	33670870	20062783	1.77282e+07	1.85951e+07	13806977	15062805	11116640
		CdhC	8.48318e+07	8.18079e+07	7.50024e+07	45370310	42005453	43982600	27395401	36135622	32351900	17809990	13228813	21041280
		CdhD	87905848	155594383	1.27692e+08	92200746	8.41252e+07	8.61188e+07	7.22306e+07	7.18233e+07	7.54902e+07	45622016	4.77976e+07	4.89553e+07
		CdhE	213802099	1.93023e+08	1.7122e+08	113171755	121067412	121924986	95406729	112884803	100924240	61652735	72873696	63456729
		Acs	20550360	22060007	18223377	1.94838e+07	19092856	17398904	17209909	12906630	16748780	13732353	13204950	10042523
		Rps8e	1212207356	1.17233e+09	1000047568	919663503	8.31624e+08	1.33216e+09	885039099	6.77855e+08	808804027	757023392	7.10567e+08	721730440
		Rps24e	1279078720	1124294414	8.58739e+08	8.41969e+08	749524959	1387978361	822608190	762008423	765964058	724271156	651350562	640749197
		RplX	308688516	874884646	618374690	943717226	761683991	1.12535e+09	920935418	738490023	767262575	765820115	746490271	673870971
		Rps28e	526511922	5.49841e+08	529932087	4.55735e+08	411974119	916347838	471520152	4.21591e+08	413631094	3.67973e+08	311802766	284180106
		Rps6e	1.80282e+08	6.53738e+08	547322752	546624407	4.76339e+08	656524365	555539359	361691728	5.13521e+08	4.31651e+08	4.11847e+08	3.83355e+08
		Rpl12p	606665743	460430064	304753593	252598984	217118713	428039212	242122261	232558282	280165467	218389912	182446542	194424052
		Rps11p	271985874	628051916	407504297	570402212	4.78882e+08	779749821	607337729	453593307	5.28666e+08	458199128	457649515	427777201
		Rpl32e	371185230	4.92278e+08	410593195	5.82578e+08	4.98997e+08	757047179	6.06938e+08	319946073	547002607	520437490	4.56485e+08	415243151
		Rpl1	4.79531e+08	409434323	324145333	3.71113e+08	313117586	501257412	3.21531e+08	2.68483e+08	3.02682e+08	252698383	2.41218e+08	238082077
		Rpl30p	507012506	357198539	337932328	512175474	429797043	587928459	507767823	3.10658e+08	442680080	432819033	389688002	356676316
		ElpA	0	361116	1196910	239368580	274823851	251037698	7.75627e+08	7.01618e+08	678749020	962056788	982435785	9.91252e+08
		ElpB	0	120327	0	197196713	2.44908e+08	201849288	661813894	559904012	5.66348e+08	7.02795e+08	7.02006e+08	719038968
		ElpC	0	0	0	193641082	207303982	2.56266e+08	641978392	544228570	552386867	714646692	675083212	623749992
		ElpX	0	0	0	15685150	18164857	20703892	6.28858e+07	36405983	52652122	1.0365e+08	1.18788e+08	1.1436e+08
		Transporter	4317990	6403650	5787767	208870870	150892230	122722795	227111720	212262150	211465760	216440810	183655451	235155340
		ABC transporter	0	0	0	1373730	1853131	2961818	2214448	1045060	2028450	2124100	1908331	3399214
		CobN1	8319571	7501137	6.25791e+06	2.72507e+09	2.32391e+09	1.73823e+09	2.29193e+09	2121725446	2292478062	2.63738e+09	2548082488	2.02941e+09
		NikR1	390002	190088	845345	13305430	12029260	7707970	12940810	10558530	15804530	17213950	14759370	15975760
		HcgG	8489740	7519872	5689272	26241582	24277888	29803858	50966950	41199890	46663387	77933029	7.73462e+07	8.35416e+07

## Sheet: ED Fig. 1b
	Extended Data Fig. ４
			Control			Ni limit				Control			Fe limit				Control	H2CO2 limit
		Intensity	2.53614e+11	2.74749e+11	2.34408e+11	1.85126e+11	1.7181e+11	1.77908e+11		5.35077e+11	5.42384e+11	4.45348e+11	5.06101e+11	4.48674e+11	4.41626e+11		4.18762e+11	3.18351e+11	2.99638e+11	3.11239e+11
		MTBMA_c10540	0	0	0	0	712337	587956		ND	ND	ND	ND	ND	ND		ND	ND	ND	ND
		MTBMA_c04260	ND	ND	ND	ND	ND	ND		0	0	0	2852099	681617	1310564		ND	ND	ND	ND
		MTBMA_c04620	ND	ND	ND	ND	ND	ND		0	0	0	5345855	0	2141880		ND	ND	ND	ND
		MTBMA_c08060	ND	ND	ND	ND	ND	ND		0	0	0	3539491	1773270	2805340		ND	ND	ND	ND
		MTBMA_c13080	456192	209034	306640	326063	386229	885061		0	0	0	2715943	2039590	2625390		ND	ND	ND	ND
		MTBMA_c13830	16493006	8783544	7.45613e+06	51513765	42245262	62639495		2.86916e+07	5749456	5543495	141283641	9.90661e+07	1.32521e+08		6029940	3569717	3545723	3578173
		phoU2	7012407	1611042	2140682	9951877	7806878	10168422		38137391	16805571	15647221	163944200	123550930	152578118		7790860	3404536	3355237	4208077
		MTBMA_c15370	16732630	19326453	148019667	44714526	50602481	57549806		32456607	1.9896e+07	14989309	1.63828e+08	1.13978e+08	1.30067e+08		16563486	9561790	11924060	11735840
		MTBMA_c06010	11570652	5520512	8.47949e+06	30844469	23275033	35585158		36756560	8695045	5717839	457340065	365523823	415398727		11494610	1747960	1844240	1635130
		FprA1	43458458	43350240	42901663	82192440	77046570	81449800		85344875	6.89504e+07	5.98899e+07	2.99165e+08	268293565	2.99855e+08		50016106	52007778	39956171	52761631
		HmdII	437820390	383433860	363910054	139922185	145102711	154515667		680278469	667095181	485676695	455254244	3.95078e+08	4.42547e+08		561389622	384034335	381269096	379264962
		HmdIII	24359331	20518622	18962783	5338032	5587419	5727339		44720349	48158714	31270886	139557372	129228736	142759545		33232150	3437670	3380427	3874939

## Sheet: ED Fig. 3a
	Extended Data Fig. 6
			Elution volumn (mL)
			11.75	12.25	12.75	13.25	13.75	14.25	14.75	15.25	15.75	16.25	16.75	17.25
		HdrA	1215	1281	1116	1208	1541	1797	1299	482	257	181	188	213
		HdrB	319	360	290	374	429	562	380	146	77	73	110	214
		HdrC	222	213	227	168	263	315	200	60	30	28	48	36
		ElpA	424	430	327	340	527	506	335	247	303	519	441	366
		ElpB	723	661	615	728	894	784	595	424	512	928	1022	704
		ElpC	258	216	207	194	259	221	184	76	73	80	100	112
		MvhA	65	64	52	54	61	61	27	10	22	87	88	61
		MvhG	20	16	17	19	29	26	12	2	5	28	28	15
		MvhD	18	15	15	15	23	20	11	6	9	45	38	20
		MvhB	495	397	359	358	238	464	570	419	379	707	846	565
		FwdA	853	928	701	523	489	586	761	686	725	614	371	264
		FmdB	329	344	261	213	198	191	263	282	296	283	152	110
		FmdC	551	611	481	342	310	315	478	481	526	466	379	339

[truncated: 2 more sheets: ED Fig. 8b, SI Table 1]
