# Supplementary material for: Electron flow in hydrogenotrophic methanogens under nickel limitation
Source: Nature. 2025 Jul 2;644(8076):490–6. doi: 10.1038/s41586-025-09229-y (PMC12350162; doi:10.1038/s41586-025-09229-y)
Supplement: Supplementary file 4 — Source data for proteomic data of the fractions in Fig. 2f. [file 41586_2025_9229_MOESM4_ESM.xlsx]

## Sheet: proteinGroups
								Fraction1	Fraction2	Fraction3	Fraction4	Fraction5	Fraction6	Fraction7	Fraction8	Fraction9	Fraction10	Fraction11	Fraction12
										1 MDa			0.5 MDa				0.2 MDa
Protein IDs	Majority protein IDs	Peptide counts (all)	Peptide counts (razor+unique)	Peptide counts (unique)	Fasta headers	iBAQ peptides	iBAQ	iBAQ Fraction 1	iBAQ Fraction 2	iBAQ Fraction 3	iBAQ Fraction 4	iBAQ Fraction 5	iBAQ Fraction 6	iBAQ Fraction 7	iBAQ Fraction 8	iBAQ Fraction 9	iBAQ Fraction 10	iBAQ Fraction 11	iBAQ Fraction 12		Number of proteins	Peptides	Razor + unique peptides	Unique peptides	Peptides Fraction 1	Peptides Fraction 10	Peptides Fraction 11	Peptides Fraction 12	Peptides Fraction 2	Peptides Fraction 3	Peptides Fraction 4	Peptides Fraction 5	Peptides Fraction 6	Peptides Fraction 7	Peptides Fraction 8	Peptides Fraction 9	Razor + unique peptides Fraction 1	Razor + unique peptides Fraction 10	Razor + unique peptides Fraction 11	Razor + unique peptides Fraction 12	Razor + unique peptides Fraction 2	Razor + unique peptides Fraction 3	Razor + unique peptides Fraction 4	Razor + unique peptides Fraction 5	Razor + unique peptides Fraction 6	Razor + unique peptides Fraction 7	Razor + unique peptides Fraction 8	Razor + unique peptides Fraction 9	Unique peptides Fraction 1
D9PTZ2	D9PTZ2	4	4	4	tr|D9PTZ2|D9PTZ2_METTM Alanine dehydrogenase OS=Methanothermobacter marburgensis (strain ATCC BAA-927 / DSM 2133 / JCM 14651 / NBRC 100331 / OCM 82 / Marburg) OX=79929 GN=ala PE=3 SV=1	27	995890	0	0	0	0	0	394460	0	534320	0	0	0	601430		1	4	4	4	0	0	0	3	0	0	0	0	1	0	1	0	0	0	0	3	0	0	0	0	1	0	1	0	0
D9PTZ5	D9PTZ5	16	16	15	tr|D9PTZ5|D9PTZ5_METTM KaiC domain-containing protein OS=Methanothermobacter marburgensis (strain ATCC BAA-927 / DSM 2133 / JCM 14651 / NBRC 100331 / OCM 82 / Marburg) OX=79929 GN=MTBMA_c00830 PE=4 SV=1	13	880060000	0	0	0	0	0	0	0	0	0	0	574750	879490000		1	16	16	15	0	0	2	16	0	0	0	0	1	1	0	0	0	0	2	16	0	0	0	0	1	1	0	0	0
D9PTZ8	D9PTZ8	4	4	4	tr|D9PTZ8|D9PTZ8_METTM O-phosphoserine--tRNA(Cys) ligase OS=Methanothermobacter marburgensis (strain ATCC BAA-927 / DSM 2133 / JCM 14651 / NBRC 100331 / OCM 82 / Marburg) OX=79929 GN=sepS PE=3 SV=1	43	52353	0	0	0	52353	0	0	0	0	86602	0	0	0		1	4	4	4	0	0	0	0	0	0	3	0	0	0	0	1	0	0	0	0	0	0	3	0	0	0	0	1	0
D9PU00	D9PU00	8	8	8	sp|D9PU00|TFRA_METTM Fumarate reductase (CoM/CoB) subunit A OS=Methanothermobacter marburgensis (strain ATCC BAA-927 / DSM 2133 / JCM 14651 / NBRC 100331 / OCM 82 / Marburg) OX=79929 GN=tfrA PE=1 SV=1	45	659020	796570	0	0	0	0	0	0	0	0	0	493870	165150		1	8	8	8	1	0	7	2	0	0	0	0	0	0	0	0	1	0	7	2	0	0	0	0	0	0	0	0	1
D9PU05	D9PU05	18	18	18	tr|D9PU05|D9PU05_METTM Leucine--tRNA ligase OS=Methanothermobacter marburgensis (strain ATCC BAA-927 / DSM 2133 / JCM 14651 / NBRC 100331 / OCM 82 / Marburg) OX=79929 GN=leuS PE=3 SV=1	83	904890	0	0	0	0	0	0	0	140540	655330	249560	67194	0		1	18	18	18	0	13	1	0	0	0	0	0	0	0	1	15	0	13	1	0	0	0	0	0	0	0	1	15	0
D9PU09	D9PU09	11	11	10	tr|D9PU09|D9PU09_METTM H2-forming N5,N10-methylenetetrahydromethanopterin dehydrogenase II OS=Methanothermobacter marburgensis (strain ATCC BAA-927 / DSM 2133 / JCM 14651 / NBRC 100331 / OCM 82 / Marburg) OX=79929 GN=hmdII PE=3 SV=1	16	38638000	0	0	0	0	0	0	800540	989990	393880	12518000	17723000	6211600		1	11	11	10	0	8	9	8	0	0	0	0	0	2	2	1	0	8	9	8	0	0	0	0	0	2	2	1	0
D9PU35	D9PU35	1	1	1	tr|D9PU35|D9PU35_METTM Transposase OS=Methanothermobacter marburgensis (strain ATCC BAA-927 / DSM 2133 / JCM 14651 / NBRC 100331 / OCM 82 / Marburg) OX=79929 GN=MTBMA_c01240 PE=4 SV=1	18	885200	0	0	0	0	0	0	0	885200	0	0	0	0		1	1	1	1	0	0	0	0	0	0	0	0	0	0	1	0	0	0	0	0	0	0	0	0	0	0	1	0	0
D9PU37	D9PU37	6	6	6	tr|D9PU37|D9PU37_METTM Uncharacterized protein OS=Methanothermobacter marburgensis (strain ATCC BAA-927 / DSM 2133 / JCM 14651 / NBRC 100331 / OCM 82 / Marburg) OX=79929 GN=MTBMA_c01260 PE=4 SV=1	20	1062400	0	0	0	0	0	1899100	0	0	238350	557020	267060	0		1	6	6	6	0	3	5	0	0	0	0	0	1	0	0	1	0	3	5	0	0	0	0	0	1	0	0	1	0
D9PU40	D9PU40	51	51	51	tr|D9PU40|D9PU40_METTM Phosphomethylpyrimidine synthase OS=Methanothermobacter marburgensis (strain ATCC BAA-927 / DSM 2133 / JCM 14651 / NBRC 100331 / OCM 82 / Marburg) OX=79929 GN=thiC PE=3 SV=1	28	3683600000	976370	0	175330	0	0	967370	5477600	906650000	1674100000	883290000	172450000	41617000		1	51	51	51	2	46	39	28	0	1	0	0	2	12	39	50	2	46	39	28	0	1	0	0	2	12	39	50	2
D9PU41	D9PU41	2	2	2	tr|D9PU41|D9PU41_METTM Predicted ribokinase OS=Methanothermobacter marburgensis (strain ATCC BAA-927 / DSM 2133 / JCM 14651 / NBRC 100331 / OCM 82 / Marburg) OX=79929 GN=MTBMA_c01300 PE=3 SV=1	26	335340	0	0	0	0	0	0	0	0	0	0	126380	208960		1	2	2	2	0	0	1	2	0	0	0	0	0	0	0	0	0	0	1	2	0	0	0	0	0	0	0	0	0
D9PU51	D9PU51	40	40	40	tr|D9PU51|D9PU51_METTM Tungsten formylmethanofuran dehydrogenase, subunit F OS=Methanothermobacter marburgensis (strain ATCC BAA-927 / DSM 2133 / JCM 14651 / NBRC 100331 / OCM 82 / Marburg) OX=79929 GN=fwdF PE=4 SV=1	19	43999000000	11719000000	4308100000	4609300000	5806500000	1835800000	5790500000	5172000000	3319200000	583520000	220100000	192290000	443580000		1	40	40	40	37	16	18	22	34	32	34	27	34	36	27	19	37	16	18	22	34	32	34	27	34	36	27	19	37
D9PU52	D9PU52	9	9	9	tr|D9PU52|D9PU52_METTM Tungsten formylmethanofuran dehydrogenase, subunit G OS=Methanothermobacter marburgensis (strain ATCC BAA-927 / DSM 2133 / JCM 14651 / NBRC 100331 / OCM 82 / Marburg) OX=79929 GN=fwdG PE=4 SV=1	7	5090700000	832540000	192760000	86381000	442710000	9590100	724310000	1457200000	757700000	197930000	178110000	144500000	66969000		1	9	9	9	6	6	5	4	7	6	7	4	6	7	7	6	6	6	5	4	7	6	7	4	6	7	7	6	6
D9PU53	D9PU53	13	13	13	tr|D9PU53|D9PU53_METTM Tungsten formylmethanofuran dehydrogenase, subunit D OS=Methanothermobacter marburgensis (strain ATCC BAA-927 / DSM 2133 / JCM 14651 / NBRC 100331 / OCM 82 / Marburg) OX=79929 GN=fwdD PE=4 SV=1	11	21390000000	5414800000	2789900000	2467500000	1866700000	2203700000	1598200000	2039800000	1656200000	913950000	298740000	85656000	54873000		1	13	13	13	12	10	10	8	12	13	12	12	11	11	11	10	12	10	10	8	12	13	12	12	11	11	11	10	12
D9PU54	D9PU54	67	67	67	tr|D9PU54|D9PU54_METTM Tungsten formylmethanofuran dehydrogenase, subunit A OS=Methanothermobacter marburgensis (strain ATCC BAA-927 / DSM 2133 / JCM 14651 / NBRC 100331 / OCM 82 / Marburg) OX=79929 GN=fwdA PE=4 SV=1	37	29222000000	7560000000	4560700000	2524300000	1972200000	1381400000	1955000000	2724000000	3192400000	2300500000	867140000	129280000	54668000		1	67	67	67	65	58	48	41	65	64	58	55	61	63	60	59	65	58	48	41	65	64	58	55	61	63	60	59	65
0;73611;73612;73613;73614;73615;73616;73617;73618;73619;73620;73621;73622;73623;73624;73625;73626;73627;73628;73629;73630;73631;73632;73633;73634;73635;73636;73637;73638;73639;73640;73641;73642;73643;73644;73645;73646;73647;73648;73649;73650;73651;73652;73653;73654;73655;73656;73657;73658;73659;73660;73661;73662;73663;73664;73665;73666;73667;73668;73669;73670;73671;73672;73673;73674;73675;73676;7…	698;774;2487;2547;3211;3306;7737;7795;8014;8183;8351;10539;10849;13422;19009;20595;25237;26111;26163;29567;30357;36657;36704;36724;37243;37326;37377;39965;44483;44588;47010;47035;47047;47994;48260;50750;50772;50780;53222;53311;54124;54309;54346;54480;56243;57123;62867;62934;63006;63010;67188;67270;67362;67868;67888;68024;68045;68747;69829;69910;69952;69958;69979;71178;73115;73551;76033	33;34;35;36;37;38;39;40;41;42;43;44;45;46	1;22;50;70;99;107;113;117;150;317;323;403;409;484	-1
D9PU56	D9PU56	40	40	40	tr|D9PU56|D9PU56_METTM Tungsten formylmethanofuran dehydrogenase, subunit B OS=Methanothermobacter marburgensis (strain ATCC BAA-927 / DSM 2133 / JCM 14651 / NBRC 100331 / OCM 82 / Marburg) OX=79929 GN=fwdB PE=4 SV=1	31	8483100000	2433900000	1256000000	785590000	618990000	780990000	558140000	794630000	695790000	356860000	102740000	33752000	65808000		1	40	40	40	37	32	23	21	35	33	33	32	33	33	35	32	37	32	23	21	35	33	33	32	33	33	35	32	37
D9PU99	D9PU99	11	11	11	tr|D9PU99|D9PU99_METTM Predicted aminotransferase OS=Methanothermobacter marburgensis (strain ATCC BAA-927 / DSM 2133 / JCM 14651 / NBRC 100331 / OCM 82 / Marburg) OX=79929 GN=MTBMA_c01880 PE=4 SV=1	23	7987200	735190	196040	230920	263820	380340	0	439240	659000	344060	1591300	1968900	1178400		1	11	11	11	2	8	8	5	2	1	1	1	0	3	4	4	2	8	8	5	2	1	1	1	0	3	4	4	2
D9PUD2	D9PUD2	10	10	10	tr|D9PUD2|D9PUD2_METTM S-inosyl-L-homocysteine hydrolase OS=Methanothermobacter marburgensis (strain ATCC BAA-927 / DSM 2133 / JCM 14651 / NBRC 100331 / OCM 82 / Marburg) OX=79929 GN=ahcY PE=3 SV=1	32	1331600	0	0	0	0	0	0	0	428920	1190100	141470	0	0		1	10	10	10	0	4	1	0	0	0	0	0	0	1	1	9	0	4	1	0	0	0	0	0	0	1	1	9	0
D9PUF4	D9PUF4	3	3	3	tr|D9PUF4|D9PUF4_METTM Predicted tRNA-ribosyltransferase OS=Methanothermobacter marburgensis (strain ATCC BAA-927 / DSM 2133 / JCM 14651 / NBRC 100331 / OCM 82 / Marburg) OX=79929 GN=MTBMA_c02440 PE=3 SV=1	20	1198800	0	0	0	0	0	401710	797130	0	0	0	0	0		1	3	3	3	0	0	0	0	0	0	0	0	2	3	0	0	0	0	0	0	0	0	0	0	2	3	0	0	0
D9PUH0	D9PUH0	1	1	1	tr|D9PUH0|D9PUH0_METTM 50S ribosomal protein L10 OS=Methanothermobacter marburgensis (strain ATCC BAA-927 / DSM 2133 / JCM 14651 / NBRC 100331 / OCM 82 / Marburg) OX=79929 GN=rpl10 PE=3 SV=1	26	626780	0	0	0	0	0	0	626780	0	0	0	0	0		1	1	1	1	0	0	0	0	0	0	0	0	0	1	0	0	0	0	0	0	0	0	0	0	0	1	0	0	0
D9PUH1	D9PUH1	9	9	9	tr|D9PUH1|D9PUH1_METTM 50S ribosomal protein L12 OS=Methanothermobacter marburgensis (strain ATCC BAA-927 / DSM 2133 / JCM 14651 / NBRC 100331 / OCM 82 / Marburg) OX=79929 GN=rpl12p PE=3 SV=1	3	5437200000	0	4229400	0	6554300	0	28455000	93476000	192650000	371970000	1078600000	1960500000	1705000000		1	9	9	9	0	9	7	5	1	1	1	0	3	5	5	5	0	9	7	5	1	1	1	0	3	5	5	5	0
D9PUH3	D9PUH3	13	13	13	tr|D9PUH3|D9PUH3_METTM Uncharacterized protein OS=Methanothermobacter marburgensis (strain ATCC BAA-927 / DSM 2133 / JCM 14651 / NBRC 100331 / OCM 82 / Marburg) OX=79929 GN=MTBMA_c02630 PE=4 SV=1	29	3364500	0	0	0	0	0	0	0	0	0	1383300	1501200	480000		1	13	13	13	0	9	11	2	0	0	0	0	0	0	0	0	0	9	11	2	0	0	0	0	0	0	0	0	0
D9PUH4	D9PUH4	8	8	8	tr|D9PUH4|D9PUH4_METTM Probable tRNA sulfurtransferase OS=Methanothermobacter marburgensis (strain ATCC BAA-927 / DSM 2133 / JCM 14651 / NBRC 100331 / OCM 82 / Marburg) OX=79929 GN=thiI PE=3 SV=1	29	4321700	0	0	0	0	1635400	0	0	72080	262240	1386700	1605100	995550		1	8	8	8	0	5	3	2	0	0	0	2	0	0	2	1	0	5	3	2	0	0	0	2	0	0	2	1	0
D9PUH5	D9PUH5	23	23	23	sp|D9PUH5|FBPAP_METTM Fructose-1,6-bisphosphate aldolase/phosphatase OS=Methanothermobacter marburgensis (strain ATCC BAA-927 / DSM 2133 / JCM 14651 / NBRC 100331 / OCM 82 / Marburg) OX=79929 GN=fbp PE=1 SV=1	27	47458000	0	0	0	0	0	0	15688000	28901000	2869400	113910	0	0		1	23	23	23	0	1	0	0	0	0	0	0	0	21	19	9	0	1	0	0	0	0	0	0	0	21	19	9	0
D9PUI4	D9PUI4	4	4	3	tr|D9PUI4|D9PUI4_METTM Archaeal histone OS=Methanothermobacter marburgensis (strain ATCC BAA-927 / DSM 2133 / JCM 14651 / NBRC 100331 / OCM 82 / Marburg) OX=79929 GN=MTBMA_c02740 PE=3 SV=1	8	13780000	10112000	791260	0	0	0	0	1269200	0	0	0	1834600	563840		1	4	4	3	4	0	1	1	2	0	0	0	0	1	0	0	4	0	1	1	2	0	0	0	0	1	0	0	3
D9PUI8	D9PUI8	2	2	2	tr|D9PUI8|D9PUI8_METTM Elongation factor 1-beta OS=Methanothermobacter marburgensis (strain ATCC BAA-927 / DSM 2133 / JCM 14651 / NBRC 100331 / OCM 82 / Marburg) OX=79929 GN=ef1b PE=3 SV=1	4	11656000	11656000	4000700	0	1772300	0	0	0	0	0	0	0	0		1	2	2	2	2	0	0	0	1	0	1	0	0	0	0	0	2	0	0	0	1	0	1	0	0	0	0	0	2
D9PUJ8	D9PUJ8	3	3	3	tr|D9PUJ8|D9PUJ8_METTM Acetyl-CoA decarbonylase/synthase complex subunit epsilon OS=Methanothermobacter marburgensis (strain ATCC BAA-927 / DSM 2133 / JCM 14651 / NBRC 100331 / OCM 82 / Marburg) OX=79929 GN=cdhB PE=3 SV=1	14	2034700	0	0	0	0	0	0	0	268500	1439200	327020	0	0		1	3	3	3	0	1	0	0	0	0	0	0	0	0	1	3	0	1	0	0	0	0	0	0	0	0	1	3	0
D9PUJ9	D9PUJ9	6	6	6	tr|D9PUJ9|D9PUJ9_METTM Acetyl-CoA decarbonylase/synthase complex subunit beta OS=Methanothermobacter marburgensis (strain ATCC BAA-927 / DSM 2133 / JCM 14651 / NBRC 100331 / OCM 82 / Marburg) OX=79929 GN=cdhC PE=3 SV=1	27	363940	0	0	0	0	0	0	0	0	0	0	363940	0		1	6	6	6	0	0	5	0	0	0	0	1	0	0	0	0	0	0	5	0	0	0	0	1	0	0	0	0	0
D9PUK8	D9PUK8	1	1	1	tr|D9PUK8|D9PUK8_METTM Predicted phosphate transport system regulator OS=Methanothermobacter marburgensis (strain ATCC BAA-927 / DSM 2133 / JCM 14651 / NBRC 100331 / OCM 82 / Marburg) OX=79929 GN=MTBMA_c03000 PE=4 SV=1	26	13337000	0	0	0	0	0	0	0	8591600	2891100	695300	443510	715390		1	1	1	1	0	1	1	1	0	0	0	0	0	0	1	1	0	1	1	1	0	0	0	0	0	0	1	1	0
D9PUN4	D9PUN4	9	9	9	tr|D9PUN4|D9PUN4_METTM Predicted Fe-S oxidoreductase OS=Methanothermobacter marburgensis (strain ATCC BAA-927 / DSM 2133 / JCM 14651 / NBRC 100331 / OCM 82 / Marburg) OX=79929 GN=MTBMA_c03260 PE=4 SV=1	26	4056600	0	0	0	317960	0	1441500	2297100	0	0	0	0	0		1	9	9	9	0	0	0	0	0	0	1	0	5	8	0	0	0	0	0	0	0	0	1	0	5	8	0	0	0
D9PUN7;Q50804;Q50805	D9PUN7	4;1;1	4;1;1	4;1;1	tr|D9PUN7|D9PUN7_METTM Predicted alpha,alpha-trehalose-phosphate synthase OS=Methanothermobacter marburgensis (strain ATCC BAA-927 / DSM 2133 / JCM 14651 / NBRC 100331 / OCM 82 / Marburg) OX=79929 GN=MTBMA_c03330 PE=4 SV=1	42	212560	0	4920400	2461700	0	0	0	324410	266080	2047800	0	212560	0		3	4	4	4	0	0	2	0	1	1	0	0	0	1	1	2	0	0	2	0	1	1	0	0	0	1	1	2	0
D9PUV0	D9PUV0	15	15	15	tr|D9PUV0|D9PUV0_METTM Uncharacterized protein OS=Methanothermobacter marburgensis (strain ATCC BAA-927 / DSM 2133 / JCM 14651 / NBRC 100331 / OCM 82 / Marburg) OX=79929 GN=MTBMA_c03960 PE=4 SV=1	23	26849000	0	0	0	0	0	0	0	5822500	13516000	6498100	763200	248550		1	15	15	15	0	13	6	1	0	0	0	0	0	0	11	14	0	13	6	1	0	0	0	0	0	0	11	14	0
D9PUV5	D9PUV5	10	10	10	tr|D9PUV5|D9PUV5_METTM Ribonuclease Z OS=Methanothermobacter marburgensis (strain ATCC BAA-927 / DSM 2133 / JCM 14651 / NBRC 100331 / OCM 82 / Marburg) OX=79929 GN=rnz PE=3 SV=1	23	2873900	0	0	0	0	0	0	0	0	150800	285670	1095800	1492500		1	10	10	10	0	4	9	8	0	0	0	0	0	0	0	1	0	4	9	8	0	0	0	0	0	0	0	1	0
D9PUW0	D9PUW0	2	2	2	tr|D9PUW0|D9PUW0_METTM Predicted regulator protein OS=Methanothermobacter marburgensis (strain ATCC BAA-927 / DSM 2133 / JCM 14651 / NBRC 100331 / OCM 82 / Marburg) OX=79929 GN=MTBMA_c04060 PE=4 SV=1	9	4048600	0	0	0	0	0	0	0	0	0	1626400	1726900	695190		1	2	2	2	0	2	2	2	0	0	0	0	0	0	0	0	0	2	2	2	0	0	0	0	0	0	0	0	0
D9PUX0	D9PUX0	34	34	34	tr|D9PUX0|D9PUX0_METTM Glycine--tRNA ligase OS=Methanothermobacter marburgensis (strain ATCC BAA-927 / DSM 2133 / JCM 14651 / NBRC 100331 / OCM 82 / Marburg) OX=79929 GN=glyS PE=3 SV=1	39	15245000	0	0	0	0	0	0	1695700	196220	12833000	2411900	41415	396650		1	34	34	34	0	18	1	1	0	0	0	0	0	1	1	30	0	18	1	1	0	0	0	0	0	1	1	30	0
D9PUY3	D9PUY3	4	4	4	tr|D9PUY3|D9PUY3_METTM PRC domain-containing protein OS=Methanothermobacter marburgensis (strain ATCC BAA-927 / DSM 2133 / JCM 14651 / NBRC 100331 / OCM 82 / Marburg) OX=79929 GN=MTBMA_c04290 PE=4 SV=1	8	2848400	5362700	2848400	2036400	1322800	0	0	0	0	0	0	0	0		1	4	4	4	1	0	0	0	3	1	1	0	0	0	0	0	1	0	0	0	3	1	1	0	0	0	0	0	1
D9PUY5	D9PUY5	5	5	5	tr|D9PUY5|D9PUY5_METTM Molybdenum cofactor biosynthesis protein MoaB OS=Methanothermobacter marburgensis (strain ATCC BAA-927 / DSM 2133 / JCM 14651 / NBRC 100331 / OCM 82 / Marburg) OX=79929 GN=MTBMA_c04310 PE=4 SV=1	15	3117400	0	0	0	0	0	0	0	0	0	0	674190	3117400		1	5	5	5	0	0	2	5	0	0	0	0	0	0	0	0	0	0	2	5	0	0	0	0	0	0	0	0	0
D9PUZ0	D9PUZ0	33	33	33	tr|D9PUZ0|D9PUZ0_METTM UPF0288 protein MTBMA_c04360 OS=Methanothermobacter marburgensis (strain ATCC BAA-927 / DSM 2133 / JCM 14651 / NBRC 100331 / OCM 82 / Marburg) OX=79929 GN=MTBMA_c04360 PE=3 SV=1	44	38831000	0	0	764910	0	136290	3944900	21868000	11177000	1841000	75003	0	0		1	33	33	33	0	1	0	0	0	1	0	1	14	32	18	10	0	1	0	0	0	1	0	1	14	32	18	10	0
D9PUZ1	D9PUZ1	6	6	6	tr|D9PUZ1|D9PUZ1_METTM Methanogenesis marker protein 6 OS=Methanothermobacter marburgensis (strain ATCC BAA-927 / DSM 2133 / JCM 14651 / NBRC 100331 / OCM 82 / Marburg) OX=79929 GN=MTBMA_c04370 PE=4 SV=1	14	7029100	0	0	0	0	0	3501400	2755700	0	342010	430070	0	0		1	6	6	6	0	2	0	0	0	0	0	0	4	4	0	1	0	2	0	0	0	0	0	0	4	4	0	1	0
D9PUZ3	D9PUZ3	19	19	19	tr|D9PUZ3|D9PUZ3_METTM Methanogenesis marker protein 5 OS=Methanothermobacter marburgensis (strain ATCC BAA-927 / DSM 2133 / JCM 14651 / NBRC 100331 / OCM 82 / Marburg) OX=79929 GN=MTBMA_c04390 PE=4 SV=1	9	487020000	0	0	0	0	4944600	101840000	174230000	38203000	52941000	94812000	13255000	6798400		1	19	19	19	0	16	8	7	0	0	0	4	15	15	12	14	0	16	8	7	0	0	0	4	15	15	12	14	0
D9PUZ4	D9PUZ4	17	17	17	tr|D9PUZ4|D9PUZ4_METTM Predicted activator of 2-hydroxyglutaryl-CoA dehydratase OS=Methanothermobacter marburgensis (strain ATCC BAA-927 / DSM 2133 / JCM 14651 / NBRC 100331 / OCM 82 / Marburg) OX=79929 GN=MTBMA_c04400 PE=4 SV=1	30	26412000	0	3138400	0	0	0	5047500	13784000	4115900	3376900	494160	121500	449270		1	17	17	17	0	4	2	1	1	0	0	0	11	13	1	7	0	4	2	1	1	0	0	0	11	13	1	7	0
D9PUZ5	D9PUZ5	12	12	12	tr|D9PUZ5|D9PUZ5_METTM Methanogenesis marker protein 17 OS=Methanothermobacter marburgensis (strain ATCC BAA-927 / DSM 2133 / JCM 14651 / NBRC 100331 / OCM 82 / Marburg) OX=79929 GN=MTBMA_c04410 PE=4 SV=1	17	157480000	0	0	0	0	1483500	23913000	39084000	69142000	20660000	2825300	870750	983900		1	12	12	12	0	5	4	3	0	0	0	3	9	9	11	9	0	5	4	3	0	0	0	3	9	9	11	9	0
D9PUZ7	D9PUZ7	3	3	3	tr|D9PUZ7|D9PUZ7_METTM Putative methylthioribose-1-phosphate isomerase OS=Methanothermobacter marburgensis (strain ATCC BAA-927 / DSM 2133 / JCM 14651 / NBRC 100331 / OCM 82 / Marburg) OX=79929 GN=MTBMA_c04430 PE=3 SV=1	22	255100	0	0	0	0	0	0	0	625040	0	0	0	255100		1	3	3	3	0	0	0	2	0	0	0	0	0	0	1	0	0	0	0	2	0	0	0	0	0	0	1	0	0
D9PV02	D9PV02	8	8	8	tr|D9PV02|D9PV02_METTM tRNA-ribosyltransferase related protein OS=Methanothermobacter marburgensis (strain ATCC BAA-927 / DSM 2133 / JCM 14651 / NBRC 100331 / OCM 82 / Marburg) OX=79929 GN=MTBMA_c04480 PE=4 SV=1	19	8953000	1405900	0	0	735950	1187600	2177300	3076800	2557300	215620	0	157140	212390		1	8	8	8	1	0	1	1	1	1	2	2	3	4	3	1	1	0	1	1	1	1	2	2	3	4	3	1	1
D9PV22	D9PV22	13	13	13	tr|D9PV22|D9PV22_METTM UPF0173 metal-dependent hydrolase MTBMA_c04740 OS=Methanothermobacter marburgensis (strain ATCC BAA-927 / DSM 2133 / JCM 14651 / NBRC 100331 / OCM 82 / Marburg) OX=79929 GN=MTBMA_c04740 PE=3 SV=1	11	529490000	0	3662400	0	1733500	8403900	5482500	0	0	5833600	205970000	181820000	135860000		1	13	13	13	0	10	12	13	1	0	1	1	1	0	0	5	0	10	12	13	1	0	1	1	1	0	0	5	0
D9PV39	D9PV39	11	11	11	tr|D9PV39|D9PV39_METTM 50S ribosomal protein L3 OS=Methanothermobacter marburgensis (strain ATCC BAA-927 / DSM 2133 / JCM 14651 / NBRC 100331 / OCM 82 / Marburg) OX=79929 GN=rpl3 PE=3 SV=1	31	2540400	335300	2205100	495500	0	0	0	0	0	0	0	0	0		1	11	11	11	4	0	0	0	10	3	1	0	1	0	0	0	4	0	0	0	10	3	1	0	1	0	0	0	4
D9PV52	D9PV52	13	13	13	tr|D9PV52|D9PV52_METTM 30S ribosomal protein S4e OS=Methanothermobacter marburgensis (strain ATCC BAA-927 / DSM 2133 / JCM 14651 / NBRC 100331 / OCM 82 / Marburg) OX=79929 GN=rps4e PE=3 SV=1	24	16743000	10228000	4901600	1613700	563730	0	0	0	0	0	0	0	0		1	13	13	13	9	0	0	0	9	6	1	0	0	0	0	0	9	0	0	0	9	6	1	0	0	0	0	0	9
D9PV62	D9PV62	5	5	5	tr|D9PV62|D9PV62_METTM 50S ribosomal protein L15 OS=Methanothermobacter marburgensis (strain ATCC BAA-927 / DSM 2133 / JCM 14651 / NBRC 100331 / OCM 82 / Marburg) OX=79929 GN=rpl15 PE=3 SV=1	16	8994200	6602400	2391800	0	0	0	0	0	0	0	0	0	0		1	5	5	5	4	0	0	0	3	0	0	0	0	0	0	0	4	0	0	0	3	0	0	0	0	0	0	0	4
D9PV66	D9PV66	2	2	2	tr|D9PV66|D9PV66_METTM 50S ribosomal protein L34e OS=Methanothermobacter marburgensis (strain ATCC BAA-927 / DSM 2133 / JCM 14651 / NBRC 100331 / OCM 82 / Marburg) OX=79929 GN=rpl34e PE=3 SV=1	7	1519500	25602000	1519500	5437700	2525800	0	0	0	0	0	0	0	0		1	2	2	2	2	0	0	0	1	1	1	0	0	0	0	0	2	0	0	0	1	1	1	0	0	0	0	0	2
D9PV73	D9PV73	16	16	16	tr|D9PV73|D9PV73_METTM DNA-directed RNA polymerase subunit D OS=Methanothermobacter marburgensis (strain ATCC BAA-927 / DSM 2133 / JCM 14651 / NBRC 100331 / OCM 82 / Marburg) OX=79929 GN=rpoD PE=3 SV=1	24	45921000	0	0	0	0	0	0	0	0	0	4662600	12661000	28597000		1	16	16	16	0	9	12	16	0	0	0	0	0	0	0	0	0	9	12	16	0	0	0	0	0	0	0	0	0
D9PV79	D9PV79	12	12	12	tr|D9PV79|D9PV79_METTM Enolase OS=Methanothermobacter marburgensis (strain ATCC BAA-927 / DSM 2133 / JCM 14651 / NBRC 100331 / OCM 82 / Marburg) OX=79929 GN=eno PE=3 SV=1	20	76121000	0	0	0	0	6548900	49656000	19916000	0	0	0	0	0		1	12	12	12	0	0	0	0	0	0	1	4	12	8	1	0	0	0	0	0	0	0	1	4	12	8	1	0	0
D9PV84	D9PV84	28	28	28	tr|D9PV84|D9PV84_METTM Isopentenyl-diphosphate delta-isomerase OS=Methanothermobacter marburgensis (strain ATCC BAA-927 / DSM 2133 / JCM 14651 / NBRC 100331 / OCM 82 / Marburg) OX=79929 GN=fni PE=3 SV=1	23	895770000	0	0	0	0	3193300	76002000	504560000	282640000	27311000	3393400	672390	1189000		1	28	28	28	0	12	8	7	0	0	0	4	18	26	21	15	0	12	8	7	0	0	0	4	18	26	21	15	0
D9PV94	D9PV94	1	1	1	tr|D9PV94|D9PV94_METTM MoaA related protein OS=Methanothermobacter marburgensis (strain ATCC BAA-927 / DSM 2133 / JCM 14651 / NBRC 100331 / OCM 82 / Marburg) OX=79929 GN=MTBMA_c05470 PE=4 SV=1	19	989240	0	0	0	0	0	989240	0	0	0	0	0	0		1	1	1	1	0	0	0	0	0	0	0	0	1	0	0	0	0	0	0	0	0	0	0	0	1	0	0	0	0
D9PVB7	D9PVB7	1	1	1	tr|D9PVB7|D9PVB7_METTM Uncharacterized protein OS=Methanothermobacter marburgensis (strain ATCC BAA-927 / DSM 2133 / JCM 14651 / NBRC 100331 / OCM 82 / Marburg) OX=79929 GN=MTBMA_c05700 PE=4 SV=1	8	342900	0	0	0	0	0	0	0	0	0	0	342900	0		1	1	1	1	1	0	1	0	0	1	0	0	0	0	0	0	1	0	1	0	0	1	0	0	0	0	0	0	1
D9PVD8	D9PVD8	8	8	8	tr|D9PVD8|D9PVD8_METTM (5-formylfuran-3-yl)methyl phosphate synthase OS=Methanothermobacter marburgensis (strain ATCC BAA-927 / DSM 2133 / JCM 14651 / NBRC 100331 / OCM 82 / Marburg) OX=79929 GN=mfnB PE=3 SV=1	19	5708700	0	0	0	0	0	0	0	0	0	0	335540	5373200		1	8	8	8	0	0	2	8	0	0	0	0	0	0	0	0	0	0	2	8	0	0	0	0	0	0	0	0	0
D9PVE5	D9PVE5	25	25	25	tr|D9PVE5|D9PVE5_METTM Predicted phosphohydrolase OS=Methanothermobacter marburgensis (strain ATCC BAA-927 / DSM 2133 / JCM 14651 / NBRC 100331 / OCM 82 / Marburg) OX=79929 GN=MTBMA_c05980 PE=4 SV=1	34	22897000	0	0	0	0	0	0	0	2898100	14687000	4978600	332950	0		1	25	25	25	0	20	6	0	0	0	0	0	0	0	16	23	0	20	6	0	0	0	0	0	0	0	16	23	0
D9PVE7	D9PVE7	5	5	5	tr|D9PVE7|D9PVE7_METTM Nicotinamide-nucleotide adenylyltransferase OS=Methanothermobacter marburgensis (strain ATCC BAA-927 / DSM 2133 / JCM 14651 / NBRC 100331 / OCM 82 / Marburg) OX=79929 GN=nadD PE=3 SV=1	14	3524600	0	0	0	0	0	0	0	0	0	0	571360	2953200		1	5	5	5	0	0	2	4	0	0	0	0	0	0	0	0	0	0	2	4	0	0	0	0	0	0	0	0	0
D9PVE9	D9PVE9	1	1	1	tr|D9PVE9|D9PVE9_METTM Flavin_Reduct domain-containing protein OS=Methanothermobacter marburgensis (strain ATCC BAA-927 / DSM 2133 / JCM 14651 / NBRC 100331 / OCM 82 / Marburg) OX=79929 GN=MTBMA_c06020 PE=4 SV=1	7	2222000	0	0	0	0	0	0	0	0	0	0	0	2222000		1	1	1	1	0	0	0	1	0	0	0	0	0	0	0	0	0	0	0	1	0	0	0	0	0	0	0	0	0
D9PVF3	D9PVF3	1	1	1	tr|D9PVF3|D9PVF3_METTM Rubredoxin OS=Methanothermobacter marburgensis (strain ATCC BAA-927 / DSM 2133 / JCM 14651 / NBRC 100331 / OCM 82 / Marburg) OX=79929 GN=MTBMA_c06060 PE=3 SV=1	4	35462000	24828000	6682700	2668200	0	0	0	0	0	0	0	1282600	0		1	1	1	1	1	0	1	0	1	1	0	0	0	0	0	0	1	0	1	0	1	1	0	0	0	0	0	0	1
D9PVF6	D9PVF6	8	8	8	tr|D9PVF6|D9PVF6_METTM Ferritin OS=Methanothermobacter marburgensis (strain ATCC BAA-927 / DSM 2133 / JCM 14651 / NBRC 100331 / OCM 82 / Marburg) OX=79929 GN=ftnA PE=3 SV=1	11	110510000	0	0	0	0	0	7772600	37756000	16858000	3280100	2797900	7067200	34974000		1	8	8	8	0	3	7	7	0	0	0	0	7	7	7	3	0	3	7	7	0	0	0	0	7	7	7	3	0
D9PVG8	D9PVG8	9	9	9	tr|D9PVG8|D9PVG8_METTM Phosphoribosylaminoimidazole-succinocarboxamide synthase OS=Methanothermobacter marburgensis (strain ATCC BAA-927 / DSM 2133 / JCM 14651 / NBRC 100331 / OCM 82 / Marburg) OX=79929 GN=purC PE=3 SV=1	26	909590	0	0	0	0	6840300	28526000	13165000	0	0	0	118080	791510		1	9	9	9	0	0	4	8	0	0	0	1	1	1	0	0	0	0	4	8	0	0	0	1	1	1	0	0	0
D9PVH4	D9PVH4	2	2	2	tr|D9PVH4|D9PVH4_METTM Predicted signal transduction histidine kinase OS=Methanothermobacter marburgensis (strain ATCC BAA-927 / DSM 2133 / JCM 14651 / NBRC 100331 / OCM 82 / Marburg) OX=79929 GN=MTBMA_c06270 PE=4 SV=1	46	37895000	36287000	28929000	17125000	11150000	3611300	8233100	6861600	0	2507300	0	2034700	37895000		1	2	2	2	1	0	2	1	1	1	1	1	1	1	0	1	1	0	2	1	1	1	1	1	1	1	0	1	1
D9PVQ0	D9PVQ0	14	14	14	tr|D9PVQ0|D9PVQ0_METTM Threonine synthase OS=Methanothermobacter marburgensis (strain ATCC BAA-927 / DSM 2133 / JCM 14651 / NBRC 100331 / OCM 82 / Marburg) OX=79929 GN=thrC PE=3 SV=1	32	4045000	0	0	0	0	0	0	0	0	1992000	0	1992800	2052200		1	14	14	14	0	1	13	8	0	0	0	0	0	0	0	1	0	1	13	8	0	0	0	0	0	0	0	1	0
D9PVQ1	D9PVQ1	4	4	4	tr|D9PVQ1|D9PVQ1_METTM Archaeal histone OS=Methanothermobacter marburgensis (strain ATCC BAA-927 / DSM 2133 / JCM 14651 / NBRC 100331 / OCM 82 / Marburg) OX=79929 GN=MTBMA_c07040 PE=3 SV=1	8	9263000	5227700	1583100	0	1556600	0	0	0	0	0	0	0	895630		1	4	4	4	2	0	2	2	2	0	1	0	0	1	0	0	2	0	2	2	2	0	1	0	0	1	0	0	2
D9PVR6	D9PVR6	38	38	38	tr|D9PVR6|D9PVR6_METTM Argininosuccinate lyase OS=Methanothermobacter marburgensis (strain ATCC BAA-927 / DSM 2133 / JCM 14651 / NBRC 100331 / OCM 82 / Marburg) OX=79929 GN=argH PE=3 SV=1	30	1713200000	0	0	0	0	0	0	23549000	796630000	700500000	162360000	23161000	6991300		1	38	38	38	0	29	23	14	0	0	0	0	1	19	33	36	0	29	23	14	0	0	0	0	1	19	33	36	0
D9PVS3	D9PVS3	5	5	5	tr|D9PVS3|D9PVS3_METTM Digeranylgeranylglycerophospholipid reductase OS=Methanothermobacter marburgensis (strain ATCC BAA-927 / DSM 2133 / JCM 14651 / NBRC 100331 / OCM 82 / Marburg) OX=79929 GN=MTBMA_c07260 PE=3 SV=1	27	2530800	0	0	0	0	0	0	317400	212510	0	96862	1222000	682020		1	5	5	5	0	1	5	4	0	0	0	0	0	1	1	0	0	1	5	4	0	0	0	0	0	1	1	0	0
D9PVT0	D9PVT0	3	3	3	tr|D9PVT0|D9PVT0_METTM Putative nickel-responsive regulator OS=Methanothermobacter marburgensis (strain ATCC BAA-927 / DSM 2133 / JCM 14651 / NBRC 100331 / OCM 82 / Marburg) OX=79929 GN=nikR1 PE=3 SV=1	16	1586800	0	0	0	0	0	0	0	0	0	0	440940	1145900		1	3	3	3	0	0	1	3	0	0	0	0	0	0	0	0	0	0	1	3	0	0	0	0	0	0	0	0	0
D9PVZ7	D9PVZ7	22	22	22	tr|D9PVZ7|D9PVZ7_METTM Energy-converting hydrogenase A, subunit Q OS=Methanothermobacter marburgensis (strain ATCC BAA-927 / DSM 2133 / JCM 14651 / NBRC 100331 / OCM 82 / Marburg) OX=79929 GN=ehaQ PE=4 SV=1	34	46348000	0	0	0	0	0	566630	7443800	16649000	13404000	6235000	1628400	421790		1	22	22	22	0	19	15	8	0	0	0	0	7	19	17	16	0	19	15	8	0	0	0	0	7	19	17	16	0
D9PW01	D9PW01	17	17	17	tr|D9PW01|D9PW01_METTM Polyferredoxin OS=Methanothermobacter marburgensis (strain ATCC BAA-927 / DSM 2133 / JCM 14651 / NBRC 100331 / OCM 82 / Marburg) OX=79929 GN=MTBMA_c08040 PE=4 SV=1	22	94134000	0	0	0	0	0	2507500	10761000	34689000	21953000	12725000	4730700	6768700		1	17	17	17	0	12	9	10	0	0	0	0	4	9	12	10	0	12	9	10	0	0	0	0	4	9	12	10	0
D9PW05	D9PW05	5	5	5	tr|D9PW05|D9PW05_METTM Predicted FMN-binding protein OS=Methanothermobacter marburgensis (strain ATCC BAA-927 / DSM 2133 / JCM 14651 / NBRC 100331 / OCM 82 / Marburg) OX=79929 GN=MTBMA_c08080 PE=4 SV=1	12	9520900	0	0	0	0	0	0	0	0	0	0	0	9520900		1	5	5	5	0	0	1	4	0	0	0	0	0	0	0	0	0	0	1	4	0	0	0	0	0	0	0	0	0
D9PW06	D9PW06	4	4	4	tr|D9PW06|D9PW06_METTM Putative asparagine synthetase [glutamine-hydrolyzing] OS=Methanothermobacter marburgensis (strain ATCC BAA-927 / DSM 2133 / JCM 14651 / NBRC 100331 / OCM 82 / Marburg) OX=79929 GN=asnB PE=4 SV=1	34	474890	0	0	0	0	0	0	0	0	0	228540	251800	246350		1	4	4	4	0	3	2	2	0	0	0	0	0	0	0	1	0	3	2	2	0	0	0	0	0	0	0	1	0
D9PW31	D9PW31	3	2	2	tr|D9PW31|D9PW31_METTM Circadian clock related protein OS=Methanothermobacter marburgensis (strain ATCC BAA-927 / DSM 2133 / JCM 14651 / NBRC 100331 / OCM 82 / Marburg) OX=79929 GN=MTBMA_c08340 PE=4 SV=1	17	753150	0	0	0	0	0	0	0	0	0	0	0	753150		1	3	2	2	0	0	0	3	0	0	0	0	0	0	0	0	0	0	0	2	0	0	0	0	0	0	0	0	0
D9PW64	D9PW64	4	4	4	tr|D9PW64|D9PW64_METTM DNA protection during starvation protein OS=Methanothermobacter marburgensis (strain ATCC BAA-927 / DSM 2133 / JCM 14651 / NBRC 100331 / OCM 82 / Marburg) OX=79929 GN=MTBMA_c08670 PE=3 SV=1	13	5626300	0	0	0	0	0	0	0	1234100	2980900	1411400	0	0		1	4	4	4	0	2	0	0	0	0	0	0	0	0	1	4	0	2	0	0	0	0	0	0	0	0	1	4	0
D9PW77	D9PW77	7	7	7	tr|D9PW77|D9PW77_METTM DNA helicase related protein OS=Methanothermobacter marburgensis (strain ATCC BAA-927 / DSM 2133 / JCM 14651 / NBRC 100331 / OCM 82 / Marburg) OX=79929 GN=MTBMA_c08800 PE=4 SV=1	112	4587400	0	81005	320580	64653	0	254850	119740	4147000	225010	28796	178670	1879000		1	7	7	7	0	1	1	1	1	2	2	0	2	1	2	1	0	1	1	1	1	2	2	0	2	1	2	1	0
D9PW88	D9PW88	5	5	5	tr|D9PW88|D9PW88_METTM DNA helicase OS=Methanothermobacter marburgensis (strain ATCC BAA-927 / DSM 2133 / JCM 14651 / NBRC 100331 / OCM 82 / Marburg) OX=79929 GN=MTBMA_c08910 PE=3 SV=1	42	677710	0	0	0	0	0	0	0	33289	347210	0	0	644420		1	5	5	5	0	0	0	3	0	0	0	0	0	0	1	1	0	0	0	3	0	0	0	0	0	0	1	1	0
D9PWB1	D9PWB1	12	12	12	tr|D9PWB1|D9PWB1_METTM Uncharacterized protein OS=Methanothermobacter marburgensis (strain ATCC BAA-927 / DSM 2133 / JCM 14651 / NBRC 100331 / OCM 82 / Marburg) OX=79929 GN=MTBMA_c09140 PE=4 SV=1	17	19283000	0	0	0	0	0	681010	1680300	955110	5191700	9496600	1943600	290020		1	12	12	12	0	12	7	3	0	0	0	0	4	6	1	8	0	12	7	3	0	0	0	0	4	6	1	8	0
D9PWC0	D9PWC0	42	42	42	tr|D9PWC0|D9PWC0_METTM Predicted pyruvate flavodoxin/ferredoxin oxidoreductase, subunit alpha OS=Methanothermobacter marburgensis (strain ATCC BAA-927 / DSM 2133 / JCM 14651 / NBRC 100331 / OCM 82 / Marburg) OX=79929 GN=porA2 PE=4 SV=1	36	663500000	0	0	0	0	0	0	0	33728000	304900000	245150000	60036000	19687000		1	42	42	42	0	39	31	25	0	0	0	0	0	0	24	38	0	39	31	25	0	0	0	0	0	0	24	38	0
D9PWC1	D9PWC1	26	26	26	tr|D9PWC1|D9PWC1_METTM Predicted pyruvate flavodoxin/ferredoxin oxidoreductase, subunit beta OS=Methanothermobacter marburgensis (strain ATCC BAA-927 / DSM 2133 / JCM 14651 / NBRC 100331 / OCM 82 / Marburg) OX=79929 GN=porB2 PE=4 SV=1	22	549270000	0	0	0	0	0	743490	0	41252000	252230000	194390000	47087000	14303000		1	26	26	26	0	24	22	16	0	0	0	0	1	0	21	25	0	24	22	16	0	0	0	0	1	0	21	25	0
D9PWC4	D9PWC4	35	35	35	tr|D9PWC4|D9PWC4_METTM Predicted DNA double-strand repair ATPase Rad50 OS=Methanothermobacter marburgensis (strain ATCC BAA-927 / DSM 2133 / JCM 14651 / NBRC 100331 / OCM 82 / Marburg) OX=79929 GN=MTBMA_c09270 PE=4 SV=1	82	6309500	5915500	56108	0	0	0	0	2057300	697270	0	337810	0	0		1	35	35	35	35	1	0	0	3	0	0	0	0	1	1	0	35	1	0	0	3	0	0	0	0	1	1	0	35
D9PWC5	D9PWC5	14	14	14	tr|D9PWC5|D9PWC5_METTM DNA double-strand break repair protein Mre11 OS=Methanothermobacter marburgensis (strain ATCC BAA-927 / DSM 2133 / JCM 14651 / NBRC 100331 / OCM 82 / Marburg) OX=79929 GN=mre11 PE=3 SV=1	34	16813000	13426000	448280	0	0	0	0	0	2938500	0	280840	0	0		1	14	14	14	12	1	0	0	3	0	0	0	0	0	1	0	12	1	0	0	3	0	0	0	0	0	1	0	12
D9PWC6	D9PWC6	5	5	5	tr|D9PWC6|D9PWC6_METTM DNA helicase OS=Methanothermobacter marburgensis (strain ATCC BAA-927 / DSM 2133 / JCM 14651 / NBRC 100331 / OCM 82 / Marburg) OX=79929 GN=MTBMA_c09290 PE=3 SV=1	40	145200	0	616120	0	0	145200	0	3961700	1005700	0	0	0	0		1	5	5	5	0	0	0	0	1	0	0	2	0	1	1	0	0	0	0	0	1	0	0	2	0	1	1	0	0
D9PWD0	D9PWD0	5	5	5	tr|D9PWD0|D9PWD0_METTM Uncharacterized protein OS=Methanothermobacter marburgensis (strain ATCC BAA-927 / DSM 2133 / JCM 14651 / NBRC 100331 / OCM 82 / Marburg) OX=79929 GN=MTBMA_c09330 PE=4 SV=1	74	183860	0	0	0	0	107760	0	0	0	86308	0	76102	0		1	5	5	5	0	0	1	0	0	0	0	3	0	0	0	1	0	0	1	0	0	0	0	3	0	0	0	1	0
D9PWD2	D9PWD2	6	6	6	tr|D9PWD2|D9PWD2_METTM Helicase domain related protein OS=Methanothermobacter marburgensis (strain ATCC BAA-927 / DSM 2133 / JCM 14651 / NBRC 100331 / OCM 82 / Marburg) OX=79929 GN=MTBMA_c09350 PE=4 SV=1	70	19690000	822830	1139100	4920000	6322200	5679700	431600	0	0	0	133440	241150	293580		1	6	6	6	1	2	1	2	1	2	1	1	2	0	0	0	1	2	1	2	1	2	1	1	2	0	0	0	1
D9PWE5	D9PWE5	1	1	1	tr|D9PWE5|D9PWE5_METTM Uncharacterized protein OS=Methanothermobacter marburgensis (strain ATCC BAA-927 / DSM 2133 / JCM 14651 / NBRC 100331 / OCM 82 / Marburg) OX=79929 GN=MTBMA_c09470 PE=4 SV=1	21	780760	0	0	0	0	0	780760	0	0	0	0	0	0		1	1	1	1	0	0	0	0	0	0	0	0	1	0	0	0	0	0	0	0	0	0	0	0	1	0	0	0	0
D9PWE7	D9PWE7	1	1	1	tr|D9PWE7|D9PWE7_METTM 3-hydroxy-3-methylglutaryl coenzyme A reductase OS=Methanothermobacter marburgensis (strain ATCC BAA-927 / DSM 2133 / JCM 14651 / NBRC 100331 / OCM 82 / Marburg) OX=79929 GN=hmgA PE=3 SV=1	21	145170000	83977000	26368000	14025000	10076000	9259200	879250	585620	0	0	0	0	0		1	1	1	1	1	0	0	0	1	1	1	1	1	1	0	0	1	0	0	0	1	1	1	1	1	1	0	0	1
D9PWE8	D9PWE8	25	25	25	tr|D9PWE8|D9PWE8_METTM Succinate--CoA ligase [ADP-forming] subunit alpha OS=Methanothermobacter marburgensis (strain ATCC BAA-927 / DSM 2133 / JCM 14651 / NBRC 100331 / OCM 82 / Marburg) OX=79929 GN=sucD PE=3 SV=1	17	5499700000	0	0	0	0	0	0	7861200	1417000000	2785800000	1124200000	127510000	37353000		1	25	25	25	0	25	21	16	0	0	0	0	0	10	21	24	0	25	21	16	0	0	0	0	0	10	21	24	0
D9PWF8	D9PWF8	16	16	16	tr|D9PWF8|D9PWF8_METTM 3-dehydroquinate synthase OS=Methanothermobacter marburgensis (strain ATCC BAA-927 / DSM 2133 / JCM 14651 / NBRC 100331 / OCM 82 / Marburg) OX=79929 GN=aroB PE=3 SV=1	24	26292000	0	0	0	0	0	0	0	0	0	0	6587300	19704000		1	16	16	16	0	0	13	13	0	0	0	0	0	0	0	0	0	0	13	13	0	0	0	0	0	0	0	0	0
D9PWI5	D9PWI5	5	5	5	tr|D9PWI5|D9PWI5_METTM Ribose-5-phosphate isomerase A OS=Methanothermobacter marburgensis (strain ATCC BAA-927 / DSM 2133 / JCM 14651 / NBRC 100331 / OCM 82 / Marburg) OX=79929 GN=rpiA PE=3 SV=1	12	711590	0	0	0	0	0	0	0	0	0	711590	1212000	0		1	5	5	5	0	5	3	0	0	0	0	0	0	0	0	0	0	5	3	0	0	0	0	0	0	0	0	0	0
D9PWJ2	D9PWJ2	19	19	19	tr|D9PWJ2|D9PWJ2_METTM Adenylosuccinate synthetase OS=Methanothermobacter marburgensis (strain ATCC BAA-927 / DSM 2133 / JCM 14651 / NBRC 100331 / OCM 82 / Marburg) OX=79929 GN=purA PE=3 SV=1	22	9466800	0	0	0	0	0	0	0	0	0	481480	4365500	4619800		1	19	19	19	0	8	17	16	0	0	0	0	0	0	0	0	0	8	17	16	0	0	0	0	0	0	0	0	0
D9PWP4	D9PWP4	13	13	13	tr|D9PWP4|D9PWP4_METTM Pyridoxal 5-phosphate synthase subunit PdxS OS=Methanothermobacter marburgensis (strain ATCC BAA-927 / DSM 2133 / JCM 14651 / NBRC 100331 / OCM 82 / Marburg) OX=79929 GN=pdxS PE=3 SV=1	23	12428000	0	349370	826610	941980	391180	731940	4744000	2422300	1087200	504860	1098900	1447500		1	13	13	13	1	4	6	6	1	2	2	3	4	9	6	7	1	4	6	6	1	2	2	3	4	9	6	7	1
D9PWQ4	D9PWQ4	6	6	6	tr|D9PWQ4|D9PWQ4_METTM Uncharacterized protein OS=Methanothermobacter marburgensis (strain ATCC BAA-927 / DSM 2133 / JCM 14651 / NBRC 100331 / OCM 82 / Marburg) OX=79929 GN=MTBMA_c10580 PE=4 SV=1	55	272090	0	0	0	0	0	0	0	0	0	65661	150750	55677		1	6	6	6	0	3	5	2	0	0	0	0	0	0	0	0	0	3	5	2	0	0	0	0	0	0	0	0	0
D9PWR4	D9PWR4	3	3	3	tr|D9PWR4|D9PWR4_METTM 50S ribosomal protein L37Ae OS=Methanothermobacter marburgensis (strain ATCC BAA-927 / DSM 2133 / JCM 14651 / NBRC 100331 / OCM 82 / Marburg) OX=79929 GN=rpl37ae PE=3 SV=1	9	1334200	1334200	0	0	0	0	0	0	0	0	0	0	0		1	3	3	3	3	0	0	0	0	0	0	0	0	0	0	0	3	0	0	0	0	0	0	0	0	0	0	0	3
D9PWR5	D9PWR5	10	10	10	tr|D9PWR5|D9PWR5_METTM Exosome complex component Rrp42 OS=Methanothermobacter marburgensis (strain ATCC BAA-927 / DSM 2133 / JCM 14651 / NBRC 100331 / OCM 82 / Marburg) OX=79929 GN=rpr41 PE=3 SV=1	21	1997000	0	0	0	0	0	537240	1162400	0	452660	1007100	0	128280		1	10	10	10	0	6	3	1	0	0	0	1	4	4	0	5	0	6	3	1	0	0	0	1	4	4	0	5	0
D9PWR6	D9PWR6	9	9	9	tr|D9PWR6|D9PWR6_METTM Exosome complex component Rrp41 OS=Methanothermobacter marburgensis (strain ATCC BAA-927 / DSM 2133 / JCM 14651 / NBRC 100331 / OCM 82 / Marburg) OX=79929 GN=rpr42 PE=3 SV=1	22	5766300	0	0	0	0	0	2245800	3150700	914020	369880	685940	333060	0		1	9	9	9	0	3	1	0	0	0	0	0	7	7	2	6	0	3	1	0	0	0	0	0	7	7	2	6	0
D9PWR7	D9PWR7	9	9	9	tr|D9PWR7|D9PWR7_METTM Exosome complex component Rrp4 OS=Methanothermobacter marburgensis (strain ATCC BAA-927 / DSM 2133 / JCM 14651 / NBRC 100331 / OCM 82 / Marburg) OX=79929 GN=rpr43 PE=3 SV=1	23	2200700	0	0	0	0	0	0	0	0	0	12523	738030	1462700		1	9	9	9	0	1	5	6	0	0	0	0	0	0	0	0	0	1	5	6	0	0	0	0	0	0	0	0	0
D9PWR9	D9PWR9	16	16	16	tr|D9PWR9|D9PWR9_METTM Proteasome subunit alpha OS=Methanothermobacter marburgensis (strain ATCC BAA-927 / DSM 2133 / JCM 14651 / NBRC 100331 / OCM 82 / Marburg) OX=79929 GN=psmA PE=3 SV=1	25	30051000	0	488980	4103100	12545000	7242800	4587700	750390	0	0	0	101650	332500		1	16	16	16	0	0	1	3	5	11	14	9	8	4	0	0	0	0	1	3	5	11	14	9	8	4	0	0	0
D9PWS3	D9PWS3	12	12	12	tr|D9PWS3|D9PWS3_METTM 50S ribosomal protein L15e OS=Methanothermobacter marburgensis (strain ATCC BAA-927 / DSM 2133 / JCM 14651 / NBRC 100331 / OCM 82 / Marburg) OX=79929 GN=rpl15e PE=3 SV=1	15	86125000	43606000	30069000	9028900	3083900	337650	0	0	0	0	723220	0	0		1	12	12	12	8	1	0	0	9	4	5	1	0	0	0	0	8	1	0	0	9	4	5	1	0	0	0	0	8
D9PWS8	D9PWS8	2	2	2	tr|D9PWS8|D9PWS8_METTM Uncharacterized protein OS=Methanothermobacter marburgensis (strain ATCC BAA-927 / DSM 2133 / JCM 14651 / NBRC 100331 / OCM 82 / Marburg) OX=79929 GN=MTBMA_c10820 PE=4 SV=1	13	1926300	0	0	0	0	0	0	488370	1437900	0	0	0	0		1	2	2	2	0	0	0	0	0	0	0	0	0	1	2	0	0	0	0	0	0	0	0	0	0	1	2	0	0
D9PWT1	D9PWT1	3	3	3	tr|D9PWT1|D9PWT1_METTM Flavoprotein OS=Methanothermobacter marburgensis (strain ATCC BAA-927 / DSM 2133 / JCM 14651 / NBRC 100331 / OCM 82 / Marburg) OX=79929 GN=MTBMA_c10850 PE=4 SV=1	18	898210	0	0	0	0	0	0	0	0	0	0	497430	400780		1	3	3	3	0	0	3	2	0	0	0	0	0	0	0	0	0	0	3	2	0	0	0	0	0	0	0	0	0
D9PWT2	D9PWT2	3	3	3	tr|D9PWT2|D9PWT2_METTM Uncharacterized protein OS=Methanothermobacter marburgensis (strain ATCC BAA-927 / DSM 2133 / JCM 14651 / NBRC 100331 / OCM 82 / Marburg) OX=79929 GN=MTBMA_c10860 PE=4 SV=1	7	14840000	3784600	0	0	0	2224200	2244700	1998900	0	0	0	732070	3855600		1	3	3	3	2	0	2	3	0	0	0	1	1	1	0	0	2	0	2	3	0	0	0	1	1	1	0	0	2
D9PWT3	D9PWT3	6	6	6	tr|D9PWT3|D9PWT3_METTM Uncharacterized protein OS=Methanothermobacter marburgensis (strain ATCC BAA-927 / DSM 2133 / JCM 14651 / NBRC 100331 / OCM 82 / Marburg) OX=79929 GN=MTBMA_c10870 PE=4 SV=1	10	27405000	0	0	0	0	0	0	0	0	2096300	14369000	11036000	1999400		1	6	6	6	0	6	6	3	0	0	0	0	0	0	0	1	0	6	6	3	0	0	0	0	0	0	0	1	0
D9PWU0	D9PWU0	5	5	5	tr|D9PWU0|D9PWU0_METTM Glutamyl-tRNA(Gln) amidotransferase subunit D OS=Methanothermobacter marburgensis (strain ATCC BAA-927 / DSM 2133 / JCM 14651 / NBRC 100331 / OCM 82 / Marburg) OX=79929 GN=gatD PE=3 SV=1	34	2229600	0	636030	0	0	0	299050	658670	0	1271800	0	0	0		1	5	5	5	0	0	0	0	1	0	0	0	1	3	1	1	0	0	0	0	1	0	0	0	1	3	1	1	0
D9PWU1	D9PWU1	8	8	8	tr|D9PWU1|D9PWU1_METTM Glutamyl-tRNA(Gln) amidotransferase subunit E OS=Methanothermobacter marburgensis (strain ATCC BAA-927 / DSM 2133 / JCM 14651 / NBRC 100331 / OCM 82 / Marburg) OX=79929 GN=gatE PE=3 SV=1	51	598740	0	0	0	0	0	0	598740	1101100	0	169420	0	0		1	8	8	8	1	2	0	0	0	0	0	0	0	6	1	0	1	2	0	0	0	0	0	0	0	6	1	0	1
D9PWU6	D9PWU6	9	9	9	tr|D9PWU6|D9PWU6_METTM GMP synthase [glutamine-hydrolyzing] subunit B OS=Methanothermobacter marburgensis (strain ATCC BAA-927 / DSM 2133 / JCM 14651 / NBRC 100331 / OCM 82 / Marburg) OX=79929 GN=guaAB PE=3 SV=1	26	2739000	0	0	0	0	0	0	0	0	0	358490	1335600	1044900		1	9	9	9	0	4	6	2	0	0	0	0	0	0	0	0	0	4	6	2	0	0	0	0	0	0	0	0	0
D9PWY5	D9PWY5	3	3	3	tr|D9PWY5|D9PWY5_METTM Delta-aminolevulinic acid dehydratase OS=Methanothermobacter marburgensis (strain ATCC BAA-927 / DSM 2133 / JCM 14651 / NBRC 100331 / OCM 82 / Marburg) OX=79929 GN=hemB PE=3 SV=1	19	485360	0	0	0	0	0	0	0	485360	0	0	0	0		1	3	3	3	0	0	0	0	0	0	0	0	0	1	2	0	0	0	0	0	0	0	0	0	0	1	2	0	0
D9PWZ5	D9PWZ5	3	3	3	tr|D9PWZ5|D9PWZ5_METTM Rubrerythrin OS=Methanothermobacter marburgensis (strain ATCC BAA-927 / DSM 2133 / JCM 14651 / NBRC 100331 / OCM 82 / Marburg) OX=79929 GN=rbr PE=4 SV=1	15	671470000	0	74407000	89288000	32852000	0	141620000	167830	0	7112600	3599200	699720	321730000		1	3	3	3	0	1	2	1	1	1	1	0	1	1	0	1	0	1	2	1	1	1	1	0	1	1	0	1	0
D9PWZ7	D9PWZ7	2	2	2	tr|D9PWZ7|D9PWZ7_METTM Predicted glyoxalase family protein OS=Methanothermobacter marburgensis (strain ATCC BAA-927 / DSM 2133 / JCM 14651 / NBRC 100331 / OCM 82 / Marburg) OX=79929 GN=MTBMA_c11520 PE=4 SV=1	8	8251800	8251800	0	0	0	0	0	0	0	0	0	0	0		1	2	2	2	2	0	0	0	1	0	0	0	0	0	0	0	2	0	0	0	1	0	0	0	0	0	0	0	2
D9PX11	D9PX11	2	2	2	tr|D9PX11|D9PX11_METTM Phenylalanine--tRNA ligase beta subunit OS=Methanothermobacter marburgensis (strain ATCC BAA-927 / DSM 2133 / JCM 14651 / NBRC 100331 / OCM 82 / Marburg) OX=79929 GN=pheT PE=3 SV=1	39	0	0	0	0	0	0	0	0	0	0	0	0	0		1	2	2	2	0	0	0	0	0	0	0	0	0	2	0	0	0	0	0	0	0	0	0	0	0	2	0	0	0
D9PX24	D9PX24	22	22	22	tr|D9PX24|D9PX24_METTM Ribose-phosphate pyrophosphokinase OS=Methanothermobacter marburgensis (strain ATCC BAA-927 / DSM 2133 / JCM 14651 / NBRC 100331 / OCM 82 / Marburg) OX=79929 GN=prs PE=3 SV=1	17	1921500000	0	0	0	0	0	0	0	19349000	604400000	831850000	278270000	187590000		1	22	22	22	0	20	20	17	0	0	0	0	0	0	10	21	0	20	20	17	0	0	0	0	0	0	10	21	0
D9PX30	D9PX30	24	24	24	tr|D9PX30|D9PX30_METTM UPF0219 protein MTBMA_c11880 OS=Methanothermobacter marburgensis (strain ATCC BAA-927 / DSM 2133 / JCM 14651 / NBRC 100331 / OCM 82 / Marburg) OX=79929 GN=MTBMA_c11880 PE=3 SV=1	21	677730000	0	0	0	0	0	39409000	346820000	257870000	26811000	3121100	2259600	1439800		1	24	24	24	0	4	5	3	0	0	0	0	13	24	18	14	0	4	5	3	0	0	0	0	13	24	18	14	0
D9PX31	D9PX31	28	28	28	tr|D9PX31|D9PX31_METTM Acetyl-CoA acetyltransferase OS=Methanothermobacter marburgensis (strain ATCC BAA-927 / DSM 2133 / JCM 14651 / NBRC 100331 / OCM 82 / Marburg) OX=79929 GN=atoB PE=4 SV=1	21	872380000	2425500	423350	2856000	3159400	3184700	62576000	397590000	342400000	45398000	6123700	2697200	3540400		1	28	28	28	4	17	14	12	2	6	6	6	22	28	25	21	4	17	14	12	2	6	6	6	22	28	25	21	4
D9PX32	D9PX32	6	6	5	tr|D9PX32|D9PX32_METTM Thermosome, subunit beta (Chaperonin subunit) OS=Methanothermobacter marburgensis (strain ATCC BAA-927 / DSM 2133 / JCM 14651 / NBRC 100331 / OCM 82 / Marburg) OX=79929 GN=thsB PE=3 SV=1	42	1605500	1071700	334600	199120	0	0	0	0	0	0	0	90872	120100		1	6	6	5	3	0	1	1	2	3	0	0	0	0	0	0	3	0	1	1	2	3	0	0	0	0	0	0	3
D9PX37	D9PX37	5	5	5	tr|D9PX37|D9PX37_METTM Aspartate-semialdehyde dehydrogenase OS=Methanothermobacter marburgensis (strain ATCC BAA-927 / DSM 2133 / JCM 14651 / NBRC 100331 / OCM 82 / Marburg) OX=79929 GN=asd PE=3 SV=1	22	5710100	0	0	0	0	0	0	0	2208600	2782700	718780	0	0		1	5	5	5	0	4	0	0	0	0	0	0	0	1	4	5	0	4	0	0	0	0	0	0	0	1	4	5	0
D9PX39	D9PX39	33	33	33	tr|D9PX39|D9PX39_METTM 4-hydroxy-tetrahydrodipicolinate synthase OS=Methanothermobacter marburgensis (strain ATCC BAA-927 / DSM 2133 / JCM 14651 / NBRC 100331 / OCM 82 / Marburg) OX=79929 GN=dapA PE=3 SV=1	19	3684700000	0	0	0	0	0	0	0	28677000	1114500000	1855200000	563550000	122760000		1	33	33	33	0	30	28	19	0	0	0	1	0	0	11	23	0	30	28	19	0	0	0	1	0	0	11	23	0
D9PX52	D9PX52	6	6	6	tr|D9PX52|D9PX52_METTM Uncharacterized protein OS=Methanothermobacter marburgensis (strain ATCC BAA-927 / DSM 2133 / JCM 14651 / NBRC 100331 / OCM 82 / Marburg) OX=79929 GN=MTBMA_c12100 PE=4 SV=1	9	53287000	0	0	0	0	0	5380100	14866000	18614000	7655100	358060	341840	6071600		1	6	6	6	0	1	1	3	0	0	0	0	3	6	5	4	0	1	1	3	0	0	0	0	3	6	5	4	0
D9PX61	D9PX61	3	3	3	tr|D9PX61|D9PX61_METTM Rubrerythrin OS=Methanothermobacter marburgensis (strain ATCC BAA-927 / DSM 2133 / JCM 14651 / NBRC 100331 / OCM 82 / Marburg) OX=79929 GN=MTBMA_c12190 PE=4 SV=1	11	1232200	469100	0	0	0	0	0	0	3386000	0	0	0	763060		1	3	3	3	1	0	0	2	1	0	0	0	0	0	1	0	1	0	0	2	1	0	0	0	0	0	1	0	1
D9PX77	D9PX77	8	8	8	tr|D9PX77|D9PX77_METTM tRNA pseudouridine synthase A OS=Methanothermobacter marburgensis (strain ATCC BAA-927 / DSM 2133 / JCM 14651 / NBRC 100331 / OCM 82 / Marburg) OX=79929 GN=truA PE=3 SV=1	25	1278200	0	0	0	0	0	0	418420	578350	0	404230	820920	699840		1	8	8	8	0	2	4	6	0	0	0	0	0	2	3	0	0	2	4	6	0	0	0	0	0	2	3	0	0
D9PXE7	D9PXE7	35	35	35	tr|D9PXE7|D9PXE7_METTM Molybdenum containing formylmethanofuran dehydrogenase, subunit B OS=Methanothermobacter marburgensis (strain ATCC BAA-927 / DSM 2133 / JCM 14651 / NBRC 100331 / OCM 82 / Marburg) OX=79929 GN=fmdB PE=4 SV=1	30	18501000000	4862100000	2323600000	1411200000	1412900000	1050700000	1046500000	1549600000	2294300000	1560500000	824430000	105650000	59356000		1	35	35	35	33	30	22	20	31	30	31	28	30	33	32	32	33	30	22	20	31	30	31	28	30	33	32	32	33
D9PXF3;D9PUK3	D9PXF3	21;1	21;1	21;1	tr|D9PXF3|D9PXF3_METTM Predicted tungsten containing formylmethanofuran dehydrogenase, subunit F related protein OS=Methanothermobacter marburgensis (strain ATCC BAA-927 / DSM 2133 / JCM 14651 / NBRC 100331 / OCM 82 / Marburg) OX=79929 GN=MTBMA_c13130 PE=4	28	214770000	54484000	26567000	25087000	29739000	31102000	28309000	15649000	3191800	482470	0	0	159940		2	21	21	21	9	1	0	1	5	10	12	7	16	15	4	1	9	1	0	1	5	10	12	7	16	15	4	1	9
D9PXI9	D9PXI9	19	19	19	tr|D9PXI9|D9PXI9_METTM Uncharacterized protein OS=Methanothermobacter marburgensis (strain ATCC BAA-927 / DSM 2133 / JCM 14651 / NBRC 100331 / OCM 82 / Marburg) OX=79929 GN=MTBMA_c13500 PE=4 SV=1	28	27602000	0	0	0	0	0	0	321670	13897000	11376000	2203400	125920	0		1	19	19	19	0	11	3	0	0	0	0	0	0	1	16	18	0	11	3	0	0	0	0	0	0	1	16	18	0
D9PXL4	D9PXL4	2	2	2	tr|D9PXL4|D9PXL4_METTM CBS domain containing protein OS=Methanothermobacter marburgensis (strain ATCC BAA-927 / DSM 2133 / JCM 14651 / NBRC 100331 / OCM 82 / Marburg) OX=79929 GN=MTBMA_c13750 PE=4 SV=1	22	1108300	0	0	0	0	0	0	1108300	0	0	0	0	0		1	2	2	2	0	0	0	1	1	0	0	0	0	1	0	0	0	0	0	1	1	0	0	0	0	1	0	0	0
D9PXN0	D9PXN0	6	6	6	tr|D9PXN0|D9PXN0_METTM Glyceraldehyde-3-phosphate dehydrogenase OS=Methanothermobacter marburgensis (strain ATCC BAA-927 / DSM 2133 / JCM 14651 / NBRC 100331 / OCM 82 / Marburg) OX=79929 GN=gap PE=3 SV=1	24	3059700	0	0	0	0	0	618710	1761800	0	0	0	0	679210		1	6	6	6	0	0	0	1	0	0	0	0	2	5	0	0	0	0	0	1	0	0	0	0	2	5	0	0	0
D9PXN7	D9PXN7	19	19	19	tr|D9PXN7|D9PXN7_METTM Methyl-coenzyme M reductase, component A2 OS=Methanothermobacter marburgensis (strain ATCC BAA-927 / DSM 2133 / JCM 14651 / NBRC 100331 / OCM 82 / Marburg) OX=79929 GN=atwA PE=4 SV=1	48	12295000	0	0	0	0	0	0	196900	895160	238270	0	805430	11489000		1	19	19	19	0	0	7	19	0	0	0	0	0	1	1	1	0	0	7	19	0	0	0	0	0	1	1	1	0
D9PXQ7	D9PXQ7	48	48	48	tr|D9PXQ7|D9PXQ7_METTM Succinate--CoA ligase [ADP-forming] subunit beta OS=Methanothermobacter marburgensis (strain ATCC BAA-927 / DSM 2133 / JCM 14651 / NBRC 100331 / OCM 82 / Marburg) OX=79929 GN=sucC PE=3 SV=1	33	4715300000	0	0	0	753630	0	0	6219700	1234900000	2225600000	985560000	208930000	54121000		1	48	48	48	0	45	38	33	0	0	1	0	0	15	41	48	0	45	38	33	0	0	1	0	0	15	41	48	0
D9PXR7	D9PXR7	2	2	2	tr|D9PXR7|D9PXR7_METTM Triosephosphate isomerase OS=Methanothermobacter marburgensis (strain ATCC BAA-927 / DSM 2133 / JCM 14651 / NBRC 100331 / OCM 82 / Marburg) OX=79929 GN=tpiA PE=3 SV=1	7	4626200	0	0	0	0	0	0	0	0	0	2844900	1348900	432380		1	2	2	2	0	2	1	1	0	0	0	0	0	0	0	0	0	2	1	1	0	0	0	0	0	0	0	0	0
D9PXS9	D9PXS9	7	7	7	tr|D9PXS9|D9PXS9_METTM Elongation factor 1-alpha OS=Methanothermobacter marburgensis (strain ATCC BAA-927 / DSM 2133 / JCM 14651 / NBRC 100331 / OCM 82 / Marburg) OX=79929 GN=tuf PE=3 SV=1	32	617400	199830	294360	0	0	0	0	0	0	0	0	0	617400		1	7	7	7	1	0	0	6	2	1	0	0	0	0	0	0	1	0	0	6	2	1	0	0	0	0	0	0	1
D9PXT6	D9PXT6	3	3	3	tr|D9PXT6|D9PXT6_METTM O-phospho-L-seryl-tRNA:Cys-tRNA synthase OS=Methanothermobacter marburgensis (strain ATCC BAA-927 / DSM 2133 / JCM 14651 / NBRC 100331 / OCM 82 / Marburg) OX=79929 GN=pscS PE=3 SV=1	31	88936	0	0	0	964790	0	0	0	0	0	0	0	88936		1	3	3	3	0	0	0	1	0	1	3	0	0	0	0	0	0	0	0	1	0	1	3	0	0	0	0	0	0
D9PXT9	D9PXT9	9	9	9	tr|D9PXT9|D9PXT9_METTM Predicted peptidase OS=Methanothermobacter marburgensis (strain ATCC BAA-927 / DSM 2133 / JCM 14651 / NBRC 100331 / OCM 82 / Marburg) OX=79929 GN=MTBMA_c14580 PE=4 SV=1	26	5767500	0	0	0	0	0	0	0	0	0	0	560860	5206700		1	9	9	9	0	0	4	8	0	0	0	0	0	0	0	0	0	0	4	8	0	0	0	0	0	0	0	0	0
D9PXZ6	D9PXZ6	21	21	21	sp|D9PXZ6|MCRY_METTM Methyl-coenzyme M reductase II subunit beta OS=Methanothermobacter marburgensis (strain ATCC BAA-927 / DSM 2133 / JCM 14651 / NBRC 100331 / OCM 82 / Marburg) OX=79929 GN=mrtB PE=1 SV=1	25	68462000	0	0	0	0	4678700	9212900	12374000	30450000	11250000	496240	0	0		1	21	21	21	0	5	1	0	0	1	0	10	13	13	18	14	0	5	1	0	0	1	0	10	13	13	18	14	0
D9PY01	D9PY01	36	36	36	tr|D9PY01|D9PY01_METTM Hmd co-occurring protein HcgG OS=Methanothermobacter marburgensis (strain ATCC BAA-927 / DSM 2133 / JCM 14651 / NBRC 100331 / OCM 82 / Marburg) OX=79929 GN=hcgG PE=4 SV=1	35	715000000	0	0	0	0	0	0	1965300	4507700	51153000	297260000	260920000	99199000		1	36	36	36	0	35	34	26	0	0	0	0	0	7	10	25	0	35	34	26	0	0	0	0	0	7	10	25	0
D9PY02	D9PY02	23	23	23	tr|D9PY02|D9PY02_METTM Methyl viologen-reducing hydrogenase, subunit D-related protein OS=Methanothermobacter marburgensis (strain ATCC BAA-927 / DSM 2133 / JCM 14651 / NBRC 100331 / OCM 82 / Marburg) OX=79929 GN=MTBMA_c15210 PE=3 SV=1	10	35765000000	9572200000	4650300000	3471600000	4220000000	5034600000	3751400000	2534600000	1102600000	401570000	258630000	238490000	528810000		1	23	23	23	21	11	11	11	16	19	17	20	19	16	11	10	21	11	11	11	16	19	17	20	19	16	11	10	21
D9PY03	D9PY03	64	64	64	tr|D9PY03|D9PY03_METTM Formate dehydrogenase, beta subunit OS=Methanothermobacter marburgensis (strain ATCC BAA-927 / DSM 2133 / JCM 14651 / NBRC 100331 / OCM 82 / Marburg) OX=79929 GN=fdhB PE=4 SV=1	32	50172000000	9515900000	4135800000	3595400000	4856300000	5860700000	3773600000	3631700000	2997100000	2561100000	3556100000	2986100000	2702200000		1	64	64	64	52	59	59	52	49	53	53	55	52	55	53	53	52	59	59	52	49	53	53	55	52	55	53	53	52
756;62757;62758;62759;62760;62761;62762;62763;62764;62765;62766;62767;62768;62769;62770;62771;62772;62773;62774;62775;62776;62777;62778;62779;62780;62781;62782;62783;62784;62785;62786;62787;62788;62789;62790;62791;62792;62793;62794;62795;62796;62797;62798;62799;62800;62801;62802;62803;62804;62805;62806;62807;62808;62809;62810;62811;62812;62813;62814;62815;62816;62817;62818;62819;62820;62821;62822…	3536;4448;4472;4474;5906;6462;6478;7019;8402;8424;9985;10103;11210;11260;12397;12452;14800;15034;15260;15979;16632;16897;17110;18648;20289;20550;20869;20928;24038;26030;26050;27014;27117;28033;28899;28913;29418;32063;33670;35887;37568;38451;38540;38593;40307;41125;41207;45558;49743;49796;53632;53762;56228;57265;57745;62698;62777;62812;64201;64204;74256;74297;74990;75121	158;159;160;161;162;163;164;165;166;167;168;169	1;30;75;87;99;134;190;251;254;326;342;374	-1
D9PY04	D9PY04	38	38	38	tr|D9PY04|D9PY04_METTM Formate dehydrogenase, alpha subunit OS=Methanothermobacter marburgensis (strain ATCC BAA-927 / DSM 2133 / JCM 14651 / NBRC 100331 / OCM 82 / Marburg) OX=79929 GN=fdhA2 PE=4 SV=1	18	39531000000	8561500000	2762700000	2247700000	2867500000	3116100000	4660200000	2919000000	3941800000	2943700000	3149400000	1073300000	1287900000		1	38	38	38	27	32	30	27	27	26	29	31	31	29	26	29	27	32	30	27	27	26	29	31	31	29	26	29	27
D9PY11	D9PY11	10	10	10	tr|D9PY11|D9PY11_METTM Uncharacterized protein OS=Methanothermobacter marburgensis (strain ATCC BAA-927 / DSM 2133 / JCM 14651 / NBRC 100331 / OCM 82 / Marburg) OX=79929 GN=MTBMA_c15300 PE=3 SV=1	13	52715000	0	0	0	0	0	0	0	0	0	1961000	26559000	24196000		1	10	10	10	0	5	9	7	0	0	0	0	0	0	0	1	0	5	9	7	0	0	0	0	0	0	0	1	0
D9PY38	D9PY38	19	19	19	tr|D9PY38|D9PY38_METTM Methyl coenzyme M reductase II, operon protein C OS=Methanothermobacter marburgensis (strain ATCC BAA-927 / DSM 2133 / JCM 14651 / NBRC 100331 / OCM 82 / Marburg) OX=79929 GN=mtrC2 PE=4 SV=1	24	30898000	0	0	0	0	0	5804400	21201000	2726400	1166500	0	0	339550		1	19	19	19	0	0	0	1	0	0	0	0	9	17	8	5	0	0	0	1	0	0	0	0	9	17	8	5	0
D9PY44	D9PY44	8	8	8	tr|D9PY44|D9PY44_METTM Predicted ATPase OS=Methanothermobacter marburgensis (strain ATCC BAA-927 / DSM 2133 / JCM 14651 / NBRC 100331 / OCM 82 / Marburg) OX=79929 GN=MTBMA_c15630 PE=4 SV=1	28	697140	0	738580	0	0	0	0	0	3042100	0	438550	307690	389450		1	8	8	8	0	1	4	6	1	0	0	0	0	0	1	0	0	1	4	6	1	0	0	0	0	0	1	0	0
D9PY48	D9PY48	12	12	12	tr|D9PY48|D9PY48_METTM tRNA (guanine(26)-N(2))-dimethyltransferase OS=Methanothermobacter marburgensis (strain ATCC BAA-927 / DSM 2133 / JCM 14651 / NBRC 100331 / OCM 82 / Marburg) OX=79929 GN=trm1 PE=3 SV=1	32	1448000	0	0	0	0	0	0	1448000	386580	0	0	0	0		1	12	12	12	0	0	0	0	0	0	0	0	0	12	2	0	0	0	0	0	0	0	0	0	0	12	2	0	0
D9PY54	D9PY54	4	4	4	tr|D9PY54|D9PY54_METTM Uncharacterized protein OS=Methanothermobacter marburgensis (strain ATCC BAA-927 / DSM 2133 / JCM 14651 / NBRC 100331 / OCM 82 / Marburg) OX=79929 GN=MTBMA_c15730 PE=4 SV=1	20	865960	0	0	0	865960	0	0	0	1721400	0	0	0	0		1	4	4	4	0	0	0	0	0	0	3	0	0	0	1	0	0	0	0	0	0	0	3	0	0	0	1	0	0
D9PY55	D9PY55	10	10	10	tr|D9PY55|D9PY55_METTM GTP cyclohydrolase MptA OS=Methanothermobacter marburgensis (strain ATCC BAA-927 / DSM 2133 / JCM 14651 / NBRC 100331 / OCM 82 / Marburg) OX=79929 GN=mptA PE=3 SV=1	24	3557500	0	0	0	0	0	0	5630600	0	1869800	1428000	259590	0		1	10	10	10	0	8	5	0	0	0	0	0	0	3	1	8	0	8	5	0	0	0	0	0	0	3	1	8	0
D9PY57	D9PY57	5	5	5	tr|D9PY57|D9PY57_METTM 7,8-didemethyl-8-hydroxy-5-deazariboflavin synthase OS=Methanothermobacter marburgensis (strain ATCC BAA-927 / DSM 2133 / JCM 14651 / NBRC 100331 / OCM 82 / Marburg) OX=79929 GN=cofG PE=3 SV=1	27	423010	0	0	0	0	0	0	0	0	0	0	226680	196330		1	5	5	5	0	0	4	2	0	0	0	0	0	0	0	0	0	0	4	2	0	0	0	0	0	0	0	0	0
D9PY61	D9PY61	9	9	9	tr|D9PY61|D9PY61_METTM Proteasome subunit beta OS=Methanothermobacter marburgensis (strain ATCC BAA-927 / DSM 2133 / JCM 14651 / NBRC 100331 / OCM 82 / Marburg) OX=79929 GN=psmB PE=3 SV=1	16	24771000	0	1052900	7235700	14559000	1629000	0	0	0	0	0	0	293750		1	9	9	9	0	0	0	1	3	6	7	3	0	0	0	0	0	0	0	1	3	6	7	3	0	0	0	0	0
D9PY82	D9PY82	4	4	4	tr|D9PY82|D9PY82_METTM Coenzyme A biosynthesis bifunctional protein CoaBC OS=Methanothermobacter marburgensis (strain ATCC BAA-927 / DSM 2133 / JCM 14651 / NBRC 100331 / OCM 82 / Marburg) OX=79929 GN=coaBC PE=3 SV=1	25	785920	0	0	0	0	785920	0	0	0	0	0	0	0		1	4	4	4	0	1	1	0	0	0	0	4	0	0	0	1	0	1	1	0	0	0	0	4	0	0	0	1	0
D9PY87	D9PY87	15	15	15	tr|D9PY87|D9PY87_METTM Predicted ATP-dependent DNA ligase OS=Methanothermobacter marburgensis (strain ATCC BAA-927 / DSM 2133 / JCM 14651 / NBRC 100331 / OCM 82 / Marburg) OX=79929 GN=MTBMA_c16060 PE=4 SV=1	30	6227000	0	0	0	0	0	0	101020	0	233550	2868100	3009900	115460		1	15	15	15	0	12	14	4	0	0	0	0	0	1	0	5	0	12	14	4	0	0	0	0	0	1	0	5	0
D9PY92	D9PY92	10	10	10	tr|D9PY92|D9PY92_METTM CBS domain-containing protein OS=Methanothermobacter marburgensis (strain ATCC BAA-927 / DSM 2133 / JCM 14651 / NBRC 100331 / OCM 82 / Marburg) OX=79929 GN=MTBMA_c16110 PE=4 SV=1	18	30645000	0	0	0	0	0	0	0	0	0	1192300	11886000	17566000		1	10	10	10	0	4	9	9	0	0	0	0	0	0	0	0	0	4	9	9	0	0	0	0	0	0	0	0	0
D9PY95	D9PY95	4	4	4	tr|D9PY95|D9PY95_METTM Uncharacterized protein OS=Methanothermobacter marburgensis (strain ATCC BAA-927 / DSM 2133 / JCM 14651 / NBRC 100331 / OCM 82 / Marburg) OX=79929 GN=MTBMA_c16140 PE=4 SV=1	11	3914000	0	0	0	0	0	0	0	0	993690	1408700	341610	1511600		1	4	4	4	0	3	1	4	0	0	0	0	0	0	0	1	0	3	1	4	0	0	0	0	0	0	0	1	0
D9PYA3	D9PYA3	3	3	3	tr|D9PYA3|D9PYA3_METTM Uncharacterized protein OS=Methanothermobacter marburgensis (strain ATCC BAA-927 / DSM 2133 / JCM 14651 / NBRC 100331 / OCM 82 / Marburg) OX=79929 GN=MTBMA_c16220 PE=4 SV=1	10	997100	4070500	1390400	743410	997100	0	0	845710	443260	0	0	258180	276910		1	3	3	3	1	0	2	1	1	1	2	0	0	1	1	0	1	0	2	1	1	1	2	0	0	1	1	0	1
D9PYC3	D9PYC3	17	17	17	tr|D9PYC3|D9PYC3_METTM Argininosuccinate synthase OS=Methanothermobacter marburgensis (strain ATCC BAA-927 / DSM 2133 / JCM 14651 / NBRC 100331 / OCM 82 / Marburg) OX=79929 GN=argG PE=3 SV=1	37	7195600	0	0	0	0	0	0	0	257660	4560600	2257400	119910	0		1	17	17	17	0	13	2	0	0	0	0	0	0	0	2	15	0	13	2	0	0	0	0	0	0	0	2	15	0
D9PYD9	D9PYD9	9	9	9	tr|D9PYD9|D9PYD9_METTM BioB-related protein OS=Methanothermobacter marburgensis (strain ATCC BAA-927 / DSM 2133 / JCM 14651 / NBRC 100331 / OCM 82 / Marburg) OX=79929 GN=MTBMA_c16640 PE=4 SV=1	23	26653000	0	0	0	0	0	439910	6692800	6161100	7101000	2886800	1775400	1596300		1	9	9	9	0	5	2	3	0	0	0	0	3	7	7	6	0	5	2	3	0	0	0	0	3	7	7	6	0
D9PYE6	D9PYE6	2	2	2	tr|D9PYE6|D9PYE6_METTM Predicted phosphoribosylaminoimidazole carboxylase OS=Methanothermobacter marburgensis (strain ATCC BAA-927 / DSM 2133 / JCM 14651 / NBRC 100331 / OCM 82 / Marburg) OX=79929 GN=purE1 PE=4 SV=1	18	2215500	0	0	0	0	0	0	0	2215500	0	0	0	0		1	2	2	2	0	0	0	0	0	0	0	0	0	0	2	0	0	0	0	0	0	0	0	0	0	0	2	0	0
D9PYE9	D9PYE9	1	1	1	tr|D9PYE9|D9PYE9_METTM Protein GrpE OS=Methanothermobacter marburgensis (strain ATCC BAA-927 / DSM 2133 / JCM 14651 / NBRC 100331 / OCM 82 / Marburg) OX=79929 GN=grpE PE=3 SV=1	16	1268700	0	0	0	0	0	0	0	0	0	1268700	0	0		1	1	1	1	0	1	0	0	0	0	0	0	0	0	0	0	0	1	0	0	0	0	0	0	0	0	0	0	0
D9PYF0	D9PYF0	12	12	12	tr|D9PYF0|D9PYF0_METTM Chaperone protein DnaK OS=Methanothermobacter marburgensis (strain ATCC BAA-927 / DSM 2133 / JCM 14651 / NBRC 100331 / OCM 82 / Marburg) OX=79929 GN=dnaK PE=3 SV=1	46	3824300	0	0	0	0	0	0	0	0	1090300	1633400	1039900	60670		1	12	12	12	0	9	8	2	0	0	0	0	1	0	0	8	0	9	8	2	0	0	0	0	1	0	0	8	0
D9PYG1	D9PYG1	1	1	1	tr|D9PYG1|D9PYG1_METTM Uncharacterized protein OS=Methanothermobacter marburgensis (strain ATCC BAA-927 / DSM 2133 / JCM 14651 / NBRC 100331 / OCM 82 / Marburg) OX=79929 GN=MTBMA_c16880 PE=4 SV=1	11	2011700	0	0	0	0	0	0	610690	1401000	0	0	0	0		1	1	1	1	0	0	0	0	0	0	0	0	0	1	1	0	0	0	0	0	0	0	0	0	0	1	1	0	0
D9PYG9	D9PYG9	11	11	11	tr|D9PYG9|D9PYG9_METTM DNA polymerase sliding clamp OS=Methanothermobacter marburgensis (strain ATCC BAA-927 / DSM 2133 / JCM 14651 / NBRC 100331 / OCM 82 / Marburg) OX=79929 GN=pcn PE=3 SV=1	19	7191300	0	0	0	0	0	0	0	0	0	336390	620490	6234400		1	11	11	11	0	6	4	8	0	0	0	0	0	0	0	0	0	6	4	8	0	0	0	0	0	0	0	0	0
D9PYH4	D9PYH4	5	5	5	tr|D9PYH4|D9PYH4_METTM DNA-directed RNA polymerase OS=Methanothermobacter marburgensis (strain ATCC BAA-927 / DSM 2133 / JCM 14651 / NBRC 100331 / OCM 82 / Marburg) OX=79929 GN=rpoL PE=3 SV=1	8	72482000	0	0	0	0	0	0	0	0	0	1664000	11790000	59028000		1	5	5	5	0	2	4	5	0	0	0	0	0	0	0	0	0	2	4	5	0	0	0	0	0	0	0	0	0
D9PYL1	D9PYL1	11	11	11	tr|D9PYL1|D9PYL1_METTM Rubrerythrin OS=Methanothermobacter marburgensis (strain ATCC BAA-927 / DSM 2133 / JCM 14651 / NBRC 100331 / OCM 82 / Marburg) OX=79929 GN=fprB PE=4 SV=1	16	43650000	4321800	6762700	3407000	719170	0	783910	2161500	1576100	420560	2214700	8339300	15724000		1	11	11	11	3	5	8	10	6	4	3	0	1	5	2	1	3	5	8	10	6	4	3	0	1	5	2	1	3
D9PYP1	D9PYP1	144	144	144	tr|D9PYP1|D9PYP1_METTM Predicted replication factor A OS=Methanothermobacter marburgensis (strain ATCC BAA-927 / DSM 2133 / JCM 14651 / NBRC 100331 / OCM 82 / Marburg) OX=79929 GN=MTBMA_c17710 PE=4 SV=1	70	20661000000	1809200	304660	1343000	4224300	11511000	15275000	4289200000	9316700000	4183300000	1664900000	647440000	525370000		1	144	144	144	16	104	90	87	6	20	26	37	44	115	141	133	16	104	90	87	6	20	26	37	44	115	141	133	16
69641;69642;69643;69644;69645;69646;69647;69648;69649;69650;69651;69652;69653;69654;69655;69656;69657;69658;69659;69660;69661;69662;69663;69664;69665;69666;69667;69668;69669;69670;69671;69672;69673;69674;69675;69676;69677;69678;69679;69680;69681;69682;69683;69684;69685;69686;69687;69688;69689;69690;69691;69692;69693;69694;69695;69696;69697;69698;69699;69700;69701;69702;69703;69704;69705;69706;697…	1522;1577;4310;4338;4390;6598;7511;7550;8921;9976;9984;11608;11807;11958;12763;12893;12932;12940;13134;13221;13411;13483;13495;14447;18712;20285;20731;20800;20803;23817;24081;24236;24987;27133;30379;31342;31366;32082;32086;32975;33111;33181;33313;34504;34524;34599;34603;34604;34912;34927;34968;34974;35429;35432;35452;35939;35949;35958;35979;35994;36006;36192;36200;36242;36479;36542;37458;37495;37…	180;181;182;183;184;185;186;187;188;189;190;191;192;193;194	16;67;125;157;298;304;415;449;521;607;660;668;708;714;735	-1
D9PYQ4	D9PYQ4	17	17	17	tr|D9PYQ4|D9PYQ4_METTM Predicted nucleic acid-binding protein OS=Methanothermobacter marburgensis (strain ATCC BAA-927 / DSM 2133 / JCM 14651 / NBRC 100331 / OCM 82 / Marburg) OX=79929 GN=MTBMA_c17840 PE=4 SV=1	11	1027000000	0	3004300	3550800	3621400	7804300	47327000	550570000	326750000	34482000	11791000	10101000	31042000		1	17	17	17	1	9	9	6	1	5	6	6	8	16	16	11	1	9	9	6	1	5	6	6	8	16	16	11	1
D9PYR3	D9PYR3	16	16	16	tr|D9PYR3|D9PYR3_METTM L-fuculose phosphate aldolase OS=Methanothermobacter marburgensis (strain ATCC BAA-927 / DSM 2133 / JCM 14651 / NBRC 100331 / OCM 82 / Marburg) OX=79929 GN=MTBMA_c17930 PE=4 SV=1	13	435590000	0	0	0	0	0	47267000	195890000	183800000	8628600	610300	374400	0		1	16	16	16	0	1	1	0	0	0	0	0	13	15	14	9	0	1	1	0	0	0	0	0	13	15	14	9	0
D9PYT4	D9PYT4	2	2	2	tr|D9PYT4|D9PYT4_METTM Branched-chain-amino-acid aminotransferase OS=Methanothermobacter marburgensis (strain ATCC BAA-927 / DSM 2133 / JCM 14651 / NBRC 100331 / OCM 82 / Marburg) OX=79929 GN=ilvE PE=3 SV=1	18	725320	0	0	0	0	0	0	0	725320	1451300	445380	0	0		1	2	2	2	0	1	0	0	0	0	0	0	0	0	2	1	0	1	0	0	0	0	0	0	0	0	2	1	0
D9PYU4	D9PYU4	3	3	3	tr|D9PYU4|D9PYU4_METTM Ketol-acid reductoisomerase (NADP(+)) OS=Methanothermobacter marburgensis (strain ATCC BAA-927 / DSM 2133 / JCM 14651 / NBRC 100331 / OCM 82 / Marburg) OX=79929 GN=ilvC PE=3 SV=1	25	1162400	0	0	0	0	220590	941850	0	0	0	0	295850	0		1	3	3	3	0	0	1	0	0	0	0	2	2	0	0	0	0	0	1	0	0	0	0	2	2	0	0	0	0
D9PYU8	D9PYU8	2	2	2	tr|D9PYU8|D9PYU8_METTM Ornithine carbamoyltransferase OS=Methanothermobacter marburgensis (strain ATCC BAA-927 / DSM 2133 / JCM 14651 / NBRC 100331 / OCM 82 / Marburg) OX=79929 GN=argF PE=3 SV=1	18	1943900	0	0	0	968720	0	1308500	635390	0	0	0	0	0		1	2	2	2	0	0	0	0	0	0	1	0	1	2	0	0	0	0	0	0	0	0	1	0	1	2	0	0	0
D9PYU9	D9PYU9	18	18	18	tr|D9PYU9|D9PYU9_METTM Arginine--tRNA ligase OS=Methanothermobacter marburgensis (strain ATCC BAA-927 / DSM 2133 / JCM 14651 / NBRC 100331 / OCM 82 / Marburg) OX=79929 GN=argS PE=3 SV=1	48	1238600	0	2384200	0	0	0	0	0	0	0	0	934020	304620		1	18	18	18	0	0	15	10	1	0	0	0	0	0	0	0	0	0	15	10	1	0	0	0	0	0	0	0	0
D9PYV1	D9PYV1	19	19	19	tr|D9PYV1|D9PYV1_METTM Dihydroxy-acid dehydratase OS=Methanothermobacter marburgensis (strain ATCC BAA-927 / DSM 2133 / JCM 14651 / NBRC 100331 / OCM 82 / Marburg) OX=79929 GN=ilvD PE=3 SV=1	40	4274600	0	0	127710	0	0	0	0	0	705810	779510	1560500	1101000		1	19	19	19	1	10	13	11	0	1	0	0	0	0	1	1	1	10	13	11	0	1	0	0	0	0	1	1	1
D9PYV3	D9PYV3	1	1	1	tr|D9PYV3|D9PYV3_METTM Cupin_2 domain-containing protein OS=Methanothermobacter marburgensis (strain ATCC BAA-927 / DSM 2133 / JCM 14651 / NBRC 100331 / OCM 82 / Marburg) OX=79929 GN=MTBMA_c00380 PE=4 SV=1	5	572460	0	0	0	0	0	0	0	0	0	0	0	572460		1	1	1	1	0	0	0	1	0	0	0	0	0	0	0	0	0	0	0	1	0	0	0	0	0	0	0	0	0
D9PYV4	D9PYV4	4	4	4	tr|D9PYV4|D9PYV4_METTM Hydroxylamine reductase OS=Methanothermobacter marburgensis (strain ATCC BAA-927 / DSM 2133 / JCM 14651 / NBRC 100331 / OCM 82 / Marburg) OX=79929 GN=hcp PE=3 SV=1	32	4486500	0	0	0	0	0	0	599220	2965200	837460	84559	191300	0		1	4	4	4	0	2	1	0	0	0	0	0	0	1	1	1	0	2	1	0	0	0	0	0	0	1	1	1	0
D9PYX1	D9PYX1	3	3	3	tr|D9PYX1|D9PYX1_METTM Predicted iron-sulfur flavoprotein OS=Methanothermobacter marburgensis (strain ATCC BAA-927 / DSM 2133 / JCM 14651 / NBRC 100331 / OCM 82 / Marburg) OX=79929 GN=MTBMA_c00560 PE=4 SV=1	15	1674200	0	0	0	0	0	0	0	0	0	0	0	1674200		1	3	3	3	0	0	0	3	0	0	0	0	0	0	0	0	0	0	0	3	0	0	0	0	0	0	0	0	0
P0C882	P0C882	14	14	14	sp|P0C882|GGGPS_METTM Geranylgeranylglyceryl phosphate synthase OS=Methanothermobacter marburgensis (strain ATCC BAA-927 / DSM 2133 / JCM 14651 / NBRC 100331 / OCM 82 / Marburg) OX=79929 GN=MTBMA_c09410 PE=1 SV=2	12	34903000	0	0	0	0	0	0	0	4491200	17000000	10136000	2616500	659740		1	14	14	14	0	13	9	3	0	0	0	0	0	0	8	13	0	13	9	3	0	0	0	0	0	0	8	13	0
P11558;A0A097C0V5	P11558	54;1	54;1	38;0	sp|P11558|MCRA_METTM Methyl-coenzyme M reductase I subunit alpha OS=Methanothermobacter marburgensis (strain ATCC BAA-927 / DSM 2133 / JCM 14651 / NBRC 100331 / OCM 82 / Marburg) OX=79929 GN=mcrA PE=1 SV=3	30	18771000000	0	0	0	935900	2514500	20073000	2772400000	10978000000	4066000000	713160000	147460000	70265000		2	54	54	38	0	42	38	32	0	0	4	8	23	42	53	48	0	42	38	32	0	0	4	8	23	42	53	48	0
P11560	P11560	47	47	47	sp|P11560|MCRB_METTM Methyl-coenzyme M reductase I subunit beta OS=Methanothermobacter marburgensis (strain ATCC BAA-927 / DSM 2133 / JCM 14651 / NBRC 100331 / OCM 82 / Marburg) OX=79929 GN=mcrB PE=1 SV=3	27	11224000000	0	0	0	0	695270	9223900	1845800000	5111500000	3394700000	711650000	110620000	39661000		1	47	47	47	0	35	26	23	0	0	0	5	8	35	46	43	0	35	26	23	0	0	0	5	8	35	46	43	0
P11562;C6EVZ6	P11562;C6EVZ6	45;40	45;40	45;40	sp|P11562|MCRG_METTM Methyl-coenzyme M reductase I subunit gamma OS=Methanothermobacter marburgensis (strain ATCC BAA-927 / DSM 2133 / JCM 14651 / NBRC 100331 / OCM 82 / Marburg) OX=79929 GN=mcrG PE=1 SV=3;tr|C6EVZ6|C6EVZ6_9EURY Methyl-coenzyme M reductase	26	13819000000	0	0	0	457450	1612700	15097000	2507500000	7621200000	2928800000	593610000	95136000	55499000		2	45	45	45	0	35	25	23	0	0	2	7	15	38	43	40	0	35	25	23	0	0	2	7	15	38	43	40	0
P11564	P11564	16	16	16	sp|P11564|MCRD_METTM Methyl-coenzyme M reductase I operon protein D OS=Methanothermobacter marburgensis (strain ATCC BAA-927 / DSM 2133 / JCM 14651 / NBRC 100331 / OCM 82 / Marburg) OX=79929 GN=mcrD PE=2 SV=2	14	238780000	0	0	0	0	0	209180	52729000	152670000	26126000	1878500	968650	4413100		1	16	16	16	0	8	6	8	0	0	0	0	1	13	16	12	0	8	6	8	0	0	0	0	1	13	16	12	0
P11566	P11566	16	16	16	sp|P11566|MCRC_METTM Methyl-coenzyme M reductase I operon protein C OS=Methanothermobacter marburgensis (strain ATCC BAA-927 / DSM 2133 / JCM 14651 / NBRC 100331 / OCM 82 / Marburg) OX=79929 GN=mcrC PE=2 SV=1	17	45939000	0	0	0	0	0	6285500	17407000	15848000	4840000	590600	63034	967620		1	16	16	16	0	2	1	3	0	0	0	0	9	12	13	6	0	2	1	3	0	0	0	0	9	12	13	6	0
P32440	P32440	13	13	13	sp|P32440|HMD_METTM 5,10-methenyltetrahydromethanopterin hydrogenase OS=Methanothermobacter marburgensis (strain ATCC BAA-927 / DSM 2133 / JCM 14651 / NBRC 100331 / OCM 82 / Marburg) OX=79929 GN=hmd PE=1 SV=3	22	127370000	2368000	523010	315660	0	0	780690	1394200	0	8982800	55035000	32667000	26086000		1	13	13	13	3	12	11	9	2	1	0	0	2	4	1	8	3	12	11	9	2	1	0	0	2	4	1	8	3
P55300	P55300	23	23	23	sp|P55300|MTD_METTM F420-dependent methylenetetrahydromethanopterin dehydrogenase OS=Methanothermobacter marburgensis (strain ATCC BAA-927 / DSM 2133 / JCM 14651 / NBRC 100331 / OCM 82 / Marburg) OX=79929 GN=mtd PE=1 SV=3	24	554380000	2272600	4557300	230460	551580	0	732860	5203700	123100000	307780000	99073000	9627500	1804400		1	23	23	23	3	20	15	7	6	2	1	0	4	7	18	22	3	20	15	7	6	2	1	0	4	7	18	22	3
P58815;S6CDK2	P58815	25;8	25;8	25;8	sp|P58815|MCRX_METTM Methyl-coenzyme M reductase II subunit alpha OS=Methanothermobacter marburgensis (strain ATCC BAA-927 / DSM 2133 / JCM 14651 / NBRC 100331 / OCM 82 / Marburg) OX=79929 GN=mrtA PE=1 SV=2	34	49041000	0	0	0	0	2771800	6432400	10056000	24329000	5219000	165210	67418	98300		2	25	25	25	0	7	4	1	0	0	0	12	16	18	23	16	0	7	4	1	0	0	0	12	16	18	23	16	0
P58816	P58816	28	28	28	sp|P58816|MCRZ_METTM Methyl-coenzyme M reductase II subunit gamma OS=Methanothermobacter marburgensis (strain ATCC BAA-927 / DSM 2133 / JCM 14651 / NBRC 100331 / OCM 82 / Marburg) OX=79929 GN=mrtG PE=1 SV=3	27	97636000	1643800	264660	0	269500	3841600	33215000	13526000	36325000	9394200	686510	112680	0		1	28	28	28	2	8	2	2	1	0	1	14	22	20	23	19	2	8	2	2	1	0	1	14	22	20	23	19	2
P60227	P60227	39	39	39	sp|P60227|MVHA_METTM F420-non-reducing hydrogenase subunit A OS=Methanothermobacter marburgensis (strain ATCC BAA-927 / DSM 2133 / JCM 14651 / NBRC 100331 / OCM 82 / Marburg) OX=79929 GN=mvhA PE=1 SV=2	39	266450000	81267000	28007000	17686000	25148000	42323000	19475000	5205400	1349200	2532600	20624000	15530000	7308000		1	39	39	39	33	35	29	18	28	24	28	30	29	19	9	13	33	35	29	18	28	24	28	30	29	19	9	13	33
P60232	P60232	47	47	47	sp|P60232|MVHB_METTM Polyferredoxin protein MvhB OS=Methanothermobacter marburgensis (strain ATCC BAA-927 / DSM 2133 / JCM 14651 / NBRC 100331 / OCM 82 / Marburg) OX=79929 GN=mvhB PE=1 SV=2	27	23738000000	4753000000	1875200000	1114500000	1256500000	729990000	1846800000	3024600000	2491700000	1533700000	2414000000	1766500000	931420000		1	47	47	47	35	40	41	40	35	37	38	29	37	42	38	38	35	40	41	40	35	37	38	29	37	42	38	38	35
P60238	P60238	10	10	10	sp|P60238|MVHD_METTM F420-non-reducing hydrogenase iron-sulfur subunit D OS=Methanothermobacter marburgensis (strain ATCC BAA-927 / DSM 2133 / JCM 14651 / NBRC 100331 / OCM 82 / Marburg) OX=79929 GN=mvhD PE=1 SV=2	13	350600000	94283000	38608000	9930900	41626000	63821000	24331000	5548900	4464700	4012800	25128000	25952000	12889000		1	10	10	10	7	8	9	5	6	6	6	7	7	3	4	3	7	8	9	5	6	6	6	7	7	3	4	3	7
P60239	P60239	13	13	13	sp|P60239|MVHG_METTM F420-non-reducing hydrogenase subunit G OS=Methanothermobacter marburgensis (strain ATCC BAA-927 / DSM 2133 / JCM 14651 / NBRC 100331 / OCM 82 / Marburg) OX=79929 GN=mvhG PE=1 SV=2	16	44928000	8136500	3884300	9296100	3870300	2217600	13291000	9045000	0	2467000	6472300	5514500	1541600		1	13	13	13	9	10	11	5	7	7	6	6	9	5	0	4	9	10	11	5	7	7	6	6	9	5	0	4	9
P61937	P61937	57	57	57	sp|P61937|FMDC_METTM Molybdenum-containing formylmethanofuran dehydrogenase 1 subunit C OS=Methanothermobacter marburgensis (strain ATCC BAA-927 / DSM 2133 / JCM 14651 / NBRC 100331 / OCM 82 / Marburg) OX=79929 GN=fmdC PE=1 SV=2	33	29244000000	7255700000	2796200000	1994600000	1851100000	1098700000	1707000000	2916600000	4121400000	3097800000	1088400000	592070000	724690000		1	57	57	57	49	50	42	41	52	49	45	44	44	50	53	51	49	50	42	41	52	49	45	44	44	50	53	51	49
P80910	P80910	38	38	38	sp|P80910|IORA_METTM Indolepyruvate oxidoreductase subunit IorA OS=Methanothermobacter marburgensis (strain ATCC BAA-927 / DSM 2133 / JCM 14651 / NBRC 100331 / OCM 82 / Marburg) OX=79929 GN=iorA PE=1 SV=2	37	268580000	0	0	0	0	0	0	339540	71068000	139980000	45967000	7169400	4058500		1	38	38	38	0	33	22	14	0	0	0	0	0	3	31	35	0	33	22	14	0	0	0	0	0	3	31	35	0
P80911	P80911	7	7	7	sp|P80911|IORB_METTM Indolepyruvate oxidoreductase subunit IorB OS=Methanothermobacter marburgensis (strain ATCC BAA-927 / DSM 2133 / JCM 14651 / NBRC 100331 / OCM 82 / Marburg) OX=79929 GN=iorB PE=1 SV=2	14	192280000	0	0	0	0	0	0	0	54693000	103440000	30871000	1929500	1346300		1	7	7	7	0	7	4	3	0	0	0	0	0	0	7	7	0	7	4	3	0	0	0	0	0	0	7	7	0
Q50497	Q50497	42	42	42	sp|Q50497|FPRA_METTM Type A flavoprotein FprA OS=Methanothermobacter marburgensis (strain ATCC BAA-927 / DSM 2133 / JCM 14651 / NBRC 100331 / OCM 82 / Marburg) OX=79929 GN=fprA PE=1 SV=1	24	2885500000	3754300	2817100	914220	737010	4324600	34739000	51898000	676950000	1587000000	476750000	33883000	11797000		1	42	42	42	3	37	28	21	7	2	3	7	23	25	34	41	3	37	28	21	7	2	3	7	23	25	34	41	3
Q50744	Q50744	8	8	8	sp|Q50744|MER_METTM 5,10-methylenetetrahydromethanopterin reductase OS=Methanothermobacter marburgensis (strain ATCC BAA-927 / DSM 2133 / JCM 14651 / NBRC 100331 / OCM 82 / Marburg) OX=79929 GN=mer PE=1 SV=1	23	10047000	4451300	1469800	377270	0	0	0	0	0	0	0	2287100	1461800		1	8	8	8	2	0	7	4	2	1	0	0	0	0	0	0	2	0	7	4	2	1	0	0	0	0	0	0	2
Q50754	Q50754	34	34	34	sp|Q50754|HDRC_METTM H(2):CoB-CoM heterodisulfide,ferredoxin reductase subunit C OS=Methanothermobacter marburgensis (strain ATCC BAA-927 / DSM 2133 / JCM 14651 / NBRC 100331 / OCM 82 / Marburg) OX=79929 GN=hdrC PE=1 SV=6	16	14238000000	3838000000	1862100000	1394900000	1019100000	2357900000	2495900000	1086600000	121750000	18295000	6899700	20507000	16209000		1	34	34	34	28	10	14	11	26	28	26	29	29	26	17	14	28	10	14	11	26	28	26	29	29	26	17	14	28
Q50755	Q50755	50	50	50	sp|Q50755|HDRB_METTM H(2):CoB-CoM heterodisulfide,ferredoxin reductase subunit B OS=Methanothermobacter marburgensis (strain ATCC BAA-927 / DSM 2133 / JCM 14651 / NBRC 100331 / OCM 82 / Marburg) OX=79929 GN=hdrB PE=1 SV=1	24	22918000000	5119700000	3145800000	2053400000	2266600000	2842800000	4112700000	2197200000	534250000	75945000	29988000	86608000	452580000		1	50	50	50	42	23	23	28	38	39	41	42	46	41	33	23	42	23	23	28	38	39	41	42	46	41	33	23	42
Q50756	Q50756	106	106	106	sp|Q50756|HDRA_METTM H(2):CoB-CoM heterodisulfide,ferredoxin reductase subunit A OS=Methanothermobacter marburgensis (strain ATCC BAA-927 / DSM 2133 / JCM 14651 / NBRC 100331 / OCM 82 / Marburg) OX=79929 GN=hdrA PE=1 SV=3	51	40768000000	9389200000	5760100000	3839400000	3879300000	6330000000	6198900000	3738900000	1302700000	179930000	71187000	23969000	54073000		1	106	106	106	86	51	48	51	89	86	84	90	98	94	66	56	86	51	48	51	89	86	84	90	98	94	66	56	86
1;52092;52093;52094;52095;52096;52097;52098;52099;52100;52101;52102;52103;52104;52105;52106;52107;52108;52109;52110;52111;52112;52113;52114;52115;52116;52117;52118;52119;52120;52121;52122;52123;52124;52125;52126;52127;52128;52129;52130;52131;52132;52133;52134;52135;52136;52137;52138;52139;52140;52141;52142;52143;52144;52145;52146;52147;52148;52149;52150;52151;52152;52153;52154;52155;52156;52157;5…	317;1486;1691;1704;2676;3017;3032;4177;5428;5445;6870;6885;7623;8593;8640;8795;9334;11031;11036;11176;11197;14285;14439;16330;16384;18363;18484;18494;20282;23252;23300;23530;23587;24483;24585;24657;27279;27419;28160;28351;28381;28387;28388;29866;30205;33862;33934;33985;37998;42176;42213;42219;42764;42976;43355;43450;44240;44332;44354;45290;45463;46683;48622;48897;49123;51017;52398;52758;53963;540…	295;296;297;298;299;300;301;302;303;304;305;306;307;308;309;310;311;312;313	9;116;173;179;190;204;211;268;278;305;366;413;416;426;436;495;526;635;646	-1
Q59579	Q59579	34	34	34	sp|Q59579|FWDC_METTM Tungsten-containing formylmethanofuran dehydrogenase 2 subunit C OS=Methanothermobacter marburgensis (strain ATCC BAA-927 / DSM 2133 / JCM 14651 / NBRC 100331 / OCM 82 / Marburg) OX=79929 GN=fwdC PE=2 SV=2	21	13879000000	4110500000	2094100000	1255000000	1002600000	1118200000	826290000	1166900000	1288300000	667110000	231490000	65338000	53747000		1	34	34	34	31	27	24	22	29	27	28	26	27	27	28	28	31	27	24	22	29	27	28	26	27	27	28	28	31
Q59587	Q59587	8	8	8	sp|Q59587|RISC_METTM Riboflavin synthase OS=Methanothermobacter marburgensis (strain ATCC BAA-927 / DSM 2133 / JCM 14651 / NBRC 100331 / OCM 82 / Marburg) OX=79929 GN=ribC PE=1 SV=1	10	17172000	15197000	0	2144000	9577000	2851700	0	0	0	0	733080	628850	1970600		1	8	8	8	1	2	3	3	0	1	1	1	0	0	0	0	1	2	3	3	0	1	1	1	0	0	0	0	1
REV__D9PU01	REV__D9PU01	2	2	2	tr|D9PU01|D9PU01_METTM Uncharacterized protein OS=Methanothermobacter marburgensis (strain ATCC BAA-927 / DSM 2133 / JCM 14651 / NBRC 100331 / OCM 82 / Marburg) OX=79929 GN=MTBMA_c00890 PE=4 SV=1	0	NaN	NaN	NaN	NaN	NaN	NaN	NaN	NaN	NaN	NaN	NaN	NaN	NaN		1	2	2	2	0	0	1	0	0	0	0	1	0	1	0	0	0	0	1	0	0	0	0	1	0	1	0	0	0
REV__D9PUS0	REV__D9PUS0	2	2	2	tr|D9PUS0|D9PUS0_METTM Uncharacterized protein OS=Methanothermobacter marburgensis (strain ATCC BAA-927 / DSM 2133 / JCM 14651 / NBRC 100331 / OCM 82 / Marburg) OX=79929 GN=MTBMA_c03660 PE=4 SV=1	0	NaN	NaN	NaN	NaN	NaN	NaN	NaN	NaN	NaN	NaN	NaN	NaN	NaN		1	2	2	2	0	0	0	1	0	0	0	1	0	0	0	0	0	0	0	1	0	0	0	1	0	0	0	0	0
REV__D9PXS2	REV__D9PXS2	4	4	4	tr|D9PXS2|D9PXS2_METTM DNA-directed RNA polymerase subunit OS=Methanothermobacter marburgensis (strain ATCC BAA-927 / DSM 2133 / JCM 14651 / NBRC 100331 / OCM 82 / Marburg) OX=79929 GN=rpoA1 PE=3 SV=1	0	NaN	NaN	NaN	NaN	NaN	NaN	NaN	NaN	NaN	NaN	NaN	NaN	NaN		1	4	4	4	2	0	0	1	2	3	3	2	3	1	0	1	2	0	0	1	2	3	3	2	3	1	0	1	2
REV__D9PYQ3	REV__D9PYQ3	1	1	1	tr|D9PYQ3|D9PYQ3_METTM Sirohydrochlorin cobaltochelatase OS=Methanothermobacter marburgensis (strain ATCC BAA-927 / DSM 2133 / JCM 14651 / NBRC 100331 / OCM 82 / Marburg) OX=79929 GN=cbiX PE=3 SV=1	0	NaN	NaN	NaN	NaN	NaN	NaN	NaN	NaN	NaN	NaN	NaN	NaN	NaN		1	1	1	1	1	0	0	0	0	0	0	0	0	0	0	0	1	0	0	0	0	0	0	0	0	0	0	0	1
S6BNL3	S6BNL3	17	1	1	tr|S6BNL3|S6BNL3_9EURY Coenzyme-B sulfoethylthiotransferase (Fragment) OS=Methanothermobacter marburgensis OX=145263 GN=mcrA PE=3 SV=1	16	4071000	0	0	0	0	0	0	736180	2535900	798950	0	0	0		1	17	1	1	0	14	13	10	0	0	1	4	6	15	17	15	0	0	0	0	0	0	0	0	0	1	1	1	0
[truncated: 83 more columns]
