# Supplementary material for: Electron flow in hydrogenotrophic methanogens under nickel limitation
Source: Nature. 2025 Jul 2;644(8076):490–6. doi: 10.1038/s41586-025-09229-y (PMC12350162; doi:10.1038/s41586-025-09229-y)
Supplement: Supplementary file 5 — Source Data Fig. 1 and Source Data Extended Data Fig. 1 [file 41586_2025_9229_MOESM5_ESM.zip]

Archive with 3 entries (3 files):
- Source_Data_Fig_1_and_Extended_Data_Fig_1/Source_Data_for_Fig._1_and_ED_Fig._1_(Fe_limitation).xlsx
- Source_Data_Fig_1_and_Extended_Data_Fig_1/Source_Data_for_Fig._1_and_ED_Fig._1_(H2-CO2_limitation).xlsx
- Source_Data_Fig_1_and_Extended_Data_Fig_1/Source_Data_for_Fig._1_and_ED_Fig._1_(Ni_limitation).xlsx
