# Supplementary material for: Electron flow in hydrogenotrophic methanogens under nickel limitation
Source: Nature. 2025 Jul 2;644(8076):490–6. doi: 10.1038/s41586-025-09229-y (PMC12350162; doi:10.1038/s41586-025-09229-y)
Supplement: Supplementary file 5 — Source Data Fig. 1 and Source Data Extended Data Fig. 1 [file 41586_2025_9229_MOESM5_ESM.zip › Source_Data_Fig_1_and_Extended_Data_Fig_1/Source_Data_for_Fig._1_and_ED_Fig._1_(Fe_limitation).xlsx]

## Sheet: report_SQ_final_convert
								Fe concentrations
								50 µM	50 µM	50 µM	5 µM	5 µM	5 µM	1 µM	1 µM	1 µM
								5.35077e+11	5.42384e+11	4.45348e+11	5.06101e+11	4.48674e+11	4.41626e+11	3.87328e+11	2.56995e+11	3.79841e+11
	Protein.Group	Protein.Ids	Protein.Names	RazorP	Genes	RazorG	First.Protein.Description	Quantity.FDH-23-1	Quantity.FDH-23-2	Quantity.FDH-23-3	Quantity.FDH-23-4	Quantity.FDH-23-5	Quantity.FDH-23-6	Quantity.FDH-23-7	Quantity.FDH-23-8	Quantity.FDH-23-9
1	D9PTW9	D9PTW9	D9PTW9_METTM		fae-hps		Bifunctional enzyme Fae/Hps	333373719	297836594	239459558	575671006	483537809	558008316	952856486	6.85463e+08	1070314047
2	D9PTX1	D9PTX1	D9PTX1_METTM		trpB		Tryptophan synthase beta chain	319354781	273276550	262699080	460226269	436332436	542354191	532994991	440854535	536351280
3	D9PTX2	D9PTX2	D9PTX2_METTM		MTBMA_c00600		Uncharacterized protein	4.85851e+07	50863490	42353883	62936583	62994531	55095768	61664554	26798818	45853689
4	D9PTX3	D9PTX3	D9PTX3_METTM		MTBMA_c00610		Predicted phosphoesterase	19274184	23771280	17579590	1801927	545193	492252	0	0	0
5	D9PTX5	D9PTX5	D9PTX5_METTM		leuA1		Predicted 2-isopropylmalate synthase	87755521	75149792	60031749	170261185	146961726	167068447	195240524	144655911	198178526
6	D9PTX6	D9PTX6	D9PTX6_METTM		MTBMA_c00640		NifE-related protein	2672007	676103	113073	2531046	4617042	11118746	7960704	1274560	11169093
7	D9PTX7	D9PTX7	D9PTX7_METTM		albA		DNA/RNA-binding protein Alba	3563271370	3109269110	1954986660	1495852962	1000425570	879572562	437560112	290630469	409364821
8	D9PTX8	D9PTX8	D9PTX8_METTM		MTBMA_c00660		Uncharacterized protein	1498230	2533448	3341700	1059070	0	582373	0	0	0
9	D9PTX9	D9PTX9	D9PTX9_METTM		MTBMA_c00670		Flavodoxin-like domain-containing protein	13467820	19860052	19574982	13338316	11579378	9316802	12955123	1.00527e+07	16144460
10	D9PTY0	D9PTY0	D9PTY0_METTM		MTBMA_c00680		Uncharacterized protein	12739075	10615983	9429552	23852222	17039044	18952833	30089093	23470413	26560302
11	D9PTY2	D9PTY2	D9PTY2_METTM		MTBMA_c00700		Predicted ABC transporter, ATPase component	6766111	5973583	4.08428e+06	1.27639e+07	9.36085e+06	7.43278e+06	7.34615e+06	5.22234e+06	6.31698e+06
12	D9PTY4	D9PTY4	D9PTY4_METTM		MTBMA_c00720		Predicted sugar phosphate isomerase/epimerase	12380260	14465517	8905391	975974	0	55091	0	0	0
13	D9PTY7	D9PTY7	D9PTY7_METTM		MTBMA_c00750		Predicted esterase	2591861	1428977	519396	1465525	1699601	1398286	3212980	1.64756e+06	4066470
14	D9PTY8	D9PTY8	D9PTY8_METTM		MTBMA_c00760		Predicted ATPase	7987441	10259827	6201490	37275976	28629614	31031249	41391144	30674646	41880971
15	D9PTY9	D9PTY9	D9PTY9_METTM		MTBMA_c00770		Predicted DNA methylase	2786710	1010238	368730	6130048	8380970	11767810	13716575	10485630	14236731
16	D9PTY9;D9PWD1	D9PWD1;D9PTY9	D9PTY9_METTM;D9PWD1_METTM		MTBMA_c00770;MTBMA_c09340		Predicted DNA methylase	9647359	8379550	6912796	1.88467e+07	14488852	16943363	22783385	18536492	27549019
17	D9PTZ1	D9PTZ1	D9PTZ1_METTM		MTBMA_c00790		Uncharacterized protein	5537219	9921070	9742050	1488698	3197497	2894326	317245	0	0
18	D9PTZ2	D9PTZ2	D9PTZ2_METTM		ala		Alanine dehydrogenase	39795526	35001809	2.65837e+07	60486449	55763700	60274971	54023392	36223730	53773863
19	D9PTZ3	D9PTZ3	D9PTZ3_METTM		gatA		Glutamyl-tRNA(Gln) amidotransferase subunit A	27979872	16960439	11337947	67278141	55346721	72554659	90074563	63106940	99322842
20	D9PTZ4	D9PTZ4	D9PTZ4_METTM		MTBMA_c00820		Cobyrinic acid a,c-diamide synthase-related protein	8074350	3.41327e+06	5016323	38173653	29869915	31842179	37577169	2.64457e+07	4.75236e+07
21	D9PTZ5	D9PTZ5	D9PTZ5_METTM	D9PTZ5;D9PW31	MTBMA_c00830	MTBMA_c00830;MTBMA_c08340	KaiC domain-containing protein	102921919	89471561	75740253	289181090	230206838	278643081	245614461	166152132	248825192
22	D9PTZ5;D9PW31	D9PTZ5;D9PW31	D9PTZ5_METTM;D9PW31_METTM		MTBMA_c00830;MTBMA_c08340		KaiC domain-containing protein	0	0	0	0	0	0	0	4403980	1024050
23	D9PTZ6	D9PTZ6	D9PTZ6_METTM		ribB		3,4-dihydroxy-2-butanone 4-phosphate synthase	459609196	539791406	372212649	1112152202	805448194	796262614	334348945	193490584	343190740
24	D9PTZ7	D9PTZ7	D9PTZ7_METTM		ribK		Riboflavin kinase	119872547	106067390	71858382	228345247	219814693	181311774	77611411	47332178	64252997
25	D9PTZ8	D9PTZ8	D9PTZ8_METTM		sepS		O-phosphoserine--tRNA(Cys) ligase	57691291	51933820	50387844	220542643	180683072	200816209	241335846	172184303	277579804
26	D9PU00	D9PU00	TFRA_METTM		tfrA		Fumarate reductase (CoM/CoB) subunit A	1.52785e+08	151740595	110814819	279798507	236127297	235562011	256406105	177291392	273825316
27	D9PU01	D9PU01	D9PU01_METTM		MTBMA_c00890		Uncharacterized protein	6110456	4632976	1311242	3107886	3.90063e+06	3152031	2118347	5738.53	1850838
28	D9PU02	D9PU02	D9PU02_METTM		dadD		5'-deoxyadenosine deaminase	105467945	129951680	101944628	100874442	78411192	77649706	79578998	56769464	84458990
29	D9PU03	D9PU03	D9PU03_METTM		hisG		ATP phosphoribosyltransferase	693346794	771449261	641465886	1167379288	1089300036	1006459464	872753426	568735841	859261131
30	D9PU04	D9PU04	D9PU04_METTM		MTBMA_c00920		2-hydroxyhepta-2,4-diene-1,7-dioate isomerase-related protein	175103993	205401904	142561260	285970120	257010178	232761822	157069240	96381100	148778000
31	D9PU05	D9PU05	D9PU05_METTM		leuS		Leucine--tRNA ligase	141097612	88265665	88131522	221329620	2.10298e+08	264382470	291036156	2.25643e+08	326362702
32	D9PU07	D9PU07	D9PU07_METTM		nadE		NH(3)-dependent NAD(+) synthetase	134548063	145380755	1.15056e+08	138269093	97893541	95772032	144541895	120374989	143606234
33	D9PU08	D9PU08	D9PU08_METTM		MTBMA_c00960		Predicted arsenate transporting ATPase	201867350	251608867	199453176	317101157	247906299	275805538	215371631	158537611	213127705
34	D9PU09	D9PU09	D9PU09_METTM	D9PU09;D9PW92	hmdII	hmdII;hmdIII	H2-forming N5,N10-methylenetetrahydromethanopterin dehydrogenase II	680278469	667095181	485676695	455254244	3.95078e+08	4.42547e+08	2.94473e+08	225186644	3.35694e+08
35	D9PU09;D9PW92	D9PU09;D9PW92	D9PU09_METTM;D9PW92_METTM		hmdII;hmdIII		H2-forming N5,N10-methylenetetrahydromethanopterin dehydrogenase II	287443000	322041000	295413000	265148000	232761000	225086000	149086000	88603900	132755000
36	D9PU10	D9PU10	D9PU10_METTM		MTBMA_c00980		Predicted cell surface glycoprotein	873657301	973233211	9.8244e+08	316278344	2.46803e+08	247326310	63920466	3.16217e+07	47356891
37	D9PU11	D9PU11	D9PU11_METTM		cbiE		Precorrin-6Y methylase	7808549	16945736	9154360	12954122	8586660	8179700	9944032	2741706	7766850
38	D9PU12	D9PU12	D9PU12_METTM		MTBMA_c01000		Predicted GTP-binding protein	94512376	135966319	76315690	149949316	126009520	168701160	99636733	77689992	110873240
39	D9PU13	D9PU13	D9PU13_METTM		MTBMA_c01010		Predicted cation-transporting ATPase	12087340	8689590	7810200	6913307	8267130	7775390	38290617	5049086	50669190
40	D9PU15	D9PU15	D9PU15_METTM		MTBMA_c01030		Predicted potassium channel protein	1.3877e+07	10143026	5523533	7259243	5.24845e+06	7391324	12299701	10703388	1.18635e+07
41	D9PU16	D9PU16	D9PU16_METTM		sfsA		Sugar fermentation stimulation protein homolog	1977377	1790541	220975	1611998	1991459	1226502	2045683	817500	2803880
42	D9PU17	D9PU17	D9PU17_METTM		MTBMA_c01050		Predicted nitrogenase molybdenum-iron protein	89043573	127289004	88553153	156289222	133848209	137488585	93080594	65243538	121301293
43	D9PU18	D9PU18	D9PU18_METTM		MTBMA_c01060		Predicted nucleotidyl transferase	12477894	4176447	4.01304e+06	58917143	40900616	56477110	72779815	5.52582e+07	81246672
44	D9PU19	D9PU19	D9PU19_METTM		hisH		Imidazole glycerol phosphate synthase subunit HisH	91879571	100610796	70574508	113774842	104572721	93855678	81276972	66793621	73824149
45	D9PU20	D9PU20	D9PU20_METTM		MTBMA_c01080		HypE-related protein	1.60066e+08	177565756	142798990	278823115	2.45919e+08	2.42091e+08	2.12494e+08	1.4503e+08	2.15091e+08
46	D9PU22	D9PU22	D9PU22_METTM		MTBMA_c01110		Coenzyme F390 synthetase	34312964	19577172	31044820	34650548	24720632	33289387	63449941	57109195	84975377
47	D9PU23	D9PU23	D9PU23_METTM		truD		Probable tRNA pseudouridine synthase D	4809455	2447516	2560206	14755644	11163699	15544573	29721468	21871089	41527960
48	D9PU24	D9PU24	D9PU24_METTM		MTBMA_c01130		UPF0107 protein MTBMA_c01130	68861930	80934420	63332060	80469310	73290770	68069930	65518640	40286390	63636150
49	D9PU27	D9PU27	D9PU27_METTM		MTBMA_c01160		Predicted hydrolase	4915700	6469300	5286540	551169	5429100	7678521	392473	666446	265953
50	D9PU29	D9PU29	D9PU29_METTM		MTBMA_c01180		Predicted cation transport ATPase	360488	0	223011	17070919	26564087	15961770	30719518	18062412	26702822
51	D9PU30	D9PU30	D9PU30_METTM		polC		DNA polymerase II large subunit	2427802	103315	391456	9176111	4273923	7833029	2.78901e+06	3.38599e+06	7054645
52	D9PU31	D9PU31	D9PU31_METTM		secG		Preprotein translocase subunit SecG	30190360	25501480	10439030	87075060	58345340	62838760	78677780	54395180	88193170
53	D9PU32	D9PU32	D9PU32_METTM		purB		Adenylosuccinate lyase	3.11083e+08	312157632	262430938	372836336	3.40884e+08	3.66421e+08	4.4916e+08	325329301	490447016
54	D9PU33	D9PU33	D9PU33_METTM		MTBMA_c01220		Uncharacterized protein	36986900	25087210	20407120	125420640	72492100	78895100	195435000	138851000	217721000
55	D9PU34	D9PU34	D9PU34_METTM		nrdD		Anaerobic ribonucleotide-triphosphate reductase	132250056	133691120	1.03895e+08	1.26243e+08	95919055	9.41855e+07	56794303	3.39479e+07	60377186
56	D9PU35	D9PU35	D9PU35_METTM		MTBMA_c01240		Transposase	22953860	15073574	1.28615e+07	34899362	47676367	46328765	19121658	7.78736e+06	25547139
57	D9PU37	D9PU37	D9PU37_METTM		MTBMA_c01260		Uncharacterized protein	92843996	93199518	67627565	137704850	1.19336e+08	120824382	128346132	87101662	126717784
58	D9PU38	D9PU38	D9PU38_METTM		MTBMA_c01270		Uncharacterized protein	78092970	117300820	96065790	116156200	105371590	87511727	84894512	41181252	73999206
59	D9PU39	D9PU39	D9PU39_METTM		lysS		Lysine--tRNA ligase	14019696	4906532	3744516	31029456	24860302	34238832	40314090	33271309	46059126
60	D9PU40	D9PU40	D9PU40_METTM		thiC		Phosphomethylpyrimidine synthase	4.86261e+08	464775972	386940159	5.57897e+08	467717681	526564261	133736236	92629209	135464011
61	D9PU41	D9PU41	D9PU41_METTM		MTBMA_c01300		Predicted ribokinase	15741570	11355209	9973587	26371497	22614310	24502256	22958445	13902176	22542635
62	D9PU42	D9PU42	D9PU42_METTM		MTBMA_c01310		Predicted transcriptional regulator	419875	0	0	3658540	2282002	4986430	7.93554e+06	6.63867e+06	8316139
63	D9PU43	D9PU43	D9PU43_METTM		phi1		Predicted 3-hexulose-6-phosphate isomerase	1504279	735857	655693	9775910	7625760	11181306	17234510	15550766	20378588
64	D9PU44	D9PU44	D9PU44_METTM		fdhD		Sulfur carrier protein FdhD	64493109	79666248	70024994	66073223	69335974	59638709	66762938	4.71638e+07	70482863
65	D9PU46	D9PU46	D9PU46_METTM		MTBMA_c01350		Predicted NADH dehydrogenase	461792	2838890	723926	10473602	11161150	10842632	4256830	584245	3243050
66	D9PU48	D9PU48	D9PU48_METTM		mobB		Predicted molybdopterin-guanine dinucleotide biosynthesis protein B	177763379	216002430	169866190	189370709	161383592	166856111	152544092	106408488	144030032
67	D9PU49	D9PU49	D9PU49_METTM		fdhA1		Formate dehydrogenase	1420055	0	0	2212446	1374834	1764641	493346	1420886	3934119
68	D9PU51	D9PU51	D9PU51_METTM		fwdF		Tungsten formylmethanofuran dehydrogenase, subunit F	3652476711	3130730416	2876420717	3.44878e+09	2.64888e+09	2.70281e+09	1149897295	710998766	1048253464
69	D9PU52	D9PU52	D9PU52_METTM		fwdG		Tungsten formylmethanofuran dehydrogenase, subunit G	739761938	873637420	951864508	581443291	5.60376e+08	653781279	243713377	158657040	217801369
70	D9PU53	D9PU53	D9PU53_METTM		fwdD		Tungsten formylmethanofuran dehydrogenase, subunit D	5248712880	5135410820	3864978889	2459545120	2004865414	1876315350	829770020	529224404	804497579
71	D9PU54	D9PU54	D9PU54_METTM		fwdA		Tungsten formylmethanofuran dehydrogenase, subunit A	1960110571	1700604818	1438179151	1266190419	1103321696	1274805580	785767652	6.73222e+08	915009765
72	D9PU56	D9PU56	D9PU56_METTM		fwdB		Tungsten formylmethanofuran dehydrogenase, subunit B	1799862765	1818279601	1429128579	821371389	634846129	724951213	488127822	348202324	5.50749e+08
73	D9PU64	D9PU64	D9PU64_METTM		nifX		Nitrogenase iron-molybdenum cofactor biosynthesis protein NifX	2104734	1802346	739791	4816220	1336810	1872360	1174064	341533	2911173
74	D9PU66	D9PU66	D9PU66_METTM		MTBMA_c01550		Uncharacterized protein	1449110194	1547493596	1208723467	1237867268	1477370534	1120324925	858511389	448465919	694511545
75	D9PU67	D9PU67	D9PU67_METTM		nrpR		Transcriptional repressor of nif & glnA operons NrpR	48581660	31031137	27768587	148598460	127944462	139214741	195871391	140676100	223202795
76	D9PU68	D9PU68	D9PU68_METTM		glnA		Glutamine synthetase	111257791	87486376	71493292	173135864	123844611	156574898	491803015	331287901	502892590
77	D9PU69	D9PU69	D9PU69_METTM		moeB		Predicted molybdopterin biosynthesis protein MoeB	6646518	6488795	12717317	27882900	28080903	21309076	62461206	45319187	64369219
78	D9PU70	D9PU70	D9PU70_METTM		MTBMA_c01590		Uncharacterized protein	284874	336504	219412	549205	737748	588544	3264183	4204406	6032936
79	D9PU71	D9PU71	D9PU71_METTM		MTBMA_c01600		Methanogenesis marker protein 8	2346557	2249310	1573470	16644800	14595611	17889294	22638213	10664330	18466332
80	D9PU72	D9PU72	D9PU72_METTM		MTBMA_c01610		CBS domain containing protein	23545210	21781424	15238790	48619722	40928965	40299013	66718047	46203061	73451684
81	D9PU73	D9PU73	D9PU73_METTM		thiC		Phosphomethylpyrimidine synthase	106878241	109789105	85349655	152477480	138254890	1.50804e+08	87842516	67747681	1.07697e+08
82	D9PU74	D9PU74	D9PU74_METTM		MTBMA_c01630		Predicted glutaredoxin	41248608	52438451	36825141	58492368	72621680	67546123	39118782	16877627	34476070
83	D9PU75	D9PU75	D9PU75_METTM		MTBMA_c01640		Ferredoxin-thioredoxin reductase subunit B	44373869	55330664	38505077	69932513	64293464	63834726	41784440	33435403	40413446
84	D9PU76	D9PU76	D9PU76_METTM		MTBMA_c01650		Transcriptional regulator	0	0	0	0	0	0	2767505	2111298	4656424
85	D9PU77	D9PU77	D9PU77_METTM		lig		DNA ligase	51749954	48234128	41138478	90737588	66465888	94040114	107737632	8.38465e+07	114942901
86	D9PU79	D9PU79	D9PU79_METTM		cab		Carbonic anhydrase	27206011	29673523	16357860	18289998	1.37439e+07	13248876	4.39613e+06	2573490	5063702
87	D9PU80	D9PU80	D9PU80_METTM		MTBMA_c01690		PMT_2 domain-containing protein	0	0	0	822810	1305029	1846593	2571840	1456949	2068953
88	D9PU81	D9PU81	D9PU81_METTM		MTBMA_c01700		Predicted phosphomannomutase	54407216	40161398	36207410	66698758	55044961	60832284	81884378	6.94075e+07	86756730
89	D9PU81;D9PU87	D9PU81;D9PU87	D9PU81_METTM;D9PU87_METTM		MTBMA_c01700;glmM		Predicted phosphomannomutase	7243450	5541710	3669030	10677580	7846110	10428400	12979270	11012340	15796810
90	D9PU82	D9PU82	D9PU82_METTM		MTBMA_c01710		Tetratricopeptide repeat domain-containing protein	5615243	3125750	1159230	20248134	20714560	21165213	3.00761e+07	25281462	3.89168e+07
91	D9PU84	D9PU84	D9PU84_METTM		hisC		Histidinol-phosphate aminotransferase	7.07797e+07	69619926	55413897	118215258	113480218	126164104	126269757	73772147	126848922
92	D9PU85	D9PU85	D9PU85_METTM		MTBMA_c01740		Predicted carbonic anhydrase/acetyltransferase	60367844	80324600	54855762	10402370	5350987	3751192	634595	0	0
93	D9PU86	D9PU86	D9PU86_METTM		MTBMA_c01750		Bifunctional protein GlmU	2.24141e+08	2.35486e+08	1.90911e+08	2.32045e+08	2.24417e+08	2.18266e+08	257609078	169555501	2.1202e+08
94	D9PU87	D9PU87	D9PU87_METTM	D9PU81;D9PU87	glmM	MTBMA_c01700;glmM	Probable phosphoglucosamine mutase	96866412	94073482	60321037	135705821	113893262	1.42682e+08	1.71117e+08	117152579	1.7805e+08
95	D9PU88	D9PU88	D9PU88_METTM		pgm		2,3-bisphosphoglycerate-independent phosphoglycerate mutase	191403520	188783668	133080879	277739304	213817967	236857479	239992331	185025040	255335797
96	D9PU89	D9PU89	D9PU89_METTM		MTBMA_c01780		Uncharacterized protein	0	0	0	26779380	22019090	24125910	31246070	20292940	30027400
97	D9PU90	D9PU90	D9PU90_METTM		rps3ae		30S ribosomal protein S3Ae	85111670	69411613	6.05918e+07	238162991	189158401	215133162	246684113	161002442	247901916
98	D9PU91	D9PU91	D9PU91_METTM		MTBMA_c01800		Predicted FeMo cofactor biosynthesis protein	75907538	93959500	58788533	94664095	85164223	7.23162e+07	32955380	22837623	32118384
99	D9PU92	D9PU92	D9PU92_METTM		MTBMA_c01810		Predicted iron-sulfur flavoprotein	4.43988e+08	539955644	428524319	542165830	481976001	447297199	333382900	211097548	347547301
100	D9PU93	D9PU93	D9PU93_METTM		MTBMA_c01820		Probable S-methyl-5'-thioinosine phosphorylase	56118100	51326591	42334872	65538453	47642604	69563052	54633718	37744791	53255076
101	D9PU94	D9PU94	D9PU94_METTM		rtcB		RNA-splicing ligase RtcB	267446602	221582329	193489658	490575735	4.62938e+08	5.32619e+08	679259766	5.41076e+08	8.20733e+08
102	D9PU95	D9PU95	D9PU95_METTM		MTBMA_c01840		Protein archease	20798443	15413093	4037664	24192677	21228505	17484461	9.0693e+06	7863583	9120787
103	D9PU97	D9PU97	D9PU97_METTM		cdc62		ORC1-type DNA replication protein	1.13563e+07	7561741	7011935	61826695	43789024	57851954	74967187	43794445	75106345
104	D9PU98	D9PU98	D9PU98_METTM		mptE		6-hydroxymethyl-7,8-dihydropterin pyrophosphokinase	7357636	8705207	4.95284e+06	9.29167e+06	5.89731e+06	5.17114e+06	3265170	1.85569e+06	2.47901e+06
105	D9PU99	D9PU99	D9PU99_METTM		MTBMA_c01880		Predicted aminotransferase	962051502	1079569738	884952317	1194028117	1.09623e+09	997560495	915795892	536817898	900976619
106	D9PUA0	D9PUA0	D9PUA0_METTM		MTBMA_c01890		Predicted acetolactate synthase, large subunit	3290161	2.55193e+06	2524688	10101573	6321425	7.20645e+06	10544789	1.14257e+07	1.57337e+07
107	D9PUA1	D9PUA1	D9PUA1_METTM		acsA1		Predicted acetyl-coenzyme A synthetase	23301435	8891644	17570871	37051125	3.3135e+07	3.9413e+07	57652144	37489050	55693067
108	D9PUA2	D9PUA2	D9PUA2_METTM		MTBMA_c01910		Predicted deoxycytidine triphosphate deaminase	149409520	169122814	121108944	176273778	144753310	126603957	92916437	58387668	85526730
109	D9PUA3	D9PUA3	D9PUA3_METTM		MTBMA_c01920		Predicted tautomerase	500897973	523223750	485665565	327240620	276136320	237605160	91463315	53221653	76290210
110	D9PUA5	D9PUA5	D9PUA5_METTM		ftsY		Signal recognition particle receptor FtsY	155668266	115420026	78285918	235959237	254100895	248234502	255626180	111860181	239223286
111	D9PUA6	D9PUA6	D9PUA6_METTM		pfdA		Prefoldin subunit alpha	249615318	264004819	172483630	333236020	260219877	243315065	2.19909e+08	152602372	206632800
112	D9PUA7	D9PUA7	D9PUA7_METTM		rplX		50S ribosomal protein L18Ae	1978019816	2087620954	2059834648	2700364453	2682088220	2576981430	1752367460	958746201	1391011740
113	D9PUA8	D9PUA8	D9PUA8_METTM		eif6		Translation initiation factor 6	139847498	142692296	104806524	230079510	217173315	190536705	138072102	77172176	1.21657e+08
114	D9PUA9	D9PUA9	D9PUA9_METTM		rpl31e		50S ribosomal protein L31e	1479968265	1763751580	1575534459	2132065429	1991591882	1915725159	1331415707	734444919	1091246924
115	D9PUB0	D9PUB0	D9PUB0_METTM		rpl39e		50S ribosomal protein L39e	81629910	118746346	112749879	171297983	162970674	147898518	151591854	5.59562e+07	135723410
116	D9PUB1	D9PUB1	D9PUB1_METTM		MTBMA_c02000		Predicted tRNA methyltransferase subunit	18109087	1.80978e+07	13716649	75169441	59234601	85078560	97781782	76405639	135330539
117	D9PUB2	D9PUB2	D9PUB2_METTM		MTBMA_c02010		DNA-binding protein MTBMA_c02010	1.50118e+09	1582900885	1330825977	1861060503	1797055539	1721450158	1.00598e+09	5.70028e+08	828605439
118	D9PUB3	D9PUB3	D9PUB3_METTM		rps19e		30S ribosomal protein S19e	1055816249	1037226267	972922229	1424635605	1399092174	1296966537	862308279	558063640	655390519
119	D9PUB4	D9PUB4	D9PUB4_METTM		MTBMA_c02030		Predicted RNA-binding protein	78461030	72740770	6.39553e+07	161758155	148708549	143604977	136116150	87573274	131068864
120	D9PUB5	D9PUB5	D9PUB5_METTM		rnp4		Ribonuclease P protein component 4	2065466	4405901	4008206	10599613	1.30843e+07	1.17417e+07	11892158	9788440	1.45336e+07
121	D9PUB6	D9PUB6	D9PUB6_METTM		MTBMA_c02050		Putative adenylate kinase	4308480	5596710	0	912335	641838	694692	10448846	0	0
122	D9PUB7	D9PUB7	D9PUB7_METTM		thi4		Thiamine thiazole synthase	56601898	30633750	31964602	174023707	149269920	180750800	179557722	123438759	179690156
123	D9PUB8	D9PUB8	D9PUB8_METTM		MTBMA_c02070		GTP-binding protein	37650761	2.76506e+07	24727354	201074006	146307160	159537982	175768462	130406847	195457687
124	D9PUB9	D9PUB9	D9PUB9_METTM		MTBMA_c02080		Uncharacterized protein	387613806	413437900	296723120	225858550	201418621	170319202	127476132	116056243	162904891
125	D9PUC0	D9PUC0	D9PUC0_METTM		MTBMA_c02090		Oligosaccharyl transferase	19420670	12556550	12821770	36908438	28211751	33984735	27710917	1.58147e+07	1.92305e+07
126	D9PUC1	D9PUC1	D9PUC1_METTM		topA		DNA topoisomerase 1	21256053	20493130	21196610	10923789	15655234	15570514	9374710	5336919	9125650
127	D9PUC2	D9PUC2	D9PUC2_METTM		MTBMA_c02110		Predicted phosphoserine phosphatase	277502923	290141131	252283605	316810879	272742673	2.72961e+08	216945130	1.12966e+08	202522177
128	D9PUC3	D9PUC3	D9PUC3_METTM		tbp		TATA-box-binding protein	2.80719e+08	280259480	182326152	270533615	214786704	216517361	205783460	1.57765e+08	2.27069e+08
129	D9PUC4	D9PUC4	D9PUC4_METTM		MTBMA_c02130		Uncharacterized protein	25059206	25811910	15709334	15341034	10305670	11281633	7989998	4153670	6522360
130	D9PUC5	D9PUC5	D9PUC5_METTM		MTBMA_c02140		Predicted adenylate cyclase	194568984	217818409	176323792	194900958	180095068	189703424	193769700	1.29355e+08	212549757
131	D9PUC6	D9PUC6	D9PUC6_METTM		leuA2		Predicted 2-isopropylmalate synthase	23501831	15043390	1.32508e+07	66137740	51342220	63927956	85069808	61633851	96748284
132	D9PUC7	D9PUC7	D9PUC7_METTM		leuC		3-isopropylmalate dehydratase large subunit	63288312	61947947	60170274	87037777	75980212	86284790	57286305	35561627	57510070
133	D9PUC8	D9PUC8	D9PUC8_METTM		MTBMA_c02170		UTRA domain-containing protein	149396455	187971040	126711161	216839049	182741267	167997125	129174298	67175523	132551846
134	D9PUC9	D9PUC9	D9PUC9_METTM		fen		Flap endonuclease 1	6880615	6.26954e+06	3722797	18830842	14976529	25945348	34864916	27500794	38603023
135	D9PUD0	D9PUD0	D9PUD0_METTM		MTBMA_c02190		Predicted DNA helicase	1414504	0	1063795	4.29828e+07	31041515	42340090	46854072	39169377	4.85601e+07
136	D9PUD1	D9PUD1	D9PUD1_METTM		MTBMA_c02200		Uncharacterized protein	1673323	721195	366494	15997983	14399193	19612168	25298880	18830964	26291352
137	D9PUD2	D9PUD2	D9PUD2_METTM		ahcY		S-inosyl-L-homocysteine hydrolase	87915499	68593760	63303195	167200670	152891844	170606364	155214991	109899578	159285691
138	D9PUD4	D9PUD4	D9PUD4_METTM		cdcH		Predicted cell division protein 48	772766660	659427681	548068369	1.53431e+09	1336529269	1426266534	2.84045e+09	1.66923e+09	3194911544
139	D9PUD5	D9PUD5	D9PUD5_METTM		tyrA		Predicted prephenate dehydrogenase	0	0	0	1803097	1.91501e+06	3082065	10240340	7803750	10020533
140	D9PUD7	D9PUD7	D9PUD7_METTM		pelA		Protein pelota homolog	6113778	1837030	4498410	32053337	26130324	145671824	149827578	97403654	126635854
141	D9PUD8	D9PUD8	D9PUD8_METTM		MTBMA_c02270		PflA-related protein	3404350	2492850	2434810	5059250	3552140	4337325	2242808	1490570	2669227
142	D9PUE0	D9PUE0	D9PUE0_METTM		MTBMA_c02290		Protein kinase domain-containing protein	0	2750840	1943770	19560348	14748182	17095387	1.23916e+07	1.52677e+07	1.785e+07
143	D9PUE1	D9PUE1	D9PUE1_METTM		MTBMA_c02300		MurG-related protein	21097638	17979751	16087360	58462096	48843105	59924759	41116597	28165907	42600519
144	D9PUE2	D9PUE2	D9PUE2_METTM		MTBMA_c02310		Dihydrolipoamide dehydrogenase-related protein	31286570	28575137	24430084	52086259	46008665	46149310	69985009	48750780	71820830
145	D9PUE3	D9PUE3	D9PUE3_METTM		hypC		Hydrogenase maturation factor HypC	183461160	166744420	165601600	106027918	79744327	73271030	24642620	12765370	21163710
146	D9PUE4	D9PUE4	D9PUE4_METTM		MTBMA_c02330		Predicted regulatory protein	55624824	66473902	54851452	49984007	43726227	39052318	25316099	12885724	26819512
147	D9PUF2	D9PUF2	D9PUF2_METTM		adk		Predicted adenylate kinase	0	1312730	810917	3340752	2907392	2967390	3598194	2615774	4487041
148	D9PUF3	D9PUF3	D9PUF3_METTM		MTBMA_c02430		FeS_assembly_P domain-containing protein	891194290	986686632	857205840	647841345	632569260	571489420	193207290	123186552	174891049
149	D9PUF4	D9PUF4	D9PUF4_METTM		MTBMA_c02440		Predicted tRNA-ribosyltransferase	8579672	0	0	34432131	2.94747e+07	38922335	5.88157e+07	48879000	69937370
150	D9PUF5	D9PUF5	D9PUF5_METTM		MTBMA_c02450		Archaeal glutamate synthase [NADPH]	43765507	2.90886e+07	26430058	49798760	34552895	44699430	51507447	4.09493e+07	5.93693e+07
151	D9PUF6	D9PUF6	D9PUF6_METTM		MTBMA_c02460		Predicted hydrolase	83102635	87735085	65650983	48097446	37636330	38701868	7189685	4411359	6138693
152	D9PUF8	D9PUF8	D9PUF8_METTM		MTBMA_c02480		Predicted transcription initiation factor IIE, alpha subunit	6228880	6859940	4305920	7497620	5114420	5084770	2269040	0	1541710
153	D9PUF9	D9PUF9	D9PUF9_METTM		MTBMA_c02490		F420_ligase domain-containing protein	3169850	5452490	3111420	4814420	1813320	1894350	617342	761872	649659
154	D9PUG0	D9PUG0	D9PUG0_METTM		MTBMA_c02500		4Fe-4S domain-containing protein	83585008	91616342	55116546	222111369	196456404	209668177	223036121	178138698	281517109
155	D9PUG1	D9PUG1	D9PUG1_METTM		MTBMA_c02510		Predicted nickel binding GTPase	175467937	152323429	115205640	375470688	3.4449e+08	343854197	339537317	254395003	382888269
156	D9PUG2	D9PUG2	D9PUG2_METTM		MTBMA_c02520		Predicted ATP-binding protein	211838252	199347670	179647409	588878242	560509190	570328792	7.04085e+08	526793150	7.76645e+08
157	D9PUG3	D9PUG3	D9PUG3_METTM		comA		Phosphosulfolactate synthase	521338473	552819675	402092707	785701820	727399184	670854634	752027123	404407701	741152463
158	D9PUG4	D9PUG4	D9PUG4_METTM		MTBMA_c02540		PK_C domain-containing protein	47606117	59700238	45654192	57118839	51459775	38328358	44581461	33718012	69691990
159	D9PUG5	D9PUG5	D9PUG5_METTM		ftsZ		Cell division protein FtsZ	1.5246e+08	1.66491e+08	112469750	274091414	205191330	220236689	233191821	149049649	232419280
160	D9PUG7	D9PUG7	D9PUG7_METTM		nusG		Transcription elongation factor Spt5	111802542	133096432	93564578	197908649	176442485	176390585	146131049	92056924	148020098
161	D9PUG8	D9PUG8	D9PUG8_METTM		rpl11p		50S ribosomal protein L11	786459075	800715433	633795562	1231853255	1121706595	1025064934	715120327	415706419	598832055
162	D9PUG9	D9PUG9	D9PUG9_METTM		rpl1		50S ribosomal protein L1	836616172	9.09741e+08	8.11172e+08	1.30565e+09	1.27325e+09	1.18671e+09	1005851749	576784746	8.76374e+08
163	D9PUH0	D9PUH0	D9PUH0_METTM		rpl10		50S ribosomal protein L10	239587570	182901849	1.48638e+08	864044753	639855169	703702541	914890083	668701228	1025491248
164	D9PUH1	D9PUH1	D9PUH1_METTM		rpl12p		50S ribosomal protein L12	2337241921	1147237387	2235931452	1313087816	3093373830	1923705534	902759735	420332711	1042376914
165	D9PUH2	D9PUH2	D9PUH2_METTM		alaS		Alanine--tRNA ligase	110748605	80879703	87080325	221659106	175074960	194317087	247490837	1.66207e+08	2.90588e+08
166	D9PUH3	D9PUH3	D9PUH3_METTM		MTBMA_c02630		Uncharacterized protein	77290434	94570820	73195564	180338879	111804261	86959633	64112269	39013738	80144964
167	D9PUH4	D9PUH4	D9PUH4_METTM		thiI		Probable tRNA sulfurtransferase	11927750	3095054	2014610	7658072	6315944	8085617	8706645	6516542	9839232
168	D9PUH5	D9PUH5	FBPAP_METTM		fbp		Fructose-1,6-bisphosphate aldolase/phosphatase	1657478164	1743644309	1499742085	1759382206	1419608484	1445623746	1570190316	9.66819e+08	1602451020
169	D9PUH6	D9PUH6	D9PUH6_METTM		MTBMA_c02660		Uncharacterized protein	0	537240	0	703561	0	423198	870884	2014980	1.40678e+06
170	D9PUH7	D9PUH7	D9PUH7_METTM		MTBMA_c02670		Uncharacterized protein	14189457	6501178	4422191	55420304	34065457	74007785	57418181	48831880	66172225
171	D9PUH8	D9PUH8	D9PUH8_METTM		MTBMA_c02680		DUF357 domain-containing protein	80264402	9.32864e+07	71823505	119065918	106830564	99154861	48302122	34155560	45226179
172	D9PUH9	D9PUH9	D9PUH9_METTM		MTBMA_c02690		Predicted phosphatidylglycerophosphate synthase	0	0	0	1173390	0	2233773	2153535	1400619	2140741
173	D9PUI0	D9PUI0	D9PUI0_METTM		MTBMA_c02700		Sua5-related protein	62723643	61702149	4.38252e+07	105943495	131244180	121869147	119097358	102282318	131619172
174	D9PUI1	D9PUI1	D9PUI1_METTM		radB		DNA repair and recombination protein RadB	1513980	0	0	13189362	10125863	13121870	24275320	17889036	29202490
175	D9PUI2	D9PUI2	D9PUI2_METTM		asp1		Aminotransferase	21556586	14849380	17306550	22003798	18778639	21651679	6515820	6481714	3758730
176	D9PUI3	D9PUI3	D9PUI3_METTM		MTBMA_c02730		Predicted ATPase	43178157	36641473	34377836	184274404	146384654	159781217	127601711	82442965	141078928
177	D9PUI4	D9PUI4	D9PUI4_METTM	D9PX60;D9PUI4	MTBMA_c02740	MTBMA_c02740;MTBMA_c12180	Archaeal histone	4106725710	4269867245	4.63464e+09	4636127163	3.6801e+09	3.81059e+09	3.68885e+09	2.4009e+09	3336316936
178	D9PUI4;D9PX60	D9PX60;D9PUI4	D9PUI4_METTM;D9PX60_METTM		MTBMA_c02740;MTBMA_c12180		Archaeal histone	115357990	129779060	111387990	1638173530	1373094860	1353375461	3566430666	1771647540	2364108130
179	D9PUI5	D9PUI5	D9PUI5_METTM		pth		Peptidyl-tRNA hydrolase	2835656	2844942	1185892	6912355	4190140	4606950	1704386	284778	556911
180	D9PUI6	D9PUI6	D9PUI6_METTM		MTBMA_c02760		Predicted amino acid kinase	19499296	1.99204e+07	13999202	59083291	46633726	46266840	3.78249e+07	8413789	18935312
181	D9PUI7	D9PUI7	D9PUI7_METTM		MTBMA_c02770		Predicted Zn-ribbon RNA-binding protein	488321779	539055550	541895760	820857780	885824683	866485231	4.83661e+08	279426626	380604970
182	D9PUI8	D9PUI8	D9PUI8_METTM		ef1b		Elongation factor 1-beta	3919386621	3990637150	3800781504	4797810995	4992043629	4702790816	3.11949e+09	1857886820	2795716601
183	D9PUJ1	D9PUJ1	D9PUJ1_METTM		MTBMA_c02810		Predicted ATPase	66510896	53831149	4.48346e+07	401178747	296361631	339697428	521448977	3.56046e+08	6.11563e+08
184	D9PUJ2	D9PUJ2	D9PUJ2_METTM		MTBMA_c02820		Putative membrane protein	24248168	2.42296e+07	20882126	43032655	34847163	46769899	3.24768e+07	11229645	3.4679e+07
185	D9PUJ7	D9PUJ7	D9PUJ7_METTM		cdhA		Acetyl-CoA decarbonylase/synthase complex subunit alpha	143437152	102391577	111198077	368632621	3.31047e+08	4.11462e+08	3.61733e+08	2.47176e+08	3.73023e+08
186	D9PUJ8	D9PUJ8	D9PUJ8_METTM		cdhB		Acetyl-CoA decarbonylase/synthase complex subunit epsilon	164839050	168487018	104113369	285387961	200140979	174181109	142213306	80047098	147602213
187	D9PUJ9	D9PUJ9	D9PUJ9_METTM		cdhC		Acetyl-CoA decarbonylase/synthase complex subunit beta	166771336	153185799	131819355	322529718	276243526	303977284	178748604	91527921	170296986
188	D9PUK0	D9PUK0	D9PUK0_METTM		MTBMA_c02900		CO dehydrogenase maturation factor	2206466	0	0	53732090	42088857	52443210	59516570	43319080	64984800
189	D9PUK1	D9PUK1	D9PUK1_METTM		cdhD		Acetyl-CoA decarbonylase/synthase complex subunit delta	248652001	257802870	230416917	421120962	349841995	345435172	2.4658e+08	171310617	248882480
190	D9PUK2	D9PUK2	D9PUK2_METTM		cdhE		Acetyl-CoA decarbonylase/synthase complex subunit gamma	300766491	2.67817e+08	210572668	455943638	378475549	421178645	261843749	1.86434e+08	256462625
191	D9PUK3	D9PUK3	D9PUK3_METTM	D9PXF3;D9PUK3	MTBMA_c02930	MTBMA_c02930;MTBMA_c13130	Carbon monoxide dehydrogenase, iron sulfur subunit	7.35859e+07	8.51847e+07	59596737	91219943	66705126	64221382	1.99043e+07	1.38032e+07	20509290
192	D9PUK3;D9PXF3	D9PXF3;D9PUK3	D9PUK3_METTM;D9PXF3_METTM		MTBMA_c02930;MTBMA_c13130		Carbon monoxide dehydrogenase, iron sulfur subunit	44637200	56591900	27031600	79792900	53880800	50432100	14109900	0	15277200
193	D9PUK5	D9PUK5	D9PUK5_METTM		MTBMA_c02950		Digeranylgeranylglycerophospholipid reductase	11082928	4065030	4018400	14367312	14995677	18484142	30545964	18989713	30586930
194	D9PUK6	D9PUK6	D9PUK6_METTM		MTBMA_c02980		Predicted phosphohydrolase	61199974	34456967	49290937	6930216	3445270	1120330	3.80336e+06	29354693	2382726
195	D9PUK8	D9PUK8	D9PUK8_METTM		MTBMA_c03000		Predicted phosphate transport system regulator	7546642	2861721	1188412	45721085	38685184	48547191	65033077	49923166	79202083
196	D9PUK9;D9PXI7	D9PUK9;D9PXI7	D9PUK9_METTM;D9PXI7_METTM	D9PUK9;D9PXI7	MTBMA_c03010;gltA	MTBMA_c03010;gltA	Citrate synthase-related protein	1507670	0	0	0	0	0	162048	0	0
197	D9PUL0	D9PUL0	D9PUL0_METTM		pstS1		Predicted extracellular phosphate-binding protein	179889363	132255080	96109796	8.61408e+08	689894172	640399740	1.22101e+09	8.08081e+08	1177636501
198	D9PUL1	D9PUL1	D9PUL1_METTM		pstS2		Predicted extracellular phosphate-binding protein	112612402	125669594	81350671	248705007	183260888	186244776	144099063	1.00042e+08	136907494
199	D9PUL2	D9PUL2	D9PUL2_METTM		pstC		Phosphate transport system permease protein	3321660	0	0	10859114	10617780	14443390	16195300	7766799	17795020
200	D9PUL4	D9PUL4	D9PUL4_METTM		pstB		Phosphate import ATP-binding protein PstB	71915769	55641705	43158395	190156510	161410762	199329563	230797890	174584149	239671972
201	D9PUL5	D9PUL5	D9PUL5_METTM		phoU1		Phosphate-specific transport system accessory protein PhoU	41132594	23384792	21138847	50922282	41147520	48162628	26135096	10839825	28110749
202	D9PUL6	D9PUL6	D9PUL6_METTM		MTBMA_c03080		Uncharacterized protein	194821110	180908407	87208680	159380758	129527450	103508809	22892065	12205571	15271160
203	D9PUL7	D9PUL7	D9PUL7_METTM		phoU2		Phosphate-specific transport system accessory protein PhoU	38137391	16805571	15647221	163944200	123550930	152578118	229831648	1.68404e+08	262389130
204	D9PUL8	D9PUL8	D9PUL8_METTM		MTBMA_c03100		Predicted fumarate hydratase	69568045	64640384	53999150	75822587	59038467	61476309	75535080	53887407	73530917
205	D9PUL9	D9PUL9	D9PUL9_METTM		MTBMA_c03110		HycB-related protein	172411074	246503589	1.45645e+08	283356281	2.52021e+08	2.36847e+08	1.61202e+08	100568053	153005206
206	D9PUM0	D9PUM0	D9PUM0_METTM		MTBMA_c03120		HycB-related protein	150777395	1.79992e+08	130182838	1.56924e+08	159837631	152867668	1.54187e+08	93560352	140816141
207	D9PUM5	D9PUM5	D9PUM5_METTM		MTBMA_c03170		Predicted pterin-binding enzyme	18865200	11821007	10534465	46411834	40692475	52173183	74951236	55107370	82282372
208	D9PUM6	D9PUM6	D9PUM6_METTM		MTBMA_c03180		Predicted ATPase	5432170	1388932	776479	6757750	3666028	4779684	4059883	301349	2541250
209	D9PUM7	D9PUM7	D9PUM7_METTM		MTBMA_c03190		Uncharacterized protein	313847943	335236426	394103757	200287755	222199502	186579794	6.02605e+07	21255010	40674256
210	D9PUM8	D9PUM8	D9PUM8_METTM		MTBMA_c03200		DUF89 domain-containing protein	105137205	117429343	81331969	41706170	32027268	36669856	9300372	6297697	10253259
211	D9PUM9	D9PUM9	D9PUM9_METTM		MTBMA_c03210		Thioredoxin-related protein	16966967	17836011	16797948	21629877	18500658	17902889	1.71237e+07	10599464	15868129
212	D9PUN1	D9PUN1	D9PUN1_METTM		MTBMA_c03230		Predicted dehydrogenase	21406524	25198679	17363825	1.55956e+07	16442600	18532830	1.23809e+07	232793	9.97369e+06
213	D9PUN2	D9PUN2	D9PUN2_METTM		MTBMA_c03240		Uncharacterized protein	12404270	16894030	14860660	22718899	21628630	21580270	15808215	12467360	7882130
214	D9PUN3	D9PUN3	D9PUN3_METTM		MTBMA_c03250		Predicted nucleotidyltransferase	245146	561664	465786	6974866	6797934	8323621	9874025	6304010	12273448
215	D9PUN4	D9PUN4	D9PUN4_METTM		MTBMA_c03260		Predicted Fe-S oxidoreductase	2601860	1400440	1224500	9813097	9045471	10905290	16827413	12145800	18950356
216	D9PUN6	D9PUN6	D9PUN6_METTM		MTBMA_c04710		Uncharacterized protein	58458707	64364696	61946000	67135668	74602041	70679154	55237109	29621308	44147029
217	D9PUN7	D9PUN7		Q50804;D9PUN7;Q50805				104767824	76946571	83699340	141458721	137053692	180782601	208772232	1.59326e+08	227156532
218	D9PUN8	D9PUN8	D9PUN8_METTM	D9PUN8;Q50805	MTBMA_c03340	MTBMA_c03340	Phosphomannomutase related protein	953090	1.09514e+06	822598	22807224	18536244	25134190	44558942	28674030	58917512
219	D9PUN9	D9PUN9	D9PUN9_METTM		MTBMA_c03350		Bifunctional protein GlmU	397639	751008	198286	834382	1270550	786794	1652088	2191463	3246479
220	D9PUP1	D9PUP1	D9PUP1_METTM		MTBMA_c03370		Trehalose 6-phosphate phosphatase	111367	0	0	503433	537513	1663035	2623168	3334515	2361211
221	D9PUP2	D9PUP2	D9PUP2_METTM		MTBMA_c03380		Uncharacterized protein	1850008	1855870	2260160	1094738	1.22118e+06	2558829	6308180	5671096	7779652
222	D9PUP3	D9PUP3	D9PUP3_METTM		mutS		DNA-binding protein MutS2	12267615	7958058	8754747	21487150	16641618	15822661	28149607	13836876	23279183
223	D9PUP4	D9PUP4	D9PUP4_METTM		MTBMA_c03400		Predicted peptidase	2490554	2189760	2414980	17051487	10377715	12809373	14989256	9.94949e+06	13803123
224	D9PUP5	D9PUP5	D9PUP5_METTM		MTBMA_c03410		Predicted signal transduction protein	22498431	30229063	18653078	97578893	69675781	82814077	162942845	1.10262e+08	176719447
225	D9PUP6	D9PUP6	D9PUP6_METTM		tmk		Probable thymidylate kinase	0	0	0	2597110	0	582447	3699490	2000406	5381200
226	D9PUP7	D9PUP7	D9PUP7_METTM		MTBMA_c03430		Uncharacterized protein	382602670	493805280	477085980	350639140	303290380	263332790	81906730	36913215	53253147
227	D9PUP8	D9PUP8	D9PUP8_METTM		tyrS		Tyrosine--tRNA ligase	12118478	7118574	4.24762e+06	44109881	42799284	52872233	64753751	57854691	80415160
228	D9PUP9	D9PUP9	D9PUP9_METTM		MTBMA_c03450		NMD3-related protein	0	461488	312928	4244093	3972314	4811909	3626743	2.65705e+06	4931622
229	D9PUQ0	D9PUQ0	D9PUQ0_METTM		eif2b		Translation initiation factor 2 subunit beta	316380503	342800465	325584224	296216689	270871293	277621889	112226552	64280225	103583888
230	D9PUQ1	D9PUQ1	D9PUQ1_METTM		mcm		DNA helicase	5.0545e+06	2749889	1965901	67322037	51106339	64329008	63237192	4.49543e+07	71614769
231	D9PUQ2	D9PUQ2	D9PUQ2_METTM		MTBMA_c03480		Uncharacterized protein	24096539	6389756	7771726	34306542	26993925	30387793	28381302	19824575	32955208
232	D9PUQ3	D9PUQ3	D9PUQ3_METTM		rlmE		Ribosomal RNA large subunit methyltransferase E	4.78361e+07	30800090	48051643	123229904	99040455	109562281	130287790	79655322	134762108
233	D9PUQ4	D9PUQ4	D9PUQ4_METTM		MTBMA_c03500		Phosphoesterase	72352320	76082581	49939883	44874375	3.627e+07	32204777	11878278	5244114	15337728
234	D9PUQ7	D9PUQ7	D9PUQ7_METTM		MTBMA_c03530		Uncharacterized protein	872304	0	0	1300634	1456556	2226851	647238	399110	1167997
235	D9PUR0	D9PUR0	D9PUR0_METTM		MTBMA_c03560		Uncharacterized protein	4066373	4660212	309815	1818270	0	1125480	2203297	1426640	1911880
236	D9PUR3	D9PUR3	D9PUR3_METTM		MTBMA_c03590		Predicted transcriptional regulator	4.78414e+06	6329125	5720686	5316557	6104373	4845700	10254130	1252850	8045311
237	D9PUR4	D9PUR4	D9PUR4_METTM		MTBMA_c03600		Uncharacterized protein	38922113	36395668	34824008	40035008	50308176	49487663	15789883	14791850	13705271
238	D9PUR5	D9PUR5	D9PUR5_METTM		MTBMA_c03610		Predicted dTDP-glucose 4,6-dehydratase	52350239	5.80782e+07	3.82078e+07	96570325	88960204	94376295	84733653	5.34713e+07	86780084
239	D9PUR6	D9PUR6	D9PUR6_METTM		MTBMA_c03620		dTDP-4-dehydrorhamnose 3,5-epimerase	91103226	58307518	33205332	61441705	55707247	51245956	82436311	39516631	74995178
240	D9PUR7	D9PUR7	D9PUR7_METTM		MTBMA_c03630		Glucose-1-phosphate thymidylyltransferase	1.45465e+07	4239867	8710467	52850653	4.60302e+07	51441494	93086698	8.0961e+07	122157385
241	D9PUR8	D9PUR8	D9PUR8_METTM		MTBMA_c03640		Predicted dTDP-4-dehydrorhamnose reductase	4903379	6108082	6406523	17866284	22660699	21889214	42759225	27396951	49397173
242	D9PUR9	D9PUR9	D9PUR9_METTM		MTBMA_c03650		Uncharacterized protein	587855	1284190	832355	1380770	502906	785133	0	0	0
243	D9PUS0	D9PUS0	D9PUS0_METTM		MTBMA_c03660		Uncharacterized protein	0	0	0	11087380	12677668	12118500	34272360	29697960	39125260
244	D9PUS1	D9PUS1	D9PUS1_METTM		MTBMA_c03670		Transcriptional regulator	13402510	16364744	10361318	1.64204e+07	1.78938e+07	13995621	10609454	5.71745e+06	9621370
245	D9PUS2	D9PUS2	D9PUS2_METTM		MTBMA_c03680		Predicted metal-dependent hydrolase	10486354	14244511	8036557	14318147	10669871	1.18047e+07	4238977	2847140	6952352
246	D9PUS4	D9PUS4	D9PUS4_METTM		MTBMA_c03700		Flavodoxin related protein	108104216	86570586	78695833	148625604	117340206	146334655	190765544	111108471	183587817
247	D9PUS5	D9PUS5	D9PUS5_METTM		MTBMA_c03710		Methyltransf_11 domain-containing protein	2871010	2933378	1818816	9316951	7355490	6663237	6444625	4089728	5465870
248	D9PUS7	D9PUS7	D9PUS7_METTM		MTBMA_c03730		Predicted ATP-dependent helicase	0	0	0	0	173598	688134	2755451	1395520	3361510
249	D9PUT0	D9PUT0	D9PUT0_METTM		MTBMA_c03760		Uncharacterized protein	722267560	691668580	607017117	657739380	660496250	629483310	288440990	175206589	221836450
250	D9PUT1	D9PUT1	D9PUT1_METTM		MTBMA_c03770		Phytoene dehydrogenase-related protein	772814	660605	1829911	5209253	4080364	4.26696e+06	13996207	13977557	22259090
251	D9PUT2	D9PUT2	D9PUT2_METTM		MTBMA_c03780		Phytoene synthase related protein	6404326	1985785	1958212	11004540	7215970	9065410	6596019	4695480	6707283
252	D9PUT3	D9PUT3	D9PUT3_METTM		MTBMA_c03790		Uncharacterized protein	740673	778419	902324	1205020	1088020	538819	1337380	895206	1254110
253	D9PUT8	D9PUT8	D9PUT8_METTM		MTBMA_c03840		Predicted ATPase	2610750	2285270	2334000	2965360	1965206	1.67768e+06	2110720	1630080	2619250
254	D9PUU1	D9PUU1	D9PUU1_METTM		nucS		Endonuclease NucS	1008304	0	0	14552292	12053167	12692018	11976585	9782132	16622953
255	D9PUU3	D9PUU3	D9PUU3_METTM		MTBMA_c03890		Uncharacterized protein	8634190	8024772	5248979	8437111	6806661	5284935	397452	0	283146
256	D9PUU4	D9PUU4	D9PUU4_METTM		MTBMA_c03900		Ferredoxin	102396590	115256480	119166410	179502790	186786830	188115480	117243050	77616120	105887840
257	D9PUU5	D9PUU5	D9PUU5_METTM		MTBMA_c03910		Predicted homoserine O-acetyltransferase	6459295	10009162	3964870	19553456	15168687	17735801	15361989	15290540	20873186
258	D9PUU6	D9PUU6	D9PUU6_METTM		MTBMA_c03920		Uncharacterized protein	123329249	131351230	106156545	216300740	207020291	192918107	103259401	65868811	97566192
259	D9PUU9	D9PUU9	D9PUU9_METTM		MTBMA_c03950		Ferritin domain-containing protein	70788537	85106952	60286062	13800971	9264566	8414477	10683641	5.50504e+06	9050850
260	D9PUV0	D9PUV0	D9PUV0_METTM		MTBMA_c03960		Uncharacterized protein	15890573	12417217	10667419	24921345	20604274	2.44893e+07	25235623	12444373	2.28335e+07
261	D9PUV1	D9PUV1	D9PUV1_METTM		nadA		Quinolinate synthase A	2.32315e+08	236430162	118335071	413856506	362323099	303321083	171394578	1.08159e+08	165875932
262	D9PUV2	D9PUV2	D9PUV2_METTM		MTBMA_c03980		Uncharacterized protein	12657052	14631043	6571839	12144110	9.29392e+06	11586263	4472892	6838931	9036486
263	D9PUV3	D9PUV3	D9PUV3_METTM		MTBMA_c03990		Sortase related protein	1267600	995832	631222	5568150	5471820	4550680	9779300	2894260	6796984
264	D9PUV4	D9PUV4	D9PUV4_METTM		MTBMA_c04000		Predicted mechanosensitive ion channel	5919230	2037088	137296	21002700	13518890	16514160	21307170	15140580	20904120
265	D9PUV5	D9PUV5	D9PUV5_METTM		rnz		Ribonuclease Z	16618341	11825006	10099333	89379270	67974730	86374990	82029940	53599536	89873760
266	D9PUV6	D9PUV6	D9PUV6_METTM		nadC		Nicotinate-nucleotide pyrophosphorylase [carboxylating]	5161887	2.78836e+06	2.97583e+06	16233429	14858785	20047393	25903063	2.13941e+07	3.24328e+07
267	D9PUV7	D9PUV7	D9PUV7_METTM		MTBMA_c04030		Uncharacterized protein	79336755	84253484	5.67861e+07	8.52366e+07	72168228	74713955	9.06729e+07	5.79053e+07	8.23647e+07
268	D9PUV8	D9PUV8	D9PUV8_METTM		MTBMA_c04040		Zpr1 domain-containing protein	7.20614e+07	79995462	65806416	157918146	140251550	1.41114e+08	9.57003e+07	6.27145e+07	105845788
269	D9PUV9	D9PUV9	D9PUV9_METTM		MTBMA_c04050		2-phosphoglycerate kinase related protein with an additional conserved domain	41512021	25550825	2.893e+07	103664517	82087257	83803309	145051443	96776719	153590925
270	D9PUW0	D9PUW0	D9PUW0_METTM	D9PUW0;D9PW91	MTBMA_c04060	MTBMA_c04060;MTBMA_c08940	Predicted regulator protein	290148220	486871585	281340680	494946870	352965500	361697574	342282853	245792880	362237032
271	D9PUW0;D9PW91	D9PUW0;D9PW91	D9PUW0_METTM;D9PW91_METTM		MTBMA_c04060;MTBMA_c08940		Predicted regulator protein	69126700	86892400	50086900	79184100	57057400	63797400	60297100	51016900	79849200
272	D9PUW1	D9PUW1	D9PUW1_METTM		MTBMA_c04070		Uncharacterized protein	151285943	162333945	137699208	621157924	448906382	459032001	713462743	488361733	779873925
273	D9PUW2	D9PUW2	D9PUW2_METTM		MTBMA_c04080		Uncharacterized protein	1.933e+08	328695770	216808548	409947369	321290530	308749486	213871587	1.06853e+08	209736001
274	D9PUW3	D9PUW3	D9PUW3_METTM		MTBMA_c04090		Uncharacterized protein	430122219	515947427	316977714	424801018	3.49604e+08	319948707	2.56681e+08	1.77621e+08	273657180
275	D9PUW4	D9PUW4	D9PUW4_METTM		MTBMA_c04100		Iron-sulfur cluster carrier protein	398702190	392141707	2.40694e+08	6.54476e+08	482749891	5.18989e+08	692240916	522453594	784738986
276	D9PUW5	D9PUW5	D9PUW5_METTM		MTBMA_c04110		Predicted ribokinase	8721762	7237380	5187490	8852401	7149242	13428548	19069742	15444709	22117283
277	D9PUW6	D9PUW6	D9PUW6_METTM		MTBMA_c04120		Predicted hydrolase	101596381	97206460	81800120	20177424	15630736	13503245	14259410	8239691	10057745
278	D9PUW7	D9PUW7	D9PUW7_METTM		MTBMA_c04130		Predicted hydrolase	189922006	227986471	173473165	35517371	31196650	27249074	25410558	17557234	20624499
279	D9PUX0	D9PUX0	D9PUX0_METTM		glyS		Glycine--tRNA ligase	21624389	8.46135e+06	7017296	1.30231e+08	107994717	1.4216e+08	160736231	1.14813e+08	186541977
280	D9PUX1	D9PUX1	D9PUX1_METTM		dcd		dCTP deaminase, dUMP-forming	58136449	59855652	45930298	84063881	76693813	70647287	6.95183e+07	31334592	64045040
281	D9PUX2	D9PUX2	D9PUX2_METTM		MTBMA_c04180		Uncharacterized protein	1035026	0	0	19990140	14536780	17871248	31030720	17948193	35181008
282	D9PUX4	D9PUX4	D9PUX4_METTM		MTBMA_c04200		Predicted rRNA methylase	9279879	2777533	2153646	12279720	12878320	7782729	9053810	7099320	8285089
283	D9PUX5	D9PUX5	TFRB_METTM		tfrB		Fumarate reductase (CoM/CoB) subunit B	4.9791e+07	3.95435e+07	3.6444e+07	224990348	2.07327e+08	229936931	2.27238e+08	163105162	259243189
284	D9PUX8	D9PUX8	D9PUX8_METTM		MTBMA_c04240		Uncharacterized protein	141406700	156828663	93027811	185725790	152429207	156337407	173102758	120148916	180453814
285	D9PUX9	D9PUX9	D9PUX9_METTM		MTBMA_c04250		Coenzyme F390 synthetase	70181746	55941286	44205418	269993869	200278370	257720830	255985616	188309066	265183853
286	D9PUX9;D9PVF9	D9PUX9;D9PVF9	D9PUX9_METTM;D9PVF9_METTM		MTBMA_c04250;MTBMA_c06120		Coenzyme F390 synthetase	7807050	5707670	4767500	20259000	16437800	18849600	23844100	16477200	25689100
287	D9PUY0	D9PUY0	D9PUY0_METTM		MTBMA_c04260		Predicted Na+/solute symporter	0	0	0	2852099	681617	1310564	18094268	8772542	7111557
288	D9PUY2	D9PUY2	D9PUY2_METTM		MTBMA_c04280		Predicted phage infection protein	9664320	1596170	4698740	77540683	50933720	5.42387e+07	111045964	76184815	109386051
289	D9PUY3	D9PUY3	D9PUY3_METTM		MTBMA_c04290		PRC domain-containing protein	6039757402	5647913110	6012437526	4549030247	4737613315	4465912615	3000627188	2.18436e+09	2867802743
290	D9PUY4	D9PUY4	D9PUY4_METTM		pyrE		Orotate phosphoribosyltransferase	9.0825e+08	985911854	7.54085e+08	1058839610	1029065278	1061538517	763955268	418247721	762648228
291	D9PUY5	D9PUY5	D9PUY5_METTM		MTBMA_c04310		Molybdenum cofactor biosynthesis protein MoaB	46198588	46588297	33941580	156659980	130260623	134471980	186218182	132724553	217491694
292	D9PUY7	D9PUY7	D9PUY7_METTM		vapC		Ribonuclease VapC	2522252	0	1455450	3595790	1796130	1684480	2336660	785545	0
293	D9PUY8	D9PUY8	D9PUY8_METTM		MTBMA_c04340		Uncharacterized protein	11375867	8963907	5891849	4.21246e+07	29048281	3.56801e+07	31696000	25367027	3.17128e+07
294	D9PUY9	D9PUY9	D9PUY9_METTM		MTBMA_c04350		SelD-related protein	49397122	46108930	31504530	135784855	115076928	131141124	125958523	78056359	131337213
295	D9PUZ0	D9PUZ0	D9PUZ0_METTM		MTBMA_c04360		UPF0288 protein MTBMA_c04360	128283685	95505766	7.98245e+07	341761940	2.81066e+08	364584997	489760490	395589045	615693375
296	D9PUZ1	D9PUZ1	D9PUZ1_METTM		MTBMA_c04370		Methanogenesis marker protein 6	108071111	168479472	129014327	255438362	204126366	2.03417e+08	209141706	145298373	215587395
297	D9PUZ2	D9PUZ2	D9PUZ2_METTM		MTBMA_c04380		Uncharacterized protein	740919267	709533121	374148364	1101633710	941128568	822256314	462262392	2.81984e+08	4.13584e+08
298	D9PUZ3	D9PUZ3	D9PUZ3_METTM		MTBMA_c04390		Methanogenesis marker protein 5	4.84301e+08	709615858	564201804	926679266	796191213	730158491	575322058	354287859	504191240
299	D9PUZ4	D9PUZ4	D9PUZ4_METTM		MTBMA_c04400		Predicted activator of 2-hydroxyglutaryl-CoA dehydratase	51671150	14382679	13193225	176236400	151701565	211517786	294967824	230009914	328600399
300	D9PUZ5	D9PUZ5	D9PUZ5_METTM		MTBMA_c04410		Methanogenesis marker protein 17	167402219	164605585	80567268	198624181	153087945	145048341	108539639	8.25431e+07	113745076
301	D9PUZ6	D9PUZ6	D9PUZ6_METTM		nifB		FeMo cofactor biosynthesis protein NifB	158914914	179289826	124648711	207214087	1.67951e+08	177538942	171362062	1.01064e+08	191679048
302	D9PUZ7	D9PUZ7	D9PUZ7_METTM		MTBMA_c04430		Putative methylthioribose-1-phosphate isomerase	52541653	5.39078e+07	36296539	6.0798e+07	61053797	6.14961e+07	4.7122e+07	3.3683e+07	49117494
303	D9PUZ8	D9PUZ8	D9PUZ8_METTM		MTBMA_c04440		Predicted methyltransferase	3.62587e+06	685875	2048867	63874907	42307908	50375913	52731661	39313138	63423947
304	D9PUZ9	D9PUZ9	D9PUZ9_METTM		dphB		Diphthine synthase	37881350	40590854	27572656	5.30167e+07	43218129	55762992	56706110	4.84177e+07	8.12648e+07
305	D9PV01	D9PV01	D9PV01_METTM		MTBMA_c04470		Predicted methyltransferase	9.27422e+06	8472170	4892893	8831350	7015670	5982590	8089763	6747524	8391580
306	D9PV02	D9PV02	D9PV02_METTM		MTBMA_c04480		tRNA-ribosyltransferase related protein	20305398	22730044	19770858	56445340	48305796	52037148	72211956	57390543	82802920
307	D9PV05	D9PV05	D9PV05_METTM		MTBMA_c04510		Uncharacterized protein	48665700	58110969	62162900	22662106	24894089	23882160	21877249	11577816	16153175
308	D9PV06	D9PV06	D9PV06_METTM		MTBMA_c04520		Uncharacterized protein	3.7614e+08	3.92228e+08	268391005	223271783	202224893	181384670	1.51056e+08	75572645	1.23693e+08
309	D9PV07	D9PV07	D9PV07_METTM		MTBMA_c04530		Predicted phosphoesterase	276607471	283768803	202873453	110813850	112267350	100933038	33119866	16998870	24860920
310	D9PV08	D9PV08	D9PV08_METTM		pgk1		2-phosphoglycerate kinase	9.76107e+06	10113303	6427084	21503521	11806870	19083030	23881198	15698946	2.43977e+07
311	D9PV09	D9PV09	D9PV09_METTM		MTBMA_c04550		Uncharacterized protein	687900070	585537290	395813220	441682140	362592410	319006300	174393580	102440309	151589812
312	D9PV11	D9PV11	D9PV11_METTM		MTBMA_c04620		Predicted transporter protein	0	0	0	5345855	0	2141880	4264088	3532602	5620598
313	D9PV12	D9PV12	D9PV12_METTM		asp2		Aminotransferase	12656416	5360651	9728752	34639038	31941822	40372067	31671558	2.00959e+07	35259184
314	D9PV13	D9PV13	D9PV13_METTM		MTBMA_c04640		Predicted oxidoreductase	0	2219700	0	8163874	4441656	7478145	7662080	6082208	7444514
315	D9PV14	D9PV14	D9PV14_METTM		coaD		Phosphopantetheine adenylyltransferase	19874800	18165376	14611665	52667640	38548658	40003224	26002365	15201576	24070129
316	D9PV15	D9PV15	D9PV15_METTM		MTBMA_c04660		Probable inosine/xanthosine triphosphatase	74884105	90716142	52902877	132874348	1.00493e+08	93131675	5.41843e+07	36956296	4.7606e+07
317	D9PV21	D9PV21	D9PV21_METTM		MTBMA_c04730		Uncharacterized protein	176123635	1.80075e+08	123145167	173218312	174830736	171348722	1.37628e+08	8.23205e+07	1.44926e+08
318	D9PV22	D9PV22	D9PV22_METTM		MTBMA_c04740		UPF0173 metal-dependent hydrolase MTBMA_c04740	41243287	45808917	32238110	13753024	9855678	1.03078e+07	4241651	1759722	5670173
319	D9PV23	D9PV23	D9PV23_METTM		MTBMA_c04750		Predicted GTP-binding protein	223520238	247585940	180793994	383666320	302649082	286560460	253953472	161854183	214773872
320	D9PV24	D9PV24	D9PV24_METTM		MTBMA_c04760		Uncharacterized protein	173445950	193011880	98975289	256450890	177898206	162535749	95866079	69747690	90966511
321	D9PV25	D9PV25	D9PV25_METTM		MTBMA_c04770		Uncharacterized protein	67123110	82091200	67346370	33649994	21311940	20232430	3160381	4561630	5675079
322	D9PV26	D9PV26	D9PV26_METTM		rqcH		Archaeal Rqc2 homolog aRqcH	15002931	1583608	1281810	47695405	13247390	46026070	48729535	32631210	40789041
323	D9PV28	D9PV28	D9PV28_METTM		MTBMA_c04800		DUF2070 domain-containing protein	2027999	1232920	1325536	12897856	8109887	10782736	11133418	7558829	11445717
324	D9PV29	D9PV29	D9PV29_METTM		fumA1		Fumarate hydratase	49390456	39666662	29194819	73788251	75711562	69692802	81311946	57732348	87506753
325	D9PV30	D9PV30	D9PV30_METTM		MTBMA_c04820		Uncharacterized protein	27562246	29086870	23769127	52140956	47527505	41293527	22319519	10268010	21480457
326	D9PV31	D9PV31	D9PV31_METTM		MTBMA_c04830		Uncharacterized protein	86174800	90358400	56140700	164762640	125298330	104039990	60376190	37451620	57818630
327	D9PV32	D9PV32	D9PV32_METTM		MTBMA_c04840		NYN domain-containing protein	100346242	98406054	83711623	171362922	149742755	141891281	150717818	9.73616e+07	136080370
328	D9PV33	D9PV33	D9PV33_METTM		MTBMA_c04850		SelA-related protein	99271866	116916741	97622920	120467748	115111975	1.08963e+08	139078094	92664859	134789377
329	D9PV35	D9PV35	D9PV35_METTM		birA		Predicted biotin ligase	36938008	28240683	21876432	86034054	68353746	96882737	142570724	111237027	157262374
330	D9PV36	D9PV36	D9PV36_METTM		pycA		Pyruvate carboxylase, subunit A	86294703	63309661	54754152	193898536	179915713	228065714	237137880	2.34726e+08	320376731
331	D9PV37	D9PV37	D9PV37_METTM		MTBMA_c04890		Predicted methyltransferase	2359420	3228610	1920750	6294960	3068050	2854160	7765950	3491240	6626990
332	D9PV38	D9PV38	D9PV38_METTM		MTBMA_c04900		Predicted RNA-binding protein	2475627	1681380	1807790	9956465	8697125	9533402	20192377	16893728	23050703
333	D9PV39	D9PV39	D9PV39_METTM		rpl3		50S ribosomal protein L3	3.00605e+08	215583242	2.1435e+08	1205698918	897359624	1058122615	1.34613e+09	9.58363e+08	1518746035
334	D9PV40	D9PV40	D9PV40_METTM		rpl4		50S ribosomal protein L4	2605887115	2725766162	2434731373	3298427160	3067875854	2994630468	2847336364	1629403713	2521239822
335	D9PV41	D9PV41	D9PV41_METTM		rpl23p		50S ribosomal protein L23	235423872	2.44168e+08	171220725	465569032	436335279	441664689	433606573	3.05485e+08	512212420
336	D9PV42	D9PV42	D9PV42_METTM		rpl2		50S ribosomal protein L2	2.78168e+08	220251779	1.84976e+08	492198355	483962404	610471713	416555317	286617851	423183072
337	D9PV43	D9PV43	D9PV43_METTM		rps19p		30S ribosomal protein S19P	651333650	685951316	622297660	620651897	664513521	615196258	430454943	140888519	331937507
338	D9PV44	D9PV44	D9PV44_METTM		rpl22		50S ribosomal protein L22	2.00775e+08	1.85219e+08	1.6718e+08	3.02585e+08	3.14705e+08	2.97555e+08	2.75594e+08	136065518	262296863
339	D9PV45	D9PV45	D9PV45_METTM		rps3		30S ribosomal protein S3	578218849	5.5353e+08	4.12909e+08	793090590	596399178	594408143	412548727	253950598	368793758
340	D9PV46	D9PV46	D9PV46_METTM		rpl29p		50S ribosomal protein L29	3.55594e+08	365666748	3.73256e+08	6.04208e+08	6.6437e+08	6.17554e+08	5.3556e+08	2.62502e+08	416007434
341	D9PV47	D9PV47	D9PV47_METTM		MTBMA_c04990		Protein translation factor SUI1 homolog	3.0692e+07	21882225	16153900	39335321	2.97319e+07	3.06712e+07	1.06726e+07	1.43946e+07	17466967
342	D9PV48	D9PV48	D9PV48_METTM		rnp1		Ribonuclease P protein component 1	30061130	27559706	21390775	55491190	53482454	49261909	39896695	24948843	41804750
343	D9PV49	D9PV49	D9PV49_METTM		rps17p		30S ribosomal protein S17	308191225	332246835	239783110	600600186	441648801	4.97463e+08	383512909	261908554	405528387
344	D9PV50	D9PV50	D9PV50_METTM		rpl14p		50S ribosomal protein L14	106904590	62196266	52813664	374710700	309374849	381764819	349360028	331702435	464956876
345	D9PV51	D9PV51	D9PV51_METTM		rpl24p		50S ribosomal protein L24	883096668	9.53042e+08	811927868	1489736992	1438759374	1416846102	1271879128	760182029	1251733140
346	D9PV52	D9PV52	D9PV52_METTM		rps4e		30S ribosomal protein S4e	4.09615e+08	332146225	311185729	901377758	655975707	708847313	851635325	515769735	8.21783e+08
347	D9PV53	D9PV53	D9PV53_METTM		rpl5		50S ribosomal protein L5	355939015	368032483	324326118	689958632	569289079	556305329	740484752	510948911	772682455
348	D9PV54	D9PV54	D9PV54_METTM		rps14		30S ribosomal protein S14 type Z	178639660	1.73354e+08	188089526	283364357	287992156	264317302	190082913	114075058	172880394
349	D9PV55	D9PV55	D9PV55_METTM		rps8		30S ribosomal protein S8	375554107	307879526	341249004	498051160	614026785	451478400	394275781	289250980	350138430
350	D9PV56	D9PV56	D9PV56_METTM		rpl6		50S ribosomal protein L6	4.12809e+08	445134281	341714885	813955146	721771231	745518251	685059485	3.92039e+08	581791507
351	D9PV57	D9PV57	D9PV57_METTM		rpl32e		50S ribosomal protein L32e	2178243075	1163257587	1855040605	2790931396	3704832196	1518843285	1230932650	6.81965e+08	972466749
352	D9PV58	D9PV58	D9PV58_METTM		rpl19e		50S ribosomal protein L19e	3.23907e+08	338721618	384720146	512011195	523938717	473179456	443098129	2.89841e+08	362628744
353	D9PV59	D9PV59	D9PV59_METTM		rpl18		50S ribosomal protein L18	9.87275e+07	74736168	83778655	404591345	289489869	357169079	335905162	209891877	331904864
354	D9PV60	D9PV60	D9PV60_METTM		rps5		30S ribosomal protein S5	130430987	97702889	89641604	332752203	257316675	291647789	280394455	197015967	296025493
355	D9PV61	D9PV61	D9PV61_METTM		rpl30p		50S ribosomal protein L30	1.60013e+09	1750733051	1647260128	2127397369	2178656518	2.01465e+09	1781390824	8.84889e+08	1.39921e+09
356	D9PV62	D9PV62	D9PV62_METTM		rpl15		50S ribosomal protein L15	409124867	435039340	441927240	483808243	504110466	463877455	388181748	172832821	294357973
357	D9PV63	D9PV63	D9PV63_METTM		secY		Protein translocase subunit SecY	5839939	5028300	5003200	30178111	2.45364e+07	26925814	3.3821e+07	2.39684e+07	36526472
358	D9PV64	D9PV64	D9PV64_METTM		adkA		Adenylate kinase	310605938	318989272	211300619	297303768	3.09684e+08	294220106	2.81417e+08	8.10559e+08	7.15868e+08
359	D9PV65	D9PV65	D9PV65_METTM		MTBMA_c05170		Uncharacterized protein	39137300	47625000	45641200	40718876	34921830	31937651	35418408	24309552	33115724
360	D9PV66	D9PV66	D9PV66_METTM		rpl34e		50S ribosomal protein L34e	73334717	68627911	69051166	87399818	95886465	97130718	85075389	2.32156e+07	69935530
361	D9PV67	D9PV67	D9PV67_METTM		cmk		Cytidylate kinase	130739231	176562598	92397882	223675539	161670434	162652897	200286241	153599190	2.35054e+08
362	D9PV68	D9PV68	D9PV68_METTM		rpl14e		50S ribosomal protein L14e	1335484587	1584974570	1.35253e+09	2118167197	2200652795	2052428905	1156589496	890847721	1188821688
363	D9PV69	D9PV69	D9PV69_METTM		truB		Probable tRNA pseudouridine synthase B	22804685	13280502	8259640	60333102	51110994	64732054	70010177	49629221	73982233
364	D9PV70	D9PV70	D9PV70_METTM		rps13p		30S ribosomal protein S13	4.61534e+08	429603845	424227167	516197250	5.62686e+08	5.14563e+08	309388536	1.41708e+08	220651978
365	D9PV71	D9PV71	D9PV71_METTM		rps4		30S ribosomal protein S4	4.4562e+08	615491322	504938904	9.13306e+08	8.70823e+08	760465379	7.22372e+08	3.03901e+08	508966714
366	D9PV72	D9PV72	D9PV72_METTM		rps11p		30S ribosomal protein S11	1333749656	1327457286	1248886770	1502125769	1424212120	1311539430	793967765	4.37108e+08	653711181
367	D9PV73	D9PV73	D9PV73_METTM		rpoD		DNA-directed RNA polymerase subunit D	86720140	98499442	60378885	204650430	184315491	178827185	1.56053e+08	111070624	201684626
368	D9PV74	D9PV74	D9PV74_METTM		rpl18e		50S ribosomal protein L18e	554099041	585169690	479918160	819539124	829282461	795243740	6.48281e+08	3.39186e+08	498984816
369	D9PV75	D9PV75	D9PV75_METTM		rpl13p		50S ribosomal protein L13	5.25796e+08	5.23272e+08	481107681	8.10029e+08	749667731	775108143	866518418	5.32429e+08	8.63475e+08
370	D9PV76	D9PV76	D9PV76_METTM		rps9		30S ribosomal protein S9	610122125	548809608	510300678	934027319	823465044	794411955	716866249	469978755	666686869
371	D9PV77	D9PV77	D9PV77_METTM		rpoN		DNA-directed RNA polymerase subunit N	239396270	256391970	222874150	267556125	251778382	2.4083e+08	190017136	116066280	170058176
372	D9PV78	D9PV78	D9PV78_METTM		rpoK		DNA-directed RNA polymerase subunit K	552991939	507418025	439754109	446039424	430236462	413877469	320998798	226730470	306502662
373	D9PV79	D9PV79	D9PV79_METTM		eno		Enolase	684664913	781608383	646702958	9.77432e+08	847351118	820212869	1006716400	7.55441e+08	989034781
374	D9PV80	D9PV80	D9PV80_METTM		rps2		30S ribosomal protein S2	385464732	331907681	256817796	8.77025e+08	694744789	7.12688e+08	8.63335e+08	667303985	890991054
375	D9PV81	D9PV81	D9PV81_METTM		MTBMA_c05340		MEMO1 family protein MTBMA_c05340	35530171	40450602	31473710	56908790	55812485	49286063	47122786	25698410	42067296
376	D9PV82	D9PV82	D9PV82_METTM		mvk		Mevalonate kinase	56148097	60843118	53020110	91704697	91093408	83404718	88962685	58121459	84463022
377	D9PV83	D9PV83	D9PV83_METTM		MTBMA_c05360		Isopentenyl phosphate kinase	65723430	74382036	56350136	113754117	105432387	1.03189e+08	1.12526e+08	88146729	131763929
378	D9PV84	D9PV84	D9PV84_METTM		fni		Isopentenyl-diphosphate delta-isomerase	115909045	162675706	130285993	206714932	189873564	1.84998e+08	237099386	1.71411e+08	272493133
379	D9PV85	D9PV85	D9PV85_METTM		rnj		Ribonuclease J	84015770	72364309	5.53302e+07	1.86556e+08	140907752	160584612	140654701	92589504	159864075
380	D9PV88	D9PV88	D9PV88_METTM		MTBMA_c05410		NTP_transf_2 domain-containing protein	12479190	13838300	8903500	13872937	9574600	10444030	9824530	5607237	5101186
381	D9PV89	D9PV89	D9PV89_METTM		MTBMA_c05420		HEPN domain-containing protein	193534	0	303210	225027	706780	245447	1800238	128172	1565405
382	D9PV90	D9PV90	D9PV90_METTM		dapL		LL-diaminopimelate aminotransferase	504872988	531070320	377299180	950922100	802041275	822869466	637906555	482285326	694600815
383	D9PV95	D9PV95	D9PV95_METTM		MTBMA_c05480		Uncharacterized protein	25753087	26441486	26253566	1.33392e+07	1.48381e+07	16723484	9611859	8656311	1.11145e+07
384	D9PV96	D9PV96	D9PV96_METTM		MTBMA_c05490		Uncharacterized protein	7.05901e+08	679876960	574989872	1122280197	1028813154	1103159307	1.01664e+09	7.56626e+08	1193197292
385	D9PV97	D9PV97	D9PV97_METTM		MTBMA_c05500		Uncharacterized protein	336664365	373257975	256891457	1.5071e+08	293132707	273878225	88820060	99195880	124199740
386	D9PVA1	D9PVA1	D9PVA1_METTM		MTBMA_c05540		Archaeal glutamate synthase [NADPH]	278588832	271305728	2.42128e+08	216180428	1.70109e+08	180739615	53341033	36780652	58369760
387	D9PVA2	D9PVA2	D9PVA2_METTM		MTBMA_c05550		Predicted glutamate synthase subunit	853298454	1032465862	783120575	880332419	739774147	653185991	751063956	3.44005e+08	474818940
388	D9PVA3	D9PVA3	D9PVA3_METTM		MTBMA_c05560		Predicted transcriptional regulator	3451091	869784	1468450	4038964	3103329	3289885	7041101	5055498	5994570
389	D9PVA4	D9PVA4	D9PVA4_METTM		MTBMA_c05570		Uncharacterized protein	55215071	49468407	41270517	27805858	38169451	38245918	10298452	4138739	1314061
390	D9PVA5	D9PVA5	D9PVA5_METTM		MTBMA_c05580		Uncharacterized protein	8803190	9276290	2200420	14611920	14781237	12980180	1885220	1104613	2636130
391	D9PVA8	D9PVA8	D9PVA8_METTM		MTBMA_c05610		Predicted regulatory protein	2.28116e+07	2.42792e+07	2.20652e+07	1.41912e+07	1.29218e+07	1.3146e+07	1318132	2717375	5059946
392	D9PVA9	D9PVA9	D9PVA9_METTM		MTBMA_c05620		Uncharacterized protein	95439940	103428294	102718031	45741105	40381103	37752809	754958	3349170	935372
393	D9PVB0	D9PVB0	D9PVB0_METTM		MTBMA_c05630		Uncharacterized protein	141689890	149984320	158062380	21068240	5324878	5058746	926304	0	445973
394	D9PVB1	D9PVB1	D9PVB1_METTM		MTBMA_c05640		Uncharacterized protein	26728278	26594768	15397764	26237996	23129396	23189283	20636221	11667606	20925170
395	D9PVB3	D9PVB3	D9PVB3_METTM		MTBMA_c05660		Uncharacterized protein	997863518	1022036824	1046889202	795069636	7.80401e+08	782111966	216718532	9.35463e+07	1.44388e+08
396	D9PVB4	D9PVB4	D9PVB4_METTM		MTBMA_c05670		Uncharacterized protein	66833638	70326450	80505660	55261450	34514400	34031786	7716097	3782130	5584400
397	D9PVB5	D9PVB5	D9PVB5_METTM		hisG2		ATP phosphoribosyltransferase	295042091	302432405	249440698	395300638	326626255	301607629	222430649	1.37958e+08	203227585
398	D9PVB6	D9PVB6	D9PVB6_METTM		MTBMA_c05690		Predicted oxidoreductase	457137720	547941636	393604040	588041399	490017822	418915597	221307778	135900097	182947781
399	D9PVB7	D9PVB7	D9PVB7_METTM		MTBMA_c05700		Uncharacterized protein	2547529323	3485969210	2.71157e+09	728805262	5.61257e+08	614652647	128238927	65893651	145150158
400	D9PVB8	D9PVB8	D9PVB8_METTM		MTBMA_c05710		Predicted hydrolase	1804730	1853340	1273700	3476330	2685502	3586370	2992027	8860523	2937436
401	D9PVC2	D9PVC2	D9PVC2_METTM		MTBMA_c05750		Uncharacterized protein	12339730	17543790	15083560	1292850	1022310	979188	0	0	0
402	D9PVC3	D9PVC3	D9PVC3_METTM		MTBMA_c05760		Predicted transcriptional regulator	391025699	271890250	222787551	417363115	500901552	470703484	473502457	348097219	511010915
403	D9PVC4	D9PVC4	D9PVC4_METTM		dys		Probable deoxyhypusine synthase	39781838	44509298	28005358	70196939	66931537	54292434	6.3943e+07	50485272	71599997
404	D9PVC5	D9PVC5	D9PVC5_METTM		MTBMA_c05780		Uncharacterized protein	0	232327	0	0	0	915723	0	854004	775210
405	D9PVC6	D9PVC6	D9PVC6_METTM		pyrF		Orotidine 5'-phosphate decarboxylase	38125090	55850118	34207609	61143700	51110600	48410180	28158881	18635941	28588646
406	D9PVD2	D9PVD2	D9PVD2_METTM		MTBMA_c05850		Predicted iron-sulfur flavoprotein	57753936	73946708	40746608	55356401	45413088	36997837	27539150	23222980	35495331
407	D9PVD3	D9PVD3	D9PVD3_METTM		MTBMA_c05860		Predicted glycosyltransferase	7461885	5905442	2640445	31755313	21947173	21810208	8972654	10119922	13278137
408	D9PVD5	D9PVD5	D9PVD5_METTM		MTBMA_c05880		Predicted glycosyltransferase	4277260	3149210	2428380	14628055	6126027	9457073	12106088	10221362	6953276
409	D9PVD6	D9PVD6	D9PVD6_METTM		MTBMA_c05890		CCG domain-containing protein	15666465	13545472	8272909	33526911	22792780	27471367	24862558	18475843	2.74209e+07
410	D9PVD7	D9PVD7	D9PVD7_METTM		MTBMA_c05900		Conserved iron-sulfur cluster binding protein	0	0	0	1722095	1737130	2653480	2321233	851416	2690065
411	D9PVD8	D9PVD8	D9PVD8_METTM		mfnB		(5-formylfuran-3-yl)methyl phosphate synthase	1001215363	1116031582	826121463	1366362870	1232331246	1081873456	595378780	361710714	500361110
412	D9PVD9	D9PVD9	D9PVD9_METTM		guaB		Inosine-5'-monophosphate dehydrogenase	304511362	298827538	267597099	433495046	407615831	403733519	483613706	2.86285e+08	446388188
413	D9PVE1	D9PVE1	D9PVE1_METTM		MTBMA_c05940		Uncharacterized protein	10945480	14506685	21105140	6973928	9195469	8131440	6858404	0	0
414	D9PVE2	D9PVE2	D9PVE2_METTM		MTBMA_c05950		Uncharacterized protein	0	0	0	1128410	1216710	1501510	1330510	446122	593049
415	D9PVE3	D9PVE3	D9PVE3_METTM		cbiT		Probable cobalt-precorrin-6B C(15)-methyltransferase (decarboxylating)	479413	0	0	1374220	1145670	4433360	3851760	3578803	4112220
416	D9PVE4	D9PVE4	D9PVE4_METTM		ubiX		Flavin prenyltransferase UbiX	27393671	25425532	20173826	42678457	37730144	37556019	65698221	49514924	63509054
417	D9PVE5	D9PVE5	D9PVE5_METTM		MTBMA_c05980		Predicted phosphohydrolase	28550030	2.22616e+07	16698303	101951207	72308262	87301830	125072216	82153323	145731099
418	D9PVE6	D9PVE6	D9PVE6_METTM		moaE		Predicted molybdenum cofactor biosynthesis protein MoaE	277751630	294590793	146111026	358227341	285585586	256410082	124857043	89043024	130537165
419	D9PVE7	D9PVE7	D9PVE7_METTM		nadD		Nicotinamide-nucleotide adenylyltransferase	60574178	65882277	55457056	92046547	73412108	74350490	97478236	78957792	108338744
420	D9PVE8	D9PVE8	D9PVE8_METTM		MTBMA_c06010		Methyl-coenzyme M reductase component A2-like protein	36756560	8695045	5717839	457340065	365523823	415398727	349627892	2.50524e+08	353428894
421	D9PVE9	D9PVE9	D9PVE9_METTM		MTBMA_c06020		Flavin_Reduct domain-containing protein	125604050	135572229	96051592	201912050	176438124	162477300	89369895	49861172	80703767
422	D9PVF0	D9PVF0	D9PVF0_METTM		MTBMA_c06030		Predicted universal stress protein	358264440	403643890	231490134	533359512	425002170	401903124	311798563	211590870	326590831
423	D9PVF3	D9PVF3	D9PVF3_METTM		MTBMA_c06060		Rubredoxin	988997948	1145908855	1183624925	1429220117	1567435765	1554862370	1564140310	953837580	1493713690
424	D9PVF5	D9PVF5	D9PVF5_METTM		fprA1		F420H2 oxidase	85344875	6.89504e+07	5.98899e+07	2.99165e+08	268293565	2.99855e+08	512625539	3.94536e+08	596956654
425	D9PVF6	D9PVF6	D9PVF6_METTM		ftnA		Ferritin	379153455	447647914	327312681	426680943	433112615	425101974	397442927	405596921	599205536
426	D9PVF9	D9PVF9	D9PVF9_METTM	D9PUX9;D9PVF9	MTBMA_c06120	MTBMA_c04250;MTBMA_c06120	Coenzyme F390 synthetase	175488562	146977289	118423245	3.71276e+08	2.87529e+08	3.08411e+08	298396463	2.15896e+08	314288138
427	D9PVG0	D9PVG0	D9PVG0_METTM		MTBMA_c06130		ACT domain-containing protein	266601597	332446983	186044734	310484150	221485405	211301676	218136868	132577804	241411088
428	D9PVG1	D9PVG1	D9PVG1_METTM		MTBMA_c06140		Predicted transcriptional regulator	73434285	64613900	55258365	8.72822e+07	83523149	84268441	87832981	55368621	81188168
429	D9PVG2	D9PVG2	D9PVG2_METTM		recJ		Single-stranded-DNA-specific exonuclease	5739160	3421777	1999829	6334260	2036427	1455629	1762224	0	396414
430	D9PVG3	D9PVG3	D9PVG3_METTM		srp19		Signal recognition particle 19 kDa protein	106685640	100445080	86991160	133491580	121886420	111536550	87836840	63560550	84344090
431	D9PVG4	D9PVG4	D9PVG4_METTM		hemD		Uroporphyrinogen-III synthase	5.39435e+07	5.844e+07	42601364	6.41274e+07	55145999	53898160	50634899	33650213	5.3838e+07
432	D9PVG5	D9PVG5	D9PVG5_METTM		cysG1		Uroporphyrin-III C-methyltransferase	5.42722e+07	5.40278e+07	3.56852e+07	85909305	72601814	81445676	108638464	76945258	124190778
433	D9PVG6	D9PVG6	D9PVG6_METTM		purQ		Phosphoribosylformylglycinamidine synthase subunit PurQ	87551910	82432590	6.75236e+07	88329110	97613060	88017561	69322640	46350755	61101493
434	D9PVG7	D9PVG7	D9PVG7_METTM		purL2		Phosphoribosylformylglycinamidine synthase subunit PurS	120785694	135531520	73570372	110286385	121098371	108537248	79564599	78028859	96784909
435	D9PVG8	D9PVG8	D9PVG8_METTM		purC		Phosphoribosylaminoimidazole-succinocarboxamide synthase	6.71408e+08	7.05155e+08	4.80732e+08	659217694	5.47912e+08	520156937	414584782	2.49104e+08	3.83861e+08
436	D9PVG9	D9PVG9	D9PVG9_METTM		glmS		Glutamine--fructose-6-phosphate aminotransferase [isomerizing]	139929893	109436924	64572127	288431419	2.02725e+08	304608182	233678479	1.84054e+08	265234440
437	D9PVH1	D9PVH1	D9PVH1_METTM		MTBMA_c06240		Predicted glycosyltransferase	21589616	24433421	21542512	32523483	26271212	2.85417e+07	35239356	20979782	32800230
438	D9PVH3	D9PVH3	D9PVH3_METTM		MTBMA_c06260		Predicted glycosyltransferase	781288	0	0	8420427	5126551	7260716	12151472	6762760	13238140
439	D9PVH4	D9PVH4	D9PVH4_METTM		MTBMA_c06270		Predicted signal transduction histidine kinase	875084	585575	451527	6329566	1572423	2342225	11496326	5717002	10831262
440	D9PVH5	D9PVH5	D9PVH5_METTM		MTBMA_c06280		Methyltransf_30 domain-containing protein	8.26311e+06	1446060	1141620	3.37877e+06	5.22468e+06	3507338	5481394	1.87202e+06	2387271
441	D9PVH6	D9PVH6	D9PVH6_METTM		tgtA		tRNA-guanine(15) transglycosylase	6602670	3104830	2.18698e+06	60322934	3.78881e+07	68245355	60478871	42836982	67686964
442	D9PVH8	D9PVH8	D9PVH8_METTM		MTBMA_c06310		Predicted phosphohydrolase	21044850	21943310	20586979	6678556	3177822	3176458	2215411	1337778	2287799
443	D9PVH9	D9PVH9	D9PVH9_METTM		MTBMA_c06320		RNase_Zc3h12a domain-containing protein	37041948	33680262	29690126	72668554	59335607	74068362	101574816	7.8994e+07	120094414
444	D9PVI0	D9PVI0	D9PVI0_METTM		MTBMA_c06330		Uncharacterized protein	7071785	1049170	0	72204970	56691671	68447942	74247445	70554158	90939379
445	D9PVI2	D9PVI2	D9PVI2_METTM		argJ		Arginine biosynthesis bifunctional protein ArgJ	100170709	105055599	66943429	126700483	117915256	113519714	117239415	7.75049e+07	127227440
446	D9PVI3	D9PVI3	D9PVI3_METTM		argB		Acetylglutamate kinase	2.59555e+07	1.3322e+07	1.40495e+07	7.84706e+07	6.16553e+07	7.375e+07	124364878	90682860	1.33656e+08
447	D9PVI4	D9PVI4	D9PVI4_METTM		MTBMA_c06370		Isopropylmalate dehydrogenase related protein	6514089	2343247	982991	30504920	25229108	30707976	31970717	20509644	33135379
448	D9PVI4;D9PYP4	D9PVI4;D9PYP4	D9PVI4_METTM;D9PYP4_METTM		MTBMA_c06370;leuB		Isopropylmalate dehydrogenase related protein	65392506	71299690	42367904	93366500	82794920	91719040	87480905	52444367	97247513
449	D9PVI5	D9PVI5	D9PVI5_METTM		MTBMA_c06380		TPR_REGION domain-containing protein	2261434	5148378	2652742	1815259	1755157	1543269	1381382	1362540	1750521
450	D9PVI6	D9PVI6	D9PVI6_METTM		MTBMA_c06390		Uncharacterized protein	1580750597	1564653667	1410924201	2381842460	2312564537	2195673250	1654462126	1008772652	1413682304
451	D9PVI7	D9PVI7	MDH_METTM		mdh		Malate dehydrogenase	33464323	22063502	20741262	87597573	71851758	90300146	165176813	112663252	180577778
452	D9PVI8	D9PVI8	D9PVI8_METTM		pdxT		Pyridoxal 5'-phosphate synthase subunit PdxT	3.78639e+07	41969520	19200530	55594198	53102379	40429587	39962208	23208699	32994697
453	D9PVI9	D9PVI9	D9PVI9_METTM		MTBMA_c06420		Predicted glutamate synthase, subunit 1	25877308	37445726	2.52147e+07	32684369	22552157	22721964	31517227	14756408	29197207
454	D9PVJ0	D9PVJ0	D9PVJ0_METTM		MTBMA_c06430		Predicted glutamate synthase, subunit 3	68908863	76134176	45050681	84523380	6.36604e+07	63699509	92248786	62814007	87440259
455	D9PVJ1	D9PVJ1	D9PVJ1_METTM		MTBMA_c06440		F420-dependent glutamate synthase	20144113	16684084	14351559	34511708	29010469	30536822	30302574	1.74273e+07	32020566
456	D9PVJ2	D9PVJ2	D9PVJ2_METTM		MTBMA_c06450		Archaeal glutamate synthase [NADPH]	12108631	8561385	11189106	42795126	31860413	44249131	58999108	45374980	59879461
457	D9PVJ3	D9PVJ3	D9PVJ3_METTM		MTBMA_c06460		Predicted efflux pump protein	0	0	0	1854480	1398460	1708940	3166180	2103200	3084400
458	D9PVJ5	D9PVJ5	D9PVJ5_METTM		MTBMA_c06480		Uncharacterized protein	24881532	9905796	3613708	31898870	21746600	21217656	15412851	5982520	16331300
459	D9PVJ6	D9PVJ6	D9PVJ6_METTM		MTBMA_c06490		Uncharacterized protein	838104	1010110	995555	3991290	1342430	2972820	3796330	2478670	2884440
460	D9PVK0	D9PVK0	D9PVK0_METTM		MTBMA_c06530		5-formyltetrahydrofolate cyclo-ligase-related protein	122839697	142449825	110504092	188563507	189494801	184718586	152723208	78361673	138842287
461	D9PVK2	D9PVK2	D9PVK2_METTM		hypE		Hydrogenase maturation factor HypE	501237256	504135089	365152212	785707709	671667613	641991758	309088376	213811921	276049508
462	D9PVK3	D9PVK3	D9PVK3_METTM		rps8e		30S ribosomal protein S8e	2247121850	2704412483	2461571378	2796124275	2588327072	2523162997	1407039412	795597432	1098815511
463	D9PVK4	D9PVK4	D9PVK4_METTM		MTBMA_c06570		DNA-directed DNA polymerase	0	0	250986	2566547	1390260	4995787	8762433	5622435	8454580
464	D9PVK5	D9PVK5	D9PVK5_METTM		MTBMA_c06580		Glyceraldehyde 3-phosphate phosphatase	3174120	1466940	0	5981855	7001269	9601840	15660877	11331658	17298959
465	D9PVK6	D9PVK6	D9PVK6_METTM		MTBMA_c06590		Predicted ATPase	11962140	11434369	9792931	48530991	29923198	34149490	34741327	40287516	40627545
466	D9PVK6;D9PWJ3	D9PVK6;D9PWJ3	D9PVK6_METTM;D9PWJ3_METTM		MTBMA_c06590;MTBMA_c09960		Predicted ATPase	10887840	17753430	13740010	31601860	23368490	25177410	26303940	15886630	27797850
467	D9PVK7	D9PVK7	D9PVK7_METTM		MTBMA_c06600		Uncharacterized protein	1235640	1903530	0	2354302	1298400	2385180	1751234	1177780	2130731
468	D9PVK8	D9PVK8	D9PVK8_METTM		MTBMA_c06610		Predicted DNA lyase	21559045	16183036	10680533	79424190	56422790	87116724	101500348	90808950	141165887
469	D9PVK9	D9PVK9	D9PVK9_METTM		feoB1		Predicted ferrous iron transport protein B	7637520	3249223	1238110	128099063	97909144	122308495	125452540	90247010	134765981
470	D9PVL0	D9PVL0	D9PVL0_METTM		MTBMA_c06630		Predicted iron-dependent transcriptional regulator containing a FeoA domain	79518311	94739515	62853151	144177189	118295951	116528078	66595888	41792806	71982313
471	D9PVL1	D9PVL1	D9PVL1_METTM		MTBMA_c06640		Uncharacterized protein	1700299	1681040	1393428	1216004	818332	1005774	9263013	8860250	12349188
472	D9PVL2	D9PVL2	D9PVL2_METTM		acsA2		Acetyl-coenzyme A synthetase	2241150	3166410	3940420	0	1.94661e+06	2353630	1.2706e+06	2399640	2766402
473	D9PVL4	D9PVL4	D9PVL4_METTM		thsA		Thermosome, subunit alpha (Chaperonin subunit)	1.53814e+09	1500960956	1072356387	3004322226	2.49863e+09	2.69473e+09	2.71364e+09	1904122698	2967467238
474	D9PVL4;D9PX32	D9PX32;D9PVL4	D9PVL4_METTM;D9PX32_METTM		thsA;thsB		Thermosome, subunit alpha (Chaperonin subunit)	3676066120	4240161650	2864363434	4612940340	3138133564	3117692848	3411964999	2169828002	3499974670
475	D9PVL5	D9PVL5	D9PVL5_METTM		MTBMA_c06680		Uncharacterized protein	102718288	111121507	6.34823e+07	144559483	120131049	114489072	8.73157e+07	63155607	91580528
476	D9PVL6	D9PVL6	D9PVL6_METTM		fprA2		F420H2 oxidase	57653581	5.09813e+07	50038874	71794178	61531769	71782481	72517748	50526929	83280754
477	D9PVL7	D9PVL7	D9PVL7_METTM		MTBMA_c06700		Uncharacterized protein	21677411	30396740	24832390	51363100	47258128	40467337	22531930	12312200	22371480
478	D9PVL8	D9PVL8	D9PVL8_METTM		MTBMA_c06710		Zn_protease domain-containing protein	974781	1149390	483984	10098991	3728171	10600680	14184377	8396904	16198833
479	D9PVL9	D9PVL9	D9PVL9_METTM		cpgS		Cyclic 2,3-diphosphoglycerate synthetase	127631292	107445301	76099030	208407359	176910093	233871647	326223145	207151600	389872351
480	D9PVM1	D9PVM1	D9PVM1_METTM		hisD		Histidinol dehydrogenase	199192459	215837037	174530654	351924915	358807275	336367072	170462220	7.94934e+07	162234798
481	D9PVM2	D9PVM2	D9PVM2_METTM		aspS		Aspartate--tRNA(Asp/Asn) ligase	162861399	139438561	114995349	716315098	562101180	634327187	603839523	471637697	646779463
482	D9PVM3	D9PVM3	D9PVM3_METTM		cbiC		Precorrin-8X methylmutase	7.31834e+07	93887856	82617729	174146739	155842898	175439559	182809921	108062562	159406108
483	D9PVM4	D9PVM4	D9PVM4_METTM		hemL		Glutamate-1-semialdehyde 2,1-aminomutase	160937260	194452093	157640218	285444340	284986170	276551120	205786080	156859472	190246506
484	D9PVM5	D9PVM5	D9PVM5_METTM		MTBMA_c06780		Uncharacterized protein	9962010	11407496	9788894	4283450	1671740	1853890	0	661062	965067
485	D9PVM6	D9PVM6	D9PVM6_METTM		MTBMA_c06790		Uncharacterized protein	10426850	5615750	5158780	19422750	18458150	21152020	29937500	21834500	28503210
486	D9PVM7	D9PVM7	D9PVM7_METTM		mtxX		Predicted methyltransferase, subunit X	1901708	0	0	15597189	13639487	17382020	25939080	17401861	25735540
487	D9PVM8	D9PVM8	D9PVM8_METTM		uppS		Tritrans,polycis-undecaprenyl-diphosphate synthase (geranylgeranyl-diphosphate specific)	21241803	28535309	26638421	102983475	71339770	94724715	139336804	61709908	166309610
488	D9PVM9	D9PVM9	D9PVM9_METTM		MTBMA_c06820		Predicted DNase	129620549	80869680	41960400	1.09887e+08	99918606	87718400	54710286	46872662	73437647
489	D9PVN1	D9PVN1	D9PVN1_METTM		ribD		2,5-diamino-6-(5-phospho-D-ribosylamino)pyrimidin-4(3H)-one reductase	28636474	29378122	17431388	91876285	70097850	77245876	81007744	58387040	86210130
490	D9PVN2	D9PVN2	D9PVN2_METTM		MTBMA_c06850		Uncharacterized protein	75368204	70713946	46937410	146169806	113580575	108717766	63961781	37144140	54601357
491	D9PVN3	D9PVN3	D9PVN3_METTM		cobN1		Predicted cobalamin biosynthesis protein N	12769943	9862983	12026685	1820705	1172775	3310550	2254241	2361878	2593197
492	D9PVN5	D9PVN5	D9PVN5_METTM		MTBMA_c06880		Tungsten formylmethanofuran dehydrogenase, subunit C related protein	23763154	20847564	12071508	10462371	9462830	7818555	10487145	5658042	12607801
493	D9PVN6	D9PVN6	D9PVN6_METTM		MTBMA_c06890		Uncharacterized protein	475520	1862390	3740560	3769441	2753346	5283046	3346444	2276253	2818073
494	D9PVN7	D9PVN7	D9PVN7_METTM		rfcL		Replication factor C large subunit	4857265	1861420	2.98381e+06	29938479	30395586	33360899	34335626	18584247	32417139
495	D9PVN8	D9PVN8	D9PVN8_METTM		rfcS		Replication factor C small subunit	99325122	103234465	8.02876e+07	329322451	254649316	258184005	323601395	237043266	3.57913e+08
496	D9PVN9	D9PVN9	D9PVN9_METTM		aroE		Shikimate dehydrogenase (NADP(+))	5029496	2128913	864475	23680704	19619961	31282724	30090737	27093593	3.82481e+07
497	D9PVP0	D9PVP0	D9PVP0_METTM		MTBMA_c06930		RNA-free ribonuclease P	20452083	14584820	1.69873e+07	42565987	45948377	42289225	81655795	57385540	91634679
498	D9PVP1	D9PVP1	D9PVP1_METTM		hisS		Histidine--tRNA ligase	63859569	65640865	48633810	348767391	3.11614e+08	3.11961e+08	3.62433e+08	260457980	4.26885e+08
499	D9PVP2	D9PVP2	D9PVP2_METTM		hisI		Phosphoribosyl-AMP cyclohydrolase	3.05833e+07	5.60087e+07	40639567	6.76287e+07	56915194	34583237	1.13526e+07	710081	1.46087e+07
500	D9PVP3	D9PVP3	D9PVP3_METTM		MTBMA_c06960		Predicted ATPase	1.41159e+08	117201197	96294717	4.40448e+08	3.4613e+08	389077146	515986008	3.83575e+08	5.67196e+08
501	D9PVP4	D9PVP4	D9PVP4_METTM		MTBMA_c06970		Predicted sugar phosphate isomerase / epimerase	10138870	18014250	13755030	6598164	4784911	9438867	2115273	0	0
502	D9PVP5	D9PVP5	FNO_METTM		fno		F420-dependent NADP reductase	469184395	508884441	3.8968e+08	566113541	482788881	476010602	450653999	3.30811e+08	4.272e+08
503	D9PVP6	D9PVP6	D9PVP6_METTM		phi2		Predicted 3-hexulose-6-phosphate isomerase	16072260	10909200	7805440	65481676	52682160	67652350	96009490	84792613	114632230
504	D9PVP7	D9PVP7	D9PVP7_METTM		endA		tRNA-splicing endonuclease	5488140	2513310	2181710	24865437	22367873	33368144	49015270	36481370	50923739
505	D9PVP8	D9PVP8	D9PVP8_METTM		trpS		Tryptophan--tRNA ligase	23932253	19567490	13869588	54006543	53916027	64505463	60730659	4.02529e+07	66246600
506	D9PVP9	D9PVP9	D9PVP9_METTM		MTBMA_c07020		Uncharacterized protein	0	0	0	1134960	1890700	1804820	2896708	2268971	1047510
507	D9PVQ0	D9PVQ0	D9PVQ0_METTM		thrC		Threonine synthase	114109646	75106474	5.14002e+07	323608733	252399179	341103034	402127081	289004155	431510300
508	D9PVQ1	D9PVQ1	D9PVQ1_METTM		MTBMA_c07040		Archaeal histone	10923437827	10341154810	9.45367e+09	7.79642e+09	7294820313	7351896818	6424779952	4387804034	5960114537
509	D9PVQ2	D9PVQ2	D9PVQ2_METTM		rpl7ae		50S ribosomal protein L7Ae	6.96872e+08	851734283	9.71529e+08	1.19357e+09	1221403667	1248271179	1112405193	6.13219e+08	9.13697e+08
510	D9PVQ3	D9PVQ3	D9PVQ3_METTM		rps28e		30S ribosomal protein S28e	1.63137e+09	1859665622	1707363410	1836958814	1665611834	1.46526e+09	649425611	374048521	509279628
511	D9PVQ4	D9PVQ4	D9PVQ4_METTM		rpl24e		50S ribosomal protein L24e	259962323	124283635	345033796	207312253	636996000	240772232	301459206	100530146	164593030
512	D9PVQ5	D9PVQ5	D9PVQ5_METTM		ndk		Nucleoside diphosphate kinase	925205839	1001995440	613393505	1655255356	1416116091	1403285540	1159484909	6.89683e+08	1086292664
513	D9PVQ6	D9PVQ6	D9PVQ6_METTM		infB		Probable translation initiation factor IF-2	50607195	5.4495e+07	47166298	345331512	218321458	277571045	392165679	333068136	502601353
514	D9PVQ7	D9PVQ7	D9PVQ7_METTM		rps6e		30S ribosomal protein S6e	1379237239	1270964707	1.18079e+09	1.2269e+09	1.10173e+09	1055133014	730810483	3.59301e+08	530040397
515	D9PVQ8	D9PVQ8	D9PVQ8_METTM		eif2g		Translation initiation factor 2 subunit gamma	126828235	82325264	73095652	4.71139e+08	356538839	441824404	652679538	390736061	677360091
516	D9PVQ9	D9PVQ9	D9PVQ9_METTM		MTBMA_c07120		PIN_9 domain-containing protein	29057540	29864490	20551462	40114220	31341810	30814920	31182770	23579380	30480529
517	D9PVR0	D9PVR0	D9PVR0_METTM		ppa		Inorganic pyrophosphatase	409880931	528916888	346085977	609351055	539924667	431951755	430557830	302168827	430855894
518	D9PVR1	D9PVR1	D9PVR1_METTM		rpoE1		Predicted DNA-directed RNA polymerase subunit E	55006783	43110323	24225962	75302509	60667858	75943311	117287723	8.39308e+07	140422101
519	D9PVR2	D9PVR2	D9PVR2_METTM		rpoE2		Transcription elongation factor Spt4	281261600	308907711	255789340	358314400	309614690	287096340	298181190	184704412	264893070
520	D9PVR3	D9PVR3	D9PVR3_METTM		MTBMA_c07160		GTP-dependent dephospho-CoA kinase	122212733	139164750	142929599	224529274	228430075	227798176	232052241	1.17498e+08	185381463
521	D9PVR4	D9PVR4	D9PVR4_METTM		rps24e		30S ribosomal protein S24e	3037593045	3411719801	3080906140	3948099581	4243563153	4015250546	2204711617	1059462181	1807944813
522	D9PVR5	D9PVR5	D9PVR5_METTM		rps27ae		30S ribosomal protein S27ae	937896810	1098390234	1103729727	8.43167e+08	831457123	790746886	241204208	8.79656e+07	210582849
523	D9PVR6	D9PVR6	D9PVR6_METTM		argH		Argininosuccinate lyase	55409445	49481549	35736683	120645090	108687678	133650324	201799337	166250863	252904057
524	D9PVR8	D9PVR8	D9PVR8_METTM		MTBMA_c07210		Predicted ATPase	3035835	2.5131e+06	1.96768e+06	3756031	4487868	4450024	6591334	5090933	7003717
525	D9PVR9	D9PVR9	D9PVR9_METTM		MTBMA_c07220		Predicted acetyltransferase	19940987	5582488	4832083	5661951	10276940	11412475	23493257	8286259	11750440
526	D9PVS0	D9PVS0	D9PVS0_METTM		MTBMA_c07230		Predicted phospholipid-binding protein	131513020	133334860	85625800	146698340	213890770	204376560	114715970	88023454	140427350
527	D9PVS2	D9PVS2	D9PVS2_METTM		MTBMA_c07250		Uncharacterized protein	0	0	0	1540220	0	1604870	1.82286e+06	0	2322370
528	D9PVS3	D9PVS3	D9PVS3_METTM		MTBMA_c07260		Digeranylgeranylglycerophospholipid reductase	209009982	177605814	1.48681e+08	270213190	279513285	318464355	268744619	1.78944e+08	2.65589e+08
529	D9PVS4	D9PVS4	D9PVS4_METTM		MTBMA_c07270		Ferredoxin	1.6077e+08	2.35452e+08	2.11733e+08	4.72922e+08	477055171	462796230	2.15697e+08	1.1973e+08	173231552
530	D9PVS6	D9PVS6	D9PVS6_METTM		MTBMA_c07290		F420-dependent sulfite reductase	20706490	20692916	31966647	67845543	53345528	61499643	6.77416e+07	5.26832e+07	73988038
531	D9PVS7	D9PVS7	D9PVS7_METTM		MTBMA_c07300		Predicted transcriptional regulator	18866100	28757500	26134600	9623010	8715910	9695270	5471330	2744890	5235450
532	D9PVT0	D9PVT0	D9PVT0_METTM		nikR1		Putative nickel-responsive regulator	14919180	760196	2365760	16584950	16461610	17208930	4546779	8858870	8862260
533	D9PVT4	D9PVT4	D9PVT4_METTM		MTBMA_c07370		Uncharacterized protein	0	0	0	414540	0	0	1293740	923047	1730656
534	D9PVT5	D9PVT5	D9PVT5_METTM		MTBMA_c07380		Uncharacterized protein	38292846	32822570	35883090	120870994	124355073	123200704	146713340	74562773	145381280
535	D9PVT6	D9PVT6	D9PVT6_METTM		MTBMA_c07390		KAP NTPase domain-containing protein	7153788	9793710	8449570	14126004	14402926	12909402	10449626	7188166	8204298
536	D9PVT7	D9PVT7	D9PVT7_METTM		MTBMA_c07400		Predicted nucleotidyltransferase	4510423	3140159	1150210	5576328	4834168	3426192	3606189	3626399	5494527
537	D9PVT8	D9PVT8	D9PVT8_METTM		MTBMA_c07410		Uncharacterized protein	1667061	1715424	1.00599e+06	2359346	2245010	1733973	1854313	613120	2400267
538	D9PVT9	D9PVT9	D9PVT9_METTM	D9PVU0;D9PVT9	MTBMA_c07420	MTBMA_c07420;MTBMA_c07430	Predicted pseudomurein-binding protein	1.61653e+08	171349130	136765737	202872571	212898896	212404601	287627625	185005492	246476386
539	D9PVT9;D9PVU0	D9PVU0;D9PVT9	D9PVT9_METTM;D9PVU0_METTM		MTBMA_c07420;MTBMA_c07430		Predicted pseudomurein-binding protein	38698054	42945950	43599499	53192604	52945100	51968925	65717480	46738706	58817970
540	D9PVU0	D9PVU0	D9PVU0_METTM		MTBMA_c07430		Predicted pseudomurein-binding protein	33272470	45806690	43544960	22525624	24016147	31424060	540898	1088250	68296
541	D9PVU1	D9PVU1	D9PVU1_METTM		MTBMA_c07440		Uncharacterized protein	1933330	2338640	1324590	2873990	2411910	2686750	1950040	430198	1289280
542	D9PVU4	D9PVU4	D9PVU4_METTM		MTBMA_c07470		DUF1232 domain-containing protein	3670570	4865167	2717077	910185	0	0	0	0	0
543	D9PVU5	D9PVU5	D9PVU5_METTM		MTBMA_c07480		Uncharacterized protein	37439240	41913813	33626505	54940019	55356564	5.87385e+07	50040800	2.79608e+07	44618600
544	D9PVU6	D9PVU6	D9PVU6_METTM		MTBMA_c07490		Uncharacterized protein	30589923	3.23817e+07	30276208	4.03328e+07	37819375	29934920	44230897	34333820	46252240
545	D9PVU7	D9PVU7	D9PVU7_METTM		MTBMA_c07500		Uncharacterized protein	23027753	20517597	19202797	55717400	50715386	50652366	44757919	32956090	48412642
546	D9PVU8	D9PVU8	D9PVU8_METTM		MTBMA_c07510		Predicted ATP-dependent helicase	2442401	602105	127231	6362898	7875544	7186202	13050413	4913075	12302198
547	D9PVV2	D9PVV2	D9PVV2_METTM		MTBMA_c07550		Uncharacterized protein	53254459	7663824	31439920	27487600	59129610	23787100	36300130	35641170	40681990
548	D9PVV3	D9PVV3	D9PVV3_METTM		MTBMA_c07560		Predicted transcriptional regulator	7687720	9243248	4282500	15434650	18946706	1.72038e+07	2.03594e+07	1.96095e+07	2.20671e+07
549	D9PVV4	D9PVV4	D9PVV4_METTM		MTBMA_c07570		Uncharacterized protein	15507098	21691467	18938154	26371015	27108931	25038415	23522517	10803401	1.92024e+07
550	D9PVV8	D9PVV8	D9PVV8_METTM		MTBMA_c07610		Predicted glycosyltransferase	1233210	0	863580	3236380	3237760	2211380	3811740	2646570	3739690
551	D9PVW0	D9PVW0	D9PVW0_METTM		MTBMA_c07630		Predicted glycosyltransferase	6653900	0	0	4583580	506390	7624510	9833429	5269590	938240
552	D9PVW2	D9PVW2	D9PVW2_METTM		MTBMA_c07650		Predicted methyltransferase	716096	4172200	0	12428837	6809579	8421521	6471110	4.26908e+06	8459070
553	D9PVX7	D9PVX7	D9PVX7_METTM		galE1		UDP-glucose 4-epimerase (NAD dependent) related protein	41217774	42586714	31366849	103988770	98795040	110605984	95006620	75025300	105422761
554	D9PVX8	D9PVX8	D9PVX8_METTM		MTBMA_c07810		DUF1616 domain-containing protein	708914	633067	507645	12325267	6613725	11374948	11277875	5120438	11166038
555	D9PVY2	D9PVY2	D9PVY2_METTM		ehaB		Energy-converting hydrogenase A, subunit B	1905450	1281750	1284500	4465240	3215420	3373630	6694840	7455200	9327620
556	D9PVY6	D9PVY6	D9PVY6_METTM		ehaF		Energy-converting hydrogenase A, subunit F	5379350	3064860	2551390	18947510	10166700	14714050	21898320	16194870	23096320
557	D9PVY7	D9PVY7	D9PVY7_METTM		ehaG		Energy-converting hydrogenase A, subunit G	109706	196507	311913	2947790	2128640	2028470	5004990	4279760	5598683
558	D9PVZ3	D9PVZ3	D9PVZ3_METTM		ehaM		Energy-converting hydrogenase A, subunit M	169556080	208430580	161418330	163142770	153203553	131628980	100562264	55131654	92358336
559	D9PVZ4	D9PVZ4	D9PVZ4_METTM		ehaN		Energy-converting hydrogenase A, subunit N	14021644	16635328	14639678	22684953	12458627	14542045	14255711	8835686	15128383
560	D9PVZ5	D9PVZ5	D9PVZ5_METTM		ehaO		Energy-converting hydrogenase A, subunit O	20928446	15689685	16868698	5.16166e+07	45882458	52131957	51549922	2.6747e+07	45086331
561	D9PVZ6	D9PVZ6	D9PVZ6_METTM		ehaP		Energy-converting hydrogenase A, subunit P	41172440	33098014	3.06921e+07	74341405	71489983	81052848	83921978	52049057	87763551
562	D9PVZ7	D9PVZ7	D9PVZ7_METTM		ehaQ		Energy-converting hydrogenase A, subunit Q	116614414	134838284	107752230	240322561	2.21127e+08	227667668	1.49211e+08	101510620	1.49087e+08
563	D9PVZ8	D9PVZ8	D9PVZ8_METTM		ehaR		Energy-converting hydrogenase A, subunit R	184138171	228183302	155460217	263804869	221674896	214745704	175213379	119900733	165809702
564	D9PW00	D9PW00	D9PW00_METTM		ehaT		Energy-converting hydrogenase T, subunit T	38629768	52451567	36415830	40470479	35820302	36761042	35887509	21384555	31617286
565	D9PW01	D9PW01	D9PW01_METTM		MTBMA_c08040		Polyferredoxin	159145595	180374284	114685719	262816133	251938623	236531072	132261620	80792120	1.29058e+08
566	D9PW02	D9PW02	D9PW02_METTM		MTBMA_c08050		CBS-domain-containing protein	202108244	205694934	152350756	371548270	320369526	333601863	550582425	350633603	574426874
567	D9PW03	D9PW03	D9PW03_METTM		MTBMA_c08060		Predicted cation transport ATPase	0	0	0	3539491	1773270	2805340	586549	163781	0
568	D9PW04	D9PW04	D9PW04_METTM		MTBMA_c08070		Predicted pseudomurein-binding protein	1580730096	1184742381	1524008343	1979372393	2265803297	2038020742	1.53609e+09	1.30604e+09	1253236472
569	D9PW05	D9PW05	D9PW05_METTM		MTBMA_c08080		Predicted FMN-binding protein	704312450	961403070	562173610	981898209	825915690	608848340	341338551	220688311	376671046
570	D9PW06	D9PW06	D9PW06_METTM		asnB		Putative asparagine synthetase [glutamine-hydrolyzing]	380039	272810	107117	2236006	2862231	3626331	5402073	1938580	1586643
571	D9PW07	D9PW07	D9PW07_METTM		gatC		Predicted aspartyl/glutamyl-tRNA amidotransferase, subunit C	584933318	620981730	563470830	538368207	693984090	671781472	436427600	282251110	380101870
572	D9PW08	D9PW08	D9PW08_METTM		MTBMA_c08110		Predicted allosteric regulator of homoserine dehydrogenase	303415117	339890229	259044695	267593497	233919511	217142625	134510395	89654397	122901132
573	D9PW09	D9PW09	D9PW09_METTM		thrA		Homoserine dehydrogenase	26567658	22115210	19099580	34493770	25002706	23103993	40439160	30915456	43987865
574	D9PW10	D9PW10	D9PW10_METTM		apgM		2,3-bisphosphoglycerate-independent phosphoglycerate mutase	207984690	187281232	101095460	229584633	183982780	132218289	82497067	55607272	80461849
575	D9PW11	D9PW11	D9PW11_METTM		pyrG		CTP synthase	32083563	8684427	8416649	239458501	180287161	218698503	283309853	219206795	335149551
576	D9PW14	D9PW14	D9PW14_METTM		MTBMA_c08170		Uncharacterized protein	0	0	0	8916526	1269641	2569357	8315828	3644469	5916766
577	D9PW16	D9PW16	D9PW16_METTM		MTBMA_c08190		Uncharacterized protein	7536550	5815620	5920900	11042619	9452288	9793643	8323634	6272940	9045247
578	D9PW18	D9PW18	D9PW18_METTM		MTBMA_c08210		Uncharacterized protein	31960420	38873020	36930040	44403810	41293250	49226650	33013654	20098866	27331589
579	D9PW19	D9PW19	D9PW19_METTM		MTBMA_c08220		Uncharacterized protein	37332787	33097855	31215495	18303164	19041421	21120088	9281610	6280228	10497300
580	D9PW20	D9PW20	D9PW20_METTM		MTBMA_c08230		Uncharacterized protein	4306420	1230760	975040	6411534	6509590	7155021	7024482	4694612	5839830
581	D9PW21	D9PW21	D9PW21_METTM		MTBMA_c08240		Uncharacterized protein	1047820	1290610	0	976248	0	1995720	1071820	1152130	1246090
582	D9PW22	D9PW22	D9PW22_METTM		MTBMA_c08250		Uncharacterized protein	2478874	2351223	4170621	5826813	6325800	5806780	6065745	4544044	6495569
583	D9PW24	D9PW24	D9PW24_METTM		MTBMA_c08270		Predicted ATPase	52127132	56130227	24964715	39857581	32853118	25914279	12286157	5.00461e+06	9.80462e+06
584	D9PW25	D9PW25	D9PW25_METTM		MTBMA_c08280		UPF0201 protein MTBMA_c08280	4874860	0	0	6083410	5718460	5553050	3834040	2629529	3602740
585	D9PW26	D9PW26	D9PW26_METTM		coaE		UPF0200 protein MTBMA_c08290	4729448	995830	435524	39970070	29952678	43183334	46692831	31366724	49445205
586	D9PW27	D9PW27	D9PW27_METTM		MTBMA_c08300		4-phosphopantoate--beta-alanine ligase	132387032	148400223	117800767	290480816	259364832	242097553	2.23854e+08	136136808	204323966
587	D9PW28	D9PW28	D9PW28_METTM		MTBMA_c08310		Uncharacterized protein	8057300	5516233	5811151	38024360	23958018	28269138	38249372	28594828	41513908
588	D9PW29	D9PW29	D9PW29_METTM		MTBMA_c08320		Predicted M42 aminopeptidase	82382593	60658706	51439395	223831209	185730913	234517078	262192323	186983148	276542892
589	D9PW31	D9PW31	D9PW31_METTM		MTBMA_c08340		Circadian clock related protein	0	4710660	4007810	8200960	455286	2357003	7704024	5900892	7641365
590	D9PW33	D9PW33	D9PW33_METTM		MTBMA_c08360		Predicted sensory transduction regulatory protein	3023598	3545938	2742568	6879721	3772248	5670274	7658182	3407705	11024639
591	D9PW34	D9PW34	D9PW34_METTM		uvrC		UvrABC system protein C	0	0	0	8420992	3836644	5252715	11744527	5257992	12590931
592	D9PW35	D9PW35	D9PW35_METTM		uvrB		UvrABC system protein B	4627711	2158900	2752610	29671436	2.01133e+07	24470146	46070847	38175441	72680381
593	D9PW36	D9PW36	D9PW36_METTM		uvrA		UvrABC system protein A	14159505	8040578	7785623	70538332	52482670	60482672	7.37441e+07	4.73621e+07	8.0485e+07
594	D9PW37	D9PW37	D9PW37_METTM		MTBMA_c08400		Predicted sensory transduction histidine kinase	120416675	134637225	1.09409e+08	217915962	2.1529e+08	2.14063e+08	233876712	145309750	2.19748e+08
595	D9PW38	D9PW38	D9PW38_METTM		MTBMA_c08410		Predicted sensory transduction regulatory protein	236446835	277259560	2.22358e+08	379276105	3.60574e+08	354042736	2.97464e+08	165384851	283434471
596	D9PW39	D9PW39	D9PW39_METTM		MTBMA_c08420		Predicted sensory transduction histidine kinase	8213740	8280138	8483206	32133684	2.47731e+07	30152871	46246935	38171547	5.33022e+07
597	D9PW40	D9PW40	D9PW40_METTM		MTBMA_c08430		Predicted sensory transduction regulatory protein	7044470	5717902	6747490	6320194	4405834	5355724	5247241	87033.4	4962100
598	D9PW41	D9PW41	D9PW41_METTM		MTBMA_c08440		Uncharacterized protein	3231160	3830410	2092020	3958830	6565980	6870330	5535180	5837320	8438190
599	D9PW42	D9PW42	D9PW42_METTM		MTBMA_c08450		Predicted glycosyltransferase	2337930	1068030	1095140	17193800	10383987	16029049	12578586	12642345	15259583
600	D9PW47	D9PW47	D9PW47_METTM		MTBMA_c08500		Predicted sensory transduction histidine kinase	3869580	0	4169480	12938423	9769919	9.623e+06	2.42625e+07	14345258	35651254
601	D9PW48	D9PW48	D9PW48_METTM		ppsA1		Predicted phosphoenolpyruvate synthase	0	0	0	3043556	1477422	2145690	6314537	5689808	8010346
602	D9PW49	D9PW49	D9PW49_METTM		MTBMA_c08520		Uncharacterized protein	338384	0	0	3210260	1270610	2717910	6048750	1528775	4636800
603	D9PW52	D9PW52	D9PW52_METTM		MTBMA_c08550		Predicted sensory transduction histidine kinase	897235	0	0	681444	766141	258595	1783804	1532430	3072994
604	D9PW56	D9PW56	D9PW56_METTM		MTBMA_c08590		DZANK-type domain-containing protein	74277854	101754132	80899212	364882	0	1648174	0	0	0
605	D9PW57	D9PW57	D9PW57_METTM		MTBMA_c08600		Predicted protease	132916884	107317341	93305154	32965857	13609968	16607910	2598580	0	0
606	D9PW61	D9PW61	D9PW61_METTM		MTBMA_c08640		DUF1232 domain-containing protein	61234363	64966959	53596468	51055463	48471380	43080972	25904082	14567680	23537317
607	D9PW62	D9PW62	D9PW62_METTM		pcrA1		DNA helicase	995549	1748060	0	1608010	740920	1235222	4749100	2.37133e+06	3501099
608	D9PW64	D9PW64	D9PW64_METTM		MTBMA_c08670		DNA protection during starvation protein	13533539	11336089	20559404	4509390	3500593	13190000	1458160	0	1604580
609	D9PW69	D9PW69	D9PW69_METTM		MTBMA_c08720		Predicted ABC-type transporter protein, ATPase component	34616193	22559815	18468968	128688930	96271759	105297643	156715293	113836104	181196784
610	D9PW70	D9PW70	D9PW70_METTM		MTBMA_c08730		Predicted ABC-type transporter protein, periplasmic component	0	0	0	5273820	3381460	13040610	8168460	3624700	11508200
611	D9PW71	D9PW71	D9PW71_METTM		MTBMA_c08740		Predicted ABC-type transport protein, permease component	323336722	266256331	190899328	648867165	742953919	808719868	799307058	488882779	648156409
612	D9PW72	D9PW72	D9PW72_METTM		MTBMA_c08750		ATP-cone domain-containing protein	5.40633e+08	577998422	608674711	1049304560	1228446200	1232899180	941245801	611966030	899018130
613	D9PW77	D9PW77	D9PW77_METTM		MTBMA_c08800		DNA helicase related protein	22703552	8.13757e+07	8.33951e+07	9.60816e+07	6.90806e+07	82249322	105358729	7.823e+07	1.08637e+08
614	D9PW85	D9PW85	D9PW85_METTM		MTBMA_c08880		Uncharacterized protein	3951590	4819260	5267590	6413950	6823810	6794090	6176196	3949897	4.90983e+06
615	D9PW87	D9PW87	D9PW87_METTM		MTBMA_c08900		Uncharacterized protein	6503928	0	0	19939490	1.33814e+07	23146378	38513941	24774256	48685204
616	D9PW88	D9PW88	D9PW88_METTM		MTBMA_c08910		DNA helicase	6463929	498639	5142589	50027096	44421237	50090739	67056611	42179715	84393348
617	D9PW89	D9PW89	D9PW89_METTM		MTBMA_c08920		NurA domain-containing protein	1398630	1543500	1943820	2690990	1264590	3346300	6336610	5003899	8129198
618	D9PW91	D9PW91	D9PW91_METTM		MTBMA_c08940		Predicted regulator protein	52852550	52418240	15242058	80593144	72547112	66852006	61189749	9344129	48506005
619	D9PW92	D9PW92	D9PW92_METTM		hmdIII		H2-forming methylenetetrahydromethanopterin dehydrogenase III	44720349	48158714	31270886	139557372	129228736	142759545	79504451	5.50377e+07	73944058
620	D9PW95	D9PW95	D9PW95_METTM		MTBMA_c08980		UPF0145 protein MTBMA_c08980	13614790	11913120	11480690	11522130	11879410	11288590	10988380	7704710	10988800
621	D9PW98	D9PW98	D9PW98_METTM		pcrA2		DNA helicase	5427143	954950	1867726	35828011	26917904	30578478	42919730	3.81689e+07	53400342
622	D9PWA0	D9PWA0	D9PWA0_METTM		MTBMA_c09030		Uncharacterized protein	1909427	748187	1121802	38842151	34703920	44623121	161984940	134770915	199329242
623	D9PWA1	D9PWA1	D9PWA1_METTM		cobN2		Predicted cobalamin biosynthesis protein N	42880238	64541127	59991588	15885599	1.30151e+07	11364700	6698680	3312410	9408740
624	D9PWA2	D9PWA2	D9PWA2_METTM		MTBMA_c09050		AAA_16 domain-containing protein	0	0	0	691997	421563	887136	3847213	3.16855e+06	8278806
625	D9PWA3	D9PWA3	D9PWA3_METTM		MTBMA_c09060		Predicted CRISPR associated protein	105358220	73519708	63824963	305959685	239776643	273237950	559628850	394310414	685468942
626	D9PWA5	D9PWA5	D9PWA5_METTM		MTBMA_c09080		Uncharacterized protein	12090275	23292173	22787307	29078768	23008935	21107887	55184642	16631746	52016847
627	D9PWA6	D9PWA6	D9PWA6_METTM		MTBMA_c09090		DUF4064 domain-containing protein	0	0	0	0	0	0	0	2022140	2137380
628	D9PWA8	D9PWA8	D9PWA8_METTM		MTBMA_c09110		Predicted pseudomurein-binding protein	37901033	3.81179e+07	26561519	42951471	31020783	30095666	37610193	25061101	33816889
629	D9PWA9	D9PWA9	D9PWA9_METTM		MTBMA_c09120		Uncharacterized protein	0	0	0	1.1938e+06	880174	1507654	1081173	278142	116707
630	D9PWB1	D9PWB1	D9PWB1_METTM		MTBMA_c09140		Uncharacterized protein	522432194	5.52137e+08	3.93117e+08	715911571	5.97229e+08	6.37211e+08	7.36795e+08	5.64404e+08	7.83513e+08
631	D9PWB2	D9PWB2	D9PWB2_METTM		MTBMA_c09150		Uncharacterized protein	222461660	181601360	178143703	85541490	84439900	82461940	65578494	42409291	50637939
632	D9PWB3	D9PWB3	D9PWB3_METTM		MTBMA_c09160		MobA-related protein	105158410	108070860	5.73026e+07	135712384	107637366	98385065	5.14501e+07	33058097	48058989
633	D9PWB4	D9PWB4	D9PWB4_METTM		MTBMA_c09170		Uncharacterized protein	18653380	8447530	6086270	25685596	3.06069e+07	39117498	19909170	15396360	18771336
634	D9PWB5	D9PWB5	D9PWB5_METTM		murD1		Predicted UDP-N-acetylmuramate-alanine ligase	30323916	15195209	15043214	1.97367e+08	150419131	179563204	218575893	184443786	254649230
635	D9PWB6	D9PWB6	D9PWB6_METTM		murD2		Predicted UDP-N-acetylmuramate-alanine ligase	3657348	4617330	1099830	6958591	6817319	7075191	12297050	6313855	12260869
636	D9PWB8	D9PWB8	D9PWB8_METTM		MTBMA_c09210		Uncharacterized protein	1251230	0	0	5914330	4738411	5486829	3824240	3867095	5930540
637	D9PWB9	D9PWB9	D9PWB9_METTM		msrA		Peptide methionine sulfoxide reductase MsrA	4028156	5607260	3633428	8463270	7395440	7232690	7448110	3680993	6135567
638	D9PWC0	D9PWC0	D9PWC0_METTM		porA2		Predicted pyruvate flavodoxin/ferredoxin oxidoreductase, subunit alpha	0	117859	432617	1662820	0	1879340	7876623	5695868	9494578
639	D9PWC1	D9PWC1	D9PWC1_METTM		porB2		Predicted pyruvate flavodoxin/ferredoxin oxidoreductase, subunit beta	1195380	1953239	2667050	4549861	2998120	3471490	8280002	5975574	8280353
640	D9PWC2	D9PWC2	D9PWC2_METTM		MTBMA_c09250		Uncharacterized protein	9392965	9868727	5979810	8493481	14891036	15093020	9529235	4115594	8156476
641	D9PWC3	D9PWC3	D9PWC3_METTM		MTBMA_c09260		Uncharacterized protein	5296180	2504270	2164130	2503400	1898180	2048560	659551	752791	1680155
642	D9PWC4	D9PWC4	D9PWC4_METTM		MTBMA_c09270		Predicted DNA double-strand repair ATPase Rad50	55210224	4.65335e+07	34473256	2.40534e+08	1.64378e+08	1.8455e+08	2.67619e+08	2.21648e+08	2.91237e+08
643	D9PWC5	D9PWC5	D9PWC5_METTM		mre11		DNA double-strand break repair protein Mre11	51372092	42341025	29335765	86259965	62451096	78084175	77078615	67930974	8.89019e+07
644	D9PWC6	D9PWC6	D9PWC6_METTM		MTBMA_c09290		DNA helicase	355978366	336903530	258886279	377173492	294037010	304303820	458383012	304853774	483666057
645	D9PWC7	D9PWC7	D9PWC7_METTM		MTBMA_c09300		NurA domain-containing protein	9763009	6272959	7143199	22909323	2.07273e+07	25577452	56552124	42055686	64504221
646	D9PWC8	D9PWC8	D9PWC8_METTM		MTBMA_c09310		UPF0145 protein MTBMA_c09310	434667282	441625977	3.99215e+08	3.18503e+08	315332840	303185193	2.78684e+08	179768170	269859827
647	D9PWD0	D9PWD0	D9PWD0_METTM		MTBMA_c09330		Uncharacterized protein	22847982	16097170	13667796	1.1178e+08	79835934	1.08017e+08	155277046	114141852	1.72172e+08
648	D9PWD1	D9PWD1	D9PWD1_METTM	D9PWD1;D9PTY9	MTBMA_c09340	MTBMA_c00770;MTBMA_c09340	Predicted adenine-specific DNA methylase	7399840	1169455	375726	25694268	20519953	28192181	47118802	2.9313e+07	54881685
649	D9PWD7	D9PWD7	D9PWD7_METTM		MTBMA_c09400		DNA polymerase beta	7747900	2959230	3399053	20644693	13086088	18499929	35064950	32304681	45134989
650	D9PWD9	D9PWD9	D9PWD9_METTM		rpl40e		50S ribosomal protein L40e	158875095	152795348	138133396	191767759	259117890	230647596	181316815	112977626	168072948
651	D9PWE0	D9PWE0	D9PWE0_METTM		MTBMA_c09430		16S rRNA aminocarboxypropyltransferase	5313162	5415554	5934207	5.3313e+07	4.6976e+07	5.49254e+07	52742013	3.55093e+07	4.49206e+07
652	D9PWE1	D9PWE1	D9PWE1_METTM		MTBMA_c09440		Predicted cobaltochelatase subunit-like protein	65868399	61187686	43748819	179075080	152684741	165005143	267068444	162293907	238874247
653	D9PWE2	D9PWE2	D9PWE2_METTM		MTBMA_c09450		Uncharacterized protein	68977227	86252772	8.8175e+07	82089339	85822708	96102875	64955475	39896545	53820752
654	D9PWE3	D9PWE3	D9PWE3_METTM		MTBMA_c09460		Uncharacterized protein	21196810	22082350	20545460	56131836	43178302	44065472	44552016	35849867	52890830
655	D9PWE4	D9PWE4	D9PWE4_METTM		MTBMA_c09480		Predicted metal-dependent hydrolase	5617120	5817170	3115370	1497255	0	0	1193845	394881	1433382
656	D9PWE6	D9PWE6	D9PWE6_METTM		MTBMA_c09490		Uncharacterized protein	0	0	0	3128853	349763	1559120	2224426	0	1424701
657	D9PWE7	D9PWE7	D9PWE7_METTM		hmgA		3-hydroxy-3-methylglutaryl coenzyme A reductase	224590430	246518063	239750978	354645000	328558267	335561722	3.72549e+08	250897050	350400875
658	D9PWE8	D9PWE8	D9PWE8_METTM		sucD		Succinate--CoA ligase [ADP-forming] subunit alpha	175169288	186929513	133661047	296294865	246290741	251257989	235547940	1.63349e+08	241569422
659	D9PWE9	D9PWE9	D9PWE9_METTM		MTBMA_c09520		Uncharacterized protein	58690110	64244010	50096760	76865700	66306200	65244100	30021280	19498410	25747320
660	D9PWF0	D9PWF0	D9PWF0_METTM		aroD		3-dehydroquinate dehydratase	41588929	47480038	33273959	91020552	74884664	81151843	91403430	67210325	104053234
661	D9PWF1	D9PWF1	D9PWF1_METTM		MTBMA_c09540		Peptidase_S24 domain-containing protein	53392710	59495742	51751839	1.78393e+08	160227861	166037119	210877064	124116954	191683316
662	D9PWF2	D9PWF2	D9PWF2_METTM		htpX		Protease HtpX homolog	12967033	6513663	6814443	38959954	19203411	34255101	15418877	13415481	28718528
663	D9PWF3	D9PWF3	D9PWF3_METTM		MTBMA_c09560		Big_5 domain-containing protein	171909437	183421470	197761250	77994371	76543819	77773044	16619454	5517871	20360037
664	D9PWF4	D9PWF4	D9PWF4_METTM		MTBMA_c09570		Uncharacterized protein	29525079	31256968	24924227	12434746	10275390	8607081	7190729	4811222	6077244
665	D9PWF5	D9PWF5	D9PWF5_METTM		MTBMA_c09580		Pantoate kinase	23153670	35839747	32693538	34269779	31281440	25359132	32719790	20550300	33972620
666	D9PWF6	D9PWF6	D9PWF6_METTM		MTBMA_c09590		Uncharacterized protein	21047347	16460417	11235505	24542210	18124800	19916910	20654880	19935280	27659910
667	D9PWF7	D9PWF7	D9PWF7_METTM		fbaB		2-amino-3,7-dideoxy-D-threo-hept-6-ulosonate synthase	1013134092	1022793689	789173375	1777320470	1463491567	1578668787	2013613690	1465617972	2169914118
668	D9PWF8	D9PWF8	D9PWF8_METTM		aroB		3-dehydroquinate synthase	202382791	171319546	118389608	248239561	235632384	257303104	386977975	310423023	449688934
669	D9PWF9	D9PWF9	D9PWF9_METTM		MTBMA_c09620		Uncharacterized protein	7984675	5577817	4643555	15269242	16334028	24302703	34830910	29800824	48814424
670	D9PWG0	D9PWG0	D9PWG0_METTM		ligT		RNA 2',3'-cyclic phosphodiesterase	149274652	157644575	135371906	108805181	99894951	105377095	131660360	84253999	133924808
671	D9PWG1	D9PWG1	D9PWG1_METTM		cca		CCA-adding enzyme	1.0918e+07	336270	5396839	44825205	29036830	41768385	54668278	36600173	55271801
672	D9PWG2	D9PWG2	D9PWG2_METTM		priS		DNA primase small subunit PriS	0	715583000	786946	404793620	2025720	2458490	3827730	3189500	3664960
673	D9PWG3	D9PWG3	D9PWG3_METTM		priL		DNA primase large subunit PriL	2823940	4539458	1092400	4765047	9213367	8343756	4677972	4698874	9597710
674	D9PWG4	D9PWG4	D9PWG4_METTM		metG		Methionine--tRNA ligase	4.04901e+08	407493200	353830878	681551833	617893520	615931652	5.05489e+08	3.48411e+08	467450090
675	D9PWG5	D9PWG5	D9PWG5_METTM		MTBMA_c09680		Uncharacterized protein	3773375	2480529	2.10173e+06	31086592	19866475	35568615	39545274	34246493	56848648
676	D9PWG6	D9PWG6	D9PWG6_METTM		MTBMA_c09690		HTH_7 domain-containing protein	3358415	6.27507e+06	4937212	11365896	8425647	11736986	11530220	6863226	10077265
677	D9PWG7	D9PWG7	D9PWG7_METTM		MTBMA_c09700		Predicted glycosyltransferase	0	0	0	1.00526e+06	1.02694e+06	1.34267e+06	1.04464e+06	0	1.20732e+06
678	D9PWG8	D9PWG8	D9PWG8_METTM		MTBMA_c09710		TPR_REGION domain-containing protein	40126640	39476290	30176520	36467556	38482984	39768280	41654593	33298620	42438799
679	D9PWG9	D9PWG9	D9PWG9_METTM		MTBMA_c09720		Predicted ATPase	9019860	8677009	6281677	15398423	1.11982e+07	1.3674e+07	25002734	16899014	27276367
680	D9PWH0	D9PWH0	D9PWH0_METTM		MTBMA_c09730		Predicted ATPase	14902616	18521262	14414421	18088377	11984801	14267977	19411469	16824236	23260810
681	D9PWH1	D9PWH1	D9PWH1_METTM		MTBMA_c09750		Predicted regulator protein	208953793	236336980	135032210	222745690	159875262	152650282	153660097	133739670	177184196
682	D9PWH2	D9PWH2	D9PWH2_METTM		MTBMA_c09740		Predicted small GTPase	52593613	29723127	35465970	90531722	78577474	76051241	159747366	1.25993e+08	183152171
683	D9PWH5	D9PWH5	D9PWH5_METTM		MTBMA_c09770		Uncharacterized protein	0	0	0	600312	0	0	0	287063	2394010
684	D9PWH6	D9PWH6	D9PWH6_METTM		MTBMA_c09790		Uncharacterized protein	541679973	510327700	373541500	523483888	515452732	450284058	175516700	101282500	140106520
685	D9PWH8	D9PWH8	D9PWH8_METTM		MTBMA_c09810		Uncharacterized protein	40293028	50184665	23194715	27577063	25876915	16632714	0	0	0
686	D9PWH9	D9PWH9	D9PWH9_METTM		cbiF		Predicted precorrin-4 methylase	13542845	10772039	8986273	108251850	85786690	109806600	157437870	123340326	175467750
687	D9PWI0	D9PWI0	D9PWI0_METTM		nikR2		Predicted nickel responsive regulator	1853090	2650327	958288	18622700	9034740	8782490	12507887	5396510	11774531
688	D9PWI1	D9PWI1	D9PWI1_METTM		MTBMA_c09840		Predicted extracellular metal-binding protein	30406478	15626975	10525996	79693624	66902327	81930400	80949224	53471878	77298204
689	D9PWI2	D9PWI2	D9PWI2_METTM		MTBMA_c09850		Predicted Mn2+/Zn2+ ABC transporter, ATPase component	60960691	89339779	7.11403e+07	131302866	99286971	1.05691e+08	129959471	8.44071e+07	136704565
690	D9PWI5	D9PWI5	D9PWI5_METTM		rpiA		Ribose-5-phosphate isomerase A	22067971	30303656	29553468	42498874	56190599	47244703	44417636	27069108	43034779
691	D9PWI6	D9PWI6	D9PWI6_METTM		MTBMA_c09890		UPF0179 protein MTBMA_c09890	1.04942e+08	112219154	84064044	137398335	1.18659e+08	1.18574e+08	97200907	71973667	115424951
692	D9PWI7	D9PWI7	D9PWI7_METTM		egsA		Glycerol-1-phosphate dehydrogenase [NAD(P)+]	20123166	7965430	6787050	75994634	60038150	73037806	59118628	44181843	65535287
693	D9PWI8	D9PWI8	D9PWI8_METTM		proS		Proline--tRNA ligase	5.20212e+07	39353783	30335728	173214015	123000728	144123749	148918111	1.12331e+08	159717529
694	D9PWI9	D9PWI9	D9PWI9_METTM		MTBMA_c09920		Uncharacterized protein	1145880	0	0	1010070	3107360	3546700	4143770	4527410	3523300
695	D9PWJ0	D9PWJ0	D9PWJ0_METTM		cofC		2-phospho-L-lactate guanylyltransferase	8407433	2293192	4.23405e+06	16865605	13835721	16884254	14826920	17460930	22378520
696	D9PWJ1	D9PWJ1	D9PWJ1_METTM		thiD1		Phosphomethylpyrimidine kinase	8011020	22242900	12857400	21041500	10138800	10737400	4657500	7004640	8435410
697	D9PWJ2	D9PWJ2	D9PWJ2_METTM		purA		Adenylosuccinate synthetase	177540661	2.0115e+08	1.51684e+08	2.7119e+08	2.51574e+08	252485326	228786796	1.48013e+08	228549952
698	D9PWJ3	D9PWJ3	D9PWJ3_METTM	D9PVK6;D9PWJ3	MTBMA_c09960	MTBMA_c06590;MTBMA_c09960	Predicted AAA+ class ATPase with chaperone activity	8.55805e+07	7.96278e+07	60495249	1.47793e+08	136517747	126789024	1.30684e+08	7.43842e+07	1.39623e+08
699	D9PWJ6	D9PWJ6	D9PWJ6_METTM		ogt		Methylated-DNA--[protein]-cysteine S-methyltransferase	185614	0	0	1315638	1554580	1545765	2558821	905361	2205788
700	D9PWJ7	D9PWJ7	D9PWJ7_METTM		MTBMA_c10000		Predicted sensory transduction histidine kinase	99794930	117864000	135534000	24475519	20384373	21443999	9273924	4165265	10138269
701	D9PWJ8	D9PWJ8	D9PWJ8_METTM		MTBMA_c10010		Predicted inorganic ion transporter	329129	0	0	503298	370651	0	1.06681e+06	1.03565e+06	1605870
702	D9PWJ9	D9PWJ9	D9PWJ9_METTM		MTBMA_c10020		Uncharacterized protein	8.99191e+07	103937941	76112714	129750429	1.11063e+08	105063453	52150486	3.20193e+07	40087056
703	D9PWK0	D9PWK0	D9PWK0_METTM		MTBMA_c10030		Sulfurtransferase	205168544	249613349	166064659	247226710	226491279	204725849	152479775	114455421	162561221
704	D9PWK6	D9PWK6	D9PWK6_METTM		MTBMA_c10090		CARDB domain-containing protein	724373040	757067570	588675500	1068047500	782130600	749766000	532535890	385118380	519262040
705	D9PWK7	D9PWK7	D9PWK7_METTM		MTBMA_c10100		Predicted transcriptional activator	15411180	11323160	5960770	4865800	4699870	4601080	1948679	527302	2653147
706	D9PWK9	D9PWK9	D9PWK9_METTM		galE2		UDP-glucose 4-epimerase	36757630	37459230	27284899	74775382	51692590	53273488	27004776	20626118	28813458
707	D9PWL2	D9PWL2	D9PWL2_METTM		MTBMA_c10150		TPR_REGION domain-containing protein	11477200	15253900	22680690	23695060	19113450	17173160	14614800	18895860	22338110
708	D9PWL3	D9PWL3	D9PWL3_METTM		galU		UTP--glucose-1-phosphate uridylyltransferase	277395416	294630291	2.36142e+08	313688567	283900717	280691818	225691346	1.57128e+08	218404892
709	D9PWL4	D9PWL4	D9PWL4_METTM		MTBMA_c10170		Uncharacterized protein	7567210	4809190	4994430	7345840	7826810	5268970	11362600	3131015	12456000
710	D9PWL7	D9PWL7	D9PWL7_METTM		MTBMA_c10210		Uncharacterized protein	33671120	34716840	19940810	39714500	34787690	38123340	15920460	6126115	10550380
711	D9PWL8	D9PWL8	D9PWL8_METTM		MTBMA_c10220		GIY-YIG domain-containing protein	64203.1	74269	57443.2	38175.2	74536.7	56405.2	100046	0	139623
712	D9PWL9	D9PWL9	D9PWL9_METTM		nifH		Nitrogenase iron protein	32814279	26255499	21823038	88219554	68332823	72809356	84866630	6.43189e+07	99600085
713	D9PWM0	D9PWM0	D9PWM0_METTM		MTBMA_c10240		CBS domain containing protein	683100812	7.41074e+08	620824197	7.96618e+08	749266529	721161749	577477517	3.43856e+08	556980440
714	D9PWM1	D9PWM1	D9PWM1_METTM		MTBMA_c10250		Predicted peptidase	8838590	14049560	14642897	16806638	16147324	19088265	4964101	3097010	5796735
715	D9PWM2	D9PWM2	D9PWM2_METTM		purF		Amidophosphoribosyltransferase	17017474	3238446	4041112	70571967	51082562	72927534	78670711	65706254	89360283
716	D9PWM3	D9PWM3	D9PWM3_METTM		MTBMA_c10270		TOPRIM domain-containing protein	51588437	49337238	34323407	96758010	75747955	90494889	116939334	106043598	144293328
717	D9PWM4	D9PWM4	D9PWM4_METTM		rpl37e		50S ribosomal protein L37e	242549537	360626349	330253525	411010400	407376483	400892534	330937672	182647148	319088999
718	D9PWM5	D9PWM5	D9PWM5_METTM		MTBMA_c10290		Putative snRNP Sm-like protein	781810292	896082522	883548416	1153808680	993891028	895990297	6.81994e+08	8.27579e+07	668893505
719	D9PWM6	D9PWM6	D9PWM6_METTM		MTBMA_c10300		Predicted RNA-binding protein	29343066	3.74126e+07	28251970	93575279	87321517	81426964	55758253	37654834	5.12181e+07
720	D9PWM7	D9PWM7	ARFB_METTM		arfB		2-amino-5-formylamino-6-ribosylaminopyrimidin-4(3H)-one 5'-monophosphate deformylase	21069113	25547243	18536890	55614241	47919976	47912034	39773490	27942815	42492854
721	D9PWN0	D9PWN0	D9PWN0_METTM		MTBMA_c10340		Uncharacterized protein	6.84673e+06	4311232	5812070	25309452	19913309	22059269	33057464	19796777	34862476
722	D9PWN1	D9PWN1	D9PWN1_METTM		MTBMA_c10350		Uncharacterized protein	6169151	4486745	3581656	28092066	19240310	24452440	18364690	18966350	18206340
723	D9PWN3	D9PWN3	D9PWN3_METTM		MTBMA_c10370		Predicted helicase	1403860	2009100	2013527	7768850	5225152	8597034	3184622	2859046	4664947
724	D9PWN4	D9PWN4	D9PWN4_METTM		fadD		Acyl-CoA synthetase	75373761	60646138	48103318	256726269	207634165	246335715	153687959	107945723	185395690
725	D9PWN5	D9PWN5	D9PWN5_METTM		MTBMA_c10390		Predicted thioesterase	35450027	39894540	3.03946e+07	100763394	82295212	93862587	94447464	62762342	110700960
726	D9PWN6	D9PWN6	D9PWN6_METTM		MTBMA_c10400		Predicted transcriptional regulator	464819110	550075590	422055852	583637897	506584082	481355342	304110000	200583024	288800480
727	D9PWN9	D9PWN9	D9PWN9_METTM		glnK1		Nitrogen regulatory protein GlnK	552407142	561040046	394049800	634957134	4.97012e+08	440775568	264466105	153666435	232771408
728	D9PWP1	D9PWP1	D9PWP1_METTM		amt2		Ammonium transporter	7509180	4202060	5448420	11778180	10511900	12841150	20908110	7051340	19128720
729	D9PWP2	D9PWP2	D9PWP2_METTM		glnK2		Nitrogen regulatory protein GlnK	261548676	294361718	219870139	319602802	311762927	280535282	213927860	134185306	188745852
730	D9PWP4	D9PWP4	D9PWP4_METTM		pdxS		Pyridoxal 5'-phosphate synthase subunit PdxS	950928242	961733488	762510329	1451861773	1325359483	1315019551	1434485975	1091866894	1570442431
731	D9PWP6	D9PWP6	D9PWP6_METTM		MTBMA_c10500		Predicted ribokinase	8470980	8832500	7521991	23313300	15173150	14455920	19601808	10896720	20895071
732	D9PWP7	D9PWP7	D9PWP7_METTM		MTBMA_c10510		Phosphoribosylformimino-5-aminoimidazole carboxamide ribonucleotide isomerase related protein	2.25211e+08	254413025	139679339	317124446	249649983	2.03121e+08	130139990	73702010	126302379
733	D9PWP9	D9PWP9	D9PWP9_METTM		MTBMA_c10530		Predicted transporter protein	6.64492e+06	8174310	2893676	9944140	6160860	7635170	5300130	4215645	3081497
734	D9PWQ4	D9PWQ4	D9PWQ4_METTM		MTBMA_c10580		Uncharacterized protein	55757839	85130762	84212280	38427382	31128331	31740426	15139211	4932479	12683913
735	D9PWQ9	D9PWQ9	D9PWQ9_METTM		MTBMA_c10630		Uncharacterized protein	31572870	28390310	25931170	61185230	64329750	60626730	51938740	31564550	43714430
736	D9PWR0	D9PWR0	D9PWR0_METTM		pfdB		Prefoldin subunit beta	4819174211	4810504158	4.28364e+09	5.92772e+09	6.06542e+09	5.65965e+09	3.61366e+09	2.2315e+09	3.01358e+09
737	D9PWR1	D9PWR1	D9PWR1_METTM		MTBMA_c10650		Uncharacterized protein	59863895	67770910	37029700	73933940	57509092	53429469	31341300	18989694	30641400
738	D9PWR2	D9PWR2	D9PWR2_METTM		MTBMA_c10660		Probable Brix domain-containing ribosomal biogenesis protein	73506060	81911390	67589429	144426710	150464510	143399930	136550350	96147390	123192788
739	D9PWR3	D9PWR3	D9PWR3_METTM		MTBMA_c10670		Predicted DNA-directed RNA polymerase II, subunit RPC10	75773499	91799473	83243026	1.09021e+08	117682208	123432545	76456426	37840838	67607202
740	D9PWR4	D9PWR4	D9PWR4_METTM		rpl37ae		50S ribosomal protein L37Ae	508097231	5.27223e+08	4.78091e+08	7.3534e+08	940799375	865718843	690559937	3.63513e+08	591112881
741	D9PWR5	D9PWR5	D9PWR5_METTM		rpr41		Exosome complex component Rrp42	138908531	156246604	133839172	322423450	293150696	3.06607e+08	352537767	264778078	356706600
742	D9PWR6	D9PWR6	D9PWR6_METTM		rpr42		Exosome complex component Rrp41	285190049	271550482	220466875	562388164	478912944	488333430	604243682	4.13956e+08	624540400
743	D9PWR7	D9PWR7	D9PWR7_METTM		rpr43		Exosome complex component Rrp4	2.53551e+07	13592290	11890545	104962423	83085040	104029152	191407277	108728217	218322725
744	D9PWR8	D9PWR8	D9PWR8_METTM		MTBMA_c10720		Ribosome maturation protein SDO1 homolog	310883037	356898937	289806267	480402008	452872592	433493186	416949119	252345083	392547073
745	D9PWR9	D9PWR9	D9PWR9_METTM		psmA		Proteasome subunit alpha	4.94315e+08	588749575	4.46176e+08	1234080726	1080541820	1036795544	1115125011	858542779	1169216776
746	D9PWS0	D9PWS0	D9PWS0_METTM		rnp2		Ribonuclease P protein component 2	56188.2	0	966794	6794454	5202689	5403492	11000661	8255107	15336364
747	D9PWS1	D9PWS1	D9PWS1_METTM		rnp3		Ribonuclease P protein component 3	103180719	4159619	58134359	53433575	3.61641e+07	56231410	66426523	96854065	76291702
748	D9PWS2	D9PWS2	D9PWS2_METTM		MTBMA_c10760		Predicted exosome subunit	272789627	289021769	241471604	469029276	425495224	406431731	398135138	241444862	374052198
749	D9PWS3	D9PWS3	D9PWS3_METTM		rpl15e		50S ribosomal protein L15e	25269417	18982790	22651669	100230860	85388660	96841907	130995930	81556019	113526933
750	D9PWS4	D9PWS4	D9PWS4_METTM	D9PWS4;D9PY99	MTBMA_c10780	MTBMA_c10780	NosD-related protein	202466236	153530210	167457602	36309740	41832560	45059120	7263360	0	618061
751	D9PWS5	D9PWS5	D9PWS5_METTM		MTBMA_c10790		Carboxymuconolactone decarboxylase related protein	1080533505	1107849607	956508022	653327802	690174261	709929544	713933413	3.88392e+08	591094581
752	D9PWS6	D9PWS6	D9PWS6_METTM		MTBMA_c10800		PHB domain-containing protein	102946466	9.5858e+07	8.13621e+07	216250988	132022519	207725560	338835392	239164114	339990253
753	D9PWS7	D9PWS7	D9PWS7_METTM		MTBMA_c10810		NfeD domain-containing protein	46459532	46609778	46619420	79052409	64108640	72771040	77099614	55429213	76175040
754	D9PWS9	D9PWS9	D9PWS9_METTM		MTBMA_c10830		Predicted ABC-type transport system, permease protein	3883270	0	0	7305724	6071735	8307334	6067254	4823651	3281003
755	D9PWT0	D9PWT0	D9PWT0_METTM		MTBMA_c10840		Predicted ABC-type transport system, ATP-binding protein	38783641	43521538	31149903	59649211	56247073	56586249	42587330	25891042	41578280
756	D9PWT1	D9PWT1	D9PWT1_METTM		MTBMA_c10850		Flavoprotein	15620792	13686251	10228529	36145917	32150530	43990571	60817598	44393057	71272924
757	D9PWT2	D9PWT2	D9PWT2_METTM		MTBMA_c10860		Uncharacterized protein	100399860	98941820	85453500	124827461	110700186	103018450	82152940	48956990	61393960
758	D9PWT3	D9PWT3	D9PWT3_METTM		MTBMA_c10870		Uncharacterized protein	289126450	316342002	204847581	233671183	194239495	175455345	202272508	139334689	201067979
759	D9PWT4	D9PWT4	D9PWT4_METTM		MTBMA_c10880		Predicted transcriptional regulator	117087245	143148552	89225426	215754800	178183370	182194340	258621750	143882993	271718912
760	D9PWT5	D9PWT5	D9PWT5_METTM		acs		Acyl-CoA synthetase	70857871	60324640	49309014	160566604	149368087	196447859	232303687	1.63865e+08	231477879
761	D9PWU0	D9PWU0	D9PWU0_METTM		gatD		Glutamyl-tRNA(Gln) amidotransferase subunit D	54498669	42172687	39906467	157506365	1.33894e+08	174622501	247108976	191152062	278430883
762	D9PWU1	D9PWU1	D9PWU1_METTM		gatE		Glutamyl-tRNA(Gln) amidotransferase subunit E	72151028	48303737	5.22565e+07	179493255	152633694	184411320	285946661	230257758	338950031
763	D9PWU2	D9PWU2	D9PWU2_METTM		trxB		Predicted thioredoxin reductase	38263944	27839439	20055189	45595710	47522720	66559168	7.11992e+07	59680991	77122991
764	D9PWU3	D9PWU3	D9PWU3_METTM		mrr		Predicted restriction endonuclease	13053240	12457247	11227000	14381674	38341703	32834360	31574108	35732400	46585252
765	D9PWU5	D9PWU5	D9PWU5_METTM		guaAA		GMP synthase [glutamine-hydrolyzing] subunit A	71964838	79708546	4.61943e+07	164197251	140308197	125678304	53816348	26966300	61053508
766	D9PWU6	D9PWU6	D9PWU6_METTM		guaAB		GMP synthase [glutamine-hydrolyzing] subunit B	1.37886e+08	167373759	100829423	221420386	200323551	206790141	174996236	1.34884e+08	208399529
767	D9PWU8	D9PWU8	D9PWU8_METTM		msrB		Peptide methionine sulfoxide reductase MsrB	1.51398e+08	165438067	113930230	319834408	308968570	285951410	135442764	72689570	120571265
768	D9PWV0	D9PWV0	D9PWV0_METTM		MTBMA_c11040		Uncharacterized protein	29033086	23786616	20261951	13510746	12396047	12519845	2961690	880826	1707930
769	D9PWV8	D9PWV8	D9PWV8_METTM		MTBMA_c11120		Tetratricopeptide repeat domain-containing protein	5744735	3026618	2334031	8827828	4584535	4832214	11393517	7527616	10899432
770	D9PWV8;D9PY74	D9PY74;D9PWV8	D9PWV8_METTM;D9PY74_METTM		MTBMA_c11120;MTBMA_c15930		Tetratricopeptide repeat domain-containing protein	7024818	5448450	4545040	4682290	3705738	4830725	11242430	8859284	6219410
771	D9PWW1	D9PWW1	D9PWW1_METTM		MTBMA_c11150		Predicted pseudomurein-binding protein	98619479	115164387	104098475	36655997	12022508	1.42829e+07	1159666	736872	184137
772	D9PWW2	D9PWW2	D9PWW2_METTM		MTBMA_c11160		DNA repair protein	1559840	0	678463	11252058	2345673	6560460	12525942	7594910	17077988
773	D9PWW3	D9PWW3	D9PWW3_METTM		MTBMA_c11170		Uncharacterized protein	13285665	4663648	3860705	22098030	20210630	25570419	30248469	28327702	38712138
774	D9PWW4	D9PWW4	D9PWW4_METTM		MTBMA_c11180		Uncharacterized protein	132576720	136529450	93315710	199264070	181530510	155231440	145061110	100612814	139821900
775	D9PWW5	D9PWW5	D9PWW5_METTM		cimA		Putative (R)-citramalate synthase CimA	93992045	95958341	73866151	147406499	109483321	119425459	124376200	89044632	129767672
776	D9PWW6	D9PWW6	D9PWW6_METTM		MTBMA_c11200		Predicted DNA modification methylase	5099614	0	5181760	25252132	17612085	22286697	27485423	19378263	28691102
777	D9PWW7	D9PWW7	D9PWW7_METTM		MTBMA_c11210		Predicted dehydrogenase	5927367	1817869	1567477	24762262	20763868	28077539	35006481	27501552	34629724
778	D9PWW8	D9PWW8	D9PWW8_METTM		MTBMA_c11220		bPH_2 domain-containing protein	18271649	8155220	10151567	85208140	59150570	71868390	80484750	46382843	78667170
779	D9PWW9	D9PWW9	D9PWW9_METTM		MTBMA_c11230		UPF0280 protein MTBMA_c11230	0	633014	1782687	13228482	5.01867e+06	4745068	14234468	6542097	7777193
780	D9PWX0	D9PWX0	D9PWX0_METTM		pan		Proteasome-activating nucleotidase	1.64329e+08	162596287	142393847	667434299	5.16901e+08	534412701	624928013	3.88158e+08	6.49722e+08
781	D9PWX1	D9PWX1	D9PWX1_METTM		MTBMA_c11250		Predicted transcriptional regulator	3.62881e+08	404174576	3.52971e+08	236858012	232679613	2.24561e+08	94725178	5.59188e+07	94298548
782	D9PWX2	D9PWX2	D9PWX2_METTM		MTBMA_c11260		Uncharacterized protein	29178708	31149500	28490535	37121169	40048842	36679779	39248924	19631551	30271797
783	D9PWX3	D9PWX3	D9PWX3_METTM		MTBMA_c11270		Uncharacterized protein	17043227	12167014	11378296	13366244	9961255	15109691	6011527	6359488	1920303
784	D9PWX4	D9PWX4	D9PWX4_METTM		MTBMA_c11280		Uncharacterized protein	56802650	51281400	48166510	78709670	67919780	67914270	79603370	57365390	67567466
785	D9PWX5	D9PWX5	D9PWX5_METTM		murE		Predicted UDP-N-acetylmuramyl tripeptide synthase	9391766	10767434	4870705	34148807	19239719	17741783	30145254	32771900	43434342
786	D9PWX6	D9PWX6	D9PWX6_METTM		mraY		Predicted phospho-N-acetylmuramoyl-pentapeptide-transferase	0	0	174496	17284124	11936323	14600020	21069475	6777310	17096849
787	D9PWX7	D9PWX7	D9PWX7_METTM		MTBMA_c11310		Carbamoyl-phosphate synthase	70909114	71935444	5.05729e+07	124249988	102848954	92338519	83184135	5.4024e+07	76062177
788	D9PWX8	D9PWX8	D9PWX8_METTM		hycI		Hydrogenase maturation protease	5985691	5504370	2949143	13559983	13715248	13889448	6800638	5173209	5270182
789	D9PWY0	D9PWY0	D9PWY0_METTM	D9PWY0;D9PYB4	nikR3	ehbG;nikR3	Putative nickel-responsive regulator	49374911	42061436	3.78831e+07	96042786	105218937	112144030	158013818	78192373	138546858
790	D9PWY0;D9PYB4	D9PWY0;D9PYB4	D9PWY0_METTM;D9PYB4_METTM		ehbG;nikR3		Putative nickel-responsive regulator	0	0	0	0	419654	329756	917532	1639290	1928820
791	D9PWY1	D9PWY1	D9PWY1_METTM		MTBMA_c11350		CBS domain containing protein	80712140	59236430	48216937	82018570	76740432	69778880	53757704	41873328	56279631
792	D9PWY2	D9PWY2	D9PWY2_METTM		MTBMA_c11360		Uncharacterized protein	26027224	31968584	14488667	48942724	31341374	36840798	17750857	6563998	16887174
793	D9PWY3	D9PWY3	D9PWY3_METTM		pheS		Phenylalanine--tRNA ligase alpha subunit	79121257	62110056	5.77229e+07	171507481	1.53124e+08	190542391	209861715	160810918	2.2886e+08
794	D9PWY4	D9PWY4	D9PWY4_METTM		citG		Predicted ATP:dephospho-CoA triphosphoribosyl transferase	286447442	337310647	262053611	475978987	464075776	449041784	344082466	2.45764e+08	335307395
795	D9PWY5	D9PWY5	D9PWY5_METTM		hemB		Delta-aminolevulinic acid dehydratase	2.8606e+07	38350624	34967193	87699186	71351729	83116341	98705208	64957034	108310958
796	D9PWY7	D9PWY7	D9PWY7_METTM		MTBMA_c11410		Endonuclease III related protein	0	0	840352	1337010	1579350	1862254	2374216	362872	3243690
797	D9PWY8	D9PWY8	D9PWY8_METTM		MTBMA_c11420		Uncharacterized protein	22500992	28625820	18747822	4.24251e+07	39285055	44270610	4.84973e+07	3.29984e+07	52569581
798	D9PWY9	D9PWY9	D9PWY9_METTM		aroC		Chorismate synthase	4.08868e+07	29064976	23611227	88014822	68348802	73488203	138936748	75815954	141411510
799	D9PWZ0	D9PWZ0	D9PWZ0_METTM		MTBMA_c11440		ThrE domain-containing protein	0	263773	263551	664605	468404	1309369	2304997	821006	2719800
800	D9PWZ1	D9PWZ1	D9PWZ1_METTM		MTBMA_c11460		Predicted metal-dependent hydrolase	25065133	30062538	28895092	33183204	31180923	28238900	13939919	8995547	13148515
801	D9PWZ2	D9PWZ2	D9PWZ2_METTM		MTBMA_c11470		Uncharacterized protein	33385374	21162543	14941589	97537395	100610807	132572565	103434790	64032649	109140115
802	D9PWZ3	D9PWZ3	D9PWZ3_METTM		MTBMA_c11480		Thioredox_DsbH domain-containing protein	1183513	20096785	14574610	13596620	2577076	4493888	10064923	8288434	20705340
803	D9PWZ4	D9PWZ4	D9PWZ4_METTM		copB		Predicted copper-transporting P-type ATPase	2132881	203114	0	7552853	3208439	7974890	12043011	8125009	12791916
804	D9PWZ5	D9PWZ5	D9PWZ5_METTM		rbr		Rubrerythrin	1686398505	1836866215	1371304496	3.15028e+08	241116030	2.38002e+08	3.05473e+08	1.55228e+08	2.62938e+08
805	D9PWZ6	D9PWZ6	D9PWZ6_METTM		rbo		Superoxide reductase	2089355208	2346641080	1483470048	1473512470	1567376000	1486963205	977469396	678771629	1083581865
806	D9PWZ7	D9PWZ7	D9PWZ7_METTM		MTBMA_c11520		Predicted glyoxalase family protein	5027612779	4683685876	3712806430	3598472118	3865924740	3061080280	1982461524	1107517822	1672868466
807	D9PWZ8	D9PWZ8	D9PWZ8_METTM		MTBMA_c11530		Uncharacterized protein	6461750	10328490	5964166	16295620	15904270	13724010	17610250	10717550	18388360
808	D9PX03	D9PX03	D9PX03_METTM		MTBMA_c11580		Predicted archaea-specific RecJ-like exonuclease	15260140	13092485	10184491	8776079	4.91243e+06	3753667	3485594	3.47689e+06	7116379
809	D9PX04	D9PX04	D9PX04_METTM		nth		Endonuclease III	5226828	9625812	5576628	9143314	4832742	8384585	10677041	6900059	6686484
810	D9PX05	D9PX05	D9PX05_METTM		MTBMA_c11600		Predicted small GTPase	612387683	789389541	494662756	1105446343	890786131	759165724	326449652	201199328	266141549
811	D9PX06	D9PX06	D9PX06_METTM		aroA		3-phosphoshikimate 1-carboxyvinyltransferase	12298488	8601480	7305650	19544379	21805056	25731010	15911615	11896859	18585385
812	D9PX07	D9PX07	D9PX07_METTM		valS		Valine--tRNA ligase	2.42588e+08	228326881	231934118	273506634	253086295	323383162	2.70384e+08	198506999	2.90118e+08
813	D9PX09	D9PX09	D9PX09_METTM		MTBMA_c11650		Uncharacterized protein	7336975	993705	1641489	1436440	1807190	1973230	2299348	954207	0
814	D9PX11	D9PX11	D9PX11_METTM		pheT		Phenylalanine--tRNA ligase beta subunit	56882137	35829330	33570693	1.47519e+08	138110634	1.73284e+08	222248662	171832654	252190392
815	D9PX12	D9PX12	D9PX12_METTM		MTBMA_c11670		Uncharacterized protein	64255560	72983630	63615460	90968610	76937076	82756606	92824940	62953370	82165360
816	D9PX13	D9PX13	D9PX13_METTM		MTBMA_c11680		Uncharacterized protein	3943115	4441850	2672010	11328967	504627	1198900	3303957	2672303	5838351
817	D9PX17	D9PX17	D9PX17_METTM		MTBMA_c11720		Uncharacterized protein	67727190	81528611	61118076	82055636	65443617	64390942	35091550	2.10339e+07	30507426
818	D9PX18	D9PX18	D9PX18_METTM		MTBMA_c11730		Uncharacterized protein	20183234	18466822	12081988	24698339	22982024	2.59611e+07	32553380	29206706	41819335
819	D9PX19	D9PX19	D9PX19_METTM		MTBMA_c11740		Uncharacterized protein	0	0	0	1144070	434890	1093490	993699	0	792899
820	D9PX20	D9PX20	D9PX20_METTM		MTBMA_c11750		Predicted acetyltransferase	3326019	3200180	2424420	33301219	15406971	24615520	22826597	16724917	16593021
821	D9PX21	D9PX21	D9PX21_METTM		MTBMA_c11770		Uncharacterized protein	76130562	75254161	65371614	188135079	155019147	1.58928e+08	184444511	144013946	208753120
822	D9PX22	D9PX22	D9PX22_METTM		hypB		Hydrogenase maturation factor HypB	6.85548e+08	628071130	453672178	953867181	1015685843	918566564	578896670	355912163	5.36995e+08
823	D9PX23	D9PX23	D9PX23_METTM		hypA		Hydrogenase maturation factor HypA	23650993	21563256	11190560	30410290	22379066	18405160	8306830	4661180	8973319
824	D9PX24	D9PX24	D9PX24_METTM		prs		Ribose-phosphate pyrophosphokinase	169344287	184304713	143418811	285559484	239491094	262717855	249611888	189572764	276906851
825	D9PX25	D9PX25	D9PX25_METTM		lonB1		Archaeal Lon protease	7.38821e+07	7.07916e+07	5.55922e+07	2.25475e+08	1.74336e+08	1.81272e+08	1.14787e+08	7.17071e+07	1.1787e+08
826	D9PX26	D9PX26	D9PX26_METTM		MTBMA_c11820		Predicted sensory transduction histidine kinase	146524880	133119189	1.01637e+08	44295124	38207202	44434153	99079904	7.0686e+07	1.12819e+08
827	D9PX27	D9PX27	D9PX27_METTM		cobQ		Probable cobyric acid synthase	10493222	8631453	4376780	31924776	19703375	23210452	2.39104e+07	14561792	19021516
828	D9PX30	D9PX30	D9PX30_METTM		MTBMA_c11880		UPF0219 protein MTBMA_c11880	393618280	408242513	334530608	610352570	501680332	495980893	516393122	403411772	557756642
829	D9PX31	D9PX31	D9PX31_METTM		atoB		Acetyl-CoA acetyltransferase	236207363	2.09292e+08	170111065	457763998	377303172	439027068	552750506	395735944	590790079
830	D9PX32	D9PX32	D9PX32_METTM	D9PX32;D9PVL4	thsB	thsA;thsB	Thermosome, subunit beta (Chaperonin subunit)	2.37958e+10	20289730203	16177170532	18345491600	15024867949	1.40394e+10	16182865853	11966432857	1.71681e+10
831	D9PX33	D9PX33	D9PX33_METTM		MTBMA_c11910		Predicted pseudomurein-binding protein	26734545	25972450	29052023	10777545	15584087	13223657	8511247	3627453	6753204
832	D9PX35	D9PX35	D9PX35_METTM		MTBMA_c11930		Uncharacterized protein	0	537264	0	6776520	3779900	2638480	4347320	2322277	3871340
833	D9PX37	D9PX37	D9PX37_METTM		asd		Aspartate-semialdehyde dehydrogenase	412606102	437343385	380851155	485629254	447190242	478152463	455757188	340298024	487194881
834	D9PX38	D9PX38	D9PX38_METTM		dapB		4-hydroxy-tetrahydrodipicolinate reductase	192084381	202070438	153019206	222585401	220801562	220496353	257718225	207649064	285538087
835	D9PX39	D9PX39	D9PX39_METTM		dapA		4-hydroxy-tetrahydrodipicolinate synthase	726976182	833873114	696085520	788428059	751393818	671602050	594035555	371615389	558040952
836	D9PX40	D9PX40	D9PX40_METTM		lysC		Aspartokinase	53789592	36226160	27883545	275569877	224526876	253929659	355186673	268667648	350118996
837	D9PX41	D9PX41	D9PX41_METTM		rps17e		30S ribosomal protein S17e	532360938	583718260	564892440	605434229	630960560	605657630	311180238	158323701	222742798
838	D9PX42	D9PX42	D9PX42_METTM		aroH		Chorismate mutase	58206110	51169520	52545476	76479455	86599199	90137799	88471069	47837410	70784098
839	D9PX43	D9PX43	D9PX43_METTM		aroK		Shikimate kinase	82978460	83128521	45475011	194382503	157367000	144470721	114285690	89401341	113098355
840	D9PX44	D9PX44	D9PX44_METTM		MTBMA_c12020		Predicted protease	49565531	47794254	46469479	9.47314e+07	1.04093e+08	1.06051e+08	81130954	51305001	7.43294e+07
841	D9PX46	D9PX46	D9PX46_METTM		cbiD		Cobalt-precorrin-5B C(1)-methyltransferase	168596	309346	1467025	6409942	4597219	6585201	10311920	5515873	15136066
842	D9PX47	D9PX47	D9PX47_METTM		moaC		Probable cyclic pyranopterin monophosphate synthase	810180	741779	1306654	5031567	4843686	5631867	10412153	9276063	10940395
843	D9PX48	D9PX48	D9PX48_METTM		hel308		ATP-dependent DNA helicase Hel308	3607515	1424920	1077010	24150029	1.83554e+07	1.54854e+07	32366527	26916482	40734207
844	D9PX50	D9PX50	D9PX50_METTM		MTBMA_c12080		UPF0305 protein MTBMA_c12080	6174920	2932092	1616308	14344114	14993910	15282279	23597386	11189905	24095282
845	D9PX52	D9PX52	D9PX52_METTM		MTBMA_c12100		Uncharacterized protein	80183000	131986769	120643470	134656180	94412768	116489763	37524639	27215340	4.18101e+07
846	D9PX53	D9PX53	D9PX53_METTM		MTBMA_c12110		PRC domain-containing protein	1505069662	1589551437	1016410157	8.81319e+08	1080573900	1.03418e+09	772244549	5.27315e+08	779865809
847	D9PX55	D9PX55	D9PX55_METTM		MTBMA_c12130		Predicted histone acetyltransferase	1594520	0	0	5680860	8266073	5537108	7179349	7293380	10404170
848	D9PX56	D9PX56	D9PX56_METTM		MTBMA_c12140		tRNA uridine(34) acetyltransferase	4359500	1780980	1672604	19906589	23750918	22717104	31583206	36668969	48736079
849	D9PX57	D9PX57	D9PX57_METTM		deoC		Deoxyribose-phosphate aldolase	378121582	418531210	253191182	569320524	479918660	416881773	258064923	187303407	256082179
850	D9PX58	D9PX58	D9PX58_METTM		MTBMA_c12160		Cyclophil_like domain-containing protein	138717860	151717100	151851090	187194070	197632630	196026920	115361650	71405437	109109310
851	D9PX59	D9PX59	D9PX59_METTM		cofH		5-amino-6-(D-ribitylamino)uracil--L-tyrosine 4-hydroxyphenyl transferase	43664913	25038845	27135917	129112213	109873254	132609634	131136281	9.19488e+07	141502544
852	D9PX60	D9PX60	D9PX60_METTM		MTBMA_c12180		Archaeal histone	6449844393	6949627733	6276833392	6468189739	6663242008	6259012487	5296804531	3157670626	4508676245
853	D9PX61	D9PX61	D9PX61_METTM		MTBMA_c12190		Rubrerythrin	3.68756e+09	3.4653e+09	3054739852	1.83019e+09	1.81296e+09	1.70908e+09	9.51385e+08	626611995	804423324
854	D9PX64	D9PX64	D9PX64_METTM		miaB		Probable threonylcarbamoyladenosine tRNA methylthiotransferase	3826120	1398780	297054	33203051	18676680	23873340	22832260	19110181	20890560
855	D9PX65	D9PX65	D9PX65_METTM		pcm		Protein-L-isoaspartate O-methyltransferase	7.09447e+07	91049458	5.86278e+07	129477285	130949841	118195394	82499232	53196580	103432510
856	D9PX66	D9PX66	D9PX66_METTM		MTBMA_c12260		Uncharacterized protein	5.173e+07	52745780	43337999	204856840	169937913	1.89446e+08	244635087	151785852	282798951
857	D9PX67	D9PX67	D9PX67_METTM		leuD1		Methanogen homoaconitase small subunit	77743910	66446353	61128150	105163216	84825945	81610605	73528975	50475933	79048184
858	D9PX68	D9PX68	D9PX68_METTM		MTBMA_c12280		Beta-ribofuranosylaminobenzene 5'-phosphate synthase	39113925	34833946	30388431	168363275	1.25325e+08	146469663	200835385	147334412	234726540
859	D9PX69	D9PX69	D9PX69_METTM		MTBMA_c12290		Predicted Fe-S oxidoreductase	101114417	83791268	69785312	314680510	264478926	326030152	207690963	171651760	239883053
860	D9PX72	D9PX72	D9PX72_METTM		MTBMA_c12320		Predicted transcriptional regulator	26021578	23727467	12408790	70517800	49617026	56350160	49699160	35034245	49881889
861	D9PX73	D9PX73	D9PX73_METTM		MTBMA_c12330		Predicted ATP-utilizing enzyme	7794848	4715258	3.33007e+06	23369732	12216481	23513510	14149740	9.10193e+06	12576068
862	D9PX74	D9PX74	D9PX74_METTM		wecC		UDP-ManNAc 6-dehydrogenase	104762273	98544077	81909265	234652200	1.93434e+08	2.08861e+08	1.99282e+08	162949664	241657762
863	D9PX75	D9PX75	D9PX75_METTM		wecB		Predicted UDP-N-acetylglucosamine 2-epimerase	112712596	105706011	87086682	1.62546e+08	154342051	175007501	157773485	125288542	179580753
864	D9PX76	D9PX76	D9PX76_METTM		MTBMA_c12360		Uncharacterized protein	0	0	0	17786156	6390475	17908134	27774966	2.07629e+07	3.30951e+07
865	D9PX77	D9PX77	D9PX77_METTM		truA		tRNA pseudouridine synthase A	2771012	1182472	1107737	20808678	18951429	21857054	29211435	1.33119e+07	32775188
866	D9PX79	D9PX79	D9PX79_METTM		MTBMA_c12390		V4R domain-containing protein	22134950	22301820	16760331	7937398	7802465	9154366	1.51405e+06	1110520	1469560
867	D9PX80	D9PX80	D9PX80_METTM		hisA		1-(5-phosphoribosyl)-5-[(5-phosphoribosylamino)methylideneamino] imidazole-4-carboxamide isomerase	257313916	275531860	141344606	360690304	275334489	234466643	111973734	71449785	111196673
868	D9PX81	D9PX81	RIBL_METTM		ribL		FAD synthase	7850329	9810318	7414030	14732969	18658800	17728340	15115139	3896515	18549310
869	D9PX82	D9PX82	D9PX82_METTM		MTBMA_c12420		Transglutaminase related protein	254376691	2.60884e+08	2.59082e+08	251617512	257868838	2.52737e+08	131338253	4.56746e+07	64763308
870	D9PX83	D9PX83	D9PX83_METTM		argC		N-acetyl-gamma-glutamyl-phosphate reductase	533695019	588318224	511183480	709971880	669000309	655622634	633751228	426360907	615884733
871	D9PX84	D9PX84	D9PX84_METTM		MTBMA_c12440		Predicted flavodoxin	1.85694e+07	7544109	8638773	49871986	37383999	47632030	50757578	36971138	57290093
872	D9PX85	D9PX85	D9PX85_METTM		secF		Protein-export membrane protein SecF	72604931	86882668	78774936	114984670	122033525	134024950	122781421	70386400	125108388
873	D9PX86	D9PX86	D9PX86_METTM		secD		Protein-export membrane protein SecD	11090091	5844412	5120744	67739236	45072616	63833208	70952436	52317841	75164740
874	D9PX87	D9PX87	D9PX87_METTM		pyrI		Aspartate carbamoyltransferase regulatory chain	43513104	62307180	48302355	82313399	72467583	63456754	5.70271e+07	3.78216e+07	56422625
875	D9PX88	D9PX88	D9PX88_METTM		MTBMA_c12480		Predicted pseudomurein-binding protein	252011020	260146771	248543860	364739650	325845828	321688384	22734894	6198507	13333246
876	D9PX90	D9PX90	D9PX90_METTM		MTBMA_c12500		4Fe-4S ferredoxin-type domain-containing protein	120856667	111859846	79034059	174886340	171818537	186323552	179874140	144537994	195273040
877	D9PX91	D9PX91	D9PX91_METTM		MTBMA_c12510		Uncharacterized protein	23387650	22446450	22840700	41071050	33524796	29938367	23607482	15456490	24788455
878	D9PX92	D9PX92	D9PX92_METTM		MTBMA_c12520		CBS domain containing protein	1.44694e+08	134882369	123471510	280417291	278288355	285776040	294465659	174734325	307652910
879	D9PX93	D9PX93	D9PX93_METTM		tldD		Predicted zinc metalloprotease	5.56601e+07	5.08216e+07	3.72623e+07	101597078	103449239	105874917	95374713	77134583	108025819
880	D9PX94	D9PX94	D9PX94_METTM		MTBMA_c12540		Protein MTBMA_c12540	59584534	93472526	70857566	142891093	130948332	122998815	103862613	54293560	94005274
881	D9PX95	D9PX95	D9PX95_METTM		MTBMA_c12550		Predicted GTPase	5.84719e+06	3885554	3971027	30600023	19524484	24384106	3.37006e+07	27614720	39964561
882	D9PX96	D9PX96	D9PX96_METTM		hspA		Small heat shock protein	1455634681	1.49666e+09	1106906011	1818294784	1833014807	1731507027	1471539099	1297949043	1559211578
883	D9PX97	D9PX97	D9PX97_METTM		MTBMA_c12570		Predicted phosphosugar isomerase	25981340	23437440	15799175	78159101	67604346	93111390	79794772	60919517	100938106
884	D9PX98	D9PX98	D9PX98_METTM		thiD2		Predicted phosphomethylpyrimidine kinase	115368432	132095089	9.74709e+07	217093420	198885179	186772615	135705303	1.01607e+08	139515609
885	D9PX99	D9PX99	D9PX99_METTM		MTBMA_c12590		Uncharacterized protein	289527628	309391593	252442288	282180083	257020001	232952734	122224521	67085619	1.03782e+08
886	D9PXA0	D9PXA0	D9PXA0_METTM		MTBMA_c12600		Uncharacterized protein	2.79168e+06	2095099	2059830	19574642	9867346	1.22753e+07	15536972	12336861	18727582
887	D9PXA1	D9PXA1	D9PXA1_METTM		ade		Adenine deaminase	1814609	2527490	1751730	2249420	1561888	1033949	1633715	638168	2385020
888	D9PXA2	D9PXA2	D9PXA2_METTM		lor		Predicted lysine-oxoglutarate reductase/saccharopine dehydrogenase	74219924	76167529	48548693	108771060	110475240	107507214	106709969	47481628	130095946
889	D9PXA3	D9PXA3	D9PXA3_METTM		speB		Predicted arginase/agmatinase/formimionoglutamate hydrolase	24532078	25281684	19810923	18021933	16484158	16183453	11572621	7307780	15961347
890	D9PXA4	D9PXA4	D9PXA4_METTM		eif5a		Translation initiation factor 5A	3349062962	4300190892	2486983075	4301287193	3263742155	2906905734	1.42459e+09	756157448	1.37151e+09
891	D9PXA5	D9PXA5	D9PXA5_METTM		pdaD		Pyruvoyl-dependent arginine decarboxylase	2.30501e+07	31729530	1.69369e+07	3.44295e+07	26489660	19562300	8152170	4533460	6344120
892	D9PXA6	D9PXA6	D9PXA6_METTM		suhB		Fructose-bisphosphatase	54949870	39029000	31208882	164159026	122544214	140570737	194602609	130607650	209406957
893	D9PXA7	D9PXA7	D9PXA7_METTM		nadK		NAD kinase	3053238	1182214	1112986	36601494	10891226	16159133	32521425	33053272	43082853
894	D9PXA8	D9PXA8	D9PXA8_METTM		murF		Predicted UDP-N-acetylmuramyl pentapeptide synthase	4815614	1034780	0	32878161	26743540	29123450	66906534	44648643	65103825
895	D9PXA9	D9PXA9	D9PXA9_METTM		hemC		Probable porphobilinogen deaminase	37631335	37108812	2.13592e+07	6.31318e+07	53114721	54432912	3.01172e+07	2.26948e+07	31158387
896	D9PXB0	D9PXB0	D9PXB0_METTM		MTBMA_c12700		Predicted dehydrogenase	11389809	5725139	3304384	95267131	7.55297e+07	88134810	107383495	7.27421e+07	126994711
897	D9PXB1	D9PXB1	D9PXB1_METTM		pyrE2		PyrE-like protein	4.82029e+08	512794121	461609790	6.25004e+08	607554515	599347975	619506399	382878554	5.52734e+08
898	D9PXB3	D9PXB3	D9PXB3_METTM		prf1		Peptide chain release factor subunit 1	69960194	85087422	60462026	205450767	1.73544e+08	172376078	223073206	1.55439e+08	2.52709e+08
899	D9PXB4	D9PXB4	D9PXB4_METTM		pyrH		Uridylate kinase	11538570	6608540	5153828	18477704	15668070	18586772	44089702	28503426	54679215
900	D9PXB5	D9PXB5	D9PXB5_METTM		MTBMA_c12750		Uncharacterized protein	1125410	1193630	1005830	0	0	0	127372	0	0
901	D9PXB8	D9PXB8	D9PXB8_METTM		MTBMA_c12780		Uncharacterized protein	0	0	0	1360740	1764790	2415090	1225650	659482	0
902	D9PXB9	D9PXB9	D9PXB9_METTM		MTBMA_c12790		Predicted glycosyltransferase	3374415	1159295	829823	14476265	8999826	13070925	12774528	8557467	14943980
903	D9PXC0	D9PXC0	D9PXC0_METTM		tfb		Transcription initiation factor IIB	114702032	101864135	78833563	2.58778e+08	201147344	217462546	2.03809e+08	1.45709e+08	1.86721e+08
904	D9PXC1	D9PXC1	D9PXC1_METTM		MTBMA_c12810		H/ACA RNA-protein complex component Gar1	43889049	4.91591e+07	52765221	9.593e+07	9.77161e+07	96673768	91930203	42653822	8.27168e+07
905	D9PXC3	D9PXC3	D9PXC3_METTM		MTBMA_c12830		Predicted demethylmenaquinone methyltransferase	40033531	36915530	30870445	6.33021e+07	87207230	79935190	83152970	70976130	97127460
906	D9PXC4	D9PXC4	D9PXC4_METTM		MTBMA_c12840		Uncharacterized protein	256434970	244268288	194063793	351400760	508996400	346885974	262411053	206477840	214667350
907	D9PXC6	D9PXC6	D9PXC6_METTM		dnaG		DNA primase DnaG	87889609	44283592	36634089	302270653	220290999	264497485	434417369	3.31148e+08	4.89439e+08
908	D9PXC7	D9PXC7	D9PXC7_METTM		lonB2		Predicted ATP-dependent protease La	33947965	3.17815e+07	2.64472e+07	6.47168e+07	5.04936e+07	67573493	31626188	2.29677e+07	41840326
909	D9PXC8	D9PXC8	D9PXC8_METTM		xerA		Tyrosine recombinase XerA	1645120	5480506	5863104	6256057	5145900	5556281	3568410	2759030	4514440
910	D9PXD0	D9PXD0	D9PXD0_METTM		MTBMA_c12900		Thioredoxin	453197122	395287908	469438628	3.36012e+08	447215232	377221758	2.26651e+08	178720613	2.3745e+08
911	D9PXD1	D9PXD1	D9PXD1_METTM		MTBMA_c12910		Uncharacterized protein	25166393	27132291	30354310	5.034e+06	4.37265e+06	5099589	0	0	0
912	D9PXD2	D9PXD2	D9PXD2_METTM		proC		Pyrroline-5-carboxylate reductase	10446420	9731305	4205318	22721803	14902996	14994215	15442197	12444699	14814027
913	D9PXD3	D9PXD3	D9PXD3_METTM		uspA1		Predicted universal stress protein	72853220	81872364	46115718	198823150	133455251	140843777	151571580	9.76834e+07	167032090
914	D9PXD4	D9PXD4	D9PXD4_METTM		MTBMA_c12940		Predicted transcriptional regulator	1264427	151250	0	5450165	4907912	5096776	2535825	8244580	5478355
915	D9PXD6	D9PXD6	D9PXD6_METTM		MTBMA_c12960		Predicted sensory transduction histidine kinase	5750420	2771501	3041230	55097220	44329709	50162209	47052862	28414678	52291466
916	D9PXD7	D9PXD7	D9PXD7_METTM		MTBMA_c12970		Uncharacterized protein	0	0	0	1600693	4911495	2717152	2686638	4903711	5834400
917	D9PXD9	D9PXD9	D9PXD9_METTM		bioY		Predicted biotin biosynthesis protein	18605780	10417770	9461970	17168960	13410020	15243460	1610971	760791	3074690
918	D9PXE0	D9PXE0	D9PXE0_METTM		MTBMA_c13000		Predicted iron-sulfur-binding protein	5271474	5742290	3700560	2197900	2228080	1016890	0	213238	246764
919	D9PXE1	D9PXE1	D9PXE1_METTM		MTBMA_c13010		Predicted oxidoreductase	44983797	38568070	5.37321e+06	33614861	36323156	50168400	49634863	4337935	29375334
920	D9PXE5	D9PXE5	D9PXE5_METTM		fmdE		Molybdenum containing formylmethanofuran dehydrogenase, subunit E	326637836	380974547	290078315	249091594	181196042	173523121	159430098	100533801	158128348
921	D9PXE7	D9PXE7	D9PXE7_METTM		fmdB		Molybdenum containing formylmethanofuran dehydrogenase, subunit B	2138696796	1912657082	1453902015	1338865337	946398009	1040819579	783797393	560485347	840909103
922	D9PXE8	D9PXE8	D9PXE8_METTM		MTBMA_c13080		Predicted ABC-type transporter, ATPase component	0	0	0	2715943	2039590	2625390	1412170	556517	1377350
923	D9PXF0	D9PXF0	D9PXF0_METTM		MTBMA_c13100		DUF364 domain-containing protein	14441965	15764747	9520582	6938272	5687382	8335250	319979	923962	375709
924	D9PXF1	D9PXF1	D9PXF1_METTM		MTBMA_c13110		Predicted ABC-type transport system, periplasmic component	32727640	23099016	18307262	119261818	87796991	106492663	57950220	50387624	61223974
925	D9PXF2	D9PXF2	D9PXF2_METTM		MTBMA_c13120		Uncharacterized protein	29931511	37376252	16999849	81397068	61242455	66475827	19375527	12448698	18323242
926	D9PXF3	D9PXF3	D9PXF3_METTM		MTBMA_c13130		Predicted tungsten containing formylmethanofuran dehydrogenase, subunit F related protein	4400520	2220677	1206330	6528493	4115140	5720281	0	410008	0
927	D9PXF9	D9PXF9	D9PXF9_METTM		MTBMA_c13190		Nitroreductase related protein	1834413	1272880	0	5066250	4374459	6380246	11711255	9616942	16513317
928	D9PXG1	D9PXG1	D9PXG1_METTM		hmtA		DNA-binding protein	29748012	30893220	26736624	24499474	20394430	19094460	14494914	10562138	12244421
929	D9PXG4	D9PXG4	D9PXG4_METTM		MTBMA_c13240		Uncharacterized protein	80731200	88907910	63532170	12497674	2751235	3695302	0	0	0
930	D9PXG6	D9PXG6	D9PXG6_METTM		hsdR1		Predicted type I restriction-modification enzyme, subunit R	24627826	13072901	9.07311e+06	1.12777e+08	7.07346e+07	72274401	198296402	1.20898e+08	231889561
931	D9PXG7	D9PXG7	D9PXG7_METTM		hsdS1		Predicted type I restriction-modification enzyme, subunit S	0	0	0	6168550	4493989	5863957	9106946	5740943	9100130
932	D9PXG8	D9PXG8	D9PXG8_METTM		hsdM1		Site-specific DNA-methyltransferase (adenine-specific)	4624593	5826941	4602709	16376349	17076164	18000999	24183963	1.97767e+07	23524462
933	D9PXG9	D9PXG9	D9PXG9_METTM		ppcA		Phosphoenolpyruvate carboxylase	83199492	103790626	77860918	151132688	124070619	171689358	185494399	122671614	181824417
934	D9PXH0	D9PXH0	D9PXH0_METTM		MTBMA_c13300		Uncharacterized protein	1210280	0	0	2634070	0	2774050	4558440	2898640	3454680
935	D9PXH1	D9PXH1	D9PXH1_METTM		MTBMA_c13320		Predicted ATP-dependent carboligase	959890	114649	591272	15930732	12267200	12267523	42877620	33882402	53830428
936	D9PXH4	D9PXH4	D9PXH4_METTM		MTBMA_c13350		UPF0216 protein MTBMA_c13350	110536991	183986485	146771522	252434445	244754615	230102929	206305425	1.15421e+08	166199346
937	D9PXH5	D9PXH5	D9PXH5_METTM		MTBMA_c13360		Uncharacterized protein	5.00643e+07	46513576	2.52648e+07	5.52067e+07	3.79278e+07	3.73496e+07	4.08883e+07	29209161	44521942
938	D9PXH6	D9PXH6	D9PXH6_METTM		MTBMA_c13370		Uncharacterized protein	24926290	32667550	24239464	21749004	18536031	16445532	9629916	4455858	5855533
939	D9PXH7	D9PXH7	D9PXH7_METTM		MTBMA_c13380		DUF22 domain-containing protein	54806293	68564815	35178525	49990601	39932634	33210179	16004187	10937880	1.7206e+07
940	D9PXH8	D9PXH8	D9PXH8_METTM		atpD		V-type ATP synthase subunit D	223064952	225305724	1.60568e+08	330349370	246667265	267799086	356069839	263280219	357894212
941	D9PXH9	D9PXH9	D9PXH9_METTM		atpB		V-type ATP synthase beta chain	1030874495	893422685	726332045	1788529458	1289617290	1530488550	1973973254	1457610012	2070717512
942	D9PXI0	D9PXI0	D9PXI0_METTM		atpA		V-type ATP synthase alpha chain	1.68111e+09	1440766084	1244035926	2904873907	2.05028e+09	2342895282	2.74473e+09	2.0505e+09	2897235487
943	D9PXI1	D9PXI1	D9PXI1_METTM		atpF		V-type ATP synthase subunit F	2023125020	1901807410	1589224470	1447192290	1147876564	1009357415	726804676	397163602	595160909
944	D9PXI2	D9PXI2	D9PXI2_METTM		atpC		V-type ATP synthase subunit C	78176533	67525670	50279153	243751184	154645443	182812103	236594857	133146181	223458865
945	D9PXI3	D9PXI3	D9PXI3_METTM		atpE		V-type proton ATPase subunit E	6024012694	6096297332	5.12528e+09	3838638322	3267086800	2985363751	1907954615	1.09987e+09	1.63496e+09
946	D9PXI5	D9PXI5	D9PXI5_METTM		ahaI		V-type ATP synthase subunit I	259227091	217907284	178400142	375003900	265867848	318958710	391874322	283583353	403690402
947	D9PXI6	D9PXI6	D9PXI6_METTM		ahaH		A1AO ATPase, subunit H	7.00352e+09	6.90969e+09	4965891316	4.21009e+09	3.56814e+09	3.30066e+09	2.09495e+09	1.28085e+09	1793974208
948	D9PXI8	D9PXI8	D9PXI8_METTM		fumA2		Fumarase related protein	23513939	23500757	17968150	52453190	39402190	48797980	54057360	38274340	58234630
949	D9PXI9	D9PXI9	D9PXI9_METTM		MTBMA_c13500		Uncharacterized protein	265727733	264834378	2.28753e+08	3.44491e+08	294614645	297678275	374568906	2.55911e+08	3.74087e+08
950	D9PXJ0	D9PXJ0	D9PXJ0_METTM		MTBMA_c13510		2-methylcitrate dehydratase related protein	2839128	1896433	692315	10049160	9291271	9297869	1.37114e+07	9129576	13609074
951	D9PXJ1	D9PXJ1	D9PXJ1_METTM		tiaS		tRNA(Ile2) 2-agmatinylcytidine synthetase TiaS	10852235	12484035	8862040	46599492	42862987	44981702	52445025	37393214	61945900
952	D9PXJ4	D9PXJ4	D9PXJ4_METTM		MTBMA_c13550		Uncharacterized protein	45501255	57916806	40380638	75879640	57804274	52125030	39260454	22486210	25367920
953	D9PXJ5	D9PXJ5	D9PXJ5_METTM		serA		D-3-phosphoglycerate dehydrogenase	210589676	1.13514e+08	9.0815e+07	515976359	4.36302e+08	603944437	742052463	559040061	822056527
954	D9PXJ6	D9PXJ6	D9PXJ6_METTM		MTBMA_c13570		Prok-JAB domain-containing protein	5673502	6236425	4716132	3230049	2586860	2135130	872204	397283	852481
955	D9PXJ7	D9PXJ7	D9PXJ7_METTM		MTBMA_c13580		Thg1 domain-containing protein	9020530	4797600	3558570	21645132	18623023	17243971	39785976	22450990	41298676
956	D9PXJ8	D9PXJ8	D9PXJ8_METTM		nadX		L-aspartate dehydrogenase	16108464	10101360	10101360	28748834	24727391	31909584	52598743	46593880	61830138
957	D9PXJ9	D9PXJ9	D9PXJ9_METTM		MTBMA_c13600		PRC domain-containing protein	343928367	304373858	266326864	344846060	331214813	3.45943e+08	383900696	294763541	3.98908e+08
958	D9PXK0	D9PXK0	D9PXK0_METTM		MTBMA_c13610		Predicted tRNA-binding protein	254013778	279856407	194715034	371202000	329334849	294996577	171640374	102448374	150437259
959	D9PXK2	D9PXK2	D9PXK2_METTM		MTBMA_c13630		Lactaldehyde dehydrogenase	6.93027e+07	50495829	47794074	124113696	106907451	120153649	154211441	112452265	163085540
960	D9PXK4	D9PXK4	D9PXK4_METTM		MTBMA_c13650		Putative membrane protein	1233240	0	484445	5166560	16673340	5563890	19928120	6283255	12518480
961	D9PXK5	D9PXK5	D9PXK5_METTM		pepQ		Predicted Xaa-Pro dipeptidase	48365859	11798836	34970060	79813550	87561968	82697795	82648743	57484289	55523023
962	D9PXK7	D9PXK7	D9PXK7_METTM		MTBMA_c13680		Predicted alcohol dehydrogenase	26301149	21723757	15381730	38174067	29462415	36955991	44272280	39604859	64664710
963	D9PXK8	D9PXK8	D9PXK8_METTM		MTBMA_c13690		Predicted sensory transduction histidine kinase	14719828	9704885	6874313	19205171	15090562	1.79035e+07	5.35982e+07	4.63626e+07	70254243
964	D9PXL0	D9PXL0	D9PXL0_METTM		MTBMA_c13710		YcaO domain-containing protein	58114145	54098869	5.026e+07	125050639	98153390	113727154	123303990	87482257	134946800
965	D9PXL1	D9PXL1	D9PXL1_METTM		MTBMA_c13720		TfuA domain-containing protein	5.27919e+07	66474365	51221140	103535969	1.03488e+08	94228315	7.7339e+07	4.19128e+07	7.14445e+07
966	D9PXL2	D9PXL2	D9PXL2_METTM		MTBMA_c13730		Predicted ATP-utilizing enzyme	1.01327e+07	4938429	3029890	3.63902e+07	28318915	31372279	1.1968e+07	15398983	20224179
967	D9PXL4	D9PXL4	D9PXL4_METTM		MTBMA_c13750		CBS domain containing protein	396084574	424792677	371289938	588867619	525229122	515615635	568561620	3.85262e+08	610723849
968	D9PXL5	D9PXL5	D9PXL5_METTM		uspA2		Predicted universal stress protein	857083091	1010087330	577604025	1327562230	1007782418	944939247	1181583613	874516695	1305698251
969	D9PXL6	D9PXL6	D9PXL6_METTM		MTBMA_c13770		Predicted chlorohydrolase	1.01502e+07	12708996	1.3882e+07	39370784	4.01335e+07	4.37042e+07	6.37858e+07	44361020	66016580
970	D9PXL8	D9PXL8	D9PXL8_METTM		carB		Carbamoyl-phosphate synthase large chain	245904360	1.67338e+08	143837363	639605829	534008212	643683074	730012274	575103599	858848899
971	D9PXL9	D9PXL9	D9PXL9_METTM		carA		Carbamoyl-phosphate synthase small chain	5.18747e+07	5.04604e+07	3.81784e+07	9.79016e+07	9.55399e+07	1.1758e+08	8.87799e+07	6.07088e+07	9.1844e+07
972	D9PXM0	D9PXM0	D9PXM0_METTM		MTBMA_c13810		Predicted acetyltransferase	13215700	14224500	8968470	1.17294e+07	10849221	9.25166e+06	8572274	4046306	9830607
973	D9PXM1	D9PXM1	D9PXM1_METTM		MTBMA_c13820		UPF0146 protein MTBMA_c13820	3561286	3862101	883201	2706438	1272196	687208	1014060	651896	1780809
974	D9PXM2	D9PXM2	D9PXM2_METTM		MTBMA_c13830		P-type Ca(2+) transporter	2.86916e+07	5749456	5543495	141283641	9.90661e+07	1.32521e+08	161684469	121703223	1.89993e+08
975	D9PXM3	D9PXM3	D9PXM3_METTM		cbiJ		Precorrin-6X reductase	53303740	63040148	41647677	70650520	64838980	57089020	52562881	2.94941e+07	53486362
976	D9PXM4	D9PXM4	D9PXM4_METTM		moeA1		Molybdenum cofactor biosynthesis protein	2.88226e+07	27981501	18649033	67275764	40387973	51997784	79789791	54465091	93430685
977	D9PXM5	D9PXM5	D9PXM5_METTM		eif1a		Translation initiation factor 1A	57575171	39128875	38804295	85555209	83858493	84193588	93200821	34453999	5.18433e+07
978	D9PXM6	D9PXM6	D9PXM6_METTM		MTBMA_c13870		Non-specific serine/threonine protein kinase	14318087	15213283	12959446	33375082	2.32525e+07	28470081	41639680	31442110	47100932
979	D9PXM7	D9PXM7	D9PXM7_METTM		MTBMA_c13880		Predicted RNA-binding protein	63091280	69907063	53940447	70144450	66648870	69710230	90087190	70519481	98296640
980	D9PXM8	D9PXM8	D9PXM8_METTM		top6B		Type 2 DNA topoisomerase 6 subunit B	100582819	5.35682e+07	5.29136e+07	4.45396e+08	3.29711e+08	3.94718e+08	5.36877e+08	4.17467e+08	612923398
981	D9PXM9	D9PXM9	D9PXM9_METTM		top6A		Type 2 DNA topoisomerase 6 subunit A	97763366	75737033	70288483	336381189	249602000	292937161	371390544	261722172	421406283
982	D9PXN0	D9PXN0	D9PXN0_METTM		gap		Glyceraldehyde-3-phosphate dehydrogenase	1.32567e+09	1.28375e+09	1.21227e+09	8.48674e+08	7.87595e+08	799282044	1004200591	708098004	990662272
983	D9PXN4	D9PXN4	D9PXN4_METTM		cysG2		Precorrin-2 dehydrogenase	5705136	7787743	6366303	7530549	8755722	9297110	16324872	13145638	15279556
984	D9PXN5	D9PXN5	D9PXN5_METTM		MTBMA_c13960		Predicted metal-binding transcription factor	168355463	197560253	152525040	175406070	1.52102e+08	146240274	57552228	34030671	50067889
985	D9PXN6	D9PXN6	D9PXN6_METTM		MTBMA_c13980		Predicted FMN-binding protein	29894660	29942960	17635790	40709917	34693438	29767970	9500580	2739031	8434150
986	D9PXN7	D9PXN7	D9PXN7_METTM		atwA		Methyl-coenzyme M reductase, component A2	168968778	89899108	7.98503e+07	375680244	302326481	386119538	553075934	422304903	602136354
987	D9PXN8	D9PXN8	D9PXN8_METTM		gch3		GTP cyclohydrolase III	40130014	41204842	34697846	35092506	27951715	29924866	20442526	14557878	21098779
988	D9PXN9	D9PXN9	D9PXN9_METTM		cofD		2-phospho-L-lactate transferase	51674861	3.87654e+07	31006762	62834837	39928660	46365466	55275183	36378807	53755332
989	D9PXP0	D9PXP0	D9PXP0_METTM		cofE		Coenzyme F420:L-glutamate ligase	98531928	132532220	107435911	135116169	111579694	101476855	101997833	63329313	103739305
990	D9PXP1	D9PXP1	D9PXP1_METTM		purO		IMP cyclohydrolase	72584230	73992226	58473861	56147376	52986400	57829690	56857860	43530820	54350912
991	D9PXP2	D9PXP2	D9PXP2_METTM		MTBMA_c14030		Uncharacterized protein	32154640	32323291	31328900	36554850	32577700	32633700	20831325	12397665	15529709
992	D9PXP3	D9PXP3	D9PXP3_METTM		MTBMA_c14040		Predicted biopolymer transport protein	63951875	81169004	188303980	141850290	128973677	142357183	271853453	171979281	271630778
993	D9PXP4	D9PXP4	D9PXP4_METTM		rnhB		Ribonuclease HII	27262869	19470526	17812114	67804897	49833111	53836145	59830081	33566248	51151603
994	D9PXP5	D9PXP5	D9PXP5_METTM		mreB		Cell shape-determining protein MreB	1612851022	2010242083	1332583772	2292721633	1775369396	1706726799	1892150089	1167631363	2.02966e+09
995	D9PXP6	D9PXP6	D9PXP6_METTM		MTBMA_c14070		Uncharacterized protein	4573166	2233500	2236660	16890270	12984970	18616070	24197010	18385686	29441970
996	D9PXP7	D9PXP7	D9PXP7_METTM		psd		Putative archaetidylserine decarboxylase proenzyme	17164283	21050900	23123600	22538220	2.18725e+07	19625780	20328949	9.38005e+06	18938592
997	D9PXP9	D9PXP9	D9PXP9_METTM		MTBMA_c14100		RcpC domain-containing protein	9.25715e+07	5.31407e+07	44778179	2.17959e+08	1.74148e+08	210184246	3.22175e+08	2.46374e+08	3.68251e+08
998	D9PXQ0	D9PXQ0	D9PXQ0_METTM		MTBMA_c14110		Uncharacterized protein	90574412	98546267	98263192	90650395	92007841	97368545	109687274	115417202	91080954
999	D9PXQ1	D9PXQ1	D9PXQ1_METTM		MTBMA_c14120		Sortase-related protein	0	0	0	1563460	1298660	3514590	1.45922e+06	1450357	2320740
1000	D9PXQ2	D9PXQ2	D9PXQ2_METTM		mptD		Dihydroneopterin aldolase	16739721	12061590	6661597	17543911	11807212	13066035	15494406	11133269	19685816
1001	D9PXQ3	D9PXQ3	D9PXQ3_METTM		korD		2-oxoglutarate synthase, subunit delta	148190190	193092873	1.57151e+08	191628930	210346907	224709939	162617155	122186071	177803579
1002	D9PXQ7	D9PXQ7	D9PXQ7_METTM		sucC		Succinate--CoA ligase [ADP-forming] subunit beta	161092489	151208425	125434671	197410598	208549737	218362925	272220452	212903254	287860503
1003	D9PXR4	D9PXR4	D9PXR4_METTM		MTBMA_c14250		Uncharacterized protein	214502738	197388039	154195432	1.34792e+08	113361456	126406478	6.34989e+07	3.7958e+07	52106724
1004	D9PXR5	D9PXR5	D9PXR5_METTM		taw1		S-adenosyl-L-methionine-dependent tRNA 4-demethylwyosine synthase	7132410	4346773	3099355	46109172	40149332	58482016	35513501	21967460	36615199
1005	D9PXR6	D9PXR6	D9PXR6_METTM		MTBMA_c14270		TGc domain-containing protein	59965452	6.02497e+07	4.78187e+07	29511227	24470419	23310203	5616136	3799298	3.57723e+06
1006	D9PXR7	D9PXR7	D9PXR7_METTM		tpiA		Triosephosphate isomerase	225875997	260176820	227920780	327205190	298044390	277843630	250703220	154177960	237425890
1007	D9PXR8	D9PXR8	D9PXR8_METTM		pgk		Phosphoglycerate kinase	82565114	105834609	55461500	172557274	132866212	148357978	1.81065e+08	133209662	225839344
1008	D9PXR9	D9PXR9	D9PXR9_METTM		rpoH		DNA-directed RNA polymerase subunit H	896601400	822165773	720454120	841705500	825770500	799884160	535671860	296324400	479448160
1009	D9PXS0	D9PXS0	D9PXS0_METTM		rpoB1		DNA-directed RNA polymerase	240483248	214361306	194554286	545874498	445162425	479885969	519753829	374040297	581281783
1010	D9PXS1	D9PXS1	D9PXS1_METTM		rpoB2		DNA-directed RNA polymerase subunit beta	95424101	35658587	38481362	230058500	171621815	209107095	231012233	1.24655e+08	231607688
1011	D9PXS2	D9PXS2	D9PXS2_METTM		rpoA1		DNA-directed RNA polymerase subunit	2.19691e+08	201856501	1.94224e+08	5.11534e+08	375324837	428342654	456955482	3.42605e+08	516799789
1012	D9PXS3	D9PXS3	D9PXS3_METTM		rpoA2		DNA-directed RNA polymerase subunit A''	133107272	115462670	85683719	277816947	206375181	213685322	242940833	181490922	278790197
1013	D9PXS4	D9PXS4	D9PXS4_METTM		rpl30e		50S ribosomal protein L30e	182321258	183274284	108664420	240854124	182524425	1.65729e+08	85562751	57911012	77821861
1014	D9PXS5	D9PXS5	D9PXS5_METTM		nusA		Probable transcription termination protein NusA	82477527	72903546	56512992	160241046	154639565	1.69232e+08	218502843	154199209	247755659
1015	D9PXS6	D9PXS6	D9PXS6_METTM		rps12		30S ribosomal protein S12	229051660	214344700	194736420	543916240	430647000	461396420	3.94404e+08	260731360	365917809
1016	D9PXS7	D9PXS7	D9PXS7_METTM		rps7		30S ribosomal protein S7	102406592	7.55735e+07	6.26071e+07	386681343	278308653	353725913	366400337	249262535	377650288
1017	D9PXS8	D9PXS8	D9PXS8_METTM		fusA		Elongation factor 2	816270775	649554551	5.77287e+08	1953921748	1698627421	1995361241	2607639724	1810148795	2.74368e+09
1018	D9PXS9	D9PXS9	D9PXS9_METTM		tuf		Elongation factor 1-alpha	4.29786e+09	4.1603e+09	2749002285	4469627755	3.52507e+09	3.75021e+09	4611614872	2166695140	5039360507
1019	D9PXT0	D9PXT0	D9PXT0_METTM		rps10		30S ribosomal protein S10	306268218	276758225	205238058	329336111	302723971	287593889	2.34079e+08	160635682	233861425
1020	D9PXT1	D9PXT1	MTRA2_METTM		mtrA2		Tetrahydromethanopterin S-methyltransferase subunit A 2	422077	1382525	0	2638619	1328415	3040139	0	0	0
1021	D9PXT3	D9PXT3	D9PXT3_METTM		MTBMA_c14520		NYN domain-containing protein	46295358	45739041	41749611	69544360	60949510	58050740	68497970	44485680	64493110
1022	D9PXT4	D9PXT4	D9PXT4_METTM		MTBMA_c14530		Predicted universal stress protein	119283695	144110888	117262456	405502424	385842054	358250585	413901604	305504226	422872609
1023	D9PXT5	D9PXT5	D9PXT5_METTM		MTBMA_c14540		Predicted transcriptional regulator	681989022	663088287	481810538	1242999019	1134910223	1015503651	403714601	253213094	388296486
1024	D9PXT6	D9PXT6	D9PXT6_METTM		pscS		O-phospho-L-seryl-tRNA:Cys-tRNA synthase	200868825	103536996	86234909	224941801	1.96968e+08	226478610	232492979	151044854	2.21366e+08
1025	D9PXT7	D9PXT7	D9PXT7_METTM		MTBMA_c14560		Nucleoside-triphosphatase MTBMA_c14560	10333466	5768640	8448521	21777559	24556439	26461958	34021121	19325569	33312330
1026	D9PXT8	D9PXT8	D9PXT8_METTM		MTBMA_c14570		Pyruvate formate-lyase activating related enzyme	0	0	0	1494516	636722	560035	866108	3615130	4843250
1027	D9PXT9	D9PXT9	D9PXT9_METTM		MTBMA_c14580		Predicted peptidase	83022088	99077450	72653423	98183619	86180868	90731559	7.15593e+07	4.15544e+07	64881742
1028	D9PXU0	D9PXU0	D9PXU0_METTM		MTBMA_c14590		Phosphoglycolate phosphatase	5318630	6305160	6436200	17101020	9654540	10201330	8130450	7362860	11325440
1029	D9PXU1	D9PXU1	D9PXU1_METTM		hypD		Predicted hydrogenase expression/formation protein HypD	245792532	260071887	183739201	170756593	1.17284e+08	129350640	6.77075e+07	5.22647e+07	74416843
1030	D9PXU4	D9PXU4	D9PXU4_METTM		MTBMA_c14630		Uncharacterized protein	46593092	39905419	37955554	3344800	2975530	2239350	0	0	2238040
1031	D9PXU5	D9PXU5	D9PXU5_METTM		MTBMA_c14640		Uncharacterized protein	40420691	50139852	4.29102e+07	48427265	39215854	40195503	26617570	15391385	2.08171e+07
1032	D9PXU6	D9PXU6	D9PXU6_METTM		MTBMA_c14650		Uncharacterized protein	12341999	14233973	18190843	5581890	4393280	4.34054e+06	1628250	0	1737060
1033	D9PXV0	D9PXV0	D9PXV0_METTM		hsdR2		Predicted type I restriction-modification enzyme, subunit R	4523614	5544390	6500195	4.11222e+07	2.9879e+07	34310479	38572667	2.49487e+07	40960989
1034	D9PXV2	D9PXV2	D9PXV2_METTM		hsdS2		Predicted type I restriction-modification enzyme, subunit S	0	0	0	894309	2118197	3004150	4238010	1370991	3995070
1035	D9PXV3	D9PXV3	D9PXV3_METTM		hsdM2		Site-specific DNA-methyltransferase (adenine-specific)	2.4372e+07	2.35324e+07	20474485	33871932	41413840	40790469	4.46941e+07	2.95796e+07	3.98394e+07
1036	D9PXV7	D9PXV7	D9PXV7_METTM		MTBMA_c14760		Predicted ABC transporter, ATPase component	64224418	59540560	44989955	1.06421e+08	85343830	8.83112e+07	107568473	77482018	120757582
1037	D9PXV8	D9PXV8	D9PXV8_METTM		MTBMA_c14770		KaiC-related protein	1.62599e+07	3923668	7015053	21042581	17791700	20358496	42442387	25716386	41680597
1038	D9PXV9	D9PXV9	D9PXV9_METTM		MTBMA_c14780		KaiB-related protein	135639470	145372110	120193339	77368040	73074310	74561884	54911240	33414757	42950100
1039	D9PXW0	D9PXW0	D9PXW0_METTM		MTBMA_c14790		Predicted sensory transduction histidine kinase	17806788	12321897	10091144	14385680	6611862	53376272	28015827	7074290	61331683
1040	D9PXW2	D9PXW2	D9PXW2_METTM		MTBMA_c14810		Predicted hydrolase	54287513	43266010	36419751	30642188	2.02845e+07	2.92404e+07	42397584	33420662	41542908
1041	D9PXW3	D9PXW3	D9PXW3_METTM		MTBMA_c14820		Uncharacterized protein	35105883	34449870	24178119	23391746	18135792	14715160	17301001	10220729	18524631
1042	D9PXW4	D9PXW4	D9PXW4_METTM		MTBMA_c14830		Digeranylgeranylglyceryl phosphate synthase	0	0	0	3518960	534362	1088010	4236720	2633751	3396990
1043	D9PXW7	D9PXW7	D9PXW7_METTM		MTBMA_c14860		Predicted hydrolase	9225487	12512984	5965176	0	0	0	0	0	0
1044	D9PXW9	D9PXW9	D9PXW9_METTM		ino		Predicted myo-inositol-1-phosphate synthase	94664489	93399100	76336791	165276317	132904123	1.45927e+08	184613587	153606607	203328917
1045	D9PXX1	D9PXX1	D9PXX1_METTM		pycB		Pyruvate carboxylase, subunit B	229181939	231245542	198131301	316263585	284679066	303894553	330329295	229306449	343676261
1046	D9PXX3	D9PXX3	D9PXX3_METTM		queC		7-cyano-7-deazaguanine synthase	18822360	16051630	11797880	30367110	36576640	32310350	27421990	18693230	23287496
1047	D9PXX4	D9PXX4	D9PXX4_METTM		MTBMA_c14930		Putative nickel insertion protein	11904251	1664460	8435431	29241574	23054664	20211945	4.53355e+07	3.17823e+07	41640652
1048	D9PXX5	D9PXX5	D9PXX5_METTM		MTBMA_c14940		Transcriptional regulatory protein	621761374	697031666	3.95093e+08	786064041	618491304	543878771	4.48616e+08	2.84304e+08	435427407
1049	D9PXX6	D9PXX6	D9PXX6_METTM		MTBMA_c14950		PgpA domain-containing protein	1098376	379186	300625	4303678	5232980	9971360	11907300	10452820	11484710
1050	D9PXX8	D9PXX8	D9PXX8_METTM		MTBMA_c14970		tRNA (cytidine(56)-2'-O)-methyltransferase	43589803	43411690	46017987	90139067	100366488	113902815	92357289	53102791	69272130
1051	D9PXX9	D9PXX9	D9PXX9_METTM		upp		Uracil phosphoribosyltransferase	43514560	42180240	25118370	31078560	34229910	34604160	37154660	27419750	40922690
1052	D9PXY0	D9PXY0	D9PXY0_METTM		MTBMA_c14990		Predicted fumarate hydratase	403715124	441106367	318019980	324742863	252802871	227107488	154943066	97728872	135259370
1053	D9PXY1	D9PXY1	D9PXY1_METTM		mfnA		Probable L-tyrosine/L-aspartate decarboxylase	20867530	19948162	15813122	26191048	27777057	27823997	30445365	25949795	27508849
1054	D9PXY2	D9PXY2	D9PXY2_METTM		ppsA2		Phosphoenolpyruvate synthase	392341097	2.3625e+08	211879394	893529397	6.73696e+08	771596317	1.27407e+09	8.09705e+08	1333015217
1055	D9PXY3	D9PXY3	D9PXY3_METTM		rpl10e		50S ribosomal protein L10e	90510287	88440252	81825816	307688642	234835810	2.63259e+08	280309152	1.51667e+08	243160685
1056	D9PXY4	D9PXY4	D9PXY4_METTM		MTBMA_c15030		Predicted CO dehydrogenase maturation factor	8390263	6101985	3994632	52690052	4.00258e+07	61180105	63388988	50953171	82359699
1057	D9PXY5	D9PXY5	D9PXY5_METTM		MTBMA_c15040		Uncharacterized protein	22443730	19124800	16525700	26354010	27504920	25101700	16143020	9043089	12795950
1058	D9PXY6	D9PXY6	D9PXY6_METTM		serS		Type-2 serine--tRNA ligase	1.13046e+08	8.22761e+07	72300883	2.69908e+08	230925467	281194373	3.41353e+08	2.47119e+08	373906868
1059	D9PXY7	D9PXY7	D9PXY7_METTM		MTBMA_c15060		Uncharacterized protein	8997390	10270890	7538890	3569570	5692643	6088150	3370150	1133220	4866721
1060	D9PXY9	D9PXY9	D9PXY9_METTM		MTBMA_c15080		Peptidyl-prolyl cis-trans isomerase	2035272208	2182663374	1.53876e+09	2752710789	2315740077	1.98014e+09	1.41579e+09	8.6646e+08	1.48449e+09
1061	D9PXZ0	D9PXZ0	D9PXZ0_METTM		MTBMA_c15090		Predicted nucleotidyltransferase	7663477	3756779	3310881	21943704	2.35328e+07	26234355	3.58862e+07	29949980	39842375
1062	D9PXZ1	D9PXZ1	D9PXZ1_METTM		pyrC		Dihydroorotase	48579107	22165449	20109141	52157222	64345733	62036014	64498984	49565915	68834870
1063	D9PXZ2	D9PXZ2	D9PXZ2_METTM		MTBMA_c15110		Uncharacterized protein	40193850	48812020	4.79071e+07	54586110	73097953	62708586	37775200	65030717	67043360
1064	D9PXZ5	D9PXZ5	D9PXZ5_METTM		mrtD		Methyl-coenzyme M reductase II, subunit delta	6173770	3126522	3292447	1128991	158456	0	0	1109400	1218340
1065	D9PXZ6	D9PXZ6	MCRY_METTM		mrtB		Methyl-coenzyme M reductase II subunit beta	2125407705	2012043451	1732905445	1421503951	1.13184e+09	1213938067	1265507201	8.92489e+08	1261283680
1066	D9PY01	D9PY01	D9PY01_METTM		hcgG		Hmd co-occurring protein HcgG	21061340	19128850	20121290	58473909	47719886	55123070	41216886	2.48901e+07	4.25615e+07
1067	D9PY02	D9PY02	D9PY02_METTM		MTBMA_c15210		Methyl viologen-reducing hydrogenase, subunit D-related protein	676550	978138	22224230	0	0	0	0	0	0
1068	D9PY08	D9PY08	D9PY08_METTM		hcgA		Hmd co-occurring protein HcgA	12127010	8993340	5813080	4311740	3030710	2871250	1229170	1503172	1129610
1069	D9PY09	D9PY09	D9PY09_METTM		hcgB		Hmd co-occurring protein HcgB	7.70455e+07	9.17542e+07	82161304	8.06314e+07	8.18025e+07	7.93795e+07	7.10256e+07	4.71659e+07	71009734
1070	D9PY10	D9PY10	D9PY10_METTM		hcgC		Hmd co-occurring protein HcgC	2151169	1102800	0	4295754	3892942	4458807	6925561	3.96037e+06	7519893
1071	D9PY11	D9PY11	D9PY11_METTM		MTBMA_c15300		Uncharacterized protein	18560071	15074212	16634950	16605837	15730629	16202690	6959990	4664191	10114648
1072	D9PY12	D9PY12	D9PY12_METTM		hcgE		Hmd co-occurring protein HcgE	6823746	8344495	5857870	14958737	15626750	16328118	23401390	15603616	28229608
1073	D9PY13	D9PY13	D9PY13_METTM		hcgD		UPF0254 protein MTBMA_c15320	9412795	14967175	1763450	12241510	7310488	7353771	3504517	6352729	6340419
1074	D9PY14	D9PY14	D9PY14_METTM		MTBMA_c15330		Predicted ABC-type transport system, ATPase component	1133874229	1267618651	1031274607	7.69518e+08	611655943	592241325	584918923	406008619	586563313
1075	D9PY15	D9PY15	D9PY15_METTM		MTBMA_c15340		Predicted ABC-type transport system, permease component	1253008756	1293387708	982283923	1105145615	947506276	981241105	965074550	578472234	1011445668
1076	D9PY16	D9PY16	D9PY16_METTM		MTBMA_c15350		PRC domain-containing protein	1655401389	1957407159	1677156122	1591122220	1486735500	1474688416	1.31278e+09	734077431	1.16779e+09
1077	D9PY17	D9PY17	D9PY17_METTM		MTBMA_c15360		Predicted nucleotidyltransferase	7.84414e+06	9068778	6472226	13780731	11590917	9872384	11565439	6068346	9.40977e+06
1078	D9PY18	D9PY18	D9PY18_METTM		MTBMA_c15370		Cobalt transport protein	32456607	1.9896e+07	14989309	1.63828e+08	1.13978e+08	1.30067e+08	1.69527e+08	1.28503e+08	180443021
1079	D9PY34	D9PY34	D9PY34_METTM		MTBMA_c15530		Predicted Fe-S oxidoreductase	47409069	51379729	41538440	134147857	106597485	118975282	100568997	5.95927e+07	96925318
1080	D9PY35	D9PY35	D9PY35_METTM		MTBMA_c15540		Elp3 domain-containing protein	12519158	13704397	12318110	43695042	35722053	42361715	53319717	41826291	58546925
1081	D9PY36	D9PY36	D9PY36_METTM		MTBMA_c15550		UPF0251 protein MTBMA_c15550	1570734191	2263385023	2076430396	8.85997e+07	135608630	135653167	5.43908e+07	2.90055e+07	5.64768e+07
1082	D9PY38	D9PY38	D9PY38_METTM		mtrC2		Methyl coenzyme M reductase II, operon protein C	57148650	55936756	45261665	124172584	98558525	110040113	148788256	111148893	166277076
1083	D9PY39	D9PY39	D9PY39_METTM		MTBMA_c15580		Uncharacterized protein	4390880	4402240	3195570	11144776	12445739	15109884	24028557	17840351	25242410
1084	D9PY40	D9PY40	D9PY40_METTM		comB		2-phosphosulfolactate phosphatase	54683736	64026950	40790307	76122389	65438747	54236373	45547264	29710143	45805010
1085	D9PY41	D9PY41	D9PY41_METTM		MTBMA_c15600		Uncharacterized protein	6606840	6754530	2632753	50113940	34165705	33899410	42406923	34635120	45698021
1086	D9PY43	D9PY43	D9PY43_METTM		MTBMA_c15620		Predicted GTP-binding protein	703053	0	0	17333886	10908623	13867744	24420596	9801613	23124107
1087	D9PY44	D9PY44	D9PY44_METTM		MTBMA_c15630		Predicted ATPase	1528124	1836468	1563160	3448808	3949714	4356370	2181222	2058138	3327074
1088	D9PY45	D9PY45	D9PY45_METTM		MTBMA_c15640		Thiamine_BP domain-containing protein	368232130	464873800	388405697	457135570	438192110	449450870	437935016	253490736	465028070
1089	D9PY46	D9PY46	D9PY46_METTM		MTBMA_c15650		Predicted pyridoxal phosphate-dependent enzyme	50833478	58889490	41220578	70661530	68138558	63800525	51033351	41175778	61580865
1090	D9PY48	D9PY48	D9PY48_METTM		trm1		tRNA (guanine(26)-N(2))-dimethyltransferase	10987702	9026380	8884400	15442820	1.45287e+07	15380718	24537432	15521399	24588820
1091	D9PY49	D9PY49	D9PY49_METTM		MTBMA_c15680		Uncharacterized protein	12138771	680812	0	21933835	15724014	21367260	18926456	20356052	10533664
1092	D9PY52	D9PY52	D9PY52_METTM		MTBMA_c15710		Predicted transcriptional regulator	54269770	50661376	42244730	1.85322e+08	147740148	173790630	2.3525e+08	1.65164e+08	261088717
1093	D9PY53	D9PY53	D9PY53_METTM		MTBMA_c15720		Histone deacetylase-related protein	11367900	17541930	4402874	11353000	9507380	8991538	10195000	7388384	10333540
1094	D9PY54	D9PY54	D9PY54_METTM		MTBMA_c15730		Uncharacterized protein	102991411	159404669	128498183	284237779	266260932	252098912	191908683	102138945	177977033
1095	D9PY55	D9PY55	D9PY55_METTM		mptA		GTP cyclohydrolase MptA	183866170	180539820	131108716	326443437	238601897	243840938	277770115	180868328	278691506
1096	D9PY56	D9PY56	D9PY56_METTM		MTBMA_c15750		Uncharacterized protein	222510053	229621350	122292445	270035834	226349023	184279787	127041763	9.37777e+07	118945653
1097	D9PY57	D9PY57	D9PY57_METTM		cofG		7,8-didemethyl-8-hydroxy-5-deazariboflavin synthase	72013998	71016143	57298526	77538532	65024704	59007645	4.69859e+07	3.21096e+07	43824794
1098	D9PY59	D9PY59	D9PY59_METTM		taw2		tRNA(Phe) (4-demethylwyosine(37)-C(7)) aminocarboxypropyltransferase	2586650	953305	1235515	4290610	3948990	3075010	4896828	2162832	4930310
1099	D9PY60	D9PY60	D9PY60_METTM		purP		5-formaminoimidazole-4-carboxamide-1-(beta)-D-ribofuranosyl 5'-monophosphate synthetase	336724305	349641532	315699125	320175391	293540022	282952058	338886893	2.56425e+08	345392967
1100	D9PY61	D9PY61	D9PY61_METTM		psmB		Proteasome subunit beta	153766100	173296799	112937821	259405754	164587384	154316744	367316247	304748311	441610177
1101	D9PY62	D9PY62	D9PY62_METTM		MTBMA_c15810		Predicted metal-dependent RNase	1.79229e+08	193599576	212300210	262354785	207957477	244246300	2.99475e+08	196415447	310223454
1102	D9PY63	D9PY63	D9PY63_METTM		purM		Phosphoribosylformylglycinamidine cyclo-ligase	54533675	43829007	34057641	82628517	78667977	99468670	1.0092e+08	82522132	1.16739e+08
1103	D9PY64	D9PY64	D9PY64_METTM		comC		Sulfolactate dehydrogenase	546350965	592192153	378087010	685007359	647675574	628708142	530571270	341705975	508496708
1104	D9PY65	D9PY65	D9PY65_METTM		comD		Sulfopyruvate decarboxylase, alpha subunit	41912938	4.64751e+07	34777766	70832382	62799919	56249314	67221598	47519714	73820448
1105	D9PY66	D9PY66	D9PY66_METTM		comE		Sulfopyruvate decarboxylase, beta subunit	13613614	19253585	14845006	14272150	17958122	11932090	15137230	6308749	8949534
1106	D9PY67	D9PY67	D9PY67_METTM		pol		DNA polymerase	11497932	3597257	3321080	34344282	25940517	36452357	55381950	33679590	63139103
1107	D9PY73	D9PY73	D9PY73_METTM		MTBMA_c15920		Uncharacterized protein	1375250	1381940	1526660	1654250	1667870	1463600	1235800	462485	860170
1108	D9PY74	D9PY74	D9PY74_METTM	D9PY74;D9PWV8	MTBMA_c15930	MTBMA_c11120;MTBMA_c15930	Tetratricopeptide repeat domain-containing protein	8349745	12341340	8550038	1.57287e+07	9866967	13583597	15625735	1.44157e+07	15764299
1109	D9PY78	D9PY78	D9PY78_METTM		pyrK		Probable dihydroorotate dehydrogenase B (NAD(+)), electron transfer subunit	3.83159e+07	35584914	29076355	77618774	66817643	53221989	101047010	82969231	111567984
1110	D9PY79	D9PY79	D9PY79_METTM		pyrD		Dihydroorotate dehydrogenase	25209761	29089114	25046333	50618919	38285802	33956694	55850430	39770144	63886200
1111	D9PY80	D9PY80	D9PY80_METTM		nop56		Predicted ribosome biogenesis protein Nop56	10018427	7450012	5361884	32371767	24665372	27267075	4.36553e+07	27590520	44751172
1112	D9PY81	D9PY81	D9PY81_METTM		flpA		Fibrillarin-like rRNA/tRNA 2'-O-methyltransferase	6066082	321466	829212	41677000	28232856	36014844	65086510	45325560	69343120
1113	D9PY82	D9PY82	D9PY82_METTM		coaBC		Coenzyme A biosynthesis bifunctional protein CoaBC	24979693	2.00296e+07	17220143	111670754	83937389	99789311	174914915	1.42372e+08	216264081
1114	D9PY83	D9PY83	D9PY83_METTM		MTBMA_c16020		Transcription elongation factor NusA-like protein	192372473	1.91978e+08	141995801	296616668	274320018	287489125	143221469	8.60735e+07	120182713
1115	D9PY84	D9PY84	D9PY84_METTM		MTBMA_c16030		Uncharacterized protein	5372325	1646178	1371038	39082656	27467216	35365510	68666440	50347970	64895780
1116	D9PY85	D9PY85	D9PY85_METTM		MTBMA_c16040		Uncharacterized protein	1.24146e+08	1.34291e+08	1.33026e+08	253828128	221118854	236195496	218025342	112033647	191311777
1117	D9PY86	D9PY86	D9PY86_METTM		pheA		Predicted prephenate dehydratase	9575481	7071859	2741564	16399434	13330943	14139127	11609749	5464558	14944848
1118	D9PY87	D9PY87	D9PY87_METTM		MTBMA_c16060		Predicted ATP-dependent DNA ligase	33981982	33153188	30720867	65449498	67994377	72741995	54485276	55798070	53249233
1119	D9PY88	D9PY88	D9PY88_METTM		MTBMA_c16070		CBS domain-containing protein	70699917	51392249	43111392	292093189	209734160	275282716	360683833	272314100	379290164
1120	D9PY89	D9PY89	D9PY89_METTM		MTBMA_c16080		CBS domain-containing protein	96352860	7.75809e+07	57439202	219323100	174568592	201059945	290479184	236248296	319604721
1121	D9PY90	D9PY90	D9PY90_METTM		MTBMA_c16090		CBS domain-containing protein	1.21908e+09	1338603322	1081384160	1552211600	1.48838e+09	1410888939	1382909204	833097260	1317442283
1122	D9PY91	D9PY91	D9PY91_METTM		MTBMA_c16100		CBS domain-containing protein	409961506	456939153	354963774	903131620	837956410	873284260	809582737	601116433	895223870
1123	D9PY92	D9PY92	D9PY92_METTM		MTBMA_c16110		CBS domain-containing protein	1.59617e+09	1697622304	1170711598	797959815	5.90769e+08	5.62347e+08	214252496	182202899	237940549
1124	D9PY93	D9PY93	D9PY93_METTM		queE		7-carboxy-7-deazaguanine synthase	1319252	1209826	800893	1197977	1066185	1003990	744638	562759	923691
1125	D9PY94	D9PY94	D9PY94_METTM		MTBMA_c16130		Predicted 6-pyruvoyl tetrahydrobiopterin synthase	485921	0	0	541949	1330894	2900707	1627677	570298	1612993
1126	D9PY95	D9PY95	D9PY95_METTM		MTBMA_c16140		Uncharacterized protein	2419820	2192910	1375490	4573977	4530980	6286200	12472740	11142550	19490010
1127	D9PY97	D9PY97	D9PY97_METTM		MTBMA_c16160		Uncharacterized protein	90987505	119390135	81957562	161419936	121047308	110530792	77464328	45205312	71445625
1128	D9PY98	D9PY98	D9PY98_METTM	D9PY98;D9PY99	MTBMA_c16170	MTBMA_c16170	Predicted cell surface glycoprotein	102988390	93484642	91129480	34111682	39612508	34407472	20273328	0	2232130
1129	D9PYA1	D9PYA1	D9PYA1_METTM		hom		Homoserine dehydrogenase	34824145	22507369	20806011	139662360	102150105	120189458	153205003	126968296	177796906
1130	D9PYA3	D9PYA3	D9PYA3_METTM		MTBMA_c16220		Uncharacterized protein	8412056205	9699730560	9205571502	7230293978	7638530389	7663818142	6085624333	3739048380	5020409721
1131	D9PYA4	D9PYA4	D9PYA4_METTM		ehbQ		Energy-converting hydrogenase B, subunit Q	14200424	17031679	10300144	7997537	6555043	7332991	10940447	5.86319e+06	13754492
1132	D9PYA5	D9PYA5	D9PYA5_METTM		ehbP		Energy-converting hydrogenase B, subunit P	136508401	154435464	133124538	106051983	109843125	81888390	8.23837e+07	43661595	61415890
1133	D9PYA6	D9PYA6	D9PYA6_METTM		ehbO		Energy-converting hydrogenase B, subunit O	5324209	1.38354e+06	339043	23454285	16785086	21118711	25362803	1.70525e+07	25773080
1134	D9PYA7	D9PYA7	D9PYA7_METTM		ehbN		Energy-converting hydrogenase B, subunit N	98196478	63977484	50457624	153293013	134737310	157680463	199409120	139659287	203279149
1135	D9PYA8	D9PYA8	D9PYA8_METTM		ehbM		Energy-converting hydrogenase B, subunit M	92307630	97062190	72732875	76241590	71703981	70490690	50260124	36763826	57587048
1136	D9PYA9	D9PYA9	D9PYA9_METTM		ehbL		Energy-converting hydrogenase B, subunit L	166012631	212452860	143845050	161044460	138995747	137024678	85752584	50015649	59855575
1137	D9PYB0	D9PYB0	D9PYB0_METTM		ehbK		Energy-converting hydrogenase B, subunit K	103381689	110256066	9.49017e+07	123881878	123320719	129979271	8.64175e+07	57580086	8.34341e+07
1138	D9PYC0	D9PYC0	D9PYC0_METTM		ehbA		Energy-converting hydrogenase B, subunit A	112400480	147711530	141011530	109210310	83649200	68919620	139249340	89322460	143689330
1139	D9PYC2	D9PYC2	D9PYC2_METTM		MTBMA_c16410		Predicted deacylase	5296486	2532046	1063610	4012362	2687912	2275043	1449152	1939140	1323381
1140	D9PYC3	D9PYC3	D9PYC3_METTM		argG		Argininosuccinate synthase	106953920	65015369	57081129	198969938	167343341	224573191	360663716	2.7511e+08	373053078
1141	D9PYC5	D9PYC5	D9PYC5_METTM		nnrD		Bifunctional NAD(P)H-hydrate repair enzyme	34218137	25337384	21480367	59935716	55403994	6.58256e+07	101179260	81540208	117613854
1142	D9PYC6	D9PYC6	D9PYC6_METTM		MTBMA_c16450		Predicted transporter protein	7309193	1.71621e+07	14211070	24804312	16231552	20511899	2.81979e+07	2.60246e+07	46702759
1143	D9PYC7	D9PYC7	D9PYC7_METTM		ftr		Formylmethanofuran--tetrahydromethanopterin formyltransferase	674101787	529577306	426393905	336731868	265270859	281569807	490987500	384414200	489890461
1144	D9PYC8	D9PYC8	D9PYC8_METTM		MTBMA_c16470		Predicted signal transduction histidine kinase	49118050	65853888	50925163	44284816	27364325	25066463	41919327	23652674	42651327
1145	D9PYD0	D9PYD0	D9PYD0_METTM		MTBMA_c16490		Phosphoesterase	105877640	125180630	106501120	15409006	10957956	9498456	4122744	2806803	1961619
1146	D9PYD1	D9PYD1	D9PYD1_METTM		MTBMA_c16500		TRAM domain-containing protein	161550860	183345002	148773760	154671890	124944236	108090592	31393813	1.87533e+07	25174010
1147	D9PYD2	D9PYD2	D9PYD2_METTM		trkH		Predicted potassium uptake protein TrkH	0	0	0	0	2148395	0	1139190	2288200	4679160
1148	D9PYD3	D9PYD3	D9PYD3_METTM		trkA		Predicted potassium uptake protein TrkA	24063591	26390605	1.49311e+07	60010064	53189786	56461536	73524333	61756325	94094279
1149	D9PYD5	D9PYD5	D9PYD5_METTM		MTBMA_c16545		Predicted Zn-dependent hydrolase	83339310	85864610	73986370	134326700	126617520	115225000	92889980	54484050	74148770
1150	D9PYD6	D9PYD6	D9PYD6_METTM		hjc		Holliday junction resolvase Hjc	7401640	8519340	6943100	1.10347e+07	9707380	8811890	1.20784e+07	7.81875e+06	13761928
1151	D9PYD7	D9PYD7	D9PYD7_METTM		MTBMA_c16570		Uncharacterized protein	1.91305e+07	12510209	2977449	37847788	2.02084e+07	21755738	2.52952e+07	9325357	26209450
1152	D9PYD8	D9PYD8	D9PYD8_METTM		MTBMA_c16630		Uncharacterized protein	17572724	22451000	19849980	4764069	3800694	5062934	0	0	1003110
1153	D9PYD9	D9PYD9	D9PYD9_METTM		MTBMA_c16640		BioB-related protein	6969020	4071311	2041510	11898510	9950370	16025420	20579481	12539437	22900331
1154	D9PYE0	D9PYE0	D9PYE0_METTM		gatB		Aspartyl/glutamyl-tRNA(Asn/Gln) amidotransferase subunit B	36358216	4552496	2168089	1.27568e+08	9.68138e+07	1.27007e+08	1.62354e+08	115034318	1.74008e+08
1155	D9PYE2	D9PYE2	D9PYE2_METTM		MTBMA_c16670		CBS domain containing protein	37702177	19205491	24714121	50232431	44184818	46821360	59511201	27408429	65787030
1156	D9PYE3	D9PYE3	D9PYE3_METTM		hisE		Phosphoribosyl-ATP pyrophosphatase	172840718	156647858	9.98641e+07	231538442	218498249	195227030	1.40475e+08	6.11565e+07	118245591
1157	D9PYE4	D9PYE4	D9PYE4_METTM		MTBMA_c16690		Predicted acetyltransferase	0	0	0	2979791	212193	2851030	189898	0	230893
1158	D9PYE5	D9PYE5	D9PYE5_METTM		MTBMA_c16700		Predicted transcriptional regulator	33234417	2.99912e+07	27126115	29501029	1.74694e+07	2.49048e+07	29318999	5291708	24829671
1159	D9PYE6	D9PYE6	D9PYE6_METTM		purE1		Predicted phosphoribosylaminoimidazole carboxylase	28171746	31094386	26459030	58319580	53497780	55797820	68745101	58930100	71186090
1160	D9PYE7	D9PYE7	D9PYE7_METTM		hypF		Carbamoyltransferase	4377963	5330464	2645164	9588025	5.08143e+06	12582670	17952957	8327259	16096610
1161	D9PYE8	D9PYE8	D9PYE8_METTM		MTBMA_c16730		Predicted transcriptional regulator	5768670	4940390	421693	1215895	0	1395224	6110565	1339675	5161583
1162	D9PYE9	D9PYE9	D9PYE9_METTM		grpE		Protein GrpE	2.20511e+07	3.18842e+07	2.54602e+07	41315133	46547426	27385113	3.24441e+07	8384495	14576300
1163	D9PYF0	D9PYF0	D9PYF0_METTM		dnaK		Chaperone protein DnaK	567645290	657904006	506649765	647557994	4.6594e+08	426965738	5.08084e+08	3.39994e+08	489604193
1164	D9PYF1	D9PYF1	D9PYF1_METTM		dnaJ		Chaperone protein DnaJ	48203421	40547636	36510598	72714656	62196363	6.02947e+07	77247595	3.14864e+07	69350902
1165	D9PYF3	D9PYF3	D9PYF3_METTM		MTBMA_c16800		Uncharacterized protein	940598831	1035951978	853269604	931282891	863915145	824805858	1052280523	7.28292e+08	1.06789e+09
1166	D9PYF4	D9PYF4	D9PYF4_METTM		MTBMA_c16810		Uncharacterized protein	556623329	639324545	555718073	788163298	790072635	826992700	816411377	521431171	801668949
1167	D9PYF5	D9PYF5	D9PYF5_METTM		map		Methionine aminopeptidase	62954887	56465999	36626994	8.19942e+07	62275701	6.34777e+07	63992301	42540377	67285869
1168	D9PYF6	D9PYF6	D9PYF6_METTM		frhB		F420-reducing hydrogenase, subunit beta	2050637983	2111111353	1864718134	1057886733	853564270	865726766	7.07104e+08	461577865	750639463
1169	D9PYF7	D9PYF7	D9PYF7_METTM		frhG		F420-reducing hydrogenase, subunit gamma	1.42423e+09	1.66512e+09	1456815572	1011264332	7.49045e+08	7.53712e+08	5.5405e+08	3.60555e+08	566616626
1170	D9PYF8	D9PYF8	D9PYF8_METTM		frhD		F420-reducing hydrogenase, subunit delta	178042309	177282916	110383639	282012166	255068510	227227128	112009691	7.49733e+07	125624014
1171	D9PYF9	D9PYF9	D9PYF9_METTM		frhA		F420-reducing hydrogenase, subunit alpha	12560329196	12872889975	11894895188	4966359661	4213662894	4064130707	2839565115	1928226728	2982926602
1172	D9PYG0	D9PYG0	D9PYG0_METTM		MTBMA_c16870		PepSY domain-containing protein	1.87769e+08	245204844	2.12035e+08	2.80661e+08	266423949	2.55206e+08	2.06754e+08	104606839	173840715
1173	D9PYG1	D9PYG1	D9PYG1_METTM		MTBMA_c16880		Uncharacterized protein	155914980	194432061	164207030	171651204	135351047	131620740	213818940	146514617	215726500
1174	D9PYG2	D9PYG2	D9PYG2_METTM		MTBMA_c16910		Uncharacterized protein	3295796	2572813	1866622	8617784	8660496	10092558	15116450	8705577	15384174
1175	D9PYG3	D9PYG3	D9PYG3_METTM		MTBMA_c16920		Uncharacterized protein	263068119	273122666	176276183	257913816	190251557	181326509	333025190	269337609	390508728
1176	D9PYG4	D9PYG4	D9PYG4_METTM		nop10		Ribosome biogenesis protein Nop10	29795180	47355200	42080020	83168130	84816273	91166110	64679717	34330719	49986513
1177	D9PYG5	D9PYG5	D9PYG5_METTM		eif2a		Translation initiation factor 2 subunit alpha	7.79278e+07	73267658	53953543	82896120	76947790	8.29401e+07	1.14434e+08	75677717	150455736
1178	D9PYG6	D9PYG6	D9PYG6_METTM		rps27e		30S ribosomal protein S27e	556554082	733172509	652750093	4.74297e+08	5.23174e+08	4.78893e+08	3.63018e+08	274198649	350117513
1179	D9PYG7	D9PYG7	D9PYG7_METTM		rpl44e		50S ribosomal protein L44e	188451978	222563248	203987116	228502341	245721490	226590401	208685980	51312118	113974203
1180	D9PYG8	D9PYG8	D9PYG8_METTM		MTBMA_c16970		Uncharacterized protein	64941461	66060730	53890620	43570348	43601166	37602000	3.03071e+07	14611135	2.45634e+07
1181	D9PYG9	D9PYG9	D9PYG9_METTM		pcn		DNA polymerase sliding clamp	148696328	124264340	85011892	233610020	196771748	240341981	257486052	1.76421e+08	291518877
1182	D9PYH1	D9PYH1	D9PYH1_METTM		rpoM		Transcription elongation factor IIS/RNA polymerase subunit homolog	127629801	167510142	148899559	100685609	80049807	82176666	9787598	11385564	16602230
1183	D9PYH2	D9PYH2	D9PYH2_METTM		MTBMA_c17010		Predicted ADP-ribose pyrophosphatase	17078681	24619185	13412617	40417120	32045118	28326242	24405816	13325025	25436470
1184	D9PYH3	D9PYH3	D9PYH3_METTM		MTBMA_c17020		UPF0215 protein MTBMA_c17020	24524565	25100240	19395510	65253112	56595073	58123607	71954571	49650457	73972362
1185	D9PYH4	D9PYH4	D9PYH4_METTM		rpoL		DNA-directed RNA polymerase	71556475	8.46623e+07	52622967	178574939	138555363	117397410	140729170	110255087	171932600
1186	D9PYH5	D9PYH5	D9PYH5_METTM		csl4		Exosome complex component Csl4	25840604	16123386	13298770	79633777	70543620	77757717	116828792	91944432	137961786
1187	D9PYH6	D9PYH6	D9PYH6_METTM		MTBMA_c17050		2-(3-amino-3-carboxypropyl)histidine synthase	535201	0	0	4112959	2402412	3216230	4466897	3852712	5677841
1188	D9PYH8	D9PYH8	D9PYH8_METTM		srp54		Signal recognition particle 54 kDa protein	35702548	30355542	24962697	97858364	71595404	80112265	85756786	70724731	88763940
1189	D9PYH9	D9PYH9	PUS10_METTM		pus10		tRNA pseudouridine synthase Pus10	29368192	27466859	20965997	86803167	74803372	89611417	71766858	47608680	79027269
1190	D9PYI0	D9PYI0	D9PYI0_METTM		rpl21e		50S ribosomal protein L21e	1701052390	1608425070	1553332380	1954477600	2124267620	1936635100	1868420450	966264108	1488734380
1191	D9PYI1	D9PYI1	D9PYI1_METTM		MTBMA_c17100		Predicted DNA-directed RNA polymerase, subunit F	6.54502e+08	714839463	6.71438e+08	776797574	733732048	7.11675e+08	6.35761e+08	374633700	531790724
1192	D9PYI2	D9PYI2	D9PYI2_METTM		MTBMA_c17110		Predicted RNA-binding protein	2.42874e+08	2.76357e+08	2.42367e+08	476957971	5.13109e+08	532723672	5.24673e+08	256105061	434002482
1193	D9PYI3	D9PYI3	D9PYI3_METTM		rsmA		Probable ribosomal RNA small subunit methyltransferase A	530123	1128308	1693998	13487928	9832385	10366646	22765940	16973368	29575700
1194	D9PYI4	D9PYI4	D9PYI4_METTM		MTBMA_c17130		Uncharacterized protein	16324380	10209190	6104220	9533093	910815	1668014	4115363	1045460	7826708
1195	D9PYI5	D9PYI5	D9PYI5_METTM		MTBMA_c17140		Predicted transcriptional regulator	12817836	20810510	23428780	13821560	11394580	12257866	3714240	1719680	3317210
1196	D9PYI6	D9PYI6	D9PYI6_METTM		MTBMA_c17150		Predicted methyltransferase	17820065	11677544	10874299	42994407	32917645	35634042	45534178	25918540	46467993
1197	D9PYI7	D9PYI7	D9PYI7_METTM		dapF		Diaminopimelate epimerase	159052759	188200759	138210764	173913200	140144243	138698433	127479010	98740229	140888270
1198	D9PYI8	D9PYI8	D9PYI8_METTM		lysA		Diaminopimelate decarboxylase	76685849	70406754	2.95232e+07	115415894	119660898	121089452	125475829	93735121	118874722
1199	D9PYI9	D9PYI9	D9PYI9_METTM		MTBMA_c17180		MutT-related protein	6315991	2639892	1832929	3420240	543027	2.25403e+06	4754870	1190260	1473600
1200	D9PYJ0	D9PYJ0	D9PYJ0_METTM		argD		Acetylornithine aminotransferase	327779288	295659997	250751477	462791536	412020737	468207862	465452394	3.45837e+08	507835991
1201	D9PYJ1	D9PYJ1	D9PYJ1_METTM		MTBMA_c17200		Peptidylprolyl isomerase	858231462	981479955	629923295	579750427	534620014	462067154	1.4355e+08	87093287	127255673
1202	D9PYJ3	D9PYJ3	D9PYJ3_METTM		MTBMA_c17220		Uncharacterized protein	0	0	1416070	0	0	0	824998	2305352	4193122
1203	D9PYJ4	D9PYJ4	D9PYJ4_METTM		MTBMA_c17230		3-methyladenine DNA glycosylase/8-oxoguanine DNA glycosylase	3217241	3375054	3770006	11655867	9154310	9461078	17071831	14208011	23133078
1204	D9PYJ5	D9PYJ5	D9PYJ5_METTM		hisF		Imidazole glycerol phosphate synthase subunit HisF	147688282	176971441	133720298	186464253	1.79844e+08	166475806	125524022	9.34046e+07	129541563
1205	D9PYK0	D9PYK0	D9PYK0_METTM		MTBMA_c17300		Peptidase C39 domain-containing protein	1.42176e+07	16024399	14821470	1811750	2209768	1301320	2253720	262607	2178794
1206	D9PYK1	D9PYK1	D9PYK1_METTM	D9PYK1;D9PYF2	MTBMA_c17310	MTBMA_c17310	Uncharacterized protein	0	158247	2476548	0	0	0	0	1270930	0
1207	D9PYK6	D9PYK6	D9PYK6_METTM		MTBMA_c17360		FwdE-related protein	128506870	201349194	164439598	46654635	30510520	30625590	1.40062e+07	7.06781e+06	7184007
1208	D9PYK7	D9PYK7	D9PYK7_METTM		MTBMA_c17370		Predicted ATP-dependent helicase	1244533	648955	740715	2111317	1271580	1413539	2192670	1361534	2298674
1209	D9PYK8	D9PYK8	D9PYK8_METTM		cbiL		Precorrin-2 C(20)-methyltransferase	6.84081e+07	74031243	50906155	118408756	89019345	91816010	95590341	68861643	99947573
1210	D9PYL1	D9PYL1	D9PYL1_METTM		fprB		Rubrerythrin	5439705480	9281619639	5673910200	9783016153	5370739397	7976418783	3.52424e+09	2104745478	3.11729e+09
1211	D9PYL2	D9PYL2	D9PYL2_METTM		fprC		Rubredoxin-related protein	656276587	1069496520	920481670	207069018	141195184	131577267	34054324	16619917	23273546
1212	D9PYL3	D9PYL3	D9PYL3_METTM		MTBMA_c17430		Uncharacterized protein	3676180	2014630	1227646	5190585	3509431	3493378	11091040	13267776	21151949
1213	D9PYL4	D9PYL4	D9PYL4_METTM		MTBMA_c17440		Predicted dehydrogenase	28915931	15416082	16200516	87829407	78583178	99740015	113361098	95702320	134473348
1214	D9PYL5	D9PYL5	D9PYL5_METTM		MTBMA_c17450		Predicted phosphatase	89867842	79565901	6.33218e+07	75727438	65329146	54769364	28478700	15995002	21672180
1215	D9PYL6	D9PYL6	D9PYL6_METTM		MTBMA_c17460		Uncharacterized protein	46214277	41482488	21122030	24830067	16981025	15905382	3650354	1090710	2774350
1216	D9PYL9	D9PYL9	D9PYL9_METTM		MTBMA_c17490		4Fe-4S domain-containing protein	14177219	17863302	12218262	12769491	12173967	9129477	17850192	12754781	20244797
1217	D9PYM0	D9PYM0	D9PYM0_METTM		MTBMA_c17500		Uncharacterized protein	0	0	0	0	0	0	2324954	2072432	2744720
1218	D9PYM1	D9PYM1	D9PYM1_METTM		feoB2		Ferrous iron transport protein B	14149178	17171984	12867860	482232927	3.51203e+08	460792270	554455573	2.80925e+08	571971960
1219	D9PYM2	D9PYM2	D9PYM2_METTM		feoA		Ferrous iron transport protein A	1212540	1622460	1394180	635882040	614309072	626062990	231151405	158742704	280131657
1220	D9PYM4	D9PYM4	D9PYM4_METTM		MTBMA_c17540		Uncharacterized protein	3681734	3393550	3670090	0	0	0	0	0	0
1221	D9PYM5	D9PYM5	D9PYM5_METTM		MTBMA_c17550		Predicted protease	1650220	0	0	2851300	2619620	2519780	0	1375270	0
1222	D9PYM6	D9PYM6	D9PYM6_METTM		moeA2		Molybdenum cofactor biosynthesis protein	57159560	93345115	31620017	76765183	71993867	103267649	68643267	47059999	110622508
1223	D9PYM7	D9PYM7	D9PYM7_METTM		MTBMA_c17570		Predicted ABC transporter, ATPase component	4189372	739018	1623893	21638412	19216279	14745060	25849500	12704760	25777724
1224	D9PYN4	D9PYN4	D9PYN4_METTM		MTBMA_c17640		UPF0127 protein MTBMA_c17640	29825014	21334765	16982687	33405808	27503750	29023393	45483697	27636841	26032454
1225	D9PYN5	D9PYN5	D9PYN5_METTM		MTBMA_c17650		Uncharacterized protein	151262489	145015111	107916107	76703916	72152421	72004556	48278749	2.53837e+07	38795519
1226	D9PYN6	D9PYN6	D9PYN6_METTM		MTBMA_c17660		Uncharacterized protein	2076337	629118	299015	9628055	5086723	4785070	18912119	11439189	12820499
1227	D9PYP0	D9PYP0	D9PYP0_METTM		radA		DNA repair and recombination protein RadA	107648481	99362470	96570179	160904046	128664812	1.41912e+08	1.13806e+08	83141927	118029089
1228	D9PYP1	D9PYP1	D9PYP1_METTM		MTBMA_c17710		Predicted replication factor A	218747928	186517635	1.56145e+08	503894964	404977875	462895969	626302422	4.75168e+08	727873103
1229	D9PYP2	D9PYP2	D9PYP2_METTM		leuC		3-isopropylmalate dehydratase large subunit	154007579	138913288	117944001	331161900	310394180	355075140	300642699	226281957	348526488
1230	D9PYP3	D9PYP3	D9PYP3_METTM		leuD2		3-isopropylmalate dehydratase small subunit	461532480	568232989	481738066	896836277	790887578	723375844	6.72997e+08	445050310	685236858
1231	D9PYP4	D9PYP4	D9PYP4_METTM	D9PVI4;D9PYP4	leuB	MTBMA_c06370;leuB	Predicted 3-isopropylmalate dehydrogenase	56629070	56126849	38347170	60603796	52889269	49224947	46793446	33697925	52106391
1232	D9PYP5	D9PYP5	D9PYP5_METTM		iscS		Cystein desulfurase	273764957	3.44424e+08	211345516	378311360	331902823	2.78458e+08	228210754	115112337	204103772
1233	D9PYP6	D9PYP6	D9PYP6_METTM		ribH		6,7-dimethyl-8-ribityllumazine synthase	567000200	722513345	574168603	856341668	624562252	532031739	481745580	348058241	520003626
1234	D9PYP7	D9PYP7	D9PYP7_METTM		MTBMA_c17770		Predicted DNA-binding protein	62220307	58886921	44150715	125099392	106523545	102257438	128740292	85132802	155850449
1235	D9PYP8	D9PYP8	D9PYP8_METTM		MTBMA_c17780		Predicted glycosyl transferase	781090	622909	0	1464950	736833	1.08574e+06	1931670	4456280	533225
1236	D9PYP9	D9PYP9	D9PYP9_METTM		purE2		N5-carboxyaminoimidazole ribonucleotide mutase	7227171	1414177	1044934	39572036	32244987	38853780	77646441	66330453	82440196
1237	D9PYQ0	D9PYQ0	D9PYQ0_METTM		MTBMA_c17800		UbiD-related decarboxylase	153408575	116400579	103170702	354094365	314810600	358633899	429324552	330125326	484464258
1238	D9PYQ1	D9PYQ1	D9PYQ1_METTM		MTBMA_c17810		Predicted glycyl radical-activating enzyme	6304850	6458115	6363569	4973450	3938020	3850040	4095227	4414690	5373453
1239	D9PYQ3	D9PYQ3	D9PYQ3_METTM		cbiX		Sirohydrochlorin cobaltochelatase	329037453	360609770	256352010	264266081	225789666	205133410	54305980	30506637	45280399
1240	D9PYQ4	D9PYQ4	D9PYQ4_METTM		MTBMA_c17840		Predicted nucleic acid-binding protein	318119937	403285170	312360245	581260789	589904513	537802071	479085828	315158688	432008668
1241	D9PYQ8	D9PYQ8	D9PYQ8_METTM		MTBMA_c17880		Predicted transporter protein	0	0	0	822015	346583	0	1355970	683632	1642160
1242	D9PYQ9	D9PYQ9	D9PYQ9_METTM		MTBMA_c17890		RCK C-terminal domain-containing protein	33182067	29302803	19652484	124080416	1.05439e+08	131210378	2.32412e+08	1.71129e+08	253250018
1243	D9PYR0	D9PYR0	D9PYR0_METTM		cbiH		Precorrin-3B C17 methylase	47090612	27945777	24771590	76319713	67962747	87398571	103779667	6.65623e+07	109346271
1244	D9PYR1	D9PYR1	D9PYR1_METTM		MTBMA_c17910		Uncharacterized protein	15031438	12175660	9030550	48663867	45742630	54830290	35067527	21195740	27164860
1245	D9PYR2	D9PYR2	D9PYR2_METTM		polB		DNA polymerase II small subunit	11997920	8261462	8782154	11240382	6256193	10385639	3237501	2917879	2740080
1246	D9PYR3	D9PYR3	D9PYR3_METTM		MTBMA_c17930		L-fuculose phosphate aldolase	21601853	26166420	20480665	15572814	18076858	17837690	9454709	7468196	10375470
1247	D9PYR4	D9PYR4	D9PYR4_METTM		MTBMA_c17940		UPF0147 protein MTBMA_c17940	1368772055	849394000	1731363100	800639212	867387130	850417870	471581703	253622224	375115078
1248	D9PYR5	D9PYR5	D9PYR5_METTM		cbiG		Cobalamin biosynthesis protein	0	0	0	5887316	2758071	5912712	2192787	4331666	1759557
1249	D9PYR7	D9PYR7	D9PYR7_METTM		MTBMA_c17970		Uncharacterized protein	64728436	59117667	4.45876e+07	85094061	72323106	65708056	70309447	40009690	67344600
1250	D9PYR8	D9PYR8	D9PYR8_METTM		cdc61		ORC1-type DNA replication protein	7975319	16638909	2.2788e+07	19705067	21164018	27768941	26075526	1.90656e+07	25309591
1251	D9PYR9	D9PYR9	D9PYR9_METTM		pyrB		Aspartate carbamoyltransferase	20639789	13312279	12020771	70296949	52119705	66689524	94846265	67401400	99510687
1252	D9PYS0	D9PYS0	D9PYS0_METTM		MTBMA_c00030		Predicted methyltransferase	33817451	29615233	23908439	54189710	54551430	56550656	41647360	30511403	42237520
1253	D9PYS1	D9PYS1	D9PYS1_METTM		MTBMA_c00040		Predicted helicase	5385723	24105351	20162407	28338560	4.31635e+07	48103967	35882643	12023693	29098436
1254	D9PYS3	D9PYS3	D9PYS3_METTM		MTBMA_c00060		Peroxiredoxin-related protein	0	0	0	1200013	823881	489407	3655441	1.40751e+06	4422382
1255	D9PYS4	D9PYS4	D9PYS4_METTM		MTBMA_c00070		Uncharacterized protein	12590847	14292556	8.87048e+06	8.13257e+06	6.03321e+06	5717424	6601920	1798092	6143200
1256	D9PYS5	D9PYS5	D9PYS5_METTM		MTBMA_c00080		GAF domain-containing protein	6542078	1038384	0	12203661	12870060	17119375	26625378	2.19349e+07	29362563
1257	D9PYS6	D9PYS6	D9PYS6_METTM		MTBMA_c00090		AcnX domain-containing protein	53459186	47678702	38341900	97549221	87320787	102403259	86795753	69065194	97354326
1258	D9PYS7	D9PYS7	D9PYS7_METTM		MTBMA_c00100		Predicted single-stranded-DNA-specific exonuclease	92588064	1167750	4113951	64716777	54246875	64674088	71940788	60393581	82445175
1259	D9PYS8	D9PYS8	D9PYS8_METTM		rps15		30S ribosomal protein S15	559943083	608117376	502620144	781460816	728071893	668272996	474893832	248949091	3.74903e+08
1260	D9PYS9	D9PYS9	IXTPA_METTM		MTBMA_c00120		dITP/XTP pyrophosphatase	155280931	178035890	148516911	281717174	240446906	239041631	188575065	133096530	191575918
1261	D9PYT0	D9PYT0	D9PYT0_METTM		MTBMA_c00130		Probable bifunctional tRNA threonylcarbamoyladenosine biosynthesis protein	92166593	40071278	65812881	179884453	175782790	187741401	198975914	148281498	214201556
1262	D9PYT1	D9PYT1	D9PYT1_METTM		MTBMA_c00140		UPF0284 protein MTBMA_c00140	55938113	55992857	39530060	41446403	38293305	36271771	21108505	13729643	27203958
1263	D9PYT3	D9PYT3	D9PYT3_METTM		uppP		Undecaprenyl-diphosphatase	0	0	0	2020654	0	558459	2450986	2525950	4259460
1264	D9PYT4	D9PYT4	D9PYT4_METTM		ilvE		Branched-chain-amino-acid aminotransferase	102161836	94330500	76248856	173437328	135700930	146478275	183128147	151749949	200278543
1265	D9PYT6	D9PYT6	D9PYT6_METTM		MTBMA_c00210		Mrr_cat domain-containing protein	1377920	0	2134720	12335433	10150776	12372680	10696024	15685473	22892730
1266	D9PYT7	D9PYT7	D9PYT7_METTM		surE		5'-nucleotidase SurE	26639900	42507700	39305018	53793701	45799908	49302693	41244046	24832933	36950927
1267	D9PYU2	D9PYU2	D9PYU2_METTM		MTBMA_c00270		Predicted small nuclear ribonucleoprotein	46402837	44581782	43003681	31365104	25698487	24244911	19537078	11466540	1.87544e+07
1268	D9PYU3	D9PYU3	D9PYU3_METTM		MTBMA_c00280		UPF0285 protein MTBMA_c00280	58524613	74810770	6.03042e+07	64851457	53479148	6.00097e+07	67694293	5.67845e+07	79281507
1269	D9PYU4	D9PYU4	D9PYU4_METTM		ilvC		Ketol-acid reductoisomerase (NADP(+))	633010641	686729865	644877996	993888130	826353539	8.4454e+08	1217743929	9.99867e+08	1.40351e+09
1270	D9PYU5	D9PYU5	D9PYU5_METTM		ilvH		Acetolactate synthase, small subunit	19839213	12134321	11304189	23221979	20649151	20373295	33840700	25453998	3.12493e+07
1271	D9PYU6	D9PYU6	D9PYU6_METTM		ilvB		Acetolactate synthase	6.56404e+07	3.9978e+07	35267012	195253482	147074710	175359837	203664098	143714162	217018262
1272	D9PYU7	D9PYU7	D9PYU7_METTM		purD		Phosphoribosylamine--glycine ligase	658165728	716298774	427113512	603705779	515897505	492446123	367474444	265461461	363214547
1273	D9PYU8	D9PYU8	D9PYU8_METTM		argF		Ornithine carbamoyltransferase	33229149	27631580	21300825	31461122	33026161	39624891	49848537	43079672	58733610
1274	D9PYU9	D9PYU9	D9PYU9_METTM		argS		Arginine--tRNA ligase	1.40414e+08	139516618	113610065	210468915	199772149	231359300	242123717	166852305	2.78357e+08
1275	D9PYV0	D9PYV0	D9PYV0_METTM		MTBMA_c00350		Predicted signal peptidase	23235534	26214964	23575356	56509498	41888520	46827913	72168813	48878448	71463703
1276	D9PYV1	D9PYV1	D9PYV1_METTM		ilvD		Dihydroxy-acid dehydratase	188871870	200072216	153636545	246647169	258281133	251492040	267266861	2.22088e+08	287787761
1277	D9PYV3	D9PYV3	D9PYV3_METTM		MTBMA_c00380		Cupin_2 domain-containing protein	653884257	718864746	563431993	759119107	666696732	585619353	443779396	277434205	357014215
1278	D9PYV4	D9PYV4	D9PYV4_METTM		hcp		Hydroxylamine reductase	29318395	21910416	21298492	25274070	29548619	3.06779e+07	5.11289e+07	42596785	59588199
1279	D9PYV5	D9PYV5	D9PYV5_METTM		MTBMA_c00400		Predicted transcriptional regulator	23413230	25314900	18314897	17447500	17488650	17939724	1.95071e+07	1.12909e+07	23384004
1280	D9PYV6	D9PYV6	D9PYV6_METTM		thrS		Threonine--tRNA ligase	103750900	80886028	61074296	319525214	262124635	3.04742e+08	3.7873e+08	2.68577e+08	431347304
1281	D9PYV7	D9PYV7	D9PYV7_METTM		MTBMA_c00420		Predicted ATPase	16276869	16174476	1.47452e+07	98912410	74555547	8.67804e+07	96961205	72534287	97980051
1282	D9PYV8	D9PYV8	D9PYV8_METTM		MTBMA_c00430		Uncharacterized protein	35727840	50907905	45372003	33961738	30787401	2.73965e+07	1.06437e+07	7605824	8975133
1283	D9PYW1	D9PYW1	D9PYW1_METTM		cbiA		Cobyrinate a,c-diamide synthase	2123649	1190540	2784990	28149951	19944024	24671161	30647079	20958220	30282082
1284	D9PYW3	D9PYW3	D9PYW3_METTM		MTBMA_c00480		Uncharacterized protein	2284540	546787	1184070	6538518	2.70144e+06	4137246	6776722	3015484	5996735
1285	D9PYW6	D9PYW6	D9PYW6_METTM		MTBMA_c00510		Glutamine amidotransferase-related protein	4029819	2367770	957703	8235513	1180691	6472610	1.00397e+07	3933130	5.50209e+06
1286	D9PYW7	D9PYW7	D9PYW7_METTM		hisB		Imidazoleglycerol-phosphate dehydratase	141325992	146652489	104195232	177949850	174749289	158771559	143748393	94175268	156171330
1287	D9PYW8	D9PYW8	D9PYW8_METTM		MTBMA_c00530		Ferredoxin	65059155	74287897	63945243	95061996	111317475	115552700	64198211	3.68553e+07	66441037
1288	D9PYW9	D9PYW9	D9PYW9_METTM		MTBMA_c00540		Predicted transporter protein	1387870	2988647	1259682	12242465	10058845	10815105	29702540	22410536	31842803
1289	D9PYX1	D9PYX1	D9PYX1_METTM		MTBMA_c00560		Predicted iron-sulfur flavoprotein	66945794	79439172	61568696	115455009	109970459	104446868	106102670	73148259	111804196
1290	O33174	O33174	HPRT_METTM		hpt		Hypoxanthine/guanine phosphoribosyltransferase	34609583	44154157	20163436	60582938	49257314	43091806	12242631	5.32987e+06	14618098
1291	P0C0K9	P0C0K9	NAC_METTM		nac		Nascent polypeptide-associated complex protein	172299877	184798956	139579375	173951239	127855238	127073009	59732705	47392985	51449714
1292	P0C882	P0C882	GGGPS_METTM		MTBMA_c09410		Geranylgeranylglyceryl phosphate synthase	1.02208e+08	1.25365e+08	103203943	172969866	1.44316e+08	122761122	1.15537e+08	87380380	1.14695e+08
1293	P11558	P11558		P11558;A0A097C0V5;S6BNL3				34265181525	31588853490	30142946310	1.73279e+10	17059358082	1.76441e+10	17199221109	13382432637	16279697307
1294	P11560	P11560	MCRB_METTM		mcrB		Methyl-coenzyme M reductase I subunit beta	3.63185e+09	3345182512	2916402640	2399861313	1971752684	2161661020	2565327396	9.22361e+08	2.60818e+09
1295	P11562	P11562	MCRG_METTM	P11562;C6EVZ6	mcrG	mcrG	Methyl-coenzyme M reductase I subunit gamma	3.24292e+10	36642031662	1.98539e+10	2.02275e+10	17545400216	16336249492	14218273612	9149096979	13403307792
1296	P11564	P11564	MCRD_METTM		mcrD		Methyl-coenzyme M reductase I operon protein D	197116093	198084843	121387090	134317070	120814944	124648262	3.8741e+07	20719575	3.66173e+07
1297	P11566	P11566	MCRC_METTM		mcrC		Methyl-coenzyme M reductase I operon protein C	11200123	6106430	6136713	27502494	2.09884e+07	3.13795e+07	36644706	2.65166e+07	45596522
1298	P14932	P14932	Y2001_METTM	P14932;Q9V2V1	MTBMA_p00010	MTBMA_p00010	Uncharacterized protein MTBMA_p00010	197345364	111754071	113923439	252727670	2.28822e+08	230002502	192091768	120917020	1.693e+08
1299	P26498	P26498	METK_METTM		mat		S-adenosylmethionine synthase	281846126	282039246	242338113	497252823	468141824	448438805	411484119	3.10776e+08	425606630
1300	P26499	P26499	SYI_METTM		ileS		Isoleucine--tRNA ligase	120437962	80586334	59355634	203465928	193138185	251086572	302479166	2.2229e+08	3.08922e+08
1301	P26500	P26500	PURL_METTM		purL		Phosphoribosylformylglycinamidine synthase subunit PurL	1.37732e+08	141648024	116404926	271256620	219922839	284623214	283250446	211618523	314681850
1302	P26920	P26920	TRPA_METTM		trpA		Tryptophan synthase alpha chain	79809283	89296098	51047105	77785851	64434983	64119766	61028557	34608716	58359076
1303	P26921	P26921	TRPB2_METTM		trpB2		Tryptophan synthase beta chain 2	54481838	50093255	38765758	51417881	53076726	50700337	55155539	3.35931e+07	54320188
1304	P26923	P26923	TRPG_METTM		trpG		Anthranilate synthase component 2	25167275	29549261	21794721	21841042	17281071	13232839	1046190	897349	3661504
1305	P26925	P26925	TRPD_METTM		trpD		Anthranilate phosphoribosyltransferase	118805195	128213900	86606265	97322658	84474739	93083837	70286294	3.23856e+07	70471343
1306	P26939	P26939	TRPC_METTM		trpC		Indole-3-glycerol phosphate synthase	57948610	59480368	32655778	57110600	42485771	43249521	35528870	22119173	33615410
1307	P26940	P26940	TRPE_METTM		trpE		Anthranilate synthase component 1	20759629	1.42993e+07	11790543	37879975	30910658	3.26344e+07	29607848	17995502	26390564
1308	P26941	P26941	TRPF_METTM		trpF		N-(5'-phosphoribosyl)anthranilate isomerase	43130540	53314211	3.12781e+07	35659199	22906242	22380005	5540730	3104876	5817427
1309	P32440	P32440	HMD_METTM		hmd		5,10-methenyltetrahydromethanopterin hydrogenase	2.31676e+09	2.63565e+09	1753777187	1.10766e+09	9.22211e+08	8.74928e+08	626849554	398844807	603121995
1310	P42035	P42035	THIO_METTM		MTBMA_c12030		Probable Thioredoxin	1736354859	1689553938	2046746721	1648816683	2074015248	1707169920	939423072	627273221	843290054
1311	P42809	P42809	HEM1_METTM		hemA		Glutamyl-tRNA reductase	2539739	1375360	1101360	18454458	11057068	16963730	30621734	14120675	32861709
1312	P42811	P42811	PRS2_METTM		MTBMA_c13930		Putative 26S proteasome regulatory subunit homolog MTBMA_c13930	10777622	11985179	7327094	20667712	16670219	15103805	2179915	1001520	2095229
1313	P50436	P50436	GLYA_METTM		glyA		Serine hydroxymethyltransferase	192737027	1.71046e+08	1.20652e+08	194457877	176366638	2.07846e+08	196109416	135006770	205207349
1314	P51616	P51616	MCH_METTM		mch		Methenyltetrahydromethanopterin cyclohydrolase	2333079167	2336312538	1788308926	1321593782	1005108166	1031822142	1.0611e+09	719349314	970066674
1315	P55299	P55299	METE_METTM		metE		Methionine synthase	45233824	45735230	35539510	61201424	52541534	53848336	45683793	31314719	44154474
1316	P55300	P55300	MTD_METTM		mtd		F420-dependent methylenetetrahydromethanopterin dehydrogenase	5282801670	4644344610	3682110612	2852952346	2377805680	2673447651	2947879638	2159491339	3114803495
1317	P56811	P56811	TFX_METTM		tfx		DNA-binding protein Tfx	10328882	3640021	6536664	48984537	46570471	57952609	61500670	53475330	66271681
1318	P58815	P58815	MCRX_METTM	P58815;S6CDK2	mrtA	mrtA	Methyl-coenzyme M reductase II subunit alpha	8961555158	9.56799e+09	7.68661e+09	5734178035	4594982812	4661805698	4093894674	2700629560	3898194974
1319	P58816	P58816	MCRZ_METTM		mrtG		Methyl-coenzyme M reductase II subunit gamma	23077973871	23637997468	19705736162	11993122857	10538250306	8716590034	5440091545	3.68207e+09	4868488417
1320	P58818	P58818	PHR_METTM		phr		Deoxyribodipyrimidine photo-lyase	334869	0	0	578331	388843	1486737	3070421	2931628	4920830
1321	P60227	P60227	MVHA_METTM		mvhA		F420-non-reducing hydrogenase subunit A	3977565435	3896428833	3290192119	1610073488	1321040943	1435091444	811024632	5.52406e+08	8.44597e+08
1322	P60232	P60232	MVHB_METTM		mvhB		Polyferredoxin protein MvhB	1874768899	2161197484	1506086013	1083399272	856410895	8.90692e+08	459322922	3.10512e+08	455686158
1323	P60238	P60238	MVHD_METTM		mvhD		F420-non-reducing hydrogenase iron-sulfur subunit D	1642498316	1533870954	1182274567	725692665	513627453	567849829	543811880	372885143	586671412
1324	P60239	P60239	MVHG_METTM		mvhG		F420-non-reducing hydrogenase subunit G	2558440007	2982812467	2027162991	1114950699	843941133	831488995	385542390	231221577	3.66419e+08
1325	P61937	P61937	FMDC_METTM		fmdC		Molybdenum-containing formylmethanofuran dehydrogenase 1 subunit C	2846318958	2774343340	2424891736	1829029668	1297442976	1518382465	844063584	5.98491e+08	896971823
1326	P80183	P80183	MTRD_METTM		mtrD		Tetrahydromethanopterin S-methyltransferase subunit D	54088940	20133440	20073020	138414300	79888460	99579620	161247000	102407270	143122900
1327	P80184	P80184	MTRA1_METTM		mtrA1		Tetrahydromethanopterin S-methyltransferase subunit A 1	799898082	634326747	435618309	800383823	536323861	581274363	642056864	489479699	630790130
1328	P80185	P80185	MTRC_METTM		mtrC		Tetrahydromethanopterin S-methyltransferase subunit C	156184830	94144070	111313709	362610844	224920997	243642600	419781470	274445792	389220171
1329	P80186	P80186	MTRE_METTM		mtrE		Tetrahydromethanopterin S-methyltransferase subunit E	141700074	70482400	74348620	346522519	1.93069e+08	222517313	356746252	302746898	323934596
1330	P80187	P80187	MTRH_METTM		mtrH		Tetrahydromethanopterin S-methyltransferase subunit H	6819822344	5268498209	6595364019	4616961589	4982240645	4444244788	3499668541	2653919587	2988495760
1331	P80305	P80305	TYSY_METTM		thyA		Putative thymidylate synthase	27690238	31884500	22086290	33234890	29713331	29266970	27221850	17550890	26582103
1332	P80900	P80900	PORA_METTM		porA		Pyruvate synthase subunit PorA	53817254	48775761	44981829	90912779	71874899	78386677	91280070	72140786	101673944
1333	P80901	P80901	PORB_METTM		porB		Pyruvate synthase subunit PorB	128456958	131138322	108668144	169113433	1.60616e+08	172688644	195752008	134596500	222241145
1334	P80902	P80902	PORC_METTM		porC		Pyruvate synthase subunit PorC	334940598	432655523	323432403	508347072	482874897	460757192	431025265	285486078	382690269
1335	P80903	P80903	PORD_METTM		porD		Pyruvate synthase subunit PorD	4.86523e+08	503932900	442947925	470617297	474583682	469924826	255260755	100486605	229608795
1336	P80904	P80904	KORA_METTM		korA		2-oxoglutarate synthase subunit KorA	45432965	30398644	25896958	103955066	97814335	125711920	1.6439e+08	115427510	179711909
1337	P80905	P80905	KORB_METTM		korB		2-oxoglutarate synthase subunit KorB	59958213	63212368	55134183	114090480	86034177	106300948	1.43219e+08	1.00015e+08	137699710
1338	P80906	P80906	KORC_METTM		korC		2-oxoglutarate synthase subunit KorC	49598751	56263224	41015835	76794502	73085217	79494910	92875617	64174852	84316726
1339	P80907	P80907	VORA_METTM		vorA		Ketoisovalerate oxidoreductase subunit VorA	85443461	66737259	65296978	235268203	190081292	240507231	297073818	174967364	284185425
1340	P80908	P80908	VORB_METTM		vorB		Ketoisovalerate oxidoreductase subunit VorB	1.12992e+07	5084141	6781194	61361648	58830203	7.05383e+07	118487510	66518483	117362705
1341	P80909	P80909	VORC_METTM		vorC		Ketoisovalerate oxidoreductase subunit VorC	183267984	201896667	148419140	249875769	213885650	191380050	72675090	39919008	61830472
1342	P80910	P80910	IORA_METTM		iorA		Indolepyruvate oxidoreductase subunit IorA	38360973	29061414	25356545	110617199	132550250	136964087	96782562	80892960	103521426
1343	P80911	P80911	IORB_METTM		iorB		Indolepyruvate oxidoreductase subunit IorB	2.6831e+07	10328878	9053770	58949080	34988956	46123734	27507861	17092510	31356488
1344	Q50497	Q50497	FPRA_METTM		fprA		Type A flavoprotein FprA	3.44918e+09	3563734824	3301728177	5664490949	4802124120	4.85443e+09	5973652032	3923769624	6.06508e+09
1345	Q50543	Q50543	SYE_METTM		gltX		Glutamate--tRNA ligase	91978671	60744208	6.41429e+07	1.57153e+08	139807200	169922961	2.66182e+08	177938973	318324223
1346	Q50744	Q50744	MER_METTM		mer		5,10-methylenetetrahydromethanopterin reductase	15135350205	12698392252	1.10281e+10	5.59904e+09	5217090669	4830431947	3669009943	2480515792	3.4587e+09
1347	Q50746	Q50746	MOAA_METTM		moaA		Probable GTP 3',8-cyclase	1886733	1205425	1.08318e+06	12755112	6891147	7685398	2492553	2290570	2889694
1348	Q50754	Q50754	HDRC_METTM		hdrC		H(2):CoB-CoM heterodisulfide,ferredoxin reductase subunit C	10545104827	11751910323	1.02926e+10	2633751406	2418475768	2311543831	1329397142	833392738	1290082492
1349	Q50755	Q50755	HDRB_METTM		hdrB		H(2):CoB-CoM heterodisulfide,ferredoxin reductase subunit B	2295375251	2521191049	1858656335	750426793	6.88285e+08	650987154	372147804	2.16607e+08	3.74965e+08
1350	Q50756	Q50756	HDRA_METTM		hdrA		H(2):CoB-CoM heterodisulfide,ferredoxin reductase subunit A	3654122309	2.75042e+09	2.22513e+09	1808468550	1.49273e+09	1734884515	1426797524	1.02006e+09	1.56651e+09
1351	Q50773	Q50773	MTRF_METTM		mtrF		Tetrahydromethanopterin S-methyltransferase subunit F	541032474	549476930	543157627	444007787	411268159	439251573	276349984	143268067	196887379
1352	Q50774	Q50774	MTRG_METTM		mtrG		Tetrahydromethanopterin S-methyltransferase subunit G	526391859	447786281	334699710	439983345	315348300	359726490	422308165	291845007	397884113
1353	Q50777	Q50777	Y1538_METTM		MTBMA_c15380		Universal stress protein MTBMA_c15380	2.15248e+08	229775634	139626720	292863560	223645879	198566400	166270127	72843905	1.60598e+08
1354	Q50785	Q50785;D9PWL9	NIFH1_METTM		nifH1		Nitrogenase iron protein 1	0	0	0	3626705	0	0	0	0	0
1355	Q50801	Q50801	Y583_METTM		MTBMA_c05830		Putative ABC transporter ATP-binding protein MTBMA_c05830	64661361	80130734	65320221	118009953	109629770	102482409	102837816	67650091	102229005
1356	Q53479	Q53479	IDSA_METTM		idsA		Short chain isoprenyl diphosphate synthase	335010655	3.7579e+08	215676922	495145454	406747561	3.88516e+08	505575537	3.53179e+08	502214539
1357	Q57109	Q57109	TDXH_METTM		MTBMA_c06100		Peroxiredoxin	9.08121e+08	809028740	682846815	856481273	7.15809e+08	794144490	1321790994	956223660	1435456623
1358	Q59579	Q59579	FWDC_METTM		fwdC		Tungsten-containing formylmethanofuran dehydrogenase 2 subunit C	12070515784	11943092741	8649355192	10999011473	7532684291	6746320184	1869896234	1230043558	1567194369
1359	Q59584	Q59584	MTRB_METTM		mtrB		Tetrahydromethanopterin S-methyltransferase subunit B	1319887660	1324164320	1133941140	903742980	683978350	650567630	815332400	540532870	763372140
1360	Q59587	Q59587	RISC_METTM		ribC		Riboflavin synthase	143797590	160980633	122687573	229492385	227994984	210390752	153621998	120726077	153973005
1361	Q60036	Q60036	SODF_METTM		sod		Superoxide dismutase [Fe]	88356237	99167070	82970120	142816240	142721740	175623380	140267220	111823380	161672940
1362	Q9P9J4	Q9P9J4	FTRL_METTM		ehaS		Formylmethanofuran--tetrahydromethanopterin formyltransferase-like protein	91799415	113412579	71025339	127370313	115180946	113883886	7.44749e+07	49450896	71235395
1363	Q9V2U9	Q9V2U9	Q9V2U9_METTF				Excisionase-like protein	1083571641	1103857652	1074949285	1764016753	1714741500	1744364781	2186991625	1427144985	2216272234
1364	S6BNL3	S6BNL3	S6BNL3_9EURY		mcrA		Coenzyme-B sulfoethylthiotransferase (Fragment)	20441500	22182970	23879400	12437940	8261520	9446260	10302710	8158046	11072410
1365	S6CDK2	S6CDK2	S6CDK2_9EURY		mrtA		Coenzyme-B sulfoethylthiotransferase (Fragment)	10692610	11817660	11430810	9551090	8191610	6998430	6369350	3843571	6056090
