# Supplementary material for: Electron flow in hydrogenotrophic methanogens under nickel limitation
Source: Nature. 2025 Jul 2;644(8076):490–6. doi: 10.1038/s41586-025-09229-y (PMC12350162; doi:10.1038/s41586-025-09229-y)
Supplement: Supplementary file 5 — Source Data Fig. 1 and Source Data Extended Data Fig. 1 [file 41586_2025_9229_MOESM5_ESM.zip › Source_Data_Fig_1_and_Extended_Data_Fig_1/Source_Data_for_Fig._1_and_ED_Fig._1_(H2-CO2_limitation).xlsx]

## Sheet: report_SQ_final_convert
								H2CO2 concentrations (%)
								100	50	50	50	25	25	25
								4.18762e+11	3.18351e+11	2.99638e+11	3.11239e+11	2.36497e+11	2.20131e+11	2.34451e+11
	Protein.Group	Protein.Ids	Protein.Names	RazorP	Genes	RazorG	First.Protein.Description	Quantity.FDH-24-1	Quantity.FDH-24-2	Quantity.FDH-24-3	Quantity.FDH-24-4	Quantity.FDH-24-5	Quantity.FDH-24-6	Quantity.FDH-24-7
1	D9PTW9	D9PTW9	D9PTW9_METTM		fae-hps		Bifunctional enzyme Fae/Hps	156670337	84054603	72074148	75303503	92019895	87208186	85616127
2	D9PTX1	D9PTX1	D9PTX1_METTM		trpB		Tryptophan synthase beta chain	210851149	1.16285e+08	109507609	112555727	114135534	110938400	114224320
3	D9PTX2	D9PTX2	D9PTX2_METTM		MTBMA_c00600		Uncharacterized protein	35475460	31634001	29923662	31325485	26145895	24421020	19805439
4	D9PTX3	D9PTX3	D9PTX3_METTM		MTBMA_c00610		Predicted phosphoesterase	3009033	3847501	4294333	3223605	2772220	2626290	3082380
5	D9PTX5	D9PTX5	D9PTX5_METTM		leuA1		Predicted 2-isopropylmalate synthase	57338614	49181841	40905433	42550882	36864591	3.34496e+07	32345698
6	D9PTX7	D9PTX7	D9PTX7_METTM		albA		DNA/RNA-binding protein Alba	756858900	568935440	519411840	509671700	327128990	318750801	264944615
7	D9PTX8	D9PTX8	D9PTX8_METTM		MTBMA_c00660		Uncharacterized protein	4794272	20119280	21384144	23833688	16185697	11895405	12959814
8	D9PTX9	D9PTX9	D9PTX9_METTM		MTBMA_c00670		Flavodoxin-like domain-containing protein	7632370	1753403	1592150	2859370	2300454	1272630	1253960
9	D9PTY0	D9PTY0	D9PTY0_METTM		MTBMA_c00680		Uncharacterized protein	7652350	4922650	5667551	5522418	6378215	4696130	6238432
10	D9PTY2	D9PTY2	D9PTY2_METTM		MTBMA_c00700		Predicted ABC transporter, ATPase component	1129640	1468100	2216530	2289590	662563	2020770	756704
11	D9PTZ1	D9PTZ1	D9PTZ1_METTM		MTBMA_c00790		Uncharacterized protein	6241670	8518940	7105260	10169710	4566080	4652750	5718400
12	D9PTZ2	D9PTZ2	D9PTZ2_METTM		ala		Alanine dehydrogenase	13658429	3456148	4705428	3801183	2431758	3792322	2312967
13	D9PTZ3	D9PTZ3	D9PTZ3_METTM		gatA		Glutamyl-tRNA(Gln) amidotransferase subunit A	19820577	7936136	7462980	5269284	5496589	4465126	5126775
14	D9PTZ4	D9PTZ4	D9PTZ4_METTM		MTBMA_c00820		Cobyrinic acid a,c-diamide synthase-related protein	2305303	1173698	1065852	1209156	921854	603974	844417
15	D9PTZ5	D9PTZ5	D9PTZ5_METTM		MTBMA_c00830		KaiC domain-containing protein	49845948	34960119	33101758	32471303	32093917	30625246	34488695
16	D9PTZ6	D9PTZ6	D9PTZ6_METTM		ribB		3,4-dihydroxy-2-butanone 4-phosphate synthase	446284356	185816990	153341511	167007166	139198177	125391410	129771344
17	D9PTZ7	D9PTZ7	D9PTZ7_METTM		ribK		Riboflavin kinase	67482810	42224059	42590490	43418311	23641101	22477192	16457288
18	D9PTZ8	D9PTZ8	D9PTZ8_METTM		sepS		O-phosphoserine--tRNA(Cys) ligase	33868854	2.12493e+07	18545365	19589032	17005314	17242600	19519725
19	D9PU00	D9PU00	TFRA_METTM		tfrA		Fumarate reductase (CoM/CoB) subunit A	109315834	58024466	46877530	48200090	46901304	39211605	38934677
20	D9PU02	D9PU02	D9PU02_METTM		dadD		5'-deoxyadenosine deaminase	111901997	81353609	70539726	84837515	63015749	58914502	71192907
21	D9PU03	D9PU03	D9PU03_METTM		hisG		ATP phosphoribosyltransferase	633261698	515962857	456914261	485639093	418535668	383310020	399043350
22	D9PU04	D9PU04	D9PU04_METTM		MTBMA_c00920		2-hydroxyhepta-2,4-diene-1,7-dioate isomerase-related protein	115472110	69516440	62981270	66333050	58969060	49321060	48739580
23	D9PU05	D9PU05	D9PU05_METTM		leuS		Leucine--tRNA ligase	74261681	53398013	52447319	52960830	41998340	47881760	41945960
24	D9PU07	D9PU07	D9PU07_METTM		nadE		NH(3)-dependent NAD(+) synthetase	68795409	58740483	58159602	60006171	42207670	41946674	40831059
25	D9PU08	D9PU08	D9PU08_METTM		MTBMA_c00960		Predicted arsenate transporting ATPase	95540041	45807143	44652546	43900835	34869938	31846604	28917238
26	D9PU09	D9PU09	D9PU09_METTM	D9PU09;D9PW92	hmdII	hmdII;hmdIII	H2-forming N5,N10-methylenetetrahydromethanopterin dehydrogenase II	561389622	384034335	381269096	379264962	279943948	267138039	286194023
27	D9PU10	D9PU10	D9PU10_METTM		MTBMA_c00980		Predicted cell surface glycoprotein	757526902	1172693233	1088949909	1285334433	1169276449	1.01772e+09	1621961454
28	D9PU11	D9PU11	D9PU11_METTM		cbiE		Precorrin-6Y methylase	4925470	883083	1564370	0	0	0	434095
29	D9PU12	D9PU12	D9PU12_METTM		MTBMA_c01000		Predicted GTP-binding protein	91800550	57334400	54218005	57433511	51380139	42062317	46068451
30	D9PU15	D9PU15	D9PU15_METTM		MTBMA_c01030		Predicted potassium channel protein	5093670	4657080	2788590	9790640	5606530	5367270	4611510
31	D9PU17	D9PU17	D9PU17_METTM		MTBMA_c01050		Predicted nitrogenase molybdenum-iron protein	90864380	66488150	72922910	73854470	61506259	61609962	47761875
32	D9PU18	D9PU18	D9PU18_METTM		MTBMA_c01060		Predicted nucleotidyl transferase	6751469	4162258	4650696	3178560	3314224	2372875	6619289
33	D9PU19	D9PU19	D9PU19_METTM		hisH		Imidazole glycerol phosphate synthase subunit HisH	89853745	53126988	45923431	51414117	50741325	39598889	50756796
34	D9PU20	D9PU20	D9PU20_METTM		MTBMA_c01080		HypE-related protein	134957405	80201108	71707756	79849998	68415732	59073199	65033447
35	D9PU22	D9PU22	D9PU22_METTM		MTBMA_c01110		Coenzyme F390 synthetase	14215400	11221620	9983510	8346780	8470163	7637710	7663780
36	D9PU24	D9PU24	D9PU24_METTM		MTBMA_c01130		UPF0107 protein MTBMA_c01130	62695030	58700720	55375210	58421820	49731170	43531350	45523210
37	D9PU31	D9PU31	D9PU31_METTM		secG		Preprotein translocase subunit SecG	6295630	463802	1107440	697426	1430830	726257	813805
38	D9PU32	D9PU32	D9PU32_METTM		purB		Adenylosuccinate lyase	294428607	182722717	156203244	167440068	148913906	127962357	132188140
39	D9PU33	D9PU33	D9PU33_METTM		MTBMA_c01220		Uncharacterized protein	35761740	23644150	23601770	22830550	27677770	27308630	33234440
40	D9PU34	D9PU34	D9PU34_METTM		nrdD		Anaerobic ribonucleotide-triphosphate reductase	84414195	65235439	67289810	7.6145e+07	45566251	52524044	41407380
41	D9PU37	D9PU37	D9PU37_METTM		MTBMA_c01260		Uncharacterized protein	79709555	42554543	35950674	41829826	26378779	2.37123e+07	22287946
42	D9PU38	D9PU38	D9PU38_METTM		MTBMA_c01270		Uncharacterized protein	61936660	29689550	25129350	27542270	28361910	20659263	29847640
43	D9PU39	D9PU39	D9PU39_METTM		lysS		Lysine--tRNA ligase	22216666	16461951	14336398	13179050	17797620	11366120	18500170
44	D9PU40	D9PU40	D9PU40_METTM		thiC		Phosphomethylpyrimidine synthase	411929154	221557210	209451364	216919723	181291250	170580839	171717672
45	D9PU41	D9PU41	D9PU41_METTM		MTBMA_c01300		Predicted ribokinase	4315164	1667340	1135640	1417120	1319760	1061440	1066230
46	D9PU44	D9PU44	D9PU44_METTM		fdhD		Sulfur carrier protein FdhD	30024409	25929220	31633980	34423307	23400759	26760773	19409684
47	D9PU46	D9PU46	D9PU46_METTM		MTBMA_c01350		Predicted NADH dehydrogenase	205890000	301086200	235447000	302688300	248777600	240991300	216816000
48	D9PU48	D9PU48	D9PU48_METTM		mobB		Predicted molybdopterin-guanine dinucleotide biosynthesis protein B	163002370	149276079	136960560	149342982	122287943	106018756	112066718
49	D9PU51	D9PU51	D9PU51_METTM		fwdF		Tungsten formylmethanofuran dehydrogenase, subunit F	3028260440	1857125365	1764063752	1777413176	1088688574	882020609	982835264
50	D9PU52	D9PU52	D9PU52_METTM		fwdG		Tungsten formylmethanofuran dehydrogenase, subunit G	1380263100	723424791	784235742	769791200	499817378	311087283	532405870
51	D9PU53	D9PU53	D9PU53_METTM		fwdD		Tungsten formylmethanofuran dehydrogenase, subunit D	3928470230	4272875360	3841383920	4007855840	2122591530	1902721933	1797652146
52	D9PU54	D9PU54	D9PU54_METTM		fwdA		Tungsten formylmethanofuran dehydrogenase, subunit A	1442249679	1346774903	1356508741	1360719709	816936056	803741767	827567117
53	D9PU56	D9PU56	D9PU56_METTM		fwdB		Tungsten formylmethanofuran dehydrogenase, subunit B	1064393533	745645059	719192772	709193802	372575742	364269837	386315957
54	D9PU66	D9PU66	D9PU66_METTM		MTBMA_c01550		Uncharacterized protein	2264458600	1917224800	1676005883	1843869555	1368972360	1194998040	1329561211
55	D9PU67	D9PU67	D9PU67_METTM		nrpR		Transcriptional repressor of nif & glnA operons NrpR	6057266	2145538	2080818	2419106	1139785	1396462	2019901
56	D9PU68	D9PU68	D9PU68_METTM		glnA		Glutamine synthetase	51453995	36201760	27069934	33410090	29873981	43862908	33637233
57	D9PU69	D9PU69	D9PU69_METTM		moeB		Predicted molybdopterin biosynthesis protein MoeB	1609910	4557050	3563098	4677260	4945869	4243412	2803618
58	D9PU71	D9PU71	D9PU71_METTM		MTBMA_c01600		Methanogenesis marker protein 8	2221807	464223	1542103	502299	0	680167	0
59	D9PU72	D9PU72	D9PU72_METTM		MTBMA_c01610		CBS domain containing protein	6600250	5179140	5143314	4257054	4547990	5657260	4392810
60	D9PU73	D9PU73	D9PU73_METTM		thiC		Phosphomethylpyrimidine synthase	85653790	71260123	63651482	68623340	59833990	64135707	64637640
61	D9PU74	D9PU74	D9PU74_METTM		MTBMA_c01630		Predicted glutaredoxin	50566872	47620097	42943203	46645334	36080294	31072401	30830526
62	D9PU75	D9PU75	D9PU75_METTM		MTBMA_c01640		Ferredoxin-thioredoxin reductase subunit B	59868690	4.58845e+07	33419884	43924046	39018859	26078270	2.83748e+07
63	D9PU79	D9PU79	D9PU79_METTM		cab		Carbonic anhydrase	23224232	5367589	8222624	5283390	3854390	3446371	1057080
64	D9PU81	D9PU81	D9PU81_METTM	D9PU81;D9PU87	MTBMA_c01700	MTBMA_c01700;glmM	Predicted phosphomannomutase	36581264	20160306	21668979	22028326	19501845	15018987	18524456
65	D9PU84	D9PU84	D9PU84_METTM		hisC		Histidinol-phosphate aminotransferase	42750340	24540862	22974520	24450890	22217838	18561018	21713353
66	D9PU85	D9PU85	D9PU85_METTM		MTBMA_c01740		Predicted carbonic anhydrase/acetyltransferase	24025110	17730230	18593199	17623191	17979485	15299892	19122131
67	D9PU86	D9PU86	D9PU86_METTM		MTBMA_c01750		Bifunctional protein GlmU	154375540	89465330	83269250	84685130	68554830	62832763	69116490
68	D9PU87	D9PU87	D9PU87_METTM		glmM		Probable phosphoglucosamine mutase	43563390	16703418	15514311	15089784	19899060	13298689	14667892
69	D9PU88	D9PU88	D9PU88_METTM		pgm		2,3-bisphosphoglycerate-independent phosphoglycerate mutase	146895780	55186257	48682077	45813235	49480737	44304155	43516117
70	D9PU90	D9PU90	D9PU90_METTM		rps3ae		30S ribosomal protein S3Ae	22591156	12733620	14891407	12904881	15121949	17457580	14074107
71	D9PU91	D9PU91	D9PU91_METTM		MTBMA_c01800		Predicted FeMo cofactor biosynthesis protein	23698694	21809747	18666025	18340261	6993780	5817070	5513996
72	D9PU92	D9PU92	D9PU92_METTM		MTBMA_c01810		Predicted iron-sulfur flavoprotein	339140695	308906352	295956012	320410025	265163394	231822053	260513386
73	D9PU93	D9PU93	D9PU93_METTM		MTBMA_c01820		Probable S-methyl-5'-thioinosine phosphorylase	41589520	20654848	17729049	18337255	18054279	17792198	17103030
74	D9PU94	D9PU94	D9PU94_METTM		rtcB		RNA-splicing ligase RtcB	220287064	132524114	133593551	132885595	1.48569e+08	139436636	143235369
75	D9PU95	D9PU95	D9PU95_METTM		MTBMA_c01840		Protein archease	5370570	4606536	3138905	3120487	1602940	2277665	2632420
76	D9PU97	D9PU97	D9PU97_METTM		cdc62		ORC1-type DNA replication protein	1744765	1333724	1881426	1924010	998707	1656490	1.42785e+06
77	D9PU98	D9PU98	D9PU98_METTM		mptE		6-hydroxymethyl-7,8-dihydropterin pyrophosphokinase	2580270	1143870	0	0	603092	587228	0
78	D9PU99	D9PU99	D9PU99_METTM		MTBMA_c01880		Predicted aminotransferase	598309638	354401111	341605323	353931843	321600040	298357326	296506982
79	D9PUA0	D9PUA0	D9PUA0_METTM		MTBMA_c01890		Predicted acetolactate synthase, large subunit	568107	4608782	1587281	4771262	2734908	3459350	3182040
80	D9PUA1	D9PUA1	D9PUA1_METTM		acsA1		Predicted acetyl-coenzyme A synthetase	26673576	52915751	38294310	36160212	33367427	31034133	38531752
81	D9PUA2	D9PUA2	D9PUA2_METTM		MTBMA_c01910		Predicted deoxycytidine triphosphate deaminase	115339240	45831340	42258512	43088586	35215040	32457910	32778870
82	D9PUA3	D9PUA3	D9PUA3_METTM		MTBMA_c01920		Predicted tautomerase	372009646	176742000	169969391	157368370	43460550	47086725	42249510
83	D9PUA5	D9PUA5	D9PUA5_METTM		ftsY		Signal recognition particle receptor FtsY	80277801	67384287	56658082	64102202	53790147	49393201	42026424
84	D9PUA6	D9PUA6	D9PUA6_METTM		pfdA		Prefoldin subunit alpha	185196925	76021071	69065593	72565193	63338806	46232442	51283243
85	D9PUA7	D9PUA7	D9PUA7_METTM		rplX		50S ribosomal protein L18Ae	1691965640	962205687	824492903	881611357	573360637	555255284	561164985
86	D9PUA8	D9PUA8	D9PUA8_METTM		eif6		Translation initiation factor 6	95841313	64211227	5.72694e+07	58534638	53757343	44717163	46549510
87	D9PUA9	D9PUA9	D9PUA9_METTM		rpl31e		50S ribosomal protein L31e	1111441400	708111200	665645400	696057600	370820700	439903320	252582900
88	D9PUB0	D9PUB0	D9PUB0_METTM		rpl39e		50S ribosomal protein L39e	22441255	12122230	12290652	13815158	10867272	13943948	11959257
89	D9PUB1	D9PUB1	D9PUB1_METTM		MTBMA_c02000		Predicted tRNA methyltransferase subunit	3942910	2027920	2501047	1327460	2277960	2018560	1709053
90	D9PUB2	D9PUB2	D9PUB2_METTM		MTBMA_c02010		DNA-binding protein MTBMA_c02010	1164552101	963848080	858454655	935785990	600926645	691676825	488281694
91	D9PUB3	D9PUB3	D9PUB3_METTM		rps19e		30S ribosomal protein S19e	609088477	432851648	416287299	428644792	403902856	387959897	349525240
92	D9PUB4	D9PUB4	D9PUB4_METTM		MTBMA_c02030		Predicted RNA-binding protein	53352970	34271870	27223250	31072070	34153230	25266075	25854964
93	D9PUB5	D9PUB5	D9PUB5_METTM		rnp4		Ribonuclease P protein component 4	2883393	3001192	2563468	2646133	2045440	1934260	226520
94	D9PUB7	D9PUB7	D9PUB7_METTM		thi4		Thiamine thiazole synthase	23064980	8805220	9.56168e+06	8598042	14188795	13613285	11356091
95	D9PUB8	D9PUB8	D9PUB8_METTM		MTBMA_c02070		GTP-binding protein	13022376	6295050	9162810	10005108	7832310	7198940	7596550
96	D9PUB9	D9PUB9	D9PUB9_METTM		MTBMA_c02080		Uncharacterized protein	247855727	329876630	309395590	338354230	235479250	203782840	229876330
97	D9PUC0	D9PUC0	D9PUC0_METTM		MTBMA_c02090		Oligosaccharyl transferase	16170174	12880950	14483940	14277990	13393487	13449471	23605317
98	D9PUC1	D9PUC1	D9PUC1_METTM		topA		DNA topoisomerase 1	24690880	29199670	27294430	31256380	28700880	28041480	28468940
99	D9PUC2	D9PUC2	D9PUC2_METTM		MTBMA_c02110		Predicted phosphoserine phosphatase	116900438	85267758	74636095	89840082	58644502	61923941	47218068
100	D9PUC3	D9PUC3	D9PUC3_METTM		tbp		TATA-box-binding protein	139279203	70762926	66615505	68006059	52234002	47217857	4.5038e+07
101	D9PUC4	D9PUC4	D9PUC4_METTM		MTBMA_c02130		Uncharacterized protein	11176370	11962979	9231087	11855333	5306717	5960399	5728032
102	D9PUC5	D9PUC5	D9PUC5_METTM		MTBMA_c02140		Predicted adenylate cyclase	118122324	187185471	187353769	189008593	120893400	134695994	123172947
103	D9PUC6	D9PUC6	D9PUC6_METTM		leuA2		Predicted 2-isopropylmalate synthase	8428440	3350800	2840362	2828399	5689456	4162432	2419704
104	D9PUC7	D9PUC7	D9PUC7_METTM		leuC		3-isopropylmalate dehydratase large subunit	50291873	42044538	41298297	47499335	44190814	41323137	45432100
105	D9PUC8	D9PUC8	D9PUC8_METTM		MTBMA_c02170		UTRA domain-containing protein	95697250	43465547	42187909	44026029	35998612	31604236	25393314
106	D9PUD2	D9PUD2	D9PUD2_METTM		ahcY		S-inosyl-L-homocysteine hydrolase	84246558	59467837	47688499	55071513	42678477	32699153	35287042
107	D9PUD4	D9PUD4	D9PUD4_METTM		cdcH		Predicted cell division protein 48	529659390	409638275	406607575	430023587	7.27621e+08	6.47267e+08	7.0222e+08
108	D9PUD7	D9PUD7	D9PUD7_METTM		pelA		Protein pelota homolog	1854460	1418380	998184	1140600	1094100	627516	1230570
109	D9PUE1	D9PUE1	D9PUE1_METTM		MTBMA_c02300		MurG-related protein	13035140	15215420	7213330	6439260	5995210	9755590	3673230
110	D9PUE2	D9PUE2	D9PUE2_METTM		MTBMA_c02310		Dihydrolipoamide dehydrogenase-related protein	23476509	14437070	1.4968e+07	14571255	13170043	10842459	13304231
111	D9PUE3	D9PUE3	D9PUE3_METTM		hypC		Hydrogenase maturation factor HypC	145017420	93597130	79126850	86037405	46097330	36085389	45681910
112	D9PUE4	D9PUE4	D9PUE4_METTM		MTBMA_c02330		Predicted regulatory protein	46142857	28370619	22264300	25133067	14664198	1.15583e+07	13100405
113	D9PUF3	D9PUF3	D9PUF3_METTM		MTBMA_c02430		FeS_assembly_P domain-containing protein	542535226	375039830	384755339	402317971	206110926	191432051	219030706
114	D9PUF5	D9PUF5	D9PUF5_METTM		MTBMA_c02450		Archaeal glutamate synthase [NADPH]	16640986	9423180	9017370	8826405	8306553	7823437	9361965
115	D9PUF6	D9PUF6	D9PUF6_METTM		MTBMA_c02460		Predicted hydrolase	50562100	32595670	29475960	29435700	15378432	15375621	10507192
116	D9PUF8	D9PUF8	D9PUF8_METTM		MTBMA_c02480		Predicted transcription initiation factor IIE, alpha subunit	2633590	2563450	1932560	2200750	2658500	1821900	1795340
117	D9PUG0	D9PUG0	D9PUG0_METTM		MTBMA_c02500		4Fe-4S domain-containing protein	64725639	30586253	30673236	29771900	42948592	34939893	39570852
118	D9PUG1	D9PUG1	D9PUG1_METTM		MTBMA_c02510		Predicted nickel binding GTPase	132015399	77156392	76940018	76625524	70063637	70501515	67356753
119	D9PUG2	D9PUG2	D9PUG2_METTM		MTBMA_c02520		Predicted ATP-binding protein	105904084	82454485	77692103	82517598	75312893	73065982	70501268
120	D9PUG3	D9PUG3	D9PUG3_METTM		comA		Phosphosulfolactate synthase	392807016	272644662	2.5451e+08	279288048	257174077	222993497	240011293
121	D9PUG4	D9PUG4	D9PUG4_METTM		MTBMA_c02540		PK_C domain-containing protein	70244810	18009264	14954515	14028365	12126321	9534726	10872122
122	D9PUG5	D9PUG5	D9PUG5_METTM		ftsZ		Cell division protein FtsZ	121745500	107913697	95649757	103011057	67190947	61825860	61346862
123	D9PUG7	D9PUG7	D9PUG7_METTM		nusG		Transcription elongation factor Spt5	107383569	63124762	46206077	56811083	45827352	3.81525e+07	29318000
124	D9PUG8	D9PUG8	D9PUG8_METTM		rpl11p		50S ribosomal protein L11	505490754	289832341	251532252	274090022	217789013	184633690	190683709
125	D9PUG9	D9PUG9	D9PUG9_METTM		rpl1		50S ribosomal protein L1	905629863	566101018	504400386	5.5939e+08	429974872	370592998	434257896
126	D9PUH0	D9PUH0	D9PUH0_METTM		rpl10		50S ribosomal protein L10	165800053	50715951	52327114	53371216	75591331	68140231	62450541
127	D9PUH1	D9PUH1	D9PUH1_METTM		rpl12p		50S ribosomal protein L12	9795526430	6960047024	5903731118	6361866747	4324056660	3670608510	3605148552
128	D9PUH2	D9PUH2	D9PUH2_METTM		alaS		Alanine--tRNA ligase	57681020	26524250	22560155	27266819	24680333	21915651	24867037
129	D9PUH3	D9PUH3	D9PUH3_METTM		MTBMA_c02630		Uncharacterized protein	67877026	39632750	35511083	34936746	27468600	22433275	27889363
130	D9PUH4	D9PUH4	D9PUH4_METTM		thiI		Probable tRNA sulfurtransferase	11461893	7401711	8198654	6020001	4238130	7272606	6790584
131	D9PUH5	D9PUH5	FBPAP_METTM		fbp		Fructose-1,6-bisphosphate aldolase/phosphatase	1162233282	620916238	575628276	616205096	560784423	468847247	527316608
132	D9PUH7	D9PUH7	D9PUH7_METTM		MTBMA_c02670		Uncharacterized protein	5274800	1186310	1117280	1126910	1169870	1198110	1197850
133	D9PUH8	D9PUH8	D9PUH8_METTM		MTBMA_c02680		DUF357 domain-containing protein	62675870	47349820	42495370	42534430	28530810	26853940	24627860
134	D9PUI0	D9PUI0	D9PUI0_METTM		MTBMA_c02700		Sua5-related protein	31730709	27144520	31644970	30336020	22470115	26830256	21945978
135	D9PUI2	D9PUI2	D9PUI2_METTM		asp1		Aminotransferase	9768950	3889990	2288090	1191160	3195040	2447070	2203918
136	D9PUI3	D9PUI3	D9PUI3_METTM		MTBMA_c02730		Predicted ATPase	33931500	24173908	23918786	23122636	22134617	17438976	22302828
137	D9PUI4	D9PUI4	D9PUI4_METTM		MTBMA_c02740		Archaeal histone	492547380	200967680	167503550	191514580	179739330	161022410	194936790
138	D9PUI6	D9PUI6	D9PUI6_METTM		MTBMA_c02760		Predicted amino acid kinase	16414890	4102597	3538466	3530086	2653633	1892748	3636449
139	D9PUI7	D9PUI7	D9PUI7_METTM		MTBMA_c02770		Predicted Zn-ribbon RNA-binding protein	576768790	307388580	292209038	309445470	280131086	234853654	306232934
140	D9PUI8	D9PUI8	D9PUI8_METTM		ef1b		Elongation factor 1-beta	3813496327	2436035870	2211550818	2185325251	1926863664	1944488431	2043645410
141	D9PUJ1	D9PUJ1	D9PUJ1_METTM		MTBMA_c02810		Predicted ATPase	53376567	34780497	38678740	45044257	35786229	39375397	37985780
142	D9PUJ2	D9PUJ2	D9PUJ2_METTM		MTBMA_c02820		Putative membrane protein	12396628	7391387	7209201	8294010	4193622	4480813	2.45903e+06
143	D9PUJ7	D9PUJ7	D9PUJ7_METTM		cdhA		Acetyl-CoA decarbonylase/synthase complex subunit alpha	97898822	81893618	75707859	84345652	81827023	54086201	73103528
144	D9PUJ8	D9PUJ8	D9PUJ8_METTM		cdhB		Acetyl-CoA decarbonylase/synthase complex subunit epsilon	68596597	38212706	39270292	37591214	34153911	34072078	29250753
145	D9PUJ9	D9PUJ9	D9PUJ9_METTM		cdhC		Acetyl-CoA decarbonylase/synthase complex subunit beta	81605820	48647734	46228147	43411284	40240333	36186926	33809297
146	D9PUK0	D9PUK0	D9PUK0_METTM		MTBMA_c02900		CO dehydrogenase maturation factor	747221	1660966	1574447	877139	1591072	908191	0
147	D9PUK1	D9PUK1	D9PUK1_METTM		cdhD		Acetyl-CoA decarbonylase/synthase complex subunit delta	192744087	171651808	152559885	165370806	160517434	136196917	154176846
148	D9PUK2	D9PUK2	D9PUK2_METTM		cdhE		Acetyl-CoA decarbonylase/synthase complex subunit gamma	223715786	179676916	149933892	1.66588e+08	161281617	136541336	158086118
149	D9PUK3	D9PUK3	D9PUK3_METTM	D9PXF3;D9PUK3	MTBMA_c02930	MTBMA_c02930;MTBMA_c13130	Carbon monoxide dehydrogenase, iron sulfur subunit	117203460	52700781	43635248	47879748	35413489	27014332	25201336
150	D9PUK6	D9PUK6	D9PUK6_METTM		MTBMA_c02980		Predicted phosphohydrolase	24733865	18499156	15887503	16772245	9168736	6988707	9386257
151	D9PUL0	D9PUL0	D9PUL0_METTM		pstS1		Predicted extracellular phosphate-binding protein	92898739	106544238	125405187	144235734	145909356	103388592	1.15481e+08
152	D9PUL1	D9PUL1	D9PUL1_METTM		pstS2		Predicted extracellular phosphate-binding protein	88852648	48654807	40837534	46983161	31163596	28355472	26546678
153	D9PUL4	D9PUL4	D9PUL4_METTM		pstB		Phosphate import ATP-binding protein PstB	40836236	21106218	21367169	18518949	18156148	14089658	18007513
154	D9PUL5	D9PUL5	D9PUL5_METTM		phoU1		Phosphate-specific transport system accessory protein PhoU	9946820	2377713	8002157	10824516	1.38864e+07	3.11447e+06	6662996
155	D9PUL6	D9PUL6	D9PUL6_METTM		MTBMA_c03080		Uncharacterized protein	93680400	54011900	45683080	47972850	18330149	13357644	8606598
156	D9PUL7	D9PUL7	D9PUL7_METTM		phoU2		Phosphate-specific transport system accessory protein PhoU	7790860	3404536	3355237	4208077	3213875	3027100	4147882
157	D9PUL8	D9PUL8	D9PUL8_METTM		MTBMA_c03100		Predicted fumarate hydratase	48572130	27993426	25393240	29357339	31204538	24097939	30285402
158	D9PUL9	D9PUL9	D9PUL9_METTM		MTBMA_c03110		HycB-related protein	233029940	135821830	131847365	130897010	124719480	95224241	108849083
159	D9PUM0	D9PUM0	D9PUM0_METTM		MTBMA_c03120		HycB-related protein	74694851	53917756	5.50368e+07	58056831	52285404	53419395	42553982
160	D9PUM5	D9PUM5	D9PUM5_METTM		MTBMA_c03170		Predicted pterin-binding enzyme	2352386	879341	820646	1537278	2077660	1729394	1994254
161	D9PUM7	D9PUM7	D9PUM7_METTM		MTBMA_c03190		Uncharacterized protein	238005820	144661090	111320289	120784328	55486850	58846615	64985408
162	D9PUM8	D9PUM8	D9PUM8_METTM		MTBMA_c03200		DUF89 domain-containing protein	70364170	35484900	33182998	34102102	27878675	22986500	24531820
163	D9PUM9	D9PUM9	D9PUM9_METTM		MTBMA_c03210		Thioredoxin-related protein	25887497	22957066	18414054	20999682	15438160	13470871	16595090
164	D9PUN2	D9PUN2	D9PUN2_METTM		MTBMA_c03240		Uncharacterized protein	10153883	10586220	9704086	10254543	5512392	5215183	5263484
165	D9PUN6	D9PUN6	D9PUN6_METTM		MTBMA_c04710		Uncharacterized protein	36482950	38040640	34699658	37893500	29098762	22571159	23076276
166	D9PUN7	D9PUN7		Q50804;D9PUN7;Q50805				28444980	39816020	56394660	59572326	63755622	34928700	41766940
167	D9PUN8;Q50805	D9PUN8;Q50805		D9PUN8;Q50805				5952506	7442228	4333832	6182052	1589244	4642230	4672132
168	D9PUP3	D9PUP3	D9PUP3_METTM		mutS		DNA-binding protein MutS2	7956427	6929237	5053448	5562826	4728352	3762173	2458917
169	D9PUP5	D9PUP5	D9PUP5_METTM		MTBMA_c03410		Predicted signal transduction protein	13488037	5828147	7416022	6096489	5963862	4872958	5324412
170	D9PUP7	D9PUP7	D9PUP7_METTM		MTBMA_c03430		Uncharacterized protein	491658520	364918830	318847610	360179530	229743820	148241140	236917870
171	D9PUP8	D9PUP8	D9PUP8_METTM		tyrS		Tyrosine--tRNA ligase	5157915	2497215	2204954	1555289	4151890	2153753	3321513
172	D9PUQ0	D9PUQ0	D9PUQ0_METTM		eif2b		Translation initiation factor 2 subunit beta	459829786	328498960	307543826	323217854	244267521	231720805	210238272
173	D9PUQ2	D9PUQ2	D9PUQ2_METTM		MTBMA_c03480		Uncharacterized protein	3799762	2.54815e+06	2493636	2129774	1861710	1455710	2.46708e+06
174	D9PUQ4	D9PUQ4	D9PUQ4_METTM		MTBMA_c03500		Phosphoesterase	45077420	28171890	28853710	28449522	21011369	24177449	22553680
175	D9PUQ9	D9PUQ9	D9PUQ9_METTM		MTBMA_c03550		Yip1 domain-containing protein	1021590	903277	1462030	1581220	1081760	1057830	973269
176	D9PUR0	D9PUR0	D9PUR0_METTM		MTBMA_c03560		Uncharacterized protein	6725290	7284086	7837116	5820013	4007292	3419180	1776320
177	D9PUR4	D9PUR4	D9PUR4_METTM		MTBMA_c03600		Uncharacterized protein	21191337	15765470	17174961	15081753	6000143	12229830	6388146
178	D9PUR5	D9PUR5	D9PUR5_METTM		MTBMA_c03610		Predicted dTDP-glucose 4,6-dehydratase	27176888	15368897	14572568	16545300	14443652	11758633	13869376
179	D9PUR6	D9PUR6	D9PUR6_METTM		MTBMA_c03620		dTDP-4-dehydrorhamnose 3,5-epimerase	29278673	13561968	14105962	12427301	10048705	10724494	10351150
180	D9PUR7	D9PUR7	D9PUR7_METTM		MTBMA_c03630		Glucose-1-phosphate thymidylyltransferase	4416790	1825518	2457344	2979130	3815390	4752320	4379500
181	D9PUS1	D9PUS1	D9PUS1_METTM		MTBMA_c03670		Transcriptional regulator	21588729	6043529	6112098	5000539	3278396	1.1019e+06	2771422
182	D9PUS4	D9PUS4	D9PUS4_METTM		MTBMA_c03700		Flavodoxin related protein	59514870	55392235	56829482	45669634	46697494	42934681	44215415
183	D9PUT0	D9PUT0	D9PUT0_METTM		MTBMA_c03760		Uncharacterized protein	522226430	369936399	359442202	388604750	294157060	278650652	297330403
184	D9PUT8	D9PUT8	D9PUT8_METTM		MTBMA_c03840		Predicted ATPase	8031710	7957110	5595650	8086560	7196900	6273993	6995599
185	D9PUU4	D9PUU4	D9PUU4_METTM		MTBMA_c03900		Ferredoxin	83021150	57919900	58739650	58730890	46203810	36232550	53277070
186	D9PUU5	D9PUU5	D9PUU5_METTM		MTBMA_c03910		Predicted homoserine O-acetyltransferase	3751853	1499770	1273100	200769	1455300	1370980	1377980
187	D9PUU6	D9PUU6	D9PUU6_METTM		MTBMA_c03920		Uncharacterized protein	115573887	101561209	82916631	94127794	65015617	53484451	70052157
188	D9PUU9	D9PUU9	D9PUU9_METTM		MTBMA_c03950		Ferritin domain-containing protein	44749950	62981240	55891030	59401210	54802000	47074370	54973330
189	D9PUV0	D9PUV0	D9PUV0_METTM		MTBMA_c03960		Uncharacterized protein	1.00878e+07	12885943	1.34449e+07	14073851	13314781	1.2459e+07	12165850
190	D9PUV1	D9PUV1	D9PUV1_METTM		nadA		Quinolinate synthase A	118348200	44668124	34040369	37733370	19432057	16621785	13725641
191	D9PUV2	D9PUV2	D9PUV2_METTM		MTBMA_c03980		Uncharacterized protein	6947971	2182610	2848102	1916520	2684300	1742510	2122590
192	D9PUV5	D9PUV5	D9PUV5_METTM		rnz		Ribonuclease Z	11808600	6327763	5140175	5303860	4911689	5257770	4174750
193	D9PUV7	D9PUV7	D9PUV7_METTM		MTBMA_c04030		Uncharacterized protein	54338370	37525630	30149130	35242060	40200370	20910099	37764660
194	D9PUV8	D9PUV8	D9PUV8_METTM		MTBMA_c04040		Zpr1 domain-containing protein	82466720	33130600	55384510	53204260	26737990	20367731	24220760
195	D9PUV9	D9PUV9	D9PUV9_METTM		MTBMA_c04050		2-phosphoglycerate kinase related protein with an additional conserved domain	14621094	12085694	11921063	12286064	9977682	12682184	9431770
196	D9PUW0	D9PUW0	D9PUW0_METTM	D9PUW0;D9PW91	MTBMA_c04060	MTBMA_c04060;MTBMA_c08940	Predicted regulator protein	384765350	211924540	232258410	207694050	154504220	173518710	131654034
197	D9PUW1	D9PUW1	D9PUW1_METTM		MTBMA_c04070		Uncharacterized protein	114375408	66621461	65927472	68681385	69929964	6.52868e+07	7.56734e+07
198	D9PUW2	D9PUW2	D9PUW2_METTM		MTBMA_c04080		Uncharacterized protein	129460648	137586736	122878461	127177998	97383364	86506125	79562275
199	D9PUW3	D9PUW3	D9PUW3_METTM		MTBMA_c04090		Uncharacterized protein	356323410	225747797	187558345	210334755	141065399	102370215	100883546
200	D9PUW4	D9PUW4	D9PUW4_METTM		MTBMA_c04100		Iron-sulfur cluster carrier protein	172101086	58567546	60370871	58135900	58289130	56245001	56150740
201	D9PUW6	D9PUW6	D9PUW6_METTM		MTBMA_c04120		Predicted hydrolase	77909530	70608720	64227610	71511860	56441210	51340500	61107400
202	D9PUW7	D9PUW7	D9PUW7_METTM		MTBMA_c04130		Predicted hydrolase	150977107	140477858	140001269	141885310	104758303	101485069	110281376
203	D9PUX0	D9PUX0	D9PUX0_METTM		glyS		Glycine--tRNA ligase	9630253	5239484	6677280	4892720	6577607	6419440	5768187
204	D9PUX1	D9PUX1	D9PUX1_METTM		dcd		dCTP deaminase, dUMP-forming	96963377	59436530	64929970	63167680	62543800	62825629	63448487
205	D9PUX5	D9PUX5	TFRB_METTM		tfrB		Fumarate reductase (CoM/CoB) subunit B	37128531	16180168	10939562	17023203	16824077	11065227	17920224
206	D9PUX8	D9PUX8	D9PUX8_METTM		MTBMA_c04240		Uncharacterized protein	73172392	35593876	33227258	33474399	28820390	27140493	25564960
207	D9PUX9	D9PUX9	D9PUX9_METTM		MTBMA_c04250		Coenzyme F390 synthetase	27452760	14466775	18957950	16537710	18649910	16991502	14865070
208	D9PUY3	D9PUY3	D9PUY3_METTM		MTBMA_c04290		PRC domain-containing protein	5248446738	6217145131	5861486764	6137144467	4632215556	3822179370	4098542921
209	D9PUY4	D9PUY4	D9PUY4_METTM		pyrE		Orotate phosphoribosyltransferase	533354992	393700316	351799482	3.76185e+08	275803580	253413267	226776478
210	D9PUY5	D9PUY5	D9PUY5_METTM		MTBMA_c04310		Molybdenum cofactor biosynthesis protein MoaB	33882387	16574510	17634780	19250074	19770668	17988864	17637214
211	D9PUY8	D9PUY8	D9PUY8_METTM		MTBMA_c04340		Uncharacterized protein	2333028	854320	1154930	1016770	914377	0	808630
212	D9PUY9	D9PUY9	D9PUY9_METTM		MTBMA_c04350		SelD-related protein	20766686	27891904	25960869	25620864	32895812	33330822	37112606
213	D9PUZ0	D9PUZ0	D9PUZ0_METTM		MTBMA_c04360		UPF0288 protein MTBMA_c04360	75380380	73669607	77882230	80597530	67585070	72591720	72506933
214	D9PUZ1	D9PUZ1	D9PUZ1_METTM		MTBMA_c04370		Methanogenesis marker protein 6	96692603	74326485	69233419	74910515	69610015	66551345	66430586
215	D9PUZ2	D9PUZ2	D9PUZ2_METTM		MTBMA_c04380		Uncharacterized protein	484777149	379941248	2.86308e+08	305170931	246173020	198144490	165748802
216	D9PUZ3	D9PUZ3	D9PUZ3_METTM		MTBMA_c04390		Methanogenesis marker protein 5	430928648	319558136	322264713	330105602	277320470	255725138	271194519
217	D9PUZ4	D9PUZ4	D9PUZ4_METTM		MTBMA_c04400		Predicted activator of 2-hydroxyglutaryl-CoA dehydratase	19560200	8604640	8890692	6360702	11579468	9327009	14020058
218	D9PUZ5	D9PUZ5	D9PUZ5_METTM		MTBMA_c04410		Methanogenesis marker protein 17	79350830	43767410	38171020	34825350	23385046	20815760	14529141
219	D9PUZ6	D9PUZ6	D9PUZ6_METTM		nifB		FeMo cofactor biosynthesis protein NifB	123738347	49193909	54488180	47765272	49370802	43788357	51780841
220	D9PUZ7	D9PUZ7	D9PUZ7_METTM		MTBMA_c04430		Putative methylthioribose-1-phosphate isomerase	28493557	9141868	8955193	8993276	9.0709e+06	8229234	7710840
221	D9PUZ9	D9PUZ9	D9PUZ9_METTM		dphB		Diphthine synthase	23802022	2285504	4313036	2814972	1533232	1462805	3743882
222	D9PV00	D9PV00	D9PV00_METTM		MTBMA_c04460		Uncharacterized protein	2556770	4361140	4195760	4233300	3500210	3089580	4314240
223	D9PV01	D9PV01	D9PV01_METTM		MTBMA_c04470		Predicted methyltransferase	3668071	0	0	0	0	0	0
224	D9PV02	D9PV02	D9PV02_METTM		MTBMA_c04480		tRNA-ribosyltransferase related protein	9917220	6958900	6422570	4194410	4161160	3738930	3433540
225	D9PV05	D9PV05	D9PV05_METTM		MTBMA_c04510		Uncharacterized protein	29306690	35412190	34100780	35677220	25702140	20911573	27675736
226	D9PV06	D9PV06	D9PV06_METTM		MTBMA_c04520		Uncharacterized protein	300186777	223577850	192828182	205687190	112357227	99850454	106331730
227	D9PV07	D9PV07	D9PV07_METTM		MTBMA_c04530		Predicted phosphoesterase	212480590	152499590	152817260	146142590	59846841	59388840	51393176
228	D9PV09	D9PV09	D9PV09_METTM		MTBMA_c04550		Uncharacterized protein	377580660	277200580	230079820	251972400	137550830	121378710	122397500
229	D9PV12	D9PV12	D9PV12_METTM		asp2		Aminotransferase	1588094	2715258	2229293	415664	2357128	1464967	2088128
230	D9PV15	D9PV15	D9PV15_METTM		MTBMA_c04660		Probable inosine/xanthosine triphosphatase	63335330	40814940	34561097	38288730	34108334	29956031	32702382
231	D9PV21	D9PV21	D9PV21_METTM		MTBMA_c04730		Uncharacterized protein	99829940	73841952	67056477	75684078	5.10753e+07	5.87324e+07	5.09484e+07
232	D9PV22	D9PV22	D9PV22_METTM		MTBMA_c04740		UPF0173 metal-dependent hydrolase MTBMA_c04740	23164490	33425193	29207987	32854660	18799059	16919814	20067959
233	D9PV23	D9PV23	D9PV23_METTM		MTBMA_c04750		Predicted GTP-binding protein	180481296	117960178	108648001	117948849	102622403	93884150	92343789
234	D9PV24	D9PV24	D9PV24_METTM		MTBMA_c04760		Uncharacterized protein	92957514	41404706	38867792	36808965	21279604	23153213	15211984
235	D9PV25	D9PV25	D9PV25_METTM		MTBMA_c04770		Uncharacterized protein	45029870	31875310	29017550	30580910	15032560	15571420	14673350
236	D9PV29	D9PV29	D9PV29_METTM		fumA1		Fumarate hydratase	8247359	3239720	3533000	3888040	4648410	4236920	3927000
237	D9PV30	D9PV30	D9PV30_METTM		MTBMA_c04820		Uncharacterized protein	17073718	11615793	8736040	11134636	9074620	4289300	9168080
238	D9PV31	D9PV31	D9PV31_METTM		MTBMA_c04830		Uncharacterized protein	51503460	19676540	17749170	14291880	11980760	7369520	5636820
239	D9PV32	D9PV32	D9PV32_METTM		MTBMA_c04840		NYN domain-containing protein	58246990	46601115	41797634	43786287	39448526	33586440	31743034
240	D9PV33	D9PV33	D9PV33_METTM		MTBMA_c04850		SelA-related protein	86062420	66040575	61992827	67698834	64589584	59121480	57760108
241	D9PV35	D9PV35	D9PV35_METTM		birA		Predicted biotin ligase	101240190	152893484	127458668	156421219	310936170	233023590	361722020
242	D9PV36	D9PV36	D9PV36_METTM		pycA		Pyruvate carboxylase, subunit A	57221482	30149258	29505163	34305959	37276184	34538473	30550472
243	D9PV39	D9PV39	D9PV39_METTM		rpl3		50S ribosomal protein L3	139913699	75419370	78997823	79447042	94888768	83595560	83921280
244	D9PV40	D9PV40	D9PV40_METTM		rpl4		50S ribosomal protein L4	322293000	250409804	3.30134e+08	309876593	251937330	440858951	207391086
245	D9PV41	D9PV41	D9PV41_METTM		rpl23p		50S ribosomal protein L23	120120461	5.38311e+07	63216714	6.06802e+07	38455703	42853362	39355067
246	D9PV42	D9PV42	D9PV42_METTM		rpl2		50S ribosomal protein L2	96268433	45046493	52415991	4.63439e+07	58434478	71864442	69377412
247	D9PV43	D9PV43	D9PV43_METTM		rps19p		30S ribosomal protein S19P	7.0292e+07	4.93437e+07	54252266	49100581	4.2729e+07	59812722	3.90744e+07
248	D9PV44	D9PV44	D9PV44_METTM		rpl22		50S ribosomal protein L22	47625568	29601077	36041517	32998082	26065903	47282473	28611243
249	D9PV45	D9PV45	D9PV45_METTM		rps3		30S ribosomal protein S3	271310140	101435964	97784649	110982995	80381967	88793969	72975412
250	D9PV46	D9PV46	D9PV46_METTM		rpl29p		50S ribosomal protein L29	214642654	1.42433e+08	1.22958e+08	1.40421e+08	100193520	88457680	96095200
251	D9PV47	D9PV47	D9PV47_METTM		MTBMA_c04990		Protein translation factor SUI1 homolog	15222830	10304350	7309840	8791330	5957000	4926272	5484160
252	D9PV48	D9PV48	D9PV48_METTM		rnp1		Ribonuclease P protein component 1	16189780	10653240	9547650	9782910	7620120	5770968	6194160
253	D9PV49	D9PV49	D9PV49_METTM		rps17p		30S ribosomal protein S17	176055203	93236963	9.55365e+07	93173100	93439370	86931970	78313560
254	D9PV50	D9PV50	D9PV50_METTM		rpl14p		50S ribosomal protein L14	33899600	10576919	12481358	11638544	12939503	12720680	12197665
255	D9PV51	D9PV51	D9PV51_METTM		rpl24p		50S ribosomal protein L24	413925597	353797087	356430856	354977251	322166104	363648686	253096404
256	D9PV52	D9PV52	D9PV52_METTM		rps4e		30S ribosomal protein S4e	147943836	82920877	88067830	85397189	108940422	116063184	96968272
257	D9PV53	D9PV53	D9PV53_METTM		rpl5		50S ribosomal protein L5	116528279	85754254	80624510	83824740	91067450	96884261	89127624
258	D9PV54	D9PV54	D9PV54_METTM		rps14		30S ribosomal protein S14 type Z	110490860	80493360	74583128	76046091	101065170	74521100	155240530
259	D9PV55	D9PV55	D9PV55_METTM		rps8		30S ribosomal protein S8	224183778	166320312	160806907	164314133	1.58111e+08	166906946	141844149
260	D9PV56	D9PV56	D9PV56_METTM		rpl6		50S ribosomal protein L6	168400280	115369418	102308224	103027319	104690768	103732780	82857341
261	D9PV57	D9PV57	D9PV57_METTM		rpl32e		50S ribosomal protein L32e	542292940	415508220	434443670	400926410	276334740	473667100	155139580
262	D9PV58	D9PV58	D9PV58_METTM		rpl19e		50S ribosomal protein L19e	48237730	25198307	25846050	24638480	39501870	44129810	29804838
263	D9PV59	D9PV59	D9PV59_METTM		rpl18		50S ribosomal protein L18	62865550	44533017	40452603	45827892	60475554	50508557	59918371
264	D9PV60	D9PV60	D9PV60_METTM		rps5		30S ribosomal protein S5	57449157	24457540	24260823	27151067	26626114	24707672	29771420
265	D9PV61	D9PV61	D9PV61_METTM		rpl30p		50S ribosomal protein L30	543069191	451862889	431221775	441711896	397603888	418332860	310205043
266	D9PV62	D9PV62	D9PV62_METTM		rpl15		50S ribosomal protein L15	79227570	64740710	73043600	67035760	82634070	105254270	68847630
267	D9PV63	D9PV63	D9PV63_METTM		secY		Protein translocase subunit SecY	4195090	3798834	3976526	4037775	4037878	3413356	5603410
268	D9PV64	D9PV64	D9PV64_METTM		adkA		Adenylate kinase	161786817	91341012	126418469	119716554	84782347	113422770	107303594
269	D9PV66	D9PV66	D9PV66_METTM		rpl34e		50S ribosomal protein L34e	23748970	7703754	8339558	8646693	10759585	13318450	11824752
270	D9PV67	D9PV67	D9PV67_METTM		cmk		Cytidylate kinase	90004004	17962010	15088207	16377890	15578822	14537884	1.47418e+07
271	D9PV68	D9PV68	D9PV68_METTM		rpl14e		50S ribosomal protein L14e	727913714	342029325	325635273	3.27496e+08	250691100	1.89302e+08	227696655
272	D9PV69	D9PV69	D9PV69_METTM		truB		Probable tRNA pseudouridine synthase B	10252940	4683887	4372460	5035661	3774437	3579846	4563896
273	D9PV70	D9PV70	D9PV70_METTM		rps13p		30S ribosomal protein S13	141381855	99916456	108546605	110904899	85548364	104372172	88814083
274	D9PV71	D9PV71	D9PV71_METTM		rps4		30S ribosomal protein S4	2.82364e+08	325817258	297921998	3.36358e+08	315362328	2.98814e+08	190556106
275	D9PV72	D9PV72	D9PV72_METTM		rps11p		30S ribosomal protein S11	1110299120	761732600	675407950	735055600	694756836	660741690	643929350
276	D9PV73	D9PV73	D9PV73_METTM		rpoD		DNA-directed RNA polymerase subunit D	47525070	15934060	12782489	14199554	16410821	11525206	9127528
277	D9PV74	D9PV74	D9PV74_METTM		rpl18e		50S ribosomal protein L18e	144352043	103234883	105004535	103731452	83549209	105568886	70811308
278	D9PV75	D9PV75	D9PV75_METTM		rpl13p		50S ribosomal protein L13	84793970	72312057	76529837	70384150	64393497	95069006	57049319
279	D9PV76	D9PV76	D9PV76_METTM		rps9		30S ribosomal protein S9	241958060	213596030	210555450	214264552	227062574	230530269	183880507
280	D9PV77	D9PV77	D9PV77_METTM		rpoN		DNA-directed RNA polymerase subunit N	179638740	135083570	128419230	137133840	127467450	118551610	144908240
281	D9PV78	D9PV78	D9PV78_METTM		rpoK		DNA-directed RNA polymerase subunit K	395560997	264493466	245626826	251067526	238359388	188510097	274202384
282	D9PV79	D9PV79	D9PV79_METTM		eno		Enolase	436007240	296211490	278529739	282981605	274834664	265834713	252299506
283	D9PV80	D9PV80	D9PV80_METTM		rps2		30S ribosomal protein S2	289162020	107577357	135698937	110665239	189100761	174520844	296041715
284	D9PV81	D9PV81	D9PV81_METTM		MTBMA_c05340		MEMO1 family protein MTBMA_c05340	16503648	7909270	5985800	8124416	4674174	3737134	3934910
285	D9PV82	D9PV82	D9PV82_METTM		mvk		Mevalonate kinase	54336430	37319597	32667494	36446897	33816685	32399952	34715980
286	D9PV83	D9PV83	D9PV83_METTM		MTBMA_c05360		Isopentenyl phosphate kinase	33977762	20837050	17889261	25620945	27874740	29024110	29634270
287	D9PV84	D9PV84	D9PV84_METTM		fni		Isopentenyl-diphosphate delta-isomerase	110758584	60515190	53087905	60251187	67668671	63312245	63160645
288	D9PV85	D9PV85	D9PV85_METTM		rnj		Ribonuclease J	40733169	18599947	20919448	21745080	21180353	21925866	21845099
289	D9PV90	D9PV90	D9PV90_METTM		dapL		LL-diaminopimelate aminotransferase	331345219	118903543	121116564	121189286	118021871	114728091	115924896
290	D9PV95	D9PV95	D9PV95_METTM		MTBMA_c05480		Uncharacterized protein	32212062	69612745	69552112	68632934	61896700	53909817	66539859
291	D9PV96	D9PV96	D9PV96_METTM		MTBMA_c05490		Uncharacterized protein	5.47922e+08	390374031	370811382	379747533	355072753	316494489	361355785
292	D9PV97	D9PV97	D9PV97_METTM		MTBMA_c05500		Uncharacterized protein	153395780	134865110	139081395	130146330	100436201	88260145	80359574
293	D9PVA1	D9PVA1	D9PVA1_METTM		MTBMA_c05540		Archaeal glutamate synthase [NADPH]	362723124	214459022	1.99997e+08	200706857	125709495	103508466	113477368
294	D9PVA2	D9PVA2	D9PVA2_METTM		MTBMA_c05550		Predicted glutamate synthase subunit	814282150	477515140	419015140	450789970	266080180	240434040	273747900
295	D9PVA4	D9PVA4	D9PVA4_METTM		MTBMA_c05570		Uncharacterized protein	42401207	51118288	47117381	48631735	29343537	29353481	17254565
296	D9PVA8	D9PVA8	D9PVA8_METTM		MTBMA_c05610		Predicted regulatory protein	1.51556e+07	10269233	9756446	8345574	8487545	5931786	9.41051e+06
297	D9PVA9	D9PVA9	D9PVA9_METTM		MTBMA_c05620		Uncharacterized protein	104928583	74391924	79361875	77529341	2.91109e+07	31361372	38652263
298	D9PVB0	D9PVB0	D9PVB0_METTM		MTBMA_c05630		Uncharacterized protein	213586900	113602900	87333900	99724700	26776040	31096930	37182650
299	D9PVB1	D9PVB1	D9PVB1_METTM		MTBMA_c05640		Uncharacterized protein	8593407	24557774	14557000	20969240	19642941	4.23785e+06	20783140
300	D9PVB2	D9PVB2	D9PVB2_METTM		MTBMA_c05650		Predicted oxidoreductase	1269760	380086	319708	177748	0	0	0
301	D9PVB3	D9PVB3	D9PVB3_METTM		MTBMA_c05660		Uncharacterized protein	693220562	533611303	4.54405e+08	499112399	380153718	263549837	529220661
302	D9PVB4	D9PVB4	D9PVB4_METTM		MTBMA_c05670		Uncharacterized protein	94256900	27959000	23875900	28995470	14004680	16768290	19959970
303	D9PVB5	D9PVB5	D9PVB5_METTM		hisG2		ATP phosphoribosyltransferase	262494400	162692842	135963132	145646731	103826960	90351642	102279267
304	D9PVB6	D9PVB6	D9PVB6_METTM		MTBMA_c05690		Predicted oxidoreductase	265605695	177460857	164041573	160321228	106801166	104466330	88727837
305	D9PVB7	D9PVB7	D9PVB7_METTM		MTBMA_c05700		Uncharacterized protein	3171478957	3695198721	3764918949	3817588540	2.48091e+09	2.28691e+09	2998162995
306	D9PVC2	D9PVC2	D9PVC2_METTM		MTBMA_c05750		Uncharacterized protein	15816236	5996330	6691052	6502033	1954908	2307944	2372255
307	D9PVC3	D9PVC3	D9PVC3_METTM		MTBMA_c05760		Predicted transcriptional regulator	119413929	114928335	115027348	127542463	127739649	109242911	104181257
308	D9PVC4	D9PVC4	D9PVC4_METTM		dys		Probable deoxyhypusine synthase	35863890	25677340	23918340	19295580	26398300	25255190	25361300
309	D9PVC6	D9PVC6	D9PVC6_METTM		pyrF		Orotidine 5'-phosphate decarboxylase	29963260	10747774	11596860	9477774	10318990	9592617	8527360
310	D9PVD2	D9PVD2	D9PVD2_METTM		MTBMA_c05850		Predicted iron-sulfur flavoprotein	63340950	50107690	42545220	51623580	49520130	32145810	43024930
311	D9PVD5	D9PVD5	D9PVD5_METTM		MTBMA_c05880		Predicted glycosyltransferase	3380310	1040380	2281610	1996468	2622610	1017610	4560040
312	D9PVD6	D9PVD6	D9PVD6_METTM		MTBMA_c05890		CCG domain-containing protein	9524285	10261226	6720601	10396670	6828650	2.63887e+06	5355157
313	D9PVD8	D9PVD8	D9PVD8_METTM		mfnB		(5-formylfuran-3-yl)methyl phosphate synthase	709991150	424155670	395965750	410572643	306780360	293062310	308759130
314	D9PVD9	D9PVD9	D9PVD9_METTM		guaB		Inosine-5'-monophosphate dehydrogenase	185551621	95844253	85629567	93578304	81718073	78554796	79401897
315	D9PVE1	D9PVE1	D9PVE1_METTM		MTBMA_c05940		Uncharacterized protein	16274920	10777460	9590740	11334970	5873061	8237980	8105860
316	D9PVE4	D9PVE4	D9PVE4_METTM		ubiX		Flavin prenyltransferase UbiX	20688204	17697603	1.59414e+07	34028352	38772260	31539515	28342653
317	D9PVE5	D9PVE5	D9PVE5_METTM		MTBMA_c05980		Predicted phosphohydrolase	8232036	3676306	3509477	5346406	3725245	3185664	4553701
318	D9PVE6	D9PVE6	D9PVE6_METTM		moaE		Predicted molybdenum cofactor biosynthesis protein MoaE	106083957	56572733	49020321	45030848	30142459	23103594	20705108
319	D9PVE7	D9PVE7	D9PVE7_METTM		nadD		Nicotinamide-nucleotide adenylyltransferase	22570286	24978698	25265656	2.51774e+07	24708151	24730166	24226471
320	D9PVE8	D9PVE8	D9PVE8_METTM		MTBMA_c06010		Methyl-coenzyme M reductase component A2-like protein	11494610	1747960	1844240	1635130	2433404	3278719	3619121
321	D9PVE9	D9PVE9	D9PVE9_METTM		MTBMA_c06020		Flavin_Reduct domain-containing protein	92275580	43699310	53131570	53324890	50814140	50417000	50715140
322	D9PVF0	D9PVF0	D9PVF0_METTM		MTBMA_c06030		Predicted universal stress protein	293447174	1.32687e+08	130707822	123045742	9.27174e+07	87143859	8.00304e+07
323	D9PVF2	D9PVF2	D9PVF2_METTM		MTBMA_c06050		Predicted pseudomurein-binding protein	0	8425460	7084200	9289670	6415490	5661690	8486690
324	D9PVF3	D9PVF3	D9PVF3_METTM		MTBMA_c06060		Rubredoxin	1414338010	1874424850	1767979640	1698985570	2497741280	2597933010	3002925350
325	D9PVF5	D9PVF5	D9PVF5_METTM		fprA1		F420H2 oxidase	50016106	52007778	39956171	52761631	80247349	68252862	64752992
326	D9PVF6	D9PVF6	D9PVF6_METTM		ftnA		Ferritin	292387592	411034893	459748882	448596835	4.04777e+08	398029130	342865927
327	D9PVF9	D9PVF9	D9PVF9_METTM		MTBMA_c06120		Coenzyme F390 synthetase	81054066	49764639	47337651	47485496	40248456	41006732	37574345
328	D9PVG0	D9PVG0	D9PVG0_METTM		MTBMA_c06130		ACT domain-containing protein	271091940	116405090	101711290	100723550	77053270	78025420	62918580
329	D9PVG1	D9PVG1	D9PVG1_METTM		MTBMA_c06140		Predicted transcriptional regulator	31021429	28203346	25663749	26800543	18928337	20605420	12225170
330	D9PVG2	D9PVG2	D9PVG2_METTM		recJ		Single-stranded-DNA-specific exonuclease	2530634	857439	1738507	1270298	144981	183329	252658
331	D9PVG3	D9PVG3	D9PVG3_METTM		srp19		Signal recognition particle 19 kDa protein	78328970	64440440	61065530	64577790	49021200	46068260	43967010
332	D9PVG4	D9PVG4	D9PVG4_METTM		hemD		Uroporphyrinogen-III synthase	54036468	23950464	22969951	33110832	27072011	19057651	15735300
333	D9PVG5	D9PVG5	D9PVG5_METTM		cysG1		Uroporphyrin-III C-methyltransferase	42496880	10858362	17631313	10293606	31195939	10483215	17787535
334	D9PVG6	D9PVG6	D9PVG6_METTM		purQ		Phosphoribosylformylglycinamidine synthase subunit PurQ	54697888	37140027	36521115	36177327	30015832	25857250	26201844
335	D9PVG7	D9PVG7	D9PVG7_METTM		purL2		Phosphoribosylformylglycinamidine synthase subunit PurS	51533490	26398530	23915850	24993770	15785502	12442773	10528632
336	D9PVG8	D9PVG8	D9PVG8_METTM		purC		Phosphoribosylaminoimidazole-succinocarboxamide synthase	467470077	215547362	200810702	215822249	144595625	127667772	123533371
337	D9PVG9	D9PVG9	D9PVG9_METTM		glmS		Glutamine--fructose-6-phosphate aminotransferase [isomerizing]	67207144	27109055	24940802	27034161	27903883	26880215	23546988
338	D9PVH4	D9PVH4	D9PVH4_METTM		MTBMA_c06270		Predicted signal transduction histidine kinase	822837	1331660	933162	1234360	1065630	588422	886306
339	D9PVH6	D9PVH6	D9PVH6_METTM		tgtA		tRNA-guanine(15) transglycosylase	2513782	1407520	832059	1730206	562103	1626019	1603650
340	D9PVH8	D9PVH8	D9PVH8_METTM		MTBMA_c06310		Predicted phosphohydrolase	12705564	10054538	9857980	9980065	7279870	7772989	6116850
341	D9PVH9	D9PVH9	D9PVH9_METTM		MTBMA_c06320		RNase_Zc3h12a domain-containing protein	18103524	13379951	12621156	14315959	10336754	8046278	8843395
342	D9PVI2	D9PVI2	D9PVI2_METTM		argJ		Arginine biosynthesis bifunctional protein ArgJ	81350670	64592736	57683639	61952208	60875775	52096150	57939080
343	D9PVI3	D9PVI3	D9PVI3_METTM		argB		Acetylglutamate kinase	11868380	3054120	5023310	5394690	7013520	4092600	7147580
344	D9PVI4	D9PVI4	D9PVI4_METTM		MTBMA_c06370		Isopropylmalate dehydrogenase related protein	1086388	0	0	0	0	0	310071
345	D9PVI5	D9PVI5	D9PVI5_METTM		MTBMA_c06380		TPR_REGION domain-containing protein	4674010	9096707	8.40159e+06	6606564	5.73135e+06	4214388	5366466
346	D9PVI6	D9PVI6	D9PVI6_METTM		MTBMA_c06390		Uncharacterized protein	1498854920	1745824646	1586260979	1773113361	1755159117	1435722306	1776580993
347	D9PVI7	D9PVI7	MDH_METTM		mdh		Malate dehydrogenase	23320670	10194860	13070401	11332471	17927510	10680997	13593009
348	D9PVI8	D9PVI8	D9PVI8_METTM		pdxT		Pyridoxal 5'-phosphate synthase subunit PdxT	24267010	7100808	3193558	3065139	1015490	2060761	440086
349	D9PVI9	D9PVI9	D9PVI9_METTM		MTBMA_c06420		Predicted glutamate synthase, subunit 1	37167980	4776850	4703600	4921180	1953306	1640611	2203886
350	D9PVJ0	D9PVJ0	D9PVJ0_METTM		MTBMA_c06430		Predicted glutamate synthase, subunit 3	59405152	31137010	30319653	29647135	1.96451e+07	18875698	17658325
351	D9PVJ1	D9PVJ1	D9PVJ1_METTM		MTBMA_c06440		F420-dependent glutamate synthase	15441413	3312396	3043842	3503184	3.93975e+06	4434079	4298443
352	D9PVJ2	D9PVJ2	D9PVJ2_METTM		MTBMA_c06450		Archaeal glutamate synthase [NADPH]	7361490	5505790	5611830	5978690	5332650	4669730	5038500
353	D9PVJ5	D9PVJ5	D9PVJ5_METTM		MTBMA_c06480		Uncharacterized protein	5793564	4.35977e+06	2931728	3477261	1129700	892405	950956
354	D9PVK0	D9PVK0	D9PVK0_METTM		MTBMA_c06530		5-formyltetrahydrofolate cyclo-ligase-related protein	108265430	107663842	101610653	110431525	71438113	64496461	59261252
355	D9PVK2	D9PVK2	D9PVK2_METTM		hypE		Hydrogenase maturation factor HypE	345816171	186146038	176217807	178800611	138440719	127364250	119443521
356	D9PVK3	D9PVK3	D9PVK3_METTM		rps8e		30S ribosomal protein S8e	1872967125	1301676742	1257952183	1326339430	1105238019	1144065404	973069176
357	D9PVK5	D9PVK5	D9PVK5_METTM		MTBMA_c06580		Glyceraldehyde 3-phosphate phosphatase	2304460	2604660	2620240	2789450	2136230	2256880	3221304
358	D9PVL0	D9PVL0	D9PVL0_METTM		MTBMA_c06630		Predicted iron-dependent transcriptional regulator containing a FeoA domain	18270054	7449851	6854350	5085060	4541755	4655782	3790149
359	D9PVL4	D9PVL4	D9PVL4_METTM		thsA		Thermosome, subunit alpha (Chaperonin subunit)	837930286	355286175	384820316	362900272	347747557	3.83165e+08	344554937
360	D9PVL5	D9PVL5	D9PVL5_METTM		MTBMA_c06680		Uncharacterized protein	64341639	37140747	3.62307e+07	34049808	22938187	20268655	16480170
361	D9PVL6	D9PVL6	D9PVL6_METTM		fprA2		F420H2 oxidase	50917318	11317998	34538608	8004374	40534113	39351559	42844512
362	D9PVL7	D9PVL7	D9PVL7_METTM		MTBMA_c06700		Uncharacterized protein	15577840	10972560	10426340	10766960	5717200	6170730	5781740
363	D9PVL9	D9PVL9	D9PVL9_METTM		cpgS		Cyclic 2,3-diphosphoglycerate synthetase	69915137	44286755	48703409	46035897	49289592	46342694	51037075
364	D9PVM1	D9PVM1	D9PVM1_METTM		hisD		Histidinol dehydrogenase	151552796	74518875	73517875	75552873	59376548	57058086	59053453
365	D9PVM2	D9PVM2	D9PVM2_METTM		aspS		Aspartate--tRNA(Asp/Asn) ligase	76432510	40750899	43231763	42599930	48792126	44290122	45142408
366	D9PVM3	D9PVM3	D9PVM3_METTM		cbiC		Precorrin-8X methylmutase	34104244	19127553	18249708	15925033	19243632	12755125	19205959
367	D9PVM4	D9PVM4	D9PVM4_METTM		hemL		Glutamate-1-semialdehyde 2,1-aminomutase	134330690	118262741	96121513	107415745	103731097	82878581	102873277
368	D9PVM6	D9PVM6	D9PVM6_METTM		MTBMA_c06790		Uncharacterized protein	4945280	1499620	1614590	1387960	1552940	1343980	1252180
369	D9PVM9	D9PVM9	D9PVM9_METTM		MTBMA_c06820		Predicted DNase	42738799	12198348	12888456	10998893	9.50931e+06	9372816	6778021
370	D9PVN1	D9PVN1	D9PVN1_METTM		ribD		2,5-diamino-6-(5-phospho-D-ribosylamino)pyrimidin-4(3H)-one reductase	25459442	22743957	18648654	21096754	16440933	11540850	19087319
371	D9PVN2	D9PVN2	D9PVN2_METTM		MTBMA_c06850		Uncharacterized protein	34191866	1.71953e+07	15311010	15343874	12188370	6238410	9994785
372	D9PVN3	D9PVN3	D9PVN3_METTM		cobN1		Predicted cobalamin biosynthesis protein N	8080660	4420520	3982631	4267716	2614680	2203830	5261432
373	D9PVN5	D9PVN5	D9PVN5_METTM		MTBMA_c06880		Tungsten formylmethanofuran dehydrogenase, subunit C related protein	10645498	7054330	6157190	8971590	5517463	2142483	4469167
374	D9PVN8	D9PVN8	D9PVN8_METTM		rfcS		Replication factor C small subunit	31919800	13923520	16930524	18825690	18615500	13617019	19023370
375	D9PVP0	D9PVP0	D9PVP0_METTM		MTBMA_c06930		RNA-free ribonuclease P	3054670	4631980	3784760	4786390	5420130	6941700	5094800
376	D9PVP1	D9PVP1	D9PVP1_METTM		hisS		Histidine--tRNA ligase	34128960	17928873	20948185	19218212	15729415	14086425	15329051
377	D9PVP2	D9PVP2	D9PVP2_METTM		hisI		Phosphoribosyl-AMP cyclohydrolase	47804003	35706242	31385500	32848216	26539300	25323300	26899100
378	D9PVP3	D9PVP3	D9PVP3_METTM		MTBMA_c06960		Predicted ATPase	52597940	81972492	78564600	73550330	88337613	86664612	99578629
379	D9PVP4	D9PVP4	D9PVP4_METTM		MTBMA_c06970		Predicted sugar phosphate isomerase / epimerase	10998035	30210500	29161210	30864020	12996583	11944376	13816870
380	D9PVP5	D9PVP5	FNO_METTM		fno		F420-dependent NADP reductase	384198763	249950117	233050866	242033682	232207306	214446989	207285029
381	D9PVP7	D9PVP7	D9PVP7_METTM		endA		tRNA-splicing endonuclease	3447600	1798010	2968340	1441830	921944	2957050	1828890
382	D9PVP8	D9PVP8	D9PVP8_METTM		trpS		Tryptophan--tRNA ligase	12005890	6845740	5734580	4946180	5709280	5308200	5345020
383	D9PVQ0	D9PVQ0	D9PVQ0_METTM		thrC		Threonine synthase	92275450	62117430	46533796	46896795	44551552	38564908	52174871
384	D9PVQ1	D9PVQ1	D9PVQ1_METTM		MTBMA_c07040		Archaeal histone	4103462783	5419491475	4370693635	5091084234	4436283006	3300311609	5182738523
385	D9PVQ2	D9PVQ2	D9PVQ2_METTM		rpl7ae		50S ribosomal protein L7Ae	617669310	524282889	435056595	508094044	545023612	443785671	584504658
386	D9PVQ3	D9PVQ3	D9PVQ3_METTM		rps28e		30S ribosomal protein S28e	897516880	493793592	498655931	502275602	307957975	318408884	274933680
387	D9PVQ4	D9PVQ4	D9PVQ4_METTM		rpl24e		50S ribosomal protein L24e	341262440	114125463	110013076	111301840	81114294	56732587	98546807
388	D9PVQ5	D9PVQ5	D9PVQ5_METTM		ndk		Nucleoside diphosphate kinase	550138880	277855039	246331017	258331332	2.02221e+08	198323801	165126005
389	D9PVQ6	D9PVQ6	D9PVQ6_METTM		infB		Probable translation initiation factor IF-2	23716650	11561776	14069280	14910020	17037064	14241410	1.497e+07
390	D9PVQ7	D9PVQ7	D9PVQ7_METTM		rps6e		30S ribosomal protein S6e	570079074	495379282	518556607	524878030	317727572	446219617	269710370
391	D9PVQ8	D9PVQ8	D9PVQ8_METTM		eif2g		Translation initiation factor 2 subunit gamma	91136792	45416766	47172279	43741359	44171676	36419053	39499752
392	D9PVQ9	D9PVQ9	D9PVQ9_METTM		MTBMA_c07120		PIN_9 domain-containing protein	6325280	2694950	1537050	5075690	602622	760678	462711
393	D9PVR0	D9PVR0	D9PVR0_METTM		ppa		Inorganic pyrophosphatase	373477420	208938716	178646776	197511370	165813637	114659200	145903619
394	D9PVR1	D9PVR1	D9PVR1_METTM		rpoE1		Predicted DNA-directed RNA polymerase subunit E	5663150	1287880	1233560	1060100	1689810	1673545	1791290
395	D9PVR2	D9PVR2	D9PVR2_METTM		rpoE2		Transcription elongation factor Spt4	245707140	229000700	215794300	230335980	218250610	199181500	246991590
396	D9PVR3	D9PVR3	D9PVR3_METTM		MTBMA_c07160		GTP-dependent dephospho-CoA kinase	90836527	93854626	89076429	98808050	87450074	80916607	101466690
397	D9PVR4	D9PVR4	D9PVR4_METTM		rps24e		30S ribosomal protein S24e	2.69641e+09	1933102640	1855289926	1.94529e+09	1462268641	1351648439	1545365660
398	D9PVR5	D9PVR5	D9PVR5_METTM		rps27ae		30S ribosomal protein S27ae	1126617451	618283366	661877872	642438897	473438927	414399802	578026634
399	D9PVR6	D9PVR6	D9PVR6_METTM		argH		Argininosuccinate lyase	26383140	16079791	12080002	16810991	9345017	11602154	11058395
400	D9PVS0	D9PVS0	D9PVS0_METTM		MTBMA_c07230		Predicted phospholipid-binding protein	40820470	56123499	52073640	58821407	38318121	33691802	17424003
401	D9PVS3	D9PVS3	D9PVS3_METTM		MTBMA_c07260		Digeranylgeranylglycerophospholipid reductase	161743933	73759059	67424453	71081237	63340271	61986488	64782399
402	D9PVS4	D9PVS4	D9PVS4_METTM		MTBMA_c07270		Ferredoxin	403759730	162033227	167663262	162399948	176602488	128985805	197643088
403	D9PVS6	D9PVS6	D9PVS6_METTM		MTBMA_c07290		F420-dependent sulfite reductase	29607603	18890116	15213678	13399241	13593539	1.05428e+07	10687585
404	D9PVS7	D9PVS7	D9PVS7_METTM		MTBMA_c07300		Predicted transcriptional regulator	27925200	17277300	17227000	17782100	11496100	12783800	17682500
405	D9PVT5	D9PVT5	D9PVT5_METTM		MTBMA_c07380		Uncharacterized protein	14291370	13690270	14540438	15682175	15380130	15127190	12325580
406	D9PVT9	D9PVT9	D9PVT9_METTM		MTBMA_c07420		Predicted pseudomurein-binding protein	52060268	111217690	1.16796e+08	119039481	131281259	1.11745e+08	164778381
407	D9PVU0	D9PVU0;D9PVT9	D9PVU0_METTM	D9PVU0;D9PVT9	MTBMA_c07430	MTBMA_c07420;MTBMA_c07430	Predicted pseudomurein-binding protein	65161996	133567260	128586833	147734180	120847882	102093483	173792910
408	D9PVU4	D9PVU4	D9PVU4_METTM		MTBMA_c07470		DUF1232 domain-containing protein	4377799	1431278	1836736	0	0	0	0
409	D9PVU5	D9PVU5	D9PVU5_METTM		MTBMA_c07480		Uncharacterized protein	17916774	14838303	22876659	21945324	19408708	33184845	20478611
410	D9PVU6	D9PVU6	D9PVU6_METTM		MTBMA_c07490		Uncharacterized protein	3741330	5658820	6946030	6.68381e+06	3853380	6667679	3249070
411	D9PVU7	D9PVU7	D9PVU7_METTM		MTBMA_c07500		Uncharacterized protein	19425360	24437539	22359141	25264382	20966585	7721527	22354420
412	D9PVV2	D9PVV2	D9PVV2_METTM		MTBMA_c07550		Uncharacterized protein	3892790	2518590	2123560	2258270	1720610	1400190	1453980
413	D9PVV3	D9PVV3	D9PVV3_METTM		MTBMA_c07560		Predicted transcriptional regulator	10745424	4109946	6504014	8534186	3737490	2965920	2803090
414	D9PVV4	D9PVV4	D9PVV4_METTM		MTBMA_c07570		Uncharacterized protein	5814738	5476152	6583820	5277080	3742730	5757591	774507
415	D9PVW2	D9PVW2	D9PVW2_METTM		MTBMA_c07650		Predicted methyltransferase	3960410	3661200	2674854	3574790	1175870	931391	2666580
416	D9PVX7	D9PVX7	D9PVX7_METTM		galE1		UDP-glucose 4-epimerase (NAD dependent) related protein	24922580	9854791	13456336	11015957	13300080	11659351	12164872
417	D9PVY7	D9PVY7	D9PVY7_METTM		ehaG		Energy-converting hydrogenase A, subunit G	737038	368156	308281	338188	424338	333310	584708
418	D9PVZ3	D9PVZ3	D9PVZ3_METTM		ehaM		Energy-converting hydrogenase A, subunit M	179755310	165952260	154904246	166350900	109698024	99552677	99499277
419	D9PVZ4	D9PVZ4	D9PVZ4_METTM		ehaN		Energy-converting hydrogenase A, subunit N	9799400	3997930	3167431	3503880	3174350	3104170	2553684
420	D9PVZ5	D9PVZ5	D9PVZ5_METTM		ehaO		Energy-converting hydrogenase A, subunit O	10974734	8553740	7984137	8679701	8038778	5611773	8774445
421	D9PVZ6	D9PVZ6	D9PVZ6_METTM		ehaP		Energy-converting hydrogenase A, subunit P	16751850	15343199	14332643	14655996	13051328	10436678	13121422
422	D9PVZ7	D9PVZ7	D9PVZ7_METTM		ehaQ		Energy-converting hydrogenase A, subunit Q	122571627	85728522	76073889	82683966	58272662	45862379	58456733
423	D9PVZ8	D9PVZ8	D9PVZ8_METTM		ehaR		Energy-converting hydrogenase A, subunit R	143284530	78437105	66426307	76330929	71554320	59848841	6.78311e+07
424	D9PW00	D9PW00	D9PW00_METTM		ehaT		Energy-converting hydrogenase T, subunit T	25284410	6669828	6809849	6818853	5216209	7455732	8715716
425	D9PW01	D9PW01	D9PW01_METTM		MTBMA_c08040		Polyferredoxin	168726817	83164312	77898298	81670311	67088062	42632266	41899917
426	D9PW02	D9PW02	D9PW02_METTM		MTBMA_c08050		CBS-domain-containing protein	87462827	79724270	85708800	79585280	71825536	94265839	64369751
427	D9PW04	D9PW04	D9PW04_METTM		MTBMA_c08070		Predicted pseudomurein-binding protein	1591200561	1788437657	1493787442	1.77964e+09	1780325264	1636089126	2314928005
428	D9PW05	D9PW05	D9PW05_METTM		MTBMA_c08080		Predicted FMN-binding protein	818772910	340879159	261302392	260605354	88213974	62093657	60876729
429	D9PW07	D9PW07	D9PW07_METTM		gatC		Predicted aspartyl/glutamyl-tRNA amidotransferase, subunit C	235774880	181517210	163717815	174541780	133100026	122340170	139612340
430	D9PW08	D9PW08	D9PW08_METTM		MTBMA_c08110		Predicted allosteric regulator of homoserine dehydrogenase	239087780	168032419	152114362	158414195	116710043	9.82355e+07	92928652
431	D9PW09	D9PW09	D9PW09_METTM		thrA		Homoserine dehydrogenase	22292630	13296770	13224170	12725077	10360050	8907213	10667920
432	D9PW10	D9PW10	D9PW10_METTM		apgM		2,3-bisphosphoglycerate-independent phosphoglycerate mutase	117695303	45569680	39521374	31083343	52458634	24530995	22366311
433	D9PW11	D9PW11	D9PW11_METTM		pyrG		CTP synthase	8431390	21171441	23055706	22923250	4790271	23005495	20575548
434	D9PW16	D9PW16	D9PW16_METTM		MTBMA_c08190		Uncharacterized protein	4767850	4838250	6449300	5178080	5605940	5312780	4663730
435	D9PW18	D9PW18	D9PW18_METTM		MTBMA_c08210		Uncharacterized protein	10205770	15524840	13056560	13231340	11077077	11090670	15189380
436	D9PW19	D9PW19	D9PW19_METTM		MTBMA_c08220		Uncharacterized protein	34380700	39199614	40213441	43071959	37505909	33214150	88250009
437	D9PW22	D9PW22	D9PW22_METTM		MTBMA_c08250		Uncharacterized protein	5191400	5669420	5145101	5735770	4710280	5371312	5198900
438	D9PW24	D9PW24	D9PW24_METTM		MTBMA_c08270		Predicted ATPase	28991054	12053897	8327265	6161509	1116100	986609	1176300
439	D9PW27	D9PW27	D9PW27_METTM		MTBMA_c08300		4-phosphopantoate--beta-alanine ligase	60784981	32024848	32474229	38797416	27926545	29566470	26420382
440	D9PW28	D9PW28	D9PW28_METTM		MTBMA_c08310		Uncharacterized protein	4799390	668662	851875	2615490	1784829	2023960	1651986
441	D9PW29	D9PW29	D9PW29_METTM		MTBMA_c08320		Predicted M42 aminopeptidase	38926805	31969141	32942515	30058751	32243760	31420830	31624370
442	D9PW36	D9PW36	D9PW36_METTM		uvrA		UvrABC system protein A	2461932	2356029	1.83314e+06	1435024	2342540	398945	1301373
443	D9PW37	D9PW37	D9PW37_METTM		MTBMA_c08400		Predicted sensory transduction histidine kinase	94385379	77970490	81645430	76735630	73147440	77261189	42419368
444	D9PW38	D9PW38	D9PW38_METTM		MTBMA_c08410		Predicted sensory transduction regulatory protein	128141857	169954332	155580759	1.68699e+08	152289880	136832670	1.49183e+08
445	D9PW39	D9PW39	D9PW39_METTM		MTBMA_c08420		Predicted sensory transduction histidine kinase	5534960	6436450	6132260	7659027	6829704	7829520	9189061
446	D9PW40	D9PW40	D9PW40_METTM		MTBMA_c08430		Predicted sensory transduction regulatory protein	5020540	5320010	4354900	5703470	4849590	4386500	4578520
447	D9PW56	D9PW56	D9PW56_METTM		MTBMA_c08590		DZANK-type domain-containing protein	94396966	40295633	35376333	39189114	5218419	9849942	5784161
448	D9PW57	D9PW57	D9PW57_METTM		MTBMA_c08600		Predicted protease	122873422	69150770	62070706	63322791	32615500	26333192	27633278
449	D9PW61	D9PW61	D9PW61_METTM		MTBMA_c08640		DUF1232 domain-containing protein	28029349	35997345	33748300	36697854	30555605	27418647	28622365
450	D9PW64	D9PW64	D9PW64_METTM		MTBMA_c08670		DNA protection during starvation protein	7016232	4.84907e+07	51958184	52888952	40912248	35522388	42732504
451	D9PW69	D9PW69	D9PW69_METTM		MTBMA_c08720		Predicted ABC-type transporter protein, ATPase component	17999072	11734851	18885980	18677010	15710621	18120465	16030631
452	D9PW71	D9PW71	D9PW71_METTM		MTBMA_c08740		Predicted ABC-type transport protein, permease component	227120689	155042900	146343111	147688731	146140202	133030362	215309246
453	D9PW72	D9PW72	D9PW72_METTM		MTBMA_c08750		ATP-cone domain-containing protein	772415830	1123842220	1012943400	1118045210	1197787260	932652960	1205740780
454	D9PW85	D9PW85	D9PW85_METTM		MTBMA_c08880		Uncharacterized protein	5888570	3163439	6366120	6134905	6120286	2851921	7037250
455	D9PW87	D9PW87	D9PW87_METTM		MTBMA_c08900		Uncharacterized protein	8214967	8885950	10313130	11442540	1678170	8618069	6828760
456	D9PW91	D9PW91	D9PW91_METTM		MTBMA_c08940		Predicted regulator protein	28199030	13664210	10522570	10673210	5397580	7077130	4141260
457	D9PW92	D9PW92	D9PW92_METTM		hmdIII		H2-forming methylenetetrahydromethanopterin dehydrogenase III	33232150	3437670	3380427	3874939	6151565	5378213	4562040
458	D9PW95	D9PW95	D9PW95_METTM		MTBMA_c08980		UPF0145 protein MTBMA_c08980	10211700	14116600	13171400	12834200	9254920	9968420	8703920
459	D9PWA1	D9PWA1	D9PWA1_METTM		cobN2		Predicted cobalamin biosynthesis protein N	29810857	34616479	30942287	34831314	18411500	19728400	18438800
460	D9PWA3	D9PWA3	D9PWA3_METTM		MTBMA_c09060		Predicted CRISPR associated protein	32488773	13556832	12582505	15691522	19720184	11128500	18037550
461	D9PWA5	D9PWA5	D9PWA5_METTM		MTBMA_c09080		Uncharacterized protein	15121304	9076513	10304781	14409799	11075293	7316023	11117400
462	D9PWA8	D9PWA8	D9PWA8_METTM		MTBMA_c09110		Predicted pseudomurein-binding protein	32983030	21675499	15926940	21978920	8942511	9289969	6344694
463	D9PWB1	D9PWB1	D9PWB1_METTM		MTBMA_c09140		Uncharacterized protein	592352235	305102722	275222157	272840773	246980080	215757092	226129473
464	D9PWB2	D9PWB2	D9PWB2_METTM		MTBMA_c09150		Uncharacterized protein	271266350	497339240	468438540	530363520	350452540	266155500	318815970
465	D9PWB3	D9PWB3	D9PWB3_METTM		MTBMA_c09160		MobA-related protein	51280460	37205970	32856060	35956936	23897120	21543056	14770219
466	D9PWB4	D9PWB4	D9PWB4_METTM		MTBMA_c09170		Uncharacterized protein	9241144	7905359	7372511	9096485	9253821	6346400	10329990
467	D9PWB5	D9PWB5	D9PWB5_METTM		murD1		Predicted UDP-N-acetylmuramate-alanine ligase	11309350	13394540	16807516	15566830	12446430	14736460	10378918
468	D9PWC1	D9PWC1	D9PWC1_METTM		porB2		Predicted pyruvate flavodoxin/ferredoxin oxidoreductase, subunit beta	1568170	1874890	1653430	2051350	1902040	1769630	1637550
469	D9PWC2	D9PWC2	D9PWC2_METTM		MTBMA_c09250		Uncharacterized protein	6054146	4029167	5629376	6398499	4660123	3854342	4633269
470	D9PWC4	D9PWC4	D9PWC4_METTM		MTBMA_c09270		Predicted DNA double-strand repair ATPase Rad50	17892760	8205751	7379339	1.02229e+07	6.58946e+06	4432194	6.58974e+06
471	D9PWC5	D9PWC5	D9PWC5_METTM		mre11		DNA double-strand break repair protein Mre11	12348980	5630737	5505268	5755811	3393021	5672071	3215088
472	D9PWC6	D9PWC6	D9PWC6_METTM		MTBMA_c09290		DNA helicase	341276329	254057937	220351770	238184991	216998756	203967614	182249730
473	D9PWC7	D9PWC7	D9PWC7_METTM		MTBMA_c09300		NurA domain-containing protein	1735716	1020340	1639794	1807778	907256	1269720	1288660
474	D9PWC8	D9PWC8	D9PWC8_METTM		MTBMA_c09310		UPF0145 protein MTBMA_c09310	332146520	403824670	354195964	402373860	424024599	347863611	402401929
475	D9PWD0	D9PWD0	D9PWD0_METTM		MTBMA_c09330		Uncharacterized protein	6130779	4423260	5594715	6261321	6256784	4608535	6794712
476	D9PWD1	D9PWD1	D9PWD1_METTM	D9PWD1;D9PTY9	MTBMA_c09340	MTBMA_c09340	Predicted adenine-specific DNA methylase	11195136	3335680	7556915	7.70006e+06	7883802	7312418	8363842
477	D9PWD9	D9PWD9	D9PWD9_METTM		rpl40e		50S ribosomal protein L40e	20087889	11701954	1.33464e+07	12183420	11938153	6721984	14356176
478	D9PWE0	D9PWE0	D9PWE0_METTM		MTBMA_c09430		16S rRNA aminocarboxypropyltransferase	7081039	4746210	3716806	3918320	5154150	2526966	5187537
479	D9PWE2	D9PWE2	D9PWE2_METTM		MTBMA_c09450		Uncharacterized protein	98820805	8.43807e+07	84446446	84948289	75447479	66161307	87257060
480	D9PWE3	D9PWE3	D9PWE3_METTM		MTBMA_c09460		Uncharacterized protein	25740540	8912630	8566110	14213260	14312180	8254960	6264080
481	D9PWE4	D9PWE4	D9PWE4_METTM		MTBMA_c09480		Predicted metal-dependent hydrolase	4193360	3025287	2874009	2823560	1193650	1454813	1301020
482	D9PWE7	D9PWE7	D9PWE7_METTM		hmgA		3-hydroxy-3-methylglutaryl coenzyme A reductase	161425202	61411254	65500462	57753263	58528329	53611640	59720386
483	D9PWE8	D9PWE8	D9PWE8_METTM		sucD		Succinate--CoA ligase [ADP-forming] subunit alpha	128047709	72669784	67878058	75135497	60960469	51161817	59807451
484	D9PWE9	D9PWE9	D9PWE9_METTM		MTBMA_c09520		Uncharacterized protein	54140640	31719880	26414030	28602830	21261060	13337700	17362460
485	D9PWF0	D9PWF0	D9PWF0_METTM		aroD		3-dehydroquinate dehydratase	29648079	15524440	12533530	15066336	13425080	12531693	14436560
486	D9PWF1	D9PWF1	D9PWF1_METTM		MTBMA_c09540		Peptidase_S24 domain-containing protein	48313480	39195200	35532570	38698510	43192280	39837630	33531270
487	D9PWF2	D9PWF2	D9PWF2_METTM		htpX		Protease HtpX homolog	6006610	2777360	4028740	3998850	3783390	4691740	4282710
488	D9PWF3	D9PWF3	D9PWF3_METTM		MTBMA_c09560		Big_5 domain-containing protein	101451140	147051180	131011127	152761839	121111847	73710481	150792105
489	D9PWF4	D9PWF4	D9PWF4_METTM		MTBMA_c09570		Uncharacterized protein	25165320	24812570	23148820	24885920	19441390	17737150	18620220
490	D9PWF5	D9PWF5	D9PWF5_METTM		MTBMA_c09580		Pantoate kinase	24546515	85622940	88971133	31740884	56687814	21151549	58406750
491	D9PWF6	D9PWF6	D9PWF6_METTM		MTBMA_c09590		Uncharacterized protein	9965524	11557818	10354507	12582933	12838810	11673175	11073250
492	D9PWF7	D9PWF7	D9PWF7_METTM		fbaB		2-amino-3,7-dideoxy-D-threo-hept-6-ulosonate synthase	617098900	4.34202e+08	446237185	456650809	342253415	341808744	325160574
493	D9PWF8	D9PWF8	D9PWF8_METTM		aroB		3-dehydroquinate synthase	122350468	66981710	53783316	57163647	50311189	42813355	40240743
494	D9PWG0	D9PWG0	D9PWG0_METTM		ligT		RNA 2',3'-cyclic phosphodiesterase	44094136	31126460	35757269	36434426	27322213	37176714	30166800
495	D9PWG4	D9PWG4	D9PWG4_METTM		metG		Methionine--tRNA ligase	331120579	302700080	279153023	291340415	290824719	260864473	261519828
496	D9PWG6	D9PWG6	D9PWG6_METTM		MTBMA_c09690		HTH_7 domain-containing protein	3052370	3317390	2814470	3290430	1612030	2848930	1699130
497	D9PWG8	D9PWG8	D9PWG8_METTM		MTBMA_c09710		TPR_REGION domain-containing protein	19119510	45491240	43994490	47851280	52911499	43948337	52482119
498	D9PWG9	D9PWG9	D9PWG9_METTM		MTBMA_c09720		Predicted ATPase	7653675	5879282	8244279	4906096	9910661	7643219	11287392
499	D9PWH0	D9PWH0	D9PWH0_METTM		MTBMA_c09730		Predicted ATPase	16169000	18746270	12650250	11323270	6509500	10338350	11810290
500	D9PWH1	D9PWH1	D9PWH1_METTM		MTBMA_c09750		Predicted regulator protein	139461270	72858240	68795260	65678150	54200040	52848280	45074830
501	D9PWH2	D9PWH2	D9PWH2_METTM		MTBMA_c09740		Predicted small GTPase	37655160	36198240	36841180	37430940	36447710	32794370	33660530
502	D9PWH6	D9PWH6	D9PWH6_METTM		MTBMA_c09790		Uncharacterized protein	396919900	338796000	339400600	328076000	191977000	180993500	144131700
503	D9PWH8	D9PWH8	D9PWH8_METTM		MTBMA_c09810		Uncharacterized protein	14888500	6093353	5432723	4783819	769677	717632	0
504	D9PWH9	D9PWH9	D9PWH9_METTM		cbiF		Predicted precorrin-4 methylase	17318740	10530080	10023060	12949260	13445320	11793670	14485090
505	D9PWI1	D9PWI1	D9PWI1_METTM		MTBMA_c09840		Predicted extracellular metal-binding protein	13096390	3070270	7682908	3216570	8301230	6876970	6982750
506	D9PWI2	D9PWI2	D9PWI2_METTM		MTBMA_c09850		Predicted Mn2+/Zn2+ ABC transporter, ATPase component	17904891	21567031	22014950	22069954	22564755	29764050	24867557
507	D9PWI5	D9PWI5	D9PWI5_METTM		rpiA		Ribose-5-phosphate isomerase A	42331700	43311370	38495070	40453880	44203130	37609030	46853360
508	D9PWI6	D9PWI6	D9PWI6_METTM		MTBMA_c09890		UPF0179 protein MTBMA_c09890	84383030	57612013	62513629	59610369	54845800	54345460	54535170
509	D9PWI7	D9PWI7	D9PWI7_METTM		egsA		Glycerol-1-phosphate dehydrogenase [NAD(P)+]	17107794	7171370	6320990	7005080	5380700	5254220	5135220
510	D9PWI8	D9PWI8	D9PWI8_METTM		proS		Proline--tRNA ligase	34344083	18083751	16911753	17682103	21147254	16699786	17603247
511	D9PWJ0	D9PWJ0	D9PWJ0_METTM		cofC		2-phospho-L-lactate guanylyltransferase	444168	104906	71969.6	39190.6	120897	0	0
512	D9PWJ2	D9PWJ2	D9PWJ2_METTM		purA		Adenylosuccinate synthetase	178966680	70234373	6.88689e+07	70977059	66874898	5.78333e+07	69113964
513	D9PWJ3	D9PVK6;D9PWJ3	D9PWJ3_METTM	D9PVK6;D9PWJ3	MTBMA_c09960	MTBMA_c06590;MTBMA_c09960	Predicted AAA+ class ATPase with chaperone activity	78612786	21445974	25084886	2.11645e+07	2.24742e+07	18220894	2.24202e+07
514	D9PWJ9	D9PWJ9	D9PWJ9_METTM		MTBMA_c10020		Uncharacterized protein	91130330	65351963	62460980	68441154	47201157	40523453	43005681
515	D9PWK0	D9PWK0	D9PWK0_METTM		MTBMA_c10030		Sulfurtransferase	134701438	145101420	155734783	153303937	122159324	132536559	140283154
516	D9PWK3	D9PWK3	D9PWK3_METTM		MTBMA_c10060		Uncharacterized protein	3897510	4841500	4819600	6639960	6614540	3506696	3738770
517	D9PWK6	D9PWK6	D9PWK6_METTM		MTBMA_c10090		CARDB domain-containing protein	245916360	254365780	230331800	244498740	234697660	201423570	177186090
518	D9PWK7	D9PWK7	D9PWK7_METTM		MTBMA_c10100		Predicted transcriptional activator	3955918	7952210	8752940	8785340	4426940	2895280	2929404
519	D9PWK9	D9PWK9	D9PWK9_METTM		galE2		UDP-glucose 4-epimerase	26867030	18272206	11566043	12129710	8903320	7699123	8671982
520	D9PWL3	D9PWL3	D9PWL3_METTM		galU		UTP--glucose-1-phosphate uridylyltransferase	163181754	95572448	91209194	93905264	84395138	83592455	72440632
521	D9PWL4	D9PWL4	D9PWL4_METTM		MTBMA_c10170		Uncharacterized protein	11087120	10082150	9725410	9442140	7773470	7128770	7986460
522	D9PWL7	D9PWL7	D9PWL7_METTM		MTBMA_c10210		Uncharacterized protein	5557110	7716110	9042680	8637770	3108950	2208700	1422220
523	D9PWL9	D9PWL9	D9PWL9_METTM	Q50785;D9PWL9	nifH	nifH	Nitrogenase iron protein	23452482	8729770	7846130	8489060	2696089	809405	1.55337e+07
524	D9PWM0	D9PWM0	D9PWM0_METTM		MTBMA_c10240		CBS domain containing protein	493018698	448981971	431926040	460492225	361512097	328810172	371652157
525	D9PWM1	D9PWM1	D9PWM1_METTM		MTBMA_c10250		Predicted peptidase	7688912	7085412	6971395	7283017	5322214	5930243	5685047
526	D9PWM2	D9PWM2	D9PWM2_METTM		purF		Amidophosphoribosyltransferase	4612951	741602	363957	360838	950674	1347584	997169
527	D9PWM3	D9PWM3	D9PWM3_METTM		MTBMA_c10270		TOPRIM domain-containing protein	42775027	2.3546e+07	23427248	21593740	20284431	19957749	15733416
528	D9PWM4	D9PWM4	D9PWM4_METTM		rpl37e		50S ribosomal protein L37e	33680520	27630664	66965849	43286213	34108133	87375440	39335910
529	D9PWM5	D9PWM5	D9PWM5_METTM		MTBMA_c10290		Putative snRNP Sm-like protein	866804590	449988460	326353120	417495998	284289766	257485440	214114090
530	D9PWM6	D9PWM6	D9PWM6_METTM		MTBMA_c10300		Predicted RNA-binding protein	17163700	11147700	10110200	10286900	8516430	8405530	6222040
531	D9PWM7	D9PWM7	ARFB_METTM		arfB		2-amino-5-formylamino-6-ribosylaminopyrimidin-4(3H)-one 5'-monophosphate deformylase	12431800	6253480	933569	5816260	0	0	0
532	D9PWN0	D9PWN0	D9PWN0_METTM		MTBMA_c10340		Uncharacterized protein	5376000	3421168	2003890	3075340	2685070	3347880	3636014
533	D9PWN4	D9PWN4	D9PWN4_METTM		fadD		Acyl-CoA synthetase	27384265	14443930	15565994	14839958	9225130	7376444	5752093
534	D9PWN5	D9PWN5	D9PWN5_METTM		MTBMA_c10390		Predicted thioesterase	35100150	16270870	14549051	15442784	14576396	12198910	14314200
535	D9PWN6	D9PWN6	D9PWN6_METTM		MTBMA_c10400		Predicted transcriptional regulator	284101690	231795114	205028911	221311592	180010927	166326019	182314489
536	D9PWN9	D9PWN9	D9PWN9_METTM		glnK1		Nitrogen regulatory protein GlnK	304500210	159883051	141390549	152714610	100053350	101430488	98679090
537	D9PWP2	D9PWP2	D9PWP2_METTM		glnK2		Nitrogen regulatory protein GlnK	174069094	179211486	166066240	172340421	129714869	1.09847e+08	1.05402e+08
538	D9PWP4	D9PWP4	D9PWP4_METTM		pdxS		Pyridoxal 5'-phosphate synthase subunit PdxS	686395580	488823474	483138190	490857782	496668891	500886310	454391534
539	D9PWP7	D9PWP7	D9PWP7_METTM		MTBMA_c10510		Phosphoribosylformimino-5-aminoimidazole carboxamide ribonucleotide isomerase related protein	131204485	76743804	65651390	70114265	34788099	36971998	24772301
540	D9PWP9	D9PWP9	D9PWP9_METTM		MTBMA_c10530		Predicted transporter protein	5091641	541340	1743818	1736423	4358979	3811759	3841702
541	D9PWQ4	D9PWQ4	D9PWQ4_METTM		MTBMA_c10580		Uncharacterized protein	76563061	77582956	75226523	94820994	72728292	56027988	104376128
542	D9PWQ9	D9PWQ9	D9PWQ9_METTM		MTBMA_c10630		Uncharacterized protein	26436910	24021540	19243530	21835920	18433830	13112560	19667230
543	D9PWR0	D9PWR0	D9PWR0_METTM		pfdB		Prefoldin subunit beta	3.76053e+09	2821256645	2608419272	2746407456	2214149652	2015221214	2.08639e+09
544	D9PWR1	D9PWR1	D9PWR1_METTM		MTBMA_c10650		Uncharacterized protein	40928950	29931822	23911223	25260020	15191540	12959290	13219410
545	D9PWR2	D9PWR2	D9PWR2_METTM		MTBMA_c10660		Probable Brix domain-containing ribosomal biogenesis protein	31011626	29377779	35598291	33728282	23681812	30858360	19329190
546	D9PWR3	D9PWR3	D9PWR3_METTM		MTBMA_c10670		Predicted DNA-directed RNA polymerase II, subunit RPC10	127018018	97243352	96087218	96749386	110089006	111881985	128679764
547	D9PWR4	D9PWR4	D9PWR4_METTM		rpl37ae		50S ribosomal protein L37Ae	9.7089e+07	9.37028e+07	132592801	1.16612e+08	1.45625e+08	1.51231e+08	104771897
548	D9PWR5	D9PWR5	D9PWR5_METTM		rpr41		Exosome complex component Rrp42	149932076	116833909	112361194	114178452	127638179	117080207	122034917
549	D9PWR6	D9PWR6	D9PWR6_METTM		rpr42		Exosome complex component Rrp41	145899419	109118200	100519530	102135280	115059615	101634440	102001550
550	D9PWR7	D9PWR7	D9PWR7_METTM		rpr43		Exosome complex component Rrp4	6304010	2678980	3227931	974554	5234655	4630269	5650396
551	D9PWR8	D9PWR8	D9PWR8_METTM		MTBMA_c10720		Ribosome maturation protein SDO1 homolog	164595540	143042440	132421140	141746660	107943900	106406414	84516020
552	D9PWR9	D9PWR9	D9PWR9_METTM		psmA		Proteasome subunit alpha	167892310	132236910	118321655	129218003	107768222	97913186	90566976
553	D9PWS1	D9PWS1	D9PWS1_METTM		rnp3		Ribonuclease P protein component 3	50668758	43059140	38310542	40229370	32928350	27571326	34282130
554	D9PWS2	D9PWS2	D9PWS2_METTM		MTBMA_c10760		Predicted exosome subunit	85809931	89359312	94793938	97547643	81174994	117675891	60248798
555	D9PWS3	D9PWS3	D9PWS3_METTM		rpl15e		50S ribosomal protein L15e	17041983	7755780	8130120	7651840	11812600	9630058	20667040
556	D9PWS4	D9PWS4	D9PWS4_METTM	D9PWS4;D9PY99	MTBMA_c10780	MTBMA_c10780	NosD-related protein	122901940	294966960	293104420	300558840	276817336	181836300	359945140
557	D9PWS5	D9PWS5	D9PWS5_METTM		MTBMA_c10790		Carboxymuconolactone decarboxylase related protein	648379918	899606361	820917375	920258417	780233582	715017435	723586650
558	D9PWS6	D9PWS6	D9PWS6_METTM		MTBMA_c10800		PHB domain-containing protein	32557216	23752099	21973645	22954612	19272209	19492299	19254444
559	D9PWS7	D9PWS7	D9PWS7_METTM		MTBMA_c10810		NfeD domain-containing protein	36346550	27218230	27175070	27218960	26949610	27716320	25470090
560	D9PWT0	D9PWT0	D9PWT0_METTM		MTBMA_c10840		Predicted ABC-type transport system, ATP-binding protein	20251601	15061176	14620170	14885300	12308716	13154880	12470677
561	D9PWT1	D9PWT1	D9PWT1_METTM		MTBMA_c10850		Flavoprotein	6206250	3529759	3154682	3542958	4014312	3411522	4494330
562	D9PWT2	D9PWT2	D9PWT2_METTM		MTBMA_c10860		Uncharacterized protein	104488080	170276650	157183110	156400500	119444760	113026271	111118600
563	D9PWT3	D9PWT3	D9PWT3_METTM		MTBMA_c10870		Uncharacterized protein	231927920	182241520	165042540	168131110	109851590	90304880	102062320
564	D9PWT4	D9PWT4	D9PWT4_METTM		MTBMA_c10880		Predicted transcriptional regulator	56269130	25609740	24666113	24821203	25280751	27075351	23420300
565	D9PWT5	D9PWT5	D9PWT5_METTM		acs		Acyl-CoA synthetase	151289130	63964980	63574928	57823900	59235537	58817287	59576486
566	D9PWU0	D9PWU0	D9PWU0_METTM		gatD		Glutamyl-tRNA(Gln) amidotransferase subunit D	24118062	17813927	19574351	17361549	20216646	16877509	19645176
567	D9PWU1	D9PWU1	D9PWU1_METTM		gatE		Glutamyl-tRNA(Gln) amidotransferase subunit E	34526686	9416602	19333322	22047301	25145678	23717347	25486408
568	D9PWU2	D9PWU2	D9PWU2_METTM		trxB		Predicted thioredoxin reductase	23206335	9206974	10584658	7256820	9407814	8339495	9348356
569	D9PWU5	D9PWU5	D9PWU5_METTM		guaAA		GMP synthase [glutamine-hydrolyzing] subunit A	57097120	25568842	22923815	25416796	15664788	12691479	11597323
570	D9PWU6	D9PWU6	D9PWU6_METTM		guaAB		GMP synthase [glutamine-hydrolyzing] subunit B	77454625	16119817	15031807	13759891	17859669	17480345	20323038
571	D9PWU8	D9PWU8	D9PWU8_METTM		msrB		Peptide methionine sulfoxide reductase MsrB	121652577	117745009	100760242	1.08531e+08	67090246	51820172	59771903
572	D9PWV0	D9PWV0	D9PWV0_METTM		MTBMA_c11040		Uncharacterized protein	13665275	14245570	13088945	15841536	7640121	3199790	5192930
573	D9PWW1	D9PWW1	D9PWW1_METTM		MTBMA_c11150		Predicted pseudomurein-binding protein	60597080	59313840	58533973	61722557	44265506	32542462	66335133
574	D9PWW3	D9PWW3	D9PWW3_METTM		MTBMA_c11170		Uncharacterized protein	1463070	2166459	1683190	2188161	1643005	1717338	1825253
575	D9PWW4	D9PWW4	D9PWW4_METTM		MTBMA_c11180		Uncharacterized protein	109141538	77142270	70880732	69960636	54062716	52839832	50616350
576	D9PWW5	D9PWW5	D9PWW5_METTM		cimA		Putative (R)-citramalate synthase CimA	78668367	48924600	49844354	50097230	36811248	36434198	33968540
577	D9PWW8	D9PWW8	D9PWW8_METTM		MTBMA_c11220		bPH_2 domain-containing protein	3329080	1534660	1411110	1728119	1142660	1311519	1347906
578	D9PWX0	D9PWX0	D9PWX0_METTM		pan		Proteasome-activating nucleotidase	52274740	21456770	34937116	39648624	30837824	21268691	27540321
579	D9PWX1	D9PWX1	D9PWX1_METTM		MTBMA_c11250		Predicted transcriptional regulator	225676298	209783973	194877446	200228936	106364090	117404936	5.54964e+07
580	D9PWX2	D9PWX2	D9PWX2_METTM		MTBMA_c11260		Uncharacterized protein	6304910	7080070	9435980	7714780	7119050	9243730	10367090
581	D9PWX3	D9PWX3	D9PWX3_METTM		MTBMA_c11270		Uncharacterized protein	6240537	4415651	2590202	3256021	2288794	2108462	7592064
582	D9PWX4	D9PWX4	D9PWX4_METTM		MTBMA_c11280		Uncharacterized protein	57935505	86600550	74490020	83973739	86586230	76541920	91734320
583	D9PWX5	D9PWX5	D9PWX5_METTM		murE		Predicted UDP-N-acetylmuramyl tripeptide synthase	5203340	797366	1684150	0	1372180	947577	0
584	D9PWX7	D9PWX7	D9PWX7_METTM		MTBMA_c11310		Carbamoyl-phosphate synthase	37061811	23494350	22018243	22531360	15796935	15021071	16890458
585	D9PWY0	D9PWY0	D9PWY0_METTM		nikR3		Putative nickel-responsive regulator	28223841	21637298	20336230	21210217	24327079	19211777	25380427
586	D9PWY1	D9PWY1	D9PWY1_METTM		MTBMA_c11350		CBS domain containing protein	45105140	33824810	32278280	33702649	24148370	20988540	19314159
587	D9PWY2	D9PWY2	D9PWY2_METTM		MTBMA_c11360		Uncharacterized protein	10378370	4555380	3348297	2947030	1090280	1082920	0
588	D9PWY3	D9PWY3	D9PWY3_METTM		pheS		Phenylalanine--tRNA ligase alpha subunit	28914136	25998751	22186373	23018311	27099120	20689442	25006418
589	D9PWY4	D9PWY4	D9PWY4_METTM		citG		Predicted ATP:dephospho-CoA triphosphoribosyl transferase	260926800	153808263	142288333	153233354	137659817	126226267	114755766
590	D9PWY5	D9PWY5	D9PWY5_METTM		hemB		Delta-aminolevulinic acid dehydratase	6835844	2667768	3045516	2986670	2216502	2504400	2861979
591	D9PWY8	D9PWY8	D9PWY8_METTM		MTBMA_c11420		Uncharacterized protein	18366857	3384364	2837657	3828653	3509576	1987950	6931881
592	D9PWY9	D9PWY9	D9PWY9_METTM		aroC		Chorismate synthase	16104740	8952256	10546435	10575370	9673890	9444550	9010293
593	D9PWZ1	D9PWZ1	D9PWZ1_METTM		MTBMA_c11460		Predicted metal-dependent hydrolase	19833650	18704154	18596201	17882636	13234260	13830753	12618066
594	D9PWZ2	D9PWZ2	D9PWZ2_METTM		MTBMA_c11470		Uncharacterized protein	18839175	16346540	15331740	11665720	15090920	8153890	11850440
595	D9PWZ3	D9PWZ3	D9PWZ3_METTM		MTBMA_c11480		Thioredox_DsbH domain-containing protein	1295483	2562075	2251597	3415310	3310483	2623599	4023263
596	D9PWZ5	D9PWZ5	D9PWZ5_METTM		rbr		Rubrerythrin	1.48557e+09	1456584125	1370630156	1506012473	1378532634	1250471081	1117953673
597	D9PWZ6	D9PWZ6	D9PWZ6_METTM		rbo		Superoxide reductase	5.01125e+08	630726048	6.23814e+08	635072630	3.82681e+08	3.31258e+08	279874463
598	D9PWZ7	D9PWZ7	D9PWZ7_METTM		MTBMA_c11520		Predicted glyoxalase family protein	2743321624	3050397081	2731756094	2849830309	1893714813	1751481098	1654022301
599	D9PWZ8	D9PWZ8	D9PWZ8_METTM		MTBMA_c11530		Uncharacterized protein	8448170	4155817	2753076	2921402	2356150	1538054	1970853
600	D9PX03	D9PX03	D9PX03_METTM		MTBMA_c11580		Predicted archaea-specific RecJ-like exonuclease	9269349	3035185	3778960	8265107	6564014	929794	4860279
601	D9PX04	D9PX04	D9PX04_METTM		nth		Endonuclease III	1591218	498941	0	397267	0	0	0
602	D9PX05	D9PX05	D9PX05_METTM		MTBMA_c11600		Predicted small GTPase	289830260	154341935	125970454	135509476	69187792	51472062	58069740
603	D9PX06	D9PX06	D9PX06_METTM		aroA		3-phosphoshikimate 1-carboxyvinyltransferase	10918120	4734140	4008030	4455140	2980870	4970810	3473400
604	D9PX07	D9PX07	D9PX07_METTM		valS		Valine--tRNA ligase	27408279	10344810	12994278	10043720	12979554	11800134	13996580
605	D9PX09	D9PX09	D9PX09_METTM		MTBMA_c11650		Uncharacterized protein	1672970	3164046	2430180	3253673	1414328	1224774	3435390
606	D9PX11	D9PX11	D9PX11_METTM		pheT		Phenylalanine--tRNA ligase beta subunit	27590070	10487514	11752374	10085847	12290660	9897271	9825371
607	D9PX12	D9PX12	D9PX12_METTM		MTBMA_c11670		Uncharacterized protein	60784304	57574334	55841812	57780822	61507908	54262163	61015769
608	D9PX13	D9PX13	D9PX13_METTM		MTBMA_c11680		Uncharacterized protein	6423929	3777280	3017070	0	0	2627730	2276920
609	D9PX17	D9PX17	D9PX17_METTM		MTBMA_c11720		Uncharacterized protein	35953770	13911360	18040120	15107750	7897440	6933310	3706690
610	D9PX18	D9PX18	D9PX18_METTM		MTBMA_c11730		Uncharacterized protein	9950080	9707215	8232592	6589080	7427794	8041709	8352067
611	D9PX20	D9PX20	D9PX20_METTM		MTBMA_c11750		Predicted acetyltransferase	2555810	1929970	1742340	2261290	1549030	1819760	1470280
612	D9PX21	D9PX21	D9PX21_METTM		MTBMA_c11770		Uncharacterized protein	49788400	22667657	24346665	25391480	26313961	2.51531e+07	23770168
613	D9PX22	D9PX22	D9PX22_METTM		hypB		Hydrogenase maturation factor HypB	479929447	312395491	2.77031e+08	2.99568e+08	222576051	192573849	178968029
614	D9PX23	D9PX23	D9PX23_METTM		hypA		Hydrogenase maturation factor HypA	14067117	8184300	7177580	8116850	3347570	3524470	2932650
615	D9PX24	D9PX24	D9PX24_METTM		prs		Ribose-phosphate pyrophosphokinase	150576275	85252579	75191035	80977626	72079399	58624366	65490346
616	D9PX25	D9PX25	D9PX25_METTM		lonB1		Archaeal Lon protease	4.39465e+07	23809730	2.1593e+07	23287460	12505389	13246244	12150876
617	D9PX26	D9PX26	D9PX26_METTM		MTBMA_c11820		Predicted sensory transduction histidine kinase	87697346	74154910	70540747	76638924	54177049	53563889	53250370
618	D9PX30	D9PX30	D9PX30_METTM		MTBMA_c11880		UPF0219 protein MTBMA_c11880	296010650	177588624	171723347	181544997	154357190	154774090	147086908
619	D9PX31	D9PX31	D9PX31_METTM		atoB		Acetyl-CoA acetyltransferase	232826257	112691384	113861422	116197583	118180571	108191831	113929188
620	D9PX32	D9PX32;D9PVL4	D9PX32_METTM	D9PX32;D9PVL4	thsB	thsA;thsB	Thermosome, subunit beta (Chaperonin subunit)	19275641017	6812428499	6187657089	6305150121	5727003241	5506254338	4812027829
621	D9PX33	D9PX33	D9PX33_METTM		MTBMA_c11910		Predicted pseudomurein-binding protein	21059810	29381690	28810630	31328550	26142180	17678897	41146010
622	D9PX37	D9PX37	D9PX37_METTM		asd		Aspartate-semialdehyde dehydrogenase	334131539	223030370	222487679	215501030	173019110	1.62446e+08	186104240
623	D9PX38	D9PX38	D9PX38_METTM		dapB		4-hydroxy-tetrahydrodipicolinate reductase	161412107	81382716	86377623	88778847	70919417	70145586	69413284
624	D9PX39	D9PX39	D9PX39_METTM		dapA		4-hydroxy-tetrahydrodipicolinate synthase	580260670	524672174	492058414	525191998	416249956	374121355	398323847
625	D9PX40	D9PX40	D9PX40_METTM		lysC		Aspartokinase	20026328	9287220	9358669	9398313	11190395	10450062	10373925
626	D9PX41	D9PX41	D9PX41_METTM		rps17e		30S ribosomal protein S17e	658381207	448910839	435739080	456070436	290579077	291974296	178342312
627	D9PX42	D9PX42	D9PX42_METTM		aroH		Chorismate mutase	23860480	26877020	25997120	31275270	33399400	25758670	38690130
628	D9PX43	D9PX43	D9PX43_METTM		aroK		Shikimate kinase	57990070	14532094	10365751	11060612	6540195	5964967	7874339
629	D9PX44	D9PX44	D9PX44_METTM		MTBMA_c12020		Predicted protease	41689708	34584700	29868746	33389666	31346472	26278668	29543070
630	D9PX52	D9PX52	D9PX52_METTM		MTBMA_c12100		Uncharacterized protein	99199460	77828490	67855440	64905820	47748891	33830080	37004540
631	D9PX53	D9PX53	D9PX53_METTM		MTBMA_c12110		PRC domain-containing protein	1049220329	1050535143	976434766	972132104	710991085	637063654	497187813
632	D9PX57	D9PX57	D9PX57_METTM		deoC		Deoxyribose-phosphate aldolase	336673128	217050700	196591777	201279386	142721426	117871812	119666842
633	D9PX58	D9PX58	D9PX58_METTM		MTBMA_c12160		Cyclophil_like domain-containing protein	137831640	144099440	127645480	132761240	92595210	91624900	89456110
634	D9PX59	D9PX59	D9PX59_METTM		cofH		5-amino-6-(D-ribitylamino)uracil--L-tyrosine 4-hydroxyphenyl transferase	14768330	8521000	7787598	8152811	5315720	6045530	6899313
635	D9PX60	D9PX60;D9PUI4	D9PX60_METTM	D9PX60;D9PUI4	MTBMA_c12180	MTBMA_c02740;MTBMA_c12180	Archaeal histone	4482075190	3.38916e+09	3545248365	3621788646	3403539017	3599227709	4048847625
636	D9PX61	D9PX61	D9PX61_METTM		MTBMA_c12190		Rubrerythrin	3709994929	4.55284e+09	4240310201	4.28866e+09	3630387025	3234273242	3.56598e+09
637	D9PX62	D9PX62	D9PX62_METTM		MTBMA_c12200		Predicted sensory transduction histidine kinase	80672590	1495510	2346990	1786760	1630310	30329720	1160260
638	D9PX65	D9PX65	D9PX65_METTM		pcm		Protein-L-isoaspartate O-methyltransferase	113207957	78044638	65164110	72696392	69762409	40573752	41653785
639	D9PX66	D9PX66	D9PX66_METTM		MTBMA_c12260		Uncharacterized protein	20868482	20964805	15416068	17013126	17074950	13129670	13844470
640	D9PX67	D9PX67	D9PX67_METTM		leuD1		Methanogen homoaconitase small subunit	62727268	49917376	41661312	50925182	48281076	48783980	48415357
641	D9PX68	D9PX68	D9PX68_METTM		MTBMA_c12280		Beta-ribofuranosylaminobenzene 5'-phosphate synthase	22813102	13070887	16345526	12128833	11235640	15561870	15939642
642	D9PX69	D9PX69	D9PX69_METTM		MTBMA_c12290		Predicted Fe-S oxidoreductase	55543678	59119689	61289795	54537736	60998391	52606737	67797128
643	D9PX72	D9PX72	D9PX72_METTM		MTBMA_c12320		Predicted transcriptional regulator	8912860	2057170	1679134	1985865	1808489	1066563	1374488
644	D9PX74	D9PX74	D9PX74_METTM		wecC		UDP-ManNAc 6-dehydrogenase	73962609	37051640	31973701	33328272	30566801	28797955	29212070
645	D9PX75	D9PX75	D9PX75_METTM		wecB		Predicted UDP-N-acetylglucosamine 2-epimerase	76219890	35085714	48067040	37141837	48177610	35117808	37487027
646	D9PX79	D9PX79	D9PX79_METTM		MTBMA_c12390		V4R domain-containing protein	19747029	13580030	13149357	13238962	5239641	3434993	6856381
647	D9PX80	D9PX80	D9PX80_METTM		hisA		1-(5-phosphoribosyl)-5-[(5-phosphoribosylamino)methylideneamino] imidazole-4-carboxamide isomerase	139228170	66133723	57132677	54603426	27033167	26242774	22321257
648	D9PX82	D9PX82	D9PX82_METTM		MTBMA_c12420		Transglutaminase related protein	287459250	312954677	277034597	326129505	268781100	188406940	441010680
649	D9PX83	D9PX83	D9PX83_METTM		argC		N-acetyl-gamma-glutamyl-phosphate reductase	4.27026e+08	329665355	297205572	328276995	304258986	256925640	309818240
650	D9PX86	D9PX86	D9PX86_METTM		secD		Protein-export membrane protein SecD	2836940	840465	718266	792900	2429411	1903583	1977524
651	D9PX87	D9PX87	D9PX87_METTM		pyrI		Aspartate carbamoyltransferase regulatory chain	76978806	54118760	51248053	52889960	48053130	39160790	43650541
652	D9PX88	D9PX88	D9PX88_METTM		MTBMA_c12480		Predicted pseudomurein-binding protein	342100400	169925660	157087890	165809808	127954892	113385283	148810522
653	D9PX90	D9PX90	D9PX90_METTM		MTBMA_c12500		4Fe-4S ferredoxin-type domain-containing protein	112261938	77619038	68293576	70537531	64235168	62069413	67752632
654	D9PX91	D9PX91	D9PX91_METTM		MTBMA_c12510		Uncharacterized protein	22918430	18885790	14585690	16715470	12675220	8109265	9680010
655	D9PX92	D9PX92	D9PX92_METTM		MTBMA_c12520		CBS domain containing protein	117050472	70671506	61843324	71598998	64000061	59766692	71160240
656	D9PX93	D9PX93	D9PX93_METTM		tldD		Predicted zinc metalloprotease	48269106	38915421	31825363	37309853	29638399	26803142	28152280
657	D9PX94	D9PX94	D9PX94_METTM		MTBMA_c12540		Protein MTBMA_c12540	89020000	53348113	49430221	53621619	54344141	44871049	47810899
658	D9PX96	D9PX96	D9PX96_METTM		hspA		Small heat shock protein	1633830153	1599688038	1494704144	1579208722	1431875164	1168236059	1213404523
659	D9PX97	D9PX97	D9PX97_METTM		MTBMA_c12570		Predicted phosphosugar isomerase	23738673	12193700	15320205	12628668	15937267	12750969	12557069
660	D9PX98	D9PX98	D9PX98_METTM		thiD2		Predicted phosphomethylpyrimidine kinase	72856569	39805599	35944978	42206921	31562329	30842781	34194005
661	D9PX99	D9PX99	D9PX99_METTM		MTBMA_c12590		Uncharacterized protein	156649690	120197373	104938970	109476890	65847245	53215299	55523895
662	D9PXA2	D9PXA2	D9PXA2_METTM		lor		Predicted lysine-oxoglutarate reductase/saccharopine dehydrogenase	51835854	24059982	25829648	23845615	19126100	21347535	17505479
663	D9PXA3	D9PXA3	D9PXA3_METTM		speB		Predicted arginase/agmatinase/formimionoglutamate hydrolase	15316395	9754719	13691833	13028117	8322003	8041649	11263854
664	D9PXA4	D9PXA4	D9PXA4_METTM		eif5a		Translation initiation factor 5A	1023109167	502259146	494050753	427699263	2.76296e+08	341718204	1.97047e+08
665	D9PXA5	D9PXA5	D9PXA5_METTM		pdaD		Pyruvoyl-dependent arginine decarboxylase	29444880	19102218	16878270	18102014	7794549	6419490	5219630
666	D9PXA6	D9PXA6	D9PXA6_METTM		suhB		Fructose-bisphosphatase	32578170	27356843	27621631	27280030	25089451	25167135	23690251
667	D9PXA9	D9PXA9	D9PXA9_METTM		hemC		Probable porphobilinogen deaminase	27895666	2989689	1945507	3995223	0	0	3651525
668	D9PXB0	D9PXB0	D9PXB0_METTM		MTBMA_c12700		Predicted dehydrogenase	675017	427154	614988	139497	1161168	1001731	876422
669	D9PXB1	D9PXB1	D9PXB1_METTM		pyrE2		PyrE-like protein	264520039	300111971	290132092	309942922	232403935	265466703	179893239
670	D9PXB3	D9PXB3	D9PXB3_METTM		prf1		Peptide chain release factor subunit 1	9.69887e+07	73590321	68685073	80961707	57114758	52475996	2.36903e+07
671	D9PXB4	D9PXB4	D9PXB4_METTM		pyrH		Uridylate kinase	2408020	0	1093443	453250	477354	0	0
672	D9PXB5	D9PXB5	D9PXB5_METTM		MTBMA_c12750		Uncharacterized protein	1796140	591169	662085	0	518394	673909	247809
673	D9PXC0	D9PXC0	D9PXC0_METTM		tfb		Transcription initiation factor IIB	124993311	128931989	117776490	130171305	241022060	211231245	244050136
674	D9PXC1	D9PXC1	D9PXC1_METTM		MTBMA_c12810		H/ACA RNA-protein complex component Gar1	20354253	20989447	23109907	20905880	30208239	35610812	20083742
675	D9PXC3	D9PXC3	D9PXC3_METTM		MTBMA_c12830		Predicted demethylmenaquinone methyltransferase	31787286	22844190	21610468	25543404	22758982	19225056	20912187
676	D9PXC4	D9PXC4	D9PXC4_METTM		MTBMA_c12840		Uncharacterized protein	189027143	185121609	170327818	175802106	133051012	119960610	118712170
677	D9PXC6	D9PXC6	D9PXC6_METTM		dnaG		DNA primase DnaG	26222075	15304411	14799296	15029485	22234635	18476406	18113739
678	D9PXC7	D9PXC7	D9PXC7_METTM		lonB2		Predicted ATP-dependent protease La	5625026	1970914	1412104	2367560	3359137	3.15987e+06	2137227
679	D9PXD0	D9PXD0	D9PXD0_METTM		MTBMA_c12900		Thioredoxin	410890834	322537728	275626014	282900130	223518999	212624075	253502479
680	D9PXD1	D9PXD1	D9PXD1_METTM		MTBMA_c12910		Uncharacterized protein	41672122	12683601	13077280	13949336	3635901	3577825	5099413
681	D9PXD3	D9PXD3	D9PXD3_METTM		uspA1		Predicted universal stress protein	47099620	19413548	19737020	13584620	13692135	11084430	8279850
682	D9PXD6	D9PXD6	D9PXD6_METTM		MTBMA_c12960		Predicted sensory transduction histidine kinase	1704590	1558800	2052740	1340060	1285970	848607	1747470
683	D9PXD9	D9PXD9	D9PXD9_METTM		bioY		Predicted biotin biosynthesis protein	10695710	8915250	15330130	13650400	14450470	20600750	24098490
684	D9PXE0	D9PXE0	D9PXE0_METTM		MTBMA_c13000		Predicted iron-sulfur-binding protein	1894770	675506	511069	534631	0	0	0
685	D9PXE1	D9PXE1	D9PXE1_METTM		MTBMA_c13010		Predicted oxidoreductase	7510880	5090850	15411190	8483500	4549430	13070210	7677360
686	D9PXE5	D9PXE5	D9PXE5_METTM		fmdE		Molybdenum containing formylmethanofuran dehydrogenase, subunit E	332098580	160712563	144645118	156744486	81142294	64973101	72415598
687	D9PXE7	D9PXE7	D9PXE7_METTM		fmdB		Molybdenum containing formylmethanofuran dehydrogenase, subunit B	1644026915	1316543495	1321655009	1380748827	865365270	764373048	840487371
688	D9PXF0	D9PXF0	D9PXF0_METTM		MTBMA_c13100		DUF364 domain-containing protein	6299790	753313	527660	576565	2117814	0	362243
689	D9PXF1	D9PXF1	D9PXF1_METTM		MTBMA_c13110		Predicted ABC-type transport system, periplasmic component	17475212	7905734	7429442	6801608	7128535	3867887	7303541
690	D9PXF2	D9PXF2	D9PXF2_METTM		MTBMA_c13120		Uncharacterized protein	12723399	1850031	3805716	3543169	661186	1628700	1704480
691	D9PXG1	D9PXG1	D9PXG1_METTM		hmtA		DNA-binding protein	23532620	15045730	13994650	13655560	12352670	10474280	12250480
692	D9PXG2	D9PXG2	D9PXG2_METTM		MTBMA_c13220		Predicted metal-dependent transcriptional regulator	1345273	2288499	2290490	1688070	2520180	2817031	2293640
693	D9PXG4	D9PXG4	D9PXG4_METTM		MTBMA_c13240		Uncharacterized protein	83262880	53019310	51345060	45636610	22847701	21439936	14118120
694	D9PXG6	D9PXG6	D9PXG6_METTM		hsdR1		Predicted type I restriction-modification enzyme, subunit R	6449510	15521665	34713510	12776341	36358830	29876994	40388632
695	D9PXG9	D9PXG9	D9PXG9_METTM		ppcA		Phosphoenolpyruvate carboxylase	22170940	9823622	6891002	9641931	10563004	7975855	8966162
696	D9PXH4	D9PXH4	D9PXH4_METTM		MTBMA_c13350		UPF0216 protein MTBMA_c13350	257637199	80160173	76678163	79980846	59982858	45827943	55385354
697	D9PXH5	D9PXH5	D9PXH5_METTM		MTBMA_c13360		Uncharacterized protein	25007737	10781448	8859352	8814899	5932943	6083942	6421905
698	D9PXH6	D9PXH6	D9PXH6_METTM		MTBMA_c13370		Uncharacterized protein	17575717	15865397	14769434	14557768	9455710	9067120	8233644
699	D9PXH7	D9PXH7	D9PXH7_METTM		MTBMA_c13380		DUF22 domain-containing protein	46042592	24072771	20294186	19956382	8792992	7496319	7935024
700	D9PXH8	D9PXH8	D9PXH8_METTM		atpD		V-type ATP synthase subunit D	174914803	67642355	68393316	67720761	58961468	61105505	48297031
701	D9PXH9	D9PXH9	D9PXH9_METTM		atpB		V-type ATP synthase beta chain	626113086	329631714	308309119	308728722	240998433	231748159	242161148
702	D9PXI0	D9PXI0	D9PXI0_METTM		atpA		V-type ATP synthase alpha chain	1383475107	695832955	629977556	646923094	587412536	5.38693e+08	539480545
703	D9PXI1	D9PXI1	D9PXI1_METTM		atpF		V-type ATP synthase subunit F	1599226770	1410106683	1232340830	1279008225	984040446	816148536	916531640
704	D9PXI2	D9PXI2	D9PXI2_METTM		atpC		V-type ATP synthase subunit C	75677180	36808900	22710470	41953060	36336300	25413500	28495510
705	D9PXI3	D9PXI3	D9PXI3_METTM		atpE		V-type proton ATPase subunit E	4327776975	3417446559	3147762137	3259597115	2214348433	2039641281	2.07578e+09
706	D9PXI5	D9PXI5	D9PXI5_METTM		ahaI		V-type ATP synthase subunit I	152447102	102059477	100907854	103105733	87606790	85016441	66229791
707	D9PXI6	D9PXI6	D9PXI6_METTM		ahaH		A1AO ATPase, subunit H	6213314925	5320207927	4865210115	5166895481	3600071563	3523685910	3766779803
708	D9PXI8	D9PXI8	D9PXI8_METTM		fumA2		Fumarase related protein	13958420	8037320	10038170	9835890	8582155	10171160	8192315
709	D9PXI9	D9PXI9	D9PXI9_METTM		MTBMA_c13500		Uncharacterized protein	127049524	139978840	134101122	137346287	118315243	128717116	110303334
710	D9PXJ1	D9PXJ1	D9PXJ1_METTM		tiaS		tRNA(Ile2) 2-agmatinylcytidine synthetase TiaS	4413980	1684510	2664837	1966260	1712050	1189390	2002840
711	D9PXJ4	D9PXJ4	D9PXJ4_METTM		MTBMA_c13550		Uncharacterized protein	16080820	7867910	6798180	7853550	5808690	2781480	5438730
712	D9PXJ5	D9PXJ5	D9PXJ5_METTM		serA		D-3-phosphoglycerate dehydrogenase	139798220	61252560	65385374	63592970	83546390	87223741	78769833
713	D9PXJ6	D9PXJ6	D9PXJ6_METTM		MTBMA_c13570		Prok-JAB domain-containing protein	3632161	3618925	3600927	3912164	2.93004e+06	1458670	2784290
714	D9PXJ9	D9PXJ9	D9PXJ9_METTM		MTBMA_c13600		PRC domain-containing protein	230523403	224884934	225403754	227063850	155571430	176564246	129653664
715	D9PXK0	D9PXK0	D9PXK0_METTM		MTBMA_c13610		Predicted tRNA-binding protein	211508940	131893272	119245166	125811510	104617462	102998885	102667483
716	D9PXK2	D9PXK2	D9PXK2_METTM		MTBMA_c13630		Lactaldehyde dehydrogenase	37017688	40619310	38934399	41185766	37171879	35618158	32393708
717	D9PXK5	D9PXK5	D9PXK5_METTM		pepQ		Predicted Xaa-Pro dipeptidase	1233540	827319	1124850	995731	845142	638123	801164
718	D9PXK7	D9PXK7	D9PXK7_METTM		MTBMA_c13680		Predicted alcohol dehydrogenase	15252547	13811422	10760787	14645633	13035244	13168623	14577880
719	D9PXK8	D9PXK8	D9PXK8_METTM		MTBMA_c13690		Predicted sensory transduction histidine kinase	4370631	12032380	7996180	10448636	10967628	5065330	9955810
720	D9PXL0	D9PXL0	D9PXL0_METTM		MTBMA_c13710		YcaO domain-containing protein	31838331	22748543	21700723	21954399	16422853	18494642	15342453
721	D9PXL1	D9PXL1	D9PXL1_METTM		MTBMA_c13720		TfuA domain-containing protein	35186725	20791296	18678392	19985487	12560355	11451398	10575292
722	D9PXL2	D9PXL2	D9PXL2_METTM		MTBMA_c13730		Predicted ATP-utilizing enzyme	4464510	0	0	1035180	0	241941	649747
723	D9PXL4	D9PXL4	D9PXL4_METTM		MTBMA_c13750		CBS domain containing protein	203171827	143463664	135114358	144721646	157294260	153858323	145726334
724	D9PXL5	D9PXL5	D9PXL5_METTM		uspA2		Predicted universal stress protein	610542896	254521066	236376459	233493154	216540675	194354878	178625943
725	D9PXL6	D9PXL6	D9PXL6_METTM		MTBMA_c13770		Predicted chlorohydrolase	7.95233e+06	8235787	6723880	7208772	5008543	6603182	5.12298e+06
726	D9PXL8	D9PXL8	D9PXL8_METTM		carB		Carbamoyl-phosphate synthase large chain	133523584	70830103	62174444	6.77435e+07	64502703	58493856	59346760
727	D9PXL9	D9PXL9	D9PXL9_METTM		carA		Carbamoyl-phosphate synthase small chain	32166458	15369060	16523887	16897958	13369112	10678891	13019810
728	D9PXM2	D9PXM2	D9PXM2_METTM		MTBMA_c13830		P-type Ca(2+) transporter	6029940	3569717	3545723	3578173	5017618	4801838	4313834
729	D9PXM3	D9PXM3	D9PXM3_METTM		cbiJ		Precorrin-6X reductase	39901330	13384080	16825847	19673728	16809411	10443187	10433016
730	D9PXM4	D9PXM4	D9PXM4_METTM		moeA1		Molybdenum cofactor biosynthesis protein	14458830	9626567	11682298	7012172	8505702	7273177	8653147
731	D9PXM5	D9PXM5	D9PXM5_METTM		eif1a		Translation initiation factor 1A	10470520	4656420	3334490	5069620	4891360	5290820	2978870
732	D9PXM6	D9PXM6	D9PXM6_METTM		MTBMA_c13870		Non-specific serine/threonine protein kinase	32115540	25257481	59907280	46879525	16403750	31797130	36771680
733	D9PXM7	D9PXM7	D9PXM7_METTM		MTBMA_c13880		Predicted RNA-binding protein	9918633	6483122	7107015	5837298	3797300	5136724	3769961
734	D9PXM8	D9PXM8	D9PXM8_METTM		top6B		Type 2 DNA topoisomerase 6 subunit B	30154320	9872110	11978122	7635939	13982120	11095700	13238321
735	D9PXM9	D9PXM9	D9PXM9_METTM		top6A		Type 2 DNA topoisomerase 6 subunit A	68283738	44577441	48370905	47409239	46647822	46680618	48054392
736	D9PXN0	D9PXN0	D9PXN0_METTM		gap		Glyceraldehyde-3-phosphate dehydrogenase	385956628	384217336	415977160	387684402	259534661	357610468	254284049
737	D9PXN5	D9PXN5	D9PXN5_METTM		MTBMA_c13960		Predicted metal-binding transcription factor	183878780	104219671	98956227	101805356	86570824	71921470	78919811
738	D9PXN6	D9PXN6	D9PXN6_METTM		MTBMA_c13980		Predicted FMN-binding protein	32238380	20383260	21467147	21039860	1990927	11608688	742231
739	D9PXN7	D9PXN7	D9PXN7_METTM		atwA		Methyl-coenzyme M reductase, component A2	94356215	45042914	51825750	46623267	55739877	52872342	53894063
740	D9PXN8	D9PXN8	D9PXN8_METTM		gch3		GTP cyclohydrolase III	39170400	18101405	17873246	18400443	15759257	14202476	16959593
741	D9PXN9	D9PXN9	D9PXN9_METTM		cofD		2-phospho-L-lactate transferase	40908070	34741040	35213220	38059690	25090490	24320630	29606910
742	D9PXP0	D9PXP0	D9PXP0_METTM		cofE		Coenzyme F420:L-glutamate ligase	55026842	43093004	31207239	40669374	34394630	32451061	27623870
743	D9PXP1	D9PXP1	D9PXP1_METTM		purO		IMP cyclohydrolase	48220990	41364047	37508224	39650850	28956595	28120283	26933379
744	D9PXP2	D9PXP2	D9PXP2_METTM		MTBMA_c14030		Uncharacterized protein	31480980	21918110	20928122	20950080	17830314	17762833	17357435
745	D9PXP4	D9PXP4	D9PXP4_METTM		rnhB		Ribonuclease HII	10902370	7284150	4661480	7113910	0	4900350	3660810
746	D9PXP5	D9PXP5	D9PXP5_METTM		mreB		Cell shape-determining protein MreB	1464838071	670578173	640038350	652415250	673104508	644445706	649700597
747	D9PXP9	D9PXP9	D9PXP9_METTM		MTBMA_c14100		RcpC domain-containing protein	48360940	30771603	28652903	30209242	31601365	32072148	36151420
748	D9PXQ0	D9PXQ0	D9PXQ0_METTM		MTBMA_c14110		Uncharacterized protein	63719630	102247480	103483360	109045070	104140370	105972020	95167350
749	D9PXQ2	D9PXQ2	D9PXQ2_METTM		mptD		Dihydroneopterin aldolase	7496730	429719	320313	1068740	464674	321113	1553601
750	D9PXQ3	D9PXQ3	D9PXQ3_METTM		korD		2-oxoglutarate synthase, subunit delta	128419908	92216090	87338434	91548767	74410510	61188410	72249620
751	D9PXQ7	D9PXQ7	D9PXQ7_METTM		sucC		Succinate--CoA ligase [ADP-forming] subunit beta	123078280	102765520	93244462	97150327	95419033	89364798	88995778
752	D9PXR4	D9PXR4	D9PXR4_METTM		MTBMA_c14250		Uncharacterized protein	147712218	85783221	83544237	78831695	63059767	57264349	75447470
753	D9PXR6	D9PXR6	D9PXR6_METTM		MTBMA_c14270		TGc domain-containing protein	73463843	58051479	51941570	51669292	34317866	35603417	45695745
754	D9PXR7	D9PXR7	D9PXR7_METTM		tpiA		Triosephosphate isomerase	125349110	71899106	68775002	74128003	62906185	57327864	65981374
755	D9PXR8	D9PXR8	D9PXR8_METTM		pgk		Phosphoglycerate kinase	39138589	31045993	34158358	31459115	26958866	27251107	32365406
756	D9PXR9	D9PXR9	D9PXR9_METTM		rpoH		DNA-directed RNA polymerase subunit H	918929850	711850950	640003570	724029133	638537988	578113100	691828431
757	D9PXS0	D9PXS0	D9PXS0_METTM		rpoB1		DNA-directed RNA polymerase	140698607	89870713	82605216	86105817	83755480	80180802	77606179
758	D9PXS1	D9PXS1	D9PXS1_METTM		rpoB2		DNA-directed RNA polymerase subunit beta	66223641	39711150	37135354	37638242	40610655	33510949	30062474
759	D9PXS2	D9PXS2	D9PXS2_METTM		rpoA1		DNA-directed RNA polymerase subunit	206101868	121203726	124792787	119514798	130751792	119029101	123186220
760	D9PXS3	D9PXS3	D9PXS3_METTM		rpoA2		DNA-directed RNA polymerase subunit A''	51249243	86672457	29028663	30309280	36239789	31634737	30392897
761	D9PXS4	D9PXS4	D9PXS4_METTM		rpl30e		50S ribosomal protein L30e	116612560	63466780	56327470	54481220	33673306	31357110	20439578
762	D9PXS5	D9PXS5	D9PXS5_METTM		nusA		Probable transcription termination protein NusA	102049152	62405378	46802066	49796852	55974205	48833795	49382039
763	D9PXS6	D9PXS6	D9PXS6_METTM		rps12		30S ribosomal protein S12	86691830	48869170	48977830	46927770	45272153	46911890	42973380
764	D9PXS7	D9PXS7	D9PXS7_METTM		rps7		30S ribosomal protein S7	32473199	9533754	10593498	13743551	14027312	1.39748e+07	14321218
765	D9PXS8	D9PXS8	D9PXS8_METTM		fusA		Elongation factor 2	703261789	486763867	487751077	507061572	653352873	627257084	265771167
766	D9PXS9	D9PXS9	D9PXS9_METTM		tuf		Elongation factor 1-alpha	2724766487	933577020	790942394	850453802	963923835	818772778	951885894
767	D9PXT0	D9PXT0	D9PXT0_METTM		rps10		30S ribosomal protein S10	206328372	76818053	73282826	74770245	72824907	67142777	52142878
768	D9PXT3	D9PXT3	D9PXT3_METTM		MTBMA_c14520		NYN domain-containing protein	34264650	29965880	29990950	32373760	28501030	28565460	32048050
769	D9PXT4	D9PXT4	D9PXT4_METTM		MTBMA_c14530		Predicted universal stress protein	86295960	68640565	63888490	72617400	67914860	64615860	62554950
770	D9PXT5	D9PXT5	D9PXT5_METTM		MTBMA_c14540		Predicted transcriptional regulator	462905770	399700060	349238070	369647750	246745990	196689180	122182230
771	D9PXT6	D9PXT6	D9PXT6_METTM		pscS		O-phospho-L-seryl-tRNA:Cys-tRNA synthase	65592879	49526102	47391652	48747799	41410060	39863425	40378540
772	D9PXT7	D9PXT7	D9PXT7_METTM		MTBMA_c14560		Nucleoside-triphosphatase MTBMA_c14560	1184810	739857	607165	568476	486986	605893	707413
773	D9PXT9	D9PXT9	D9PXT9_METTM		MTBMA_c14580		Predicted peptidase	63604140	41460050	38956675	40195370	29581797	25266620	26595149
774	D9PXU1	D9PXU1	D9PXU1_METTM		hypD		Predicted hydrogenase expression/formation protein HypD	269084462	118138302	110721830	114759160	95370471	69270517	86984560
775	D9PXU4	D9PXU4	D9PXU4_METTM		MTBMA_c14630		Uncharacterized protein	21568545	65234754	65286634	74747023	30633865	24466617	39248937
776	D9PXU5	D9PXU5	D9PXU5_METTM		MTBMA_c14640		Uncharacterized protein	5656500	548550	1644041	504343	301395	233405	542302
777	D9PXU6	D9PXU6	D9PXU6_METTM		MTBMA_c14650		Uncharacterized protein	17511600	15007600	14011600	14963200	7248680	4874290	10223300
778	D9PXV3	D9PXV3	D9PXV3_METTM		hsdM2		Site-specific DNA-methyltransferase (adenine-specific)	3712770	2657700	2267450	3075390	1882160	1179440	2321990
779	D9PXV7	D9PXV7	D9PXV7_METTM		MTBMA_c14760		Predicted ABC transporter, ATPase component	32228692	27631273	29634512	30034795	25756103	25839725	22822737
780	D9PXV8	D9PXV8	D9PXV8_METTM		MTBMA_c14770		KaiC-related protein	1316980	9422020	10926160	9344770	2426900	2692120	8521220
781	D9PXV9	D9PXV9	D9PXV9_METTM		MTBMA_c14780		KaiB-related protein	140395600	174041981	158277164	171282950	124508101	115320801	126706079
782	D9PXW0	D9PXW0	D9PXW0_METTM		MTBMA_c14790		Predicted sensory transduction histidine kinase	1502590	11349700	15867810	18003640	18992238	18059703	16688637
783	D9PXW2	D9PXW2	D9PXW2_METTM		MTBMA_c14810		Predicted hydrolase	39367700	36312380	34866180	37587990	30670865	26987705	32310736
784	D9PXW3	D9PXW3	D9PXW3_METTM		MTBMA_c14820		Uncharacterized protein	26100150	13339780	12142210	11776230	10407250	10052420	12053650
785	D9PXW7	D9PXW7	D9PXW7_METTM		MTBMA_c14860		Predicted hydrolase	9297427	2613002	1944538	2092644	408705	399563	343471
786	D9PXW9	D9PXW9	D9PXW9_METTM		ino		Predicted myo-inositol-1-phosphate synthase	62527050	32757690	31976493	31470070	26886920	22191170	29148013
787	D9PXX1	D9PXX1	D9PXX1_METTM		pycB		Pyruvate carboxylase, subunit B	220622018	109515312	97622636	111100826	86701235	84466948	76415592
788	D9PXX3	D9PXX3	D9PXX3_METTM		queC		7-cyano-7-deazaguanine synthase	12044890	7795960	9476442	9767817	7425030	3148267	9218997
789	D9PXX5	D9PXX5	D9PXX5_METTM		MTBMA_c14940		Transcriptional regulatory protein	432152940	333651710	281097320	292136680	166539270	132613788	118373315
790	D9PXX8	D9PXX8	D9PXX8_METTM		MTBMA_c14970		tRNA (cytidine(56)-2'-O)-methyltransferase	23186950	23935880	26205310	22425440	19868830	29185000	13593610
791	D9PXX9	D9PXX9	D9PXX9_METTM		upp		Uracil phosphoribosyltransferase	15176000	8106541	8495380	8089181	2870728	5227474	6461272
792	D9PXY0	D9PXY0	D9PXY0_METTM		MTBMA_c14990		Predicted fumarate hydratase	230944260	163106470	154501889	153790831	102981966	104507378	60906072
793	D9PXY1	D9PXY1	D9PXY1_METTM		mfnA		Probable L-tyrosine/L-aspartate decarboxylase	9809438	6275120	5939574	6164061	4376384	3530243	4473866
794	D9PXY2	D9PXY2	D9PXY2_METTM		ppsA2		Phosphoenolpyruvate synthase	255735004	90563285	87987279	89040953	107433398	84422817	96224118
795	D9PXY3	D9PXY3	D9PXY3_METTM		rpl10e		50S ribosomal protein L10e	57755010	30789897	30917732	30962127	31360752	31303710	32218895
796	D9PXY4	D9PXY4	D9PXY4_METTM		MTBMA_c15030		Predicted CO dehydrogenase maturation factor	3537980	2752380	2554520	3501610	2856160	3406180	3522210
797	D9PXY5	D9PXY5	D9PXY5_METTM		MTBMA_c15040		Uncharacterized protein	17701500	15241200	14203300	14553300	9843710	8935020	7718290
798	D9PXY6	D9PXY6	D9PXY6_METTM		serS		Type-2 serine--tRNA ligase	28156059	19202264	20833008	20321255	16207770	19718149	16711191
799	D9PXY7	D9PXY7	D9PXY7_METTM		MTBMA_c15060		Uncharacterized protein	9367160	4840900	4987940	4935510	2451601	2033630	2726024
800	D9PXY9	D9PXY9	D9PXY9_METTM		MTBMA_c15080		Peptidyl-prolyl cis-trans isomerase	1364961095	583245628	527982316	551878323	489146369	464319350	416497184
801	D9PXZ1	D9PXZ1	D9PXZ1_METTM		pyrC		Dihydroorotase	20512986	11763891	8576799	9226616	6796314	6000881	7539248
802	D9PXZ2	D9PXZ2	D9PXZ2_METTM		MTBMA_c15110		Uncharacterized protein	68397150	86391592	76013073	88458665	99464273	87701932	111982139
803	D9PXZ5	D9PXZ5	D9PXZ5_METTM		mrtD		Methyl-coenzyme M reductase II, subunit delta	5083985	0	0	0	0	0	0
804	D9PXZ6	D9PXZ6	MCRY_METTM		mrtB		Methyl-coenzyme M reductase II subunit beta	2007218170	222173421	187480769	194631374	439377470	369373912	379614140
805	D9PY01	D9PY01	D9PY01_METTM		hcgG		Hmd co-occurring protein HcgG	22711270	25074360	22219935	22240960	9256681	10609143	9230493
806	D9PY08	D9PY08	D9PY08_METTM		hcgA		Hmd co-occurring protein HcgA	8212040	2479310	2248860	2221630	0	0	0
807	D9PY09	D9PY09	D9PY09_METTM		hcgB		Hmd co-occurring protein HcgB	60510659	51977113	56163449	55962146	57878965	56906117	60837508
808	D9PY11	D9PY11	D9PY11_METTM		MTBMA_c15300		Uncharacterized protein	13274200	6352770	6972430	6940220	5566240	5295170	4200990
809	D9PY12	D9PY12	D9PY12_METTM		hcgE		Hmd co-occurring protein HcgE	10404680	8356590	5138340	1941350	5161460	4267190	1870610
810	D9PY14	D9PY14	D9PY14_METTM		MTBMA_c15330		Predicted ABC-type transport system, ATPase component	1043264142	895800539	882043579	908381472	816005285	725531083	774340360
811	D9PY15	D9PY15	D9PY15_METTM		MTBMA_c15340		Predicted ABC-type transport system, permease component	1572544775	1005957088	918716450	930649945	691995161	615047784	659711088
812	D9PY16	D9PY16	D9PY16_METTM		MTBMA_c15350		PRC domain-containing protein	1.05268e+09	9.67528e+08	911325037	925982230	623138925	566464625	516694862
813	D9PY17	D9PY17	D9PY17_METTM		MTBMA_c15360		Predicted nucleotidyltransferase	5940690	0	527946	2740139	0	0	0
814	D9PY18	D9PY18	D9PY18_METTM		MTBMA_c15370		Cobalt transport protein	16563486	9561790	11924060	11735840	10169970	10365960	7923520
815	D9PY34	D9PY34	D9PY34_METTM		MTBMA_c15530		Predicted Fe-S oxidoreductase	38645600	14192763	18064728	17707678	16547713	12537941	16706291
816	D9PY35	D9PY35	D9PY35_METTM		MTBMA_c15540		Elp3 domain-containing protein	7351332	4553479	3708273	3921351	3732757	3739846	3027072
817	D9PY36	D9PY36	D9PY36_METTM		MTBMA_c15550		UPF0251 protein MTBMA_c15550	1312084030	1716217600	3215055459	2735040513	4148260826	5750343995	6316895989
818	D9PY38	D9PY38	D9PY38_METTM		mtrC2		Methyl coenzyme M reductase II, operon protein C	24397200	15159632	11575780	12388920	14819270	14795740	9426500
819	D9PY40	D9PY40	D9PY40_METTM		comB		2-phosphosulfolactate phosphatase	322294610	346591050	311450310	336019612	211239340	188000277	199356362
820	D9PY41	D9PY41	D9PY41_METTM		MTBMA_c15600		Uncharacterized protein	2298428	1429318	647926	1421584	336476	1221208	313015
821	D9PY44	D9PY44	D9PY44_METTM		MTBMA_c15630		Predicted ATPase	2883960	1538390	1309240	1754940	1755040	1126560	1035960
822	D9PY45	D9PY45	D9PY45_METTM		MTBMA_c15640		Thiamine_BP domain-containing protein	438385930	658841305	587053390	676644490	676442610	532837477	654783400
823	D9PY46	D9PY46	D9PY46_METTM		MTBMA_c15650		Predicted pyridoxal phosphate-dependent enzyme	51528896	29735251	26220000	28283548	25346265	20758924	23812685
824	D9PY48	D9PY48	D9PY48_METTM		trm1		tRNA (guanine(26)-N(2))-dimethyltransferase	5703215	2278012	3120104	3200903	2467012	1543464	1844057
825	D9PY52	D9PY52	D9PY52_METTM		MTBMA_c15710		Predicted transcriptional regulator	30897510	18713728	19036853	19529174	19188461	21285720	21919178
826	D9PY53	D9PY53	D9PY53_METTM		MTBMA_c15720		Histone deacetylase-related protein	7177650	3936380	3610810	3832470	3036338	3393790	1566960
827	D9PY54	D9PY54	D9PY54_METTM		MTBMA_c15730		Uncharacterized protein	157508913	151460122	131928504	147004162	125356018	119940581	75320336
828	D9PY55	D9PY55	D9PY55_METTM		mptA		GTP cyclohydrolase MptA	99137910	55810490	56479266	53912096	44283149	23976017	45459172
829	D9PY56	D9PY56	D9PY56_METTM		MTBMA_c15750		Uncharacterized protein	116072355	33892630	27605780	28385850	18055140	15338150	11523990
830	D9PY57	D9PY57	D9PY57_METTM		cofG		7,8-didemethyl-8-hydroxy-5-deazariboflavin synthase	43993778	24657440	21589778	25646383	1.96232e+07	16305576	12087954
831	D9PY60	D9PY60	D9PY60_METTM		purP		5-formaminoimidazole-4-carboxamide-1-(beta)-D-ribofuranosyl 5'-monophosphate synthetase	321989580	210807231	190523772	204027295	161118583	152034260	164590118
832	D9PY61	D9PY61	D9PY61_METTM		psmB		Proteasome subunit beta	112966279	93602660	86044160	91103521	90142510	75541390	78182630
833	D9PY62	D9PY62	D9PY62_METTM		MTBMA_c15810		Predicted metal-dependent RNase	176138040	201739637	210080286	216347253	132225328	144324631	140093906
834	D9PY63	D9PY63	D9PY63_METTM		purM		Phosphoribosylformylglycinamidine cyclo-ligase	3.71766e+07	12904510	13001260	12236011	18936760	15528730	19070732
835	D9PY64	D9PY64	D9PY64_METTM		comC		Sulfolactate dehydrogenase	274736466	155315050	146566214	159289585	149308449	134004700	156389812
836	D9PY65	D9PY65	D9PY65_METTM		comD		Sulfopyruvate decarboxylase, alpha subunit	28610242	16900350	14614712	16216553	15075370	13718586	12868940
837	D9PY66	D9PY66	D9PY66_METTM		comE		Sulfopyruvate decarboxylase, beta subunit	16383230	12272320	8927087	11251663	7889446	10186501	7360564
838	D9PY73	D9PY73	D9PY73_METTM		MTBMA_c15920		Uncharacterized protein	1406300	1625310	1387900	1888460	1221040	988174	1060920
839	D9PY74	D9PY74	D9PY74_METTM	D9PY74;D9PWV8	MTBMA_c15930	MTBMA_c15930	Tetratricopeptide repeat domain-containing protein	5491186	1795714	1499892	299396	2185316	733691	1872692
840	D9PY78	D9PY78	D9PY78_METTM		pyrK		Probable dihydroorotate dehydrogenase B (NAD(+)), electron transfer subunit	33954180	21368110	21221100	23387680	21170690	16110969	18062720
841	D9PY79	D9PY79	D9PY79_METTM		pyrD		Dihydroorotate dehydrogenase	8690080	4738470	3729470	3846020	3002310	2782200	3107070
842	D9PY80	D9PY80	D9PY80_METTM		nop56		Predicted ribosome biogenesis protein Nop56	10796390	5507270	6056450	9126680	11775048	13253620	12844320
843	D9PY82	D9PY82	D9PY82_METTM		coaBC		Coenzyme A biosynthesis bifunctional protein CoaBC	12783950	15620430	15723880	17144600	11607481	6523115	7357020
844	D9PY83	D9PY83	D9PY83_METTM		MTBMA_c16020		Transcription elongation factor NusA-like protein	75020980	42293890	47319470	41399751	42514760	47969410	34677540
845	D9PY85	D9PY85	D9PY85_METTM		MTBMA_c16040		Uncharacterized protein	153026417	102823316	94016576	109801070	86156153	87641191	79244524
846	D9PY86	D9PY86	D9PY86_METTM		pheA		Predicted prephenate dehydratase	6180510	1844233	574738	1816239	2722018	2766810	1681432
847	D9PY87	D9PY87	D9PY87_METTM		MTBMA_c16060		Predicted ATP-dependent DNA ligase	33520310	27344176	25263565	29339515	25601601	22418223	23000710
848	D9PY88	D9PY88	D9PY88_METTM		MTBMA_c16070		CBS domain-containing protein	21741538	9.36228e+06	9299482	9454896	13112840	8665059	11613403
849	D9PY89	D9PY89	D9PY89_METTM		MTBMA_c16080		CBS domain-containing protein	24732908	15245699	16136759	14777056	17590920	19443643	16911569
850	D9PY90	D9PY90	D9PY90_METTM		MTBMA_c16090		CBS domain-containing protein	695427235	642563557	594174349	637006203	583964475	548047015	540291717
851	D9PY91	D9PY91	D9PY91_METTM		MTBMA_c16100		CBS domain-containing protein	242401592	167399514	157710210	166112040	166987239	149445607	152920852
852	D9PY92	D9PY92	D9PY92_METTM		MTBMA_c16110		CBS domain-containing protein	904273677	664313604	647787085	658148311	363579008	373134350	331548220
853	D9PY94	D9PY94	D9PY94_METTM		MTBMA_c16130		Predicted 6-pyruvoyl tetrahydrobiopterin synthase	729682	273751	0	366525	157038	0	227047
854	D9PY95	D9PY95	D9PY95_METTM		MTBMA_c16140		Uncharacterized protein	1866130	1273640	1326590	1778660	1902670	1627830	1283980
855	D9PY97	D9PY97	D9PY97_METTM		MTBMA_c16160		Uncharacterized protein	83810380	26660130	24341483	23928420	17562010	18433980	15371850
856	D9PY98	D9PY98	D9PY98_METTM	D9PY98;D9PY99	MTBMA_c16170	MTBMA_c16170	Predicted cell surface glycoprotein	68693508	137217100	135087588	140287084	129443766	86046766	190122636
857	D9PYA1	D9PYA1	D9PYA1_METTM		hom		Homoserine dehydrogenase	6891034	4609180	3823950	4426710	3899690	3476108	4211743
858	D9PYA3	D9PYA3	D9PYA3_METTM		MTBMA_c16220		Uncharacterized protein	7413941401	11731686440	10806494604	11490344472	9414061978	8177482557	10857334677
859	D9PYA4	D9PYA4	D9PYA4_METTM		ehbQ		Energy-converting hydrogenase B, subunit Q	11052270	1700220	949833	1157610	2315664	578731	784652
860	D9PYA5	D9PYA5	D9PYA5_METTM		ehbP		Energy-converting hydrogenase B, subunit P	96710301	91145820	96130990	119089290	73336480	54276960	80228738
861	D9PYA6	D9PYA6	D9PYA6_METTM		ehbO		Energy-converting hydrogenase B, subunit O	2101090	1458570	2121630	1490300	1466200	800009	1506600
862	D9PYA7	D9PYA7	D9PYA7_METTM		ehbN		Energy-converting hydrogenase B, subunit N	70661928	62968910	56776540	65100634	54257858	47340490	56709656
863	D9PYA8	D9PYA8	D9PYA8_METTM		ehbM		Energy-converting hydrogenase B, subunit M	63392860	26175360	26959750	27486570	22711930	16516380	21008760
864	D9PYA9	D9PYA9	D9PYA9_METTM		ehbL		Energy-converting hydrogenase B, subunit L	177717220	141851528	132202346	144732139	105252722	93677852	92713058
865	D9PYB0	D9PYB0	D9PYB0_METTM		ehbK		Energy-converting hydrogenase B, subunit K	121470388	85246199	82181730	82774189	81219870	66061430	77993990
866	D9PYC0	D9PYC0	D9PYC0_METTM		ehbA		Energy-converting hydrogenase B, subunit A	101098010	105464350	99705810	108309150	90010360	82186390	69719700
867	D9PYC3	D9PYC3	D9PYC3_METTM		argG		Argininosuccinate synthase	67042869	32728863	3.02788e+07	30178560	30940999	23570966	24927246
868	D9PYC5	D9PYC5	D9PYC5_METTM		nnrD		Bifunctional NAD(P)H-hydrate repair enzyme	20158811	16943840	15302495	16201472	16472522	14183439	14458793
869	D9PYC6	D9PYC6	D9PYC6_METTM		MTBMA_c16450		Predicted transporter protein	8198550	7268773	3619338	6197910	4606485	3155822	3141080
870	D9PYC7	D9PYC7	D9PYC7_METTM		ftr		Formylmethanofuran--tetrahydromethanopterin formyltransferase	514557567	305256190	286437720	291029111	237784559	191922104	232284457
871	D9PYC8	D9PYC8	D9PYC8_METTM		MTBMA_c16470		Predicted signal transduction histidine kinase	23352570	12814209	12734976	8873763	8.03476e+06	8297368	8486166
872	D9PYD0	D9PYD0	D9PYD0_METTM		MTBMA_c16490		Phosphoesterase	128329450	84079072	78777420	83613370	63172060	45627944	64543718
873	D9PYD1	D9PYD1	D9PYD1_METTM		MTBMA_c16500		TRAM domain-containing protein	122877681	40415391	36007158	37960823	24125303	20433108	14651785
874	D9PYD3	D9PYD3	D9PYD3_METTM		trkA		Predicted potassium uptake protein TrkA	11785506	6484470	5155989	4502450	7025318	5805294	3414235
875	D9PYD5	D9PYD5	D9PYD5_METTM		MTBMA_c16545		Predicted Zn-dependent hydrolase	77309512	67552635	70241747	79573375	54577916	47482263	59991765
876	D9PYD6	D9PYD6	D9PYD6_METTM		hjc		Holliday junction resolvase Hjc	2813341	1254780	2279484	1722170	981873	1680446	1127220
877	D9PYD8	D9PYD8	D9PYD8_METTM		MTBMA_c16630		Uncharacterized protein	30431110	16836720	16559630	16474750	5591995	7918062	8418690
878	D9PYE0	D9PYE0	D9PYE0_METTM		gatB		Aspartyl/glutamyl-tRNA(Asn/Gln) amidotransferase subunit B	5075054	0	613079	200815	583081	1846395	508515
879	D9PYE2	D9PYE2	D9PYE2_METTM		MTBMA_c16670		CBS domain containing protein	12437120	2357700	1848710	5832340	677582	5477588	5858033
880	D9PYE3	D9PYE3	D9PYE3_METTM		hisE		Phosphoribosyl-ATP pyrophosphatase	110845822	91592903	82181229	87744156	58686545	49649711	5.0405e+07
881	D9PYE5	D9PYE5	D9PYE5_METTM		MTBMA_c16700		Predicted transcriptional regulator	6704760	3920070	2935000	4184783	4486610	1613640	5146380
882	D9PYE6	D9PYE6	D9PYE6_METTM		purE1		Predicted phosphoribosylaminoimidazole carboxylase	8297260	12829581	7789446	9331747	7240799	9617239	6552762
883	D9PYE9	D9PYE9	D9PYE9_METTM		grpE		Protein GrpE	16328320	9453289	8244580	9265553	5802745	4795500	5238461
884	D9PYF0	D9PYF0	D9PYF0_METTM		dnaK		Chaperone protein DnaK	481715694	172155613	154485874	165567062	192664270	168638420	176881604
885	D9PYF1	D9PYF1	D9PYF1_METTM		dnaJ		Chaperone protein DnaJ	5299132	3369151	2852203	3238078	3038482	2421566	4530037
886	D9PYF3	D9PYF3	D9PYF3_METTM		MTBMA_c16800		Uncharacterized protein	6.14364e+08	628638786	562595623	6.30653e+08	589043130	488798148	666484594
887	D9PYF4	D9PYF4	D9PYF4_METTM		MTBMA_c16810		Uncharacterized protein	476870942	469548529	414599306	455963307	409358384	384762621	375761041
888	D9PYF5	D9PYF5	D9PYF5_METTM		map		Methionine aminopeptidase	31664310	16144650	13925470	14365730	13085850	12153060	10911370
889	D9PYF6	D9PYF6	D9PYF6_METTM		frhB		F420-reducing hydrogenase, subunit beta	1.47691e+09	1564259606	1.49816e+09	1565788364	989842844	1038479440	888995801
890	D9PYF7	D9PYF7	D9PYF7_METTM		frhG		F420-reducing hydrogenase, subunit gamma	3.07178e+09	2.47682e+09	2.36274e+09	2.59956e+09	1.86837e+09	1.38879e+09	1.98188e+09
891	D9PYF8	D9PYF8	D9PYF8_METTM		frhD		F420-reducing hydrogenase, subunit delta	109869380	79968532	57111991	61546176	2.44869e+07	1.72763e+07	1.94354e+07
892	D9PYF9	D9PYF9	D9PYF9_METTM		frhA		F420-reducing hydrogenase, subunit alpha	10564060625	11893235748	11571176421	11975617156	7262774505	7787074994	6.85995e+09
893	D9PYG0	D9PYG0	D9PYG0_METTM		MTBMA_c16870		PepSY domain-containing protein	244771082	267768854	291648305	311917810	254739521	278497164	349434583
894	D9PYG1	D9PYG1	D9PYG1_METTM		MTBMA_c16880		Uncharacterized protein	149662610	137135700	131931040	141855138	110124230	119898021	116481960
895	D9PYG3	D9PYG3	D9PYG3_METTM		MTBMA_c16920		Uncharacterized protein	120974480	88530409	82298622	90686491	83736610	79515100	65239259
896	D9PYG4	D9PYG4	D9PYG4_METTM		nop10		Ribosome biogenesis protein Nop10	38923210	27660703	25514690	26174550	23783720	19675690	25314820
897	D9PYG5	D9PYG5	D9PYG5_METTM		eif2a		Translation initiation factor 2 subunit alpha	41745640	22242480	25247080	26170790	17067779	13745986	18516930
898	D9PYG6	D9PYG6	D9PYG6_METTM		rps27e		30S ribosomal protein S27e	394478836	180676979	269996018	228384268	172115039	210025814	201891340
899	D9PYG7	D9PYG7	D9PYG7_METTM		rpl44e		50S ribosomal protein L44e	227385712	2.25768e+08	2.61386e+08	232284010	1.90246e+08	297077710	116548638
900	D9PYG8	D9PYG8	D9PYG8_METTM		MTBMA_c16970		Uncharacterized protein	23611510	23952600	22029630	23206520	13661238	14686252	14787883
901	D9PYG9	D9PYG9	D9PYG9_METTM		pcn		DNA polymerase sliding clamp	90927030	42941123	41961070	43289430	32391143	30408234	33142424
902	D9PYH1	D9PYH1	D9PYH1_METTM		rpoM		Transcription elongation factor IIS/RNA polymerase subunit homolog	170051913	81803620	70758549	76810207	4.26746e+07	3.61132e+07	3.65913e+07
903	D9PYH2	D9PYH2	D9PYH2_METTM		MTBMA_c17010		Predicted ADP-ribose pyrophosphatase	7773650	3486385	2222614	2917600	1671036	1074340	1254910
904	D9PYH3	D9PYH3	D9PYH3_METTM		MTBMA_c17020		UPF0215 protein MTBMA_c17020	9857022	11048806	11859648	11895334	9058201	10062654	8721033
905	D9PYH4	D9PYH4	D9PYH4_METTM		rpoL		DNA-directed RNA polymerase	33276990	18523930	20402090	14485020	11634230	16353290	8433911
906	D9PYH5	D9PYH5	D9PYH5_METTM		csl4		Exosome complex component Csl4	11350220	1158790	935772	10948011	9427520	2532250	10276970
907	D9PYH8	D9PYH8	D9PYH8_METTM		srp54		Signal recognition particle 54 kDa protein	4638670	2297646	2679190	2614250	4981620	3880561	3766305
908	D9PYH9	D9PYH9	PUS10_METTM		pus10		tRNA pseudouridine synthase Pus10	7490890	4602417	6600481	4460770	3451220	3316550	4166336
909	D9PYI0	D9PYI0	D9PYI0_METTM		rpl21e		50S ribosomal protein L21e	534715500	553520020	624595560	620036380	548242010	795342230	349949237
910	D9PYI1	D9PYI1	D9PYI1_METTM		MTBMA_c17100		Predicted DNA-directed RNA polymerase, subunit F	488149448	422828382	378279789	427869223	335135181	294959525	360685470
911	D9PYI2	D9PYI2	D9PYI2_METTM		MTBMA_c17110		Predicted RNA-binding protein	122808214	129474291	137905383	139929190	118210304	136878767	91567733
912	D9PYI4	D9PYI4	D9PYI4_METTM		MTBMA_c17130		Uncharacterized protein	17664423	12638242	15464319	13190911	15666321	18189873	18355744
913	D9PYI6	D9PYI6	D9PYI6_METTM		MTBMA_c17150		Predicted methyltransferase	9340120	9576900	9109460	9687380	7636490	7287983	7254918
914	D9PYI7	D9PYI7	D9PYI7_METTM		dapF		Diaminopimelate epimerase	152397094	75864289	69020900	72973517	62989526	49434563	53130185
915	D9PYI8	D9PYI8	D9PYI8_METTM		lysA		Diaminopimelate decarboxylase	48834762	24459569	25082228	23572832	30497141	35024689	31842870
916	D9PYJ0	D9PYJ0	D9PYJ0_METTM		argD		Acetylornithine aminotransferase	271352830	140492656	143298729	143235705	142722398	120227589	129544379
917	D9PYJ1	D9PYJ1	D9PYJ1_METTM		MTBMA_c17200		Peptidylprolyl isomerase	547358430	400987140	371604440	382445780	206202696	173767371	152690800
918	D9PYJ4	D9PYJ4	D9PYJ4_METTM		MTBMA_c17230		3-methyladenine DNA glycosylase/8-oxoguanine DNA glycosylase	2550290	1838270	1319910	1656050	1215660	1310260	1537330
919	D9PYJ5	D9PYJ5	D9PYJ5_METTM		hisF		Imidazole glycerol phosphate synthase subunit HisF	172383010	69680370	64833900	64185259	51740841	45885710	53345420
920	D9PYK0	D9PYK0	D9PYK0_METTM		MTBMA_c17300		Peptidase C39 domain-containing protein	9022610	6032710	2876050	5644390	4227610	3582590	5989430
921	D9PYK6	D9PYK6	D9PYK6_METTM		MTBMA_c17360		FwdE-related protein	1.42134e+08	56216850	53190517	58826550	24726629	1.91755e+07	23024249
922	D9PYK8	D9PYK8	D9PYK8_METTM		cbiL		Precorrin-2 C(20)-methyltransferase	23873715	12919100	13155389	14924980	11446840	10044050	10549370
923	D9PYL1	D9PYL1	D9PYL1_METTM		fprB		Rubrerythrin	16669877608	6654324570	6095592824	6363629319	6241796031	4697889944	5008214510
924	D9PYL2	D9PYL2	D9PYL2_METTM		fprC		Rubredoxin-related protein	1991057613	1276343646	1175220036	1329508410	881839971	764191045	843151378
925	D9PYL3	D9PYL3	D9PYL3_METTM		MTBMA_c17430		Uncharacterized protein	3027230	2997442	2505821	2474296	3471269	3073652	1377064
926	D9PYL4	D9PYL4	D9PYL4_METTM		MTBMA_c17440		Predicted dehydrogenase	20465255	10869203	12744487	11793220	13311559	12970262	14305269
927	D9PYL5	D9PYL5	D9PYL5_METTM		MTBMA_c17450		Predicted phosphatase	50571860	43529920	40125886	39773497	26702330	23882440	21120740
928	D9PYL6	D9PYL6	D9PYL6_METTM		MTBMA_c17460		Uncharacterized protein	26811420	13781197	12240140	12418524	8345517	6507810	6932990
929	D9PYL9	D9PYL9	D9PYL9_METTM		MTBMA_c17490		4Fe-4S domain-containing protein	12699261	9901330	11116250	11496666	13095070	10716521	11893480
930	D9PYM1	D9PYM1	D9PYM1_METTM		feoB2		Ferrous iron transport protein B	7753260	0	1279700	0	6683060	6642879	997456
931	D9PYM4	D9PYM4	D9PYM4_METTM		MTBMA_c17540		Uncharacterized protein	10754720	5402790	5383763	6689774	2699944	594347	3989912
932	D9PYM6	D9PYM6	D9PYM6_METTM		moeA2		Molybdenum cofactor biosynthesis protein	29322014	12218515	10954777	12725391	12361357	12128045	14697459
933	D9PYN4	D9PYN4	D9PYN4_METTM		MTBMA_c17640		UPF0127 protein MTBMA_c17640	8990821	6091665	5841338	6072329	4119073	5251120	3594318
934	D9PYN5	D9PYN5	D9PYN5_METTM		MTBMA_c17650		Uncharacterized protein	147479391	260140219	231301844	2.53305e+08	175169657	153321059	145738632
935	D9PYN6	D9PYN6	D9PYN6_METTM		MTBMA_c17660		Uncharacterized protein	2648070	1650240	1105520	2580880	1340360	1117530	1127300
936	D9PYP0	D9PYP0	D9PYP0_METTM		radA		DNA repair and recombination protein RadA	57997480	42602060	39719090	45217260	38021540	36323040	33350830
937	D9PYP1	D9PYP1	D9PYP1_METTM		MTBMA_c17710		Predicted replication factor A	96092210	57319310	58217420	64057810	55983260	60672580	53018255
938	D9PYP2	D9PYP2	D9PYP2_METTM		leuC		3-isopropylmalate dehydratase large subunit	174108820	107165505	96248814	100870238	111434477	97560992	109329453
939	D9PYP3	D9PYP3	D9PYP3_METTM		leuD2		3-isopropylmalate dehydratase small subunit	411920175	234050134	207300310	225832290	247835947	210447914	239367635
940	D9PYP4	D9PVI4;D9PYP4	D9PYP4_METTM	D9PVI4;D9PYP4	leuB	MTBMA_c06370;leuB	Predicted 3-isopropylmalate dehydrogenase	71536171	20289622	20737734	21092441	19470073	16223095	1.62261e+07
941	D9PYP5	D9PYP5	D9PYP5_METTM		iscS		Cystein desulfurase	240623840	80988042	77345143	76794743	56692719	50121116	53634499
942	D9PYP6	D9PYP6	D9PYP6_METTM		ribH		6,7-dimethyl-8-ribityllumazine synthase	340938810	202297751	179679915	194512710	166592496	148291556	135271062
943	D9PYP7	D9PYP7	D9PYP7_METTM		MTBMA_c17770		Predicted DNA-binding protein	48049474	33080560	30541665	33340919	28223278	18354725	22963218
944	D9PYQ0	D9PYQ0	D9PYQ0_METTM		MTBMA_c17800		UbiD-related decarboxylase	105458170	58837484	56899262	56338588	53369040	50671922	47819716
945	D9PYQ1	D9PYQ1	D9PYQ1_METTM		MTBMA_c17810		Predicted glycyl radical-activating enzyme	8752980	10434540	9131770	10124010	8502810	9522460	9242450
946	D9PYQ3	D9PYQ3	D9PYQ3_METTM		cbiX		Sirohydrochlorin cobaltochelatase	312145865	179172543	167423811	170389815	84522584	73825970	63818470
947	D9PYQ4	D9PYQ4	D9PYQ4_METTM		MTBMA_c17840		Predicted nucleic acid-binding protein	505117910	240769227	256458342	257410169	268435260	236742224	263533852
948	D9PYQ9	D9PYQ9	D9PYQ9_METTM		MTBMA_c17890		RCK C-terminal domain-containing protein	15353168	7798495	5297022	5377797	5476792	6001608	5701268
949	D9PYR0	D9PYR0	D9PYR0_METTM		cbiH		Precorrin-3B C17 methylase	20329437	16336191	12961090	16758832	21192909	16030334	19848159
950	D9PYR1	D9PYR1	D9PYR1_METTM		MTBMA_c17910		Uncharacterized protein	5100840	4789520	4171586	4343610	4039880	3805379	3401536
951	D9PYR3	D9PYR3	D9PYR3_METTM		MTBMA_c17930		L-fuculose phosphate aldolase	8951662	4930450	6327327	5937466	4094287	4099592	4421364
952	D9PYR4	D9PYR4	D9PYR4_METTM		MTBMA_c17940		UPF0147 protein MTBMA_c17940	1392705710	1199730720	1072760420	1199459270	936204420	816576400	1023589690
953	D9PYR7	D9PYR7	D9PYR7_METTM		MTBMA_c17970		Uncharacterized protein	28611560	14996703	16211797	17803767	10063890	10431890	13374820
954	D9PYR8	D9PYR8	D9PYR8_METTM		cdc61		ORC1-type DNA replication protein	1271870	643265	641608	678290	668287	580698	609403
955	D9PYR9	D9PYR9	D9PYR9_METTM		pyrB		Aspartate carbamoyltransferase	2879100	2286210	2387480	2217270	2012190	2120059	2093093
956	D9PYS1	D9PYS1	D9PYS1_METTM		MTBMA_c00040		Predicted helicase	16093890	15909337	13371260	15976129	10133699	13096609	8204260
957	D9PYS4	D9PYS4	D9PYS4_METTM		MTBMA_c00070		Uncharacterized protein	15646626	9210657	7941769	5634635	18619473	13876040	14644316
958	D9PYS6	D9PYS6	D9PYS6_METTM		MTBMA_c00090		AcnX domain-containing protein	32774317	22438807	21063822	21552977	18494296	16768431	18194959
959	D9PYS8	D9PYS8	D9PYS8_METTM		rps15		30S ribosomal protein S15	425057365	2.84873e+08	2.52026e+08	278361502	2.09268e+08	1.75867e+08	1.75399e+08
960	D9PYS9	D9PYS9	IXTPA_METTM		MTBMA_c00120		dITP/XTP pyrophosphatase	108954419	82423598	78506690	87909875	78795684	77760917	75382280
961	D9PYT0	D9PYT0	D9PYT0_METTM		MTBMA_c00130		Probable bifunctional tRNA threonylcarbamoyladenosine biosynthesis protein	11971346	7497543	4757582	8743764	7340214	6861417	6735181
962	D9PYT1	D9PYT1	D9PYT1_METTM		MTBMA_c00140		UPF0284 protein MTBMA_c00140	33105440	17793750	17656970	17154920	16382210	12352910	12605360
963	D9PYT4	D9PYT4	D9PYT4_METTM		ilvE		Branched-chain-amino-acid aminotransferase	110703740	49201520	43916477	44383720	44035492	35662300	41669000
964	D9PYT7	D9PYT7	D9PYT7_METTM		surE		5'-nucleotidase SurE	17906814	11960854	12872437	13016587	9510145	1.24345e+07	10042080
965	D9PYU2	D9PYU2	D9PYU2_METTM		MTBMA_c00270		Predicted small nuclear ribonucleoprotein	9227950	4524510	3988340	4001180	2453180	886114	1732906
966	D9PYU3	D9PYU3	D9PYU3_METTM		MTBMA_c00280		UPF0285 protein MTBMA_c00280	82785966	42968750	35651320	41886681	30896100	27891590	33388423
967	D9PYU4	D9PYU4	D9PYU4_METTM		ilvC		Ketol-acid reductoisomerase (NADP(+))	579409389	255853089	247182888	252261817	241085390	237573135	215002374
968	D9PYU6	D9PYU6	D9PYU6_METTM		ilvB		Acetolactate synthase	50016312	24540837	25889399	22404474	33646441	26437183	32165051
969	D9PYU7	D9PYU7	D9PYU7_METTM		purD		Phosphoribosylamine--glycine ligase	402887850	164658764	160023760	156067427	134999070	116058750	122418912
970	D9PYU8	D9PYU8	D9PYU8_METTM		argF		Ornithine carbamoyltransferase	15940146	4131893	5867479	5120660	5730174	4787413	5707984
971	D9PYU9	D9PYU9	D9PYU9_METTM		argS		Arginine--tRNA ligase	84842994	37163410	33705920	35936055	36394531	33987824	40810290
972	D9PYV0	D9PYV0	D9PYV0_METTM		MTBMA_c00350		Predicted signal peptidase	16872058	12802320	11502670	12660280	13890551	10143055	13364780
973	D9PYV1	D9PYV1	D9PYV1_METTM		ilvD		Dihydroxy-acid dehydratase	1.52333e+08	1.2249e+08	117899677	1.25563e+08	91082046	108264426	82850447
974	D9PYV3	D9PYV3	D9PYV3_METTM		MTBMA_c00380		Cupin_2 domain-containing protein	414376518	443688045	432309137	459683561	370163214	306455542	309051795
975	D9PYV4	D9PYV4	D9PYV4_METTM		hcp		Hydroxylamine reductase	22804721	12218457	11567400	16184026	22123960	19810996	29142925
976	D9PYV6	D9PYV6	D9PYV6_METTM		thrS		Threonine--tRNA ligase	67345863	37957263	3.30173e+07	36858759	3.40048e+07	2.85612e+07	34843817
977	D9PYV7	D9PYV7	D9PYV7_METTM		MTBMA_c00420		Predicted ATPase	8290976	4876587	5540448	4953281	5090549	4944637	6941978
978	D9PYV8	D9PYV8	D9PYV8_METTM		MTBMA_c00430		Uncharacterized protein	45933725	37598701	31768104	35288372	24474840	16353080	18360266
979	D9PYW0	D9PYW0	D9PYW0_METTM		MTBMA_c00450		Uncharacterized protein	238621	382136	877240	663320	1802227	1470980	2140649
980	D9PYW6	D9PYW6	D9PYW6_METTM		MTBMA_c00510		Glutamine amidotransferase-related protein	596720	2362142	2016628	1789829	367870	777794	1.93187e+06
981	D9PYW7	D9PYW7	D9PYW7_METTM		hisB		Imidazoleglycerol-phosphate dehydratase	120175960	107996640	101046911	106829780	87250200	62875690	76826230
982	D9PYW8	D9PYW8	D9PYW8_METTM		MTBMA_c00530		Ferredoxin	58874374	4.32721e+07	57243960	52187780	47223661	49593990	58401712
983	D9PYX1	D9PYX1	D9PYX1_METTM		MTBMA_c00560		Predicted iron-sulfur flavoprotein	43649410	19487902	23196708	25959351	23321683	21512021	21499037
984	O33174	O33174	HPRT_METTM		hpt		Hypoxanthine/guanine phosphoribosyltransferase	24712270	10027710	7563570	8817040	11401038	1318168	13061930
985	P0C0K9	P0C0K9	NAC_METTM		nac		Nascent polypeptide-associated complex protein	38595410	27231330	28504902	27823930	21467440	23512640	19235900
986	P0C882	P0C882	GGGPS_METTM		MTBMA_c09410		Geranylgeranylglyceryl phosphate synthase	52221700	26684118	25539091	28042730	22952823	16428273	21719722
987	P11558	P11558		P11558;A0A097C0V5;S6BNL3				22647000465	27696236754	27357470211	2.86052e+10	16852508247	16807704825	19361488317
988	P11560	P11560	MCRB_METTM		mcrB		Methyl-coenzyme M reductase I subunit beta	2982899591	2285244676	2165879175	2212763275	1715657915	1572369307	1805691067
989	P11562	P11562	MCRG_METTM	P11562;C6EVZ6	mcrG	mcrG	Methyl-coenzyme M reductase I subunit gamma	21161389020	25076343796	23987620170	23488482644	1.41822e+10	1.41633e+10	1.43018e+10
990	P11564	P11564	MCRD_METTM		mcrD		Methyl-coenzyme M reductase I operon protein D	127565360	70522679	74843233	70815159	46268045	28511039	37603063
991	P11566	P11566	MCRC_METTM		mcrC		Methyl-coenzyme M reductase I operon protein C	6011680	3287790	5417850	5612020	3938070	3571190	6013670
992	P14932	P14932;Q9V2V1	Y2001_METTM	P14932;Q9V2V1	MTBMA_p00010	MTBMA_p00010	Uncharacterized protein MTBMA_p00010	67867870	63979180	48774990	57646210	36228660	33492070	33777800
993	P26498	P26498	METK_METTM		mat		S-adenosylmethionine synthase	246524662	127601173	117436247	117491348	108867105	86386461	100772691
994	P26499	P26499	SYI_METTM		ileS		Isoleucine--tRNA ligase	63718799	32433649	28290525	33517627	2.76325e+07	28293367	29098373
995	P26500	P26500	PURL_METTM		purL		Phosphoribosylformylglycinamidine synthase subunit PurL	102003238	39781912	39491692	45543220	43439345	34152320	33358912
996	P26920	P26920	TRPA_METTM		trpA		Tryptophan synthase alpha chain	56406467	28631950	26139620	29220966	26547538	27772811	22755130
997	P26921	P26921	TRPB2_METTM		trpB2		Tryptophan synthase beta chain 2	58321277	31902162	29580449	31506688	21147387	17173802	21153335
998	P26923	P26923	TRPG_METTM		trpG		Anthranilate synthase component 2	13622340	7026977	6407152	5753551	4515924	3620073	1471150
999	P26925	P26925	TRPD_METTM		trpD		Anthranilate phosphoribosyltransferase	62807440	49113403	44963130	46348750	28814900	30069420	23273376
1000	P26939	P26939	TRPC_METTM		trpC		Indole-3-glycerol phosphate synthase	28668172	11112655	9837610	10588866	6897663	6643504	5082957
1001	P26940	P26940	TRPE_METTM		trpE		Anthranilate synthase component 1	3653797	2.20181e+06	2204760	2455810	1301240	1416100	1213770
1002	P26941	P26941	TRPF_METTM		trpF		N-(5'-phosphoribosyl)anthranilate isomerase	39448705	17122865	15445258	17094164	8149406	6138776	6727220
1003	P32440	P32440	HMD_METTM		hmd		5,10-methenyltetrahydromethanopterin hydrogenase	2106229106	893856655	803899089	882643889	5.63013e+08	444594544	474269811
1004	P42035	P42035	THIO_METTM		MTBMA_c12030		Probable Thioredoxin	1458718287	1325474657	1186805379	1253689133	1051140311	885390352	1187688660
1005	P50436	P50436	GLYA_METTM		glyA		Serine hydroxymethyltransferase	163228570	54153024	52574739	54182534	44893409	38873279	63005996
1006	P51616	P51616	MCH_METTM		mch		Methenyltetrahydromethanopterin cyclohydrolase	1793989459	957801804	856410910	882884163	621135187	531816629	5.7151e+08
1007	P55299	P55299	METE_METTM		metE		Methionine synthase	20921490	4214297	7827145	6011337	8697496	8262368	8078816
1008	P55300	P55300	MTD_METTM		mtd		F420-dependent methylenetetrahydromethanopterin dehydrogenase	3873260317	2886267860	2913659075	2812196871	1773088400	1690705400	1734918472
1009	P58815	P58815	MCRX_METTM	P58815;S6CDK2	mrtA	mrtA	Methyl-coenzyme M reductase II subunit alpha	4425859878	430769958	412550948	389562942	818508150	703789318	691752888
1010	P58816	P58816	MCRZ_METTM		mrtG		Methyl-coenzyme M reductase II subunit gamma	25863750749	2853791616	2.54272e+09	2.38122e+09	4476014283	3921913102	3196376066
1011	P60227	P60227	MVHA_METTM		mvhA		F420-non-reducing hydrogenase subunit A	3171843180	1862179280	1687988895	1735320823	1155354590	1017426516	1060295035
1012	P60232	P60232	MVHB_METTM		mvhB		Polyferredoxin protein MvhB	3015579646	1190227979	1092451175	1119638784	795254396	593664354	792528506
1013	P60238	P60238	MVHD_METTM		mvhD		F420-non-reducing hydrogenase iron-sulfur subunit D	778450547	414742901	393440979	427590755	306697346	2.73464e+08	278993357
1014	P60239	P60239	MVHG_METTM		mvhG		F420-non-reducing hydrogenase subunit G	3280794641	1128428976	1007250479	1054732284	658857587	530177630	568063433
1015	P61937	P61937	FMDC_METTM		fmdC		Molybdenum-containing formylmethanofuran dehydrogenase 1 subunit C	1998421897	2242253887	2046317753	2218364570	1326880766	1191969472	1312184462
1016	P80183	P80183	MTRD_METTM		mtrD		Tetrahydromethanopterin S-methyltransferase subunit D	27373280	8650207	10102830	9679500	13876440	11837378	15697420
1017	P80184	P80184	MTRA1_METTM		mtrA1		Tetrahydromethanopterin S-methyltransferase subunit A 1	592662740	321270660	320269180	312162750	228604400	185116010	200214229
1018	P80185	P80185	MTRC_METTM		mtrC		Tetrahydromethanopterin S-methyltransferase subunit C	136586500	74348660	72975470	70164290	66598840	62812040	72473490
1019	P80186	P80186	MTRE_METTM		mtrE		Tetrahydromethanopterin S-methyltransferase subunit E	105685388	46557438	37734510	42068810	44358190	38788890	46032340
1020	P80187	P80187	MTRH_METTM		mtrH		Tetrahydromethanopterin S-methyltransferase subunit H	7297792042	5045750234	4464700621	4930922650	4247706035	3619285622	4255067792
1021	P80305	P80305	TYSY_METTM		thyA		Putative thymidylate synthase	23473630	7678290	5288473	6232200	5447540	5233049	5319710
1022	P80900	P80900	PORA_METTM		porA		Pyruvate synthase subunit PorA	45311240	36351009	33445115	35951187	37577308	31734896	41403181
1023	P80901	P80901	PORB_METTM		porB		Pyruvate synthase subunit PorB	96975288	83748608	81741972	87979374	93455946	77499424	104959273
1024	P80902	P80902	PORC_METTM		porC		Pyruvate synthase subunit PorC	301256971	269543193	281480180	291245260	273165823	234216166	277283023
1025	P80903	P80903	PORD_METTM		porD		Pyruvate synthase subunit PorD	700714178	688253666	638450935	700370349	548542365	450940796	5.84905e+08
1026	P80904	P80904	KORA_METTM		korA		2-oxoglutarate synthase subunit KorA	32034965	18131111	16531503	18102543	18352934	17116494	19926181
1027	P80905	P80905	KORB_METTM		korB		2-oxoglutarate synthase subunit KorB	38922865	31767702	31841774	32560980	30343445	27079678	29694010
1028	P80906	P80906	KORC_METTM		korC		2-oxoglutarate synthase subunit KorC	32922428	2.08216e+07	18238330	20007630	20255100	16148530	15149060
1029	P80907	P80907	VORA_METTM		vorA		Ketoisovalerate oxidoreductase subunit VorA	50509513	33487770	25542256	32944269	39162160	33940050	38041660
1030	P80909	P80909	VORC_METTM		vorC		Ketoisovalerate oxidoreductase subunit VorC	160709160	101401420	92162080	92187020	83222190	68279678	78894500
1031	P80910	P80910	IORA_METTM		iorA		Indolepyruvate oxidoreductase subunit IorA	23076150	11461428	11185682	12017926	11345627	10547196	11614632
1032	P80911	P80911	IORB_METTM		iorB		Indolepyruvate oxidoreductase subunit IorB	3525870	1358056	1174187	543694	476463	562267	1552033
1033	Q50497	Q50497	FPRA_METTM		fprA		Type A flavoprotein FprA	3750994227	2490146128	2296217313	2390667222	2903766172	2554321921	2835301553
1034	Q50543	Q50543	SYE_METTM		gltX		Glutamate--tRNA ligase	46921152	27397415	26323156	26622555	28453903	27725786	29974212
1035	Q50744	Q50744	MER_METTM		mer		5,10-methylenetetrahydromethanopterin reductase	13828829986	16517594623	14596564493	15932198031	8737315276	7761521157	9507959649
1036	Q50754	Q50754	HDRC_METTM		hdrC		H(2):CoB-CoM heterodisulfide,ferredoxin reductase subunit C	6098215676	5869798071	5683568291	5658722034	3038645995	3361974293	2448541122
1037	Q50755	Q50755	HDRB_METTM		hdrB		H(2):CoB-CoM heterodisulfide,ferredoxin reductase subunit B	2530883509	1208575350	1180055610	1198110686	805170801	642306550	756295506
1038	Q50756	Q50756	HDRA_METTM		hdrA		H(2):CoB-CoM heterodisulfide,ferredoxin reductase subunit A	2706721303	1162732750	1092294924	1073268984	813184775	724780058	733760874
1039	Q50773	Q50773	MTRF_METTM		mtrF		Tetrahydromethanopterin S-methyltransferase subunit F	512458349	382148526	343478216	369105998	265675223	249092686	260209572
1040	Q50774	Q50774	MTRG_METTM		mtrG		Tetrahydromethanopterin S-methyltransferase subunit G	141609690	66708099	142490732	100434257	67996359	125294337	104516292
1041	Q50777	Q50777	Y1538_METTM		MTBMA_c15380		Universal stress protein MTBMA_c15380	197774570	97668042	85966512	90078794	76922100	66306664	70384599
1042	Q50801	Q50801	Y583_METTM		MTBMA_c05830		Putative ABC transporter ATP-binding protein MTBMA_c05830	60991744	33524028	35387799	34897532	28426403	28392098	24445671
1043	Q53479	Q53479	IDSA_METTM		idsA		Short chain isoprenyl diphosphate synthase	696997484	753830994	796687159	742247819	539065880	526689854	452556184
1044	Q57109	Q57109	TDXH_METTM		MTBMA_c06100		Peroxiredoxin	215331000	361888271	419297446	407379419	421053284	437760180	395448752
1045	Q59579	Q59579	FWDC_METTM		fwdC		Tungsten-containing formylmethanofuran dehydrogenase 2 subunit C	8590262960	5151829046	4412780297	4210578091	1856419692	1740861911	1272563383
1046	Q59584	Q59584	MTRB_METTM		mtrB		Tetrahydromethanopterin S-methyltransferase subunit B	565538760	439754130	407888870	415310700	371609862	364216550	361392040
1047	Q59587	Q59587	RISC_METTM		ribC		Riboflavin synthase	122816480	60533228	56957772	58147644	59948415	47926709	50364039
1048	Q60036	Q60036	SODF_METTM		sod		Superoxide dismutase [Fe]	180535080	45312641	38239171	41275923	45792563	44097846	58197764
1049	Q9P9J4	Q9P9J4	FTRL_METTM		ehaS		Formylmethanofuran--tetrahydromethanopterin formyltransferase-like protein	67804490	31839370	24553600	30576930	24166659	18838807	23294780
1050	Q9V2U9	Q9V2U9	Q9V2U9_METTF				Excisionase-like protein	977305520	1391657341	1349135595	1446614179	1406457489	1412317345	1610463284
1051	S6BNL3	S6BNL3	S6BNL3_9EURY		mcrA		Coenzyme-B sulfoethylthiotransferase (Fragment)	11367140	23673580	21899270	25154860	13716330	13393620	14400070
