# Supplementary material for: Electron flow in hydrogenotrophic methanogens under nickel limitation
Source: Nature. 2025 Jul 2;644(8076):490–6. doi: 10.1038/s41586-025-09229-y (PMC12350162; doi:10.1038/s41586-025-09229-y)
Supplement: Supplementary file 5 — Source Data Fig. 1 and Source Data Extended Data Fig. 1 [file 41586_2025_9229_MOESM5_ESM.zip › Source_Data_Fig_1_and_Extended_Data_Fig_1/Source_Data_for_Fig._1_and_ED_Fig._1_(Ni_limitation).xlsx]

## Sheet: report_SQ_final_convert
	This is from report_SQ_final_convert.tsv - means the Intensity before any normalisation or imputation.										Measured with the DIA method																															searcH: Hmd, Mtd, McrA, and MtrA
							Nickel concentrations
	Quantity (DIANN) from FDH-25						5 µM	5 µM	5 µM	250 nM	250 nM	250 nM	125 nM	125 nM	125 nM	50 nM	50 nM	50 nM	10 nM	10 nM	10 nM
							FDH-25-01	FDH-25-02	FDH-25-03	FDH-25-04	FDH-25-05	FDH-25-06	FDH-25-07	FDH-25-08	FDH-25-09	FDH-25-10	FDH-25-11	FDH-25-12	FDH-25-13	FDH-25-14	FDH-25-15
	Hmd	P32440					0.482932	0.66086	0.658764	2.75942	3.16949	2.69219	3.36697	2.65578	2.52063	3.65065	2.64664	2.28224	2.78359	4.03843	2.54273	%Anteil an ges. Quantität
	Mtd	P55300					1.00006	1.21641	1.40081	0.604852	0.683629	0.573453	1.18199	1.47278	1.29836	1.63227	1.79057	1.73009	2.26704	2.33593	2.12576
	McrA	S6BNL3					0.00251961	0.00120118	0.00104367	0.000190944	0	0	0	0	3.74802e-05	0	2.2183e-05	0	0	2.00839e-05	0
	MtrA	P80184					0.197474	0.137608	0.158346	0.211997	0.190018	0.143276	0.212432	0.253841	0.206956	0.16644	0.153408	0.205861	0.0877746	0.0695012	0.0625509
																						FdhA2 = ElpA, FdhB = ElpB
																						MTBMA_c15210 = ElpC, MTBMA_c15240 = ElpX
							2.53614e+11	2.74749e+11	2.34408e+11	1.987e+11	1.79168e+11	2.10411e+11	1.99122e+11	1.8226e+11	1.88568e+11	1.85126e+11	1.7181e+11	1.77908e+11	1.49453e+11	1.3708e+11	1.38615e+11	Summe
	Protein.Group	Protein.Ids	Protein.Names	RazorP	Genes	First.Protein.Description	Quantity.FDH-25-01	Quantity.FDH-25-02	Quantity.FDH-25-03	Quantity.FDH-25-04	Quantity.FDH-25-05	Quantity.FDH-25-06	Quantity.FDH-25-07	Quantity.FDH-25-08	Quantity.FDH-25-09	Quantity.FDH-25-10	Quantity.FDH-25-11	Quantity.FDH-25-12	Quantity.FDH-25-13	Quantity.FDH-25-14	Quantity.FDH-25-15
1	D9PTW9	D9PTW9	D9PTW9_METTM		fae-hps	Bifunctional enzyme Fae/Hps	112063578	1.30768e+08	117947317	1.14469e+08	1.08631e+08	1.68299e+08	1.37545e+08	9.45146e+07	1.22943e+08	1.13482e+08	100846213	1.09305e+08	49154716	48818070	54476578
2	D9PTX1	D9PTX1	D9PTX1_METTM		trpB	Tryptophan synthase beta chain	226660335	1.71858e+08	1.58998e+08	160683933	1.53774e+08	2.3457e+08	1.7637e+08	151668318	140403282	1.42765e+08	1.41231e+08	1.289e+08	1.10974e+08	1.20696e+08	1.1819e+08
3	D9PTX2	D9PTX2	D9PTX2_METTM		MTBMA_c00600	Uncharacterized protein	7.37796e+06	22768260	17386666	28106006	18821838	2.23463e+07	2.89519e+07	14706555	2.07224e+07	27012168	22033273	20654939	12886287	8534729	1.02537e+07
4	D9PTX3	D9PTX3	D9PTX3_METTM		MTBMA_c00610	Predicted phosphoesterase	3869668	8043056	5516423	11010847	8082510	7044210	7214042	2824535	3289297	5437079	4516230	6115721	60515.4	0	3.52755e+06
5	D9PTX5	D9PTX5	D9PTX5_METTM		leuA1	Predicted 2-isopropylmalate synthase	64950274	49616749	4.52563e+07	5.04345e+07	45111471	4.06289e+07	51932228	53881294	49534920	3.69527e+07	36883499	49292574	2.39439e+07	24895880	2.37083e+07
6	D9PTX6	D9PTX6	D9PTX6_METTM		MTBMA_c00640	NifE-related protein	0	4022900	1439950	1116570	1694800	2313750	1302360	2121300	1583130	1468890	1937150	1515250	0	0	0
7	D9PTX7	D9PTX7	D9PTX7_METTM		albA	DNA/RNA-binding protein Alba	2056840110	1521932900	1587664960	995054204	1160738235	871379070	1195788271	1130304481	1241991288	1014219133	948703217	984297664	487236846	547750598	578163111
8	D9PTX9	D9PTX9	D9PTX9_METTM		MTBMA_c00670	Flavodoxin-like domain-containing protein	9548339	4903322	7524574	5514720	1.05503e+07	1.30083e+07	13478315	10757090	1.17782e+07	10162063	1.1973e+07	14008865	1.00823e+07	8.50765e+06	4961045
9	D9PTY0	D9PTY0	D9PTY0_METTM		MTBMA_c00680	Uncharacterized protein	10096598	5950176	7029757	12086429	10586227	13156695	14325306	12538102	11991400	13518010	10279079	21337801	31625982	9945830	7912110
10	D9PTY2	D9PTY2	D9PTY2_METTM		MTBMA_c00700	Predicted ABC transporter, ATPase component	4221752	7.07135e+06	6.56222e+06	7126549	8567742	4449701	9.83983e+06	9064438	8.00287e+06	7723068	7.17106e+06	5806385	2.60843e+06	2032077	0
11	D9PTY4	D9PTY4	D9PTY4_METTM		MTBMA_c00720	Predicted sugar phosphate isomerase/epimerase	5494660	10185167	8595860	7.06794e+06	6932725	7795195	10023532	8.52309e+06	8780210	8084960	6570230	8092170	3490774	336738	0
12	D9PTY7	D9PTY7	D9PTY7_METTM		MTBMA_c00750	Predicted esterase	0	4307280	3644598	4674820	5590480	3121620	5297910	5777370	6001110	4546070	4418650	3504990	4753430	2660180	2252370
13	D9PTY8	D9PTY8	D9PTY8_METTM		MTBMA_c00760	Predicted ATPase	4624200	4911630	4773980	4103310	5070433	2046030	7992380	4278547	5457789	6896710	6220220	7560550	2190133	1322023	1183434
14	D9PTY9	D9PTY9	D9PTY9_METTM	D9PWD1;D9PTY9	MTBMA_c00770	Predicted DNA methylase	2244922	1184090	788432	1.28538e+06	547390	558876	713977	870269	398142	614420	447731	572992	0	143275	201693
15	D9PTY9;D9PWD1	D9PWD1;D9PTY9	D9PTY9_METTM;D9PWD1_METTM		MTBMA_c00770;MTBMA_c09340	Predicted DNA methylase	7.12062e+06	6.65814e+06	5.1427e+06	7.73741e+06	3364170	7195370	6844420	5155420	5825530	4223970	2940880	5051540	490148	683838	810846
16	D9PTZ1	D9PTZ1	D9PTZ1_METTM		MTBMA_c00790	Uncharacterized protein	788834	148259	0	330050	151941	37652.5	106328	0	306676	94830.5	0	0	149257	0	0
17	D9PTZ2	D9PTZ2	D9PTZ2_METTM		ala	Alanine dehydrogenase	20936930	19521075	23148844	17293850	16622165	23174127	16022242	18013692	16187134	16857513	13795439	14192027	9867617	11106817	10300834
18	D9PTZ3	D9PTZ3	D9PTZ3_METTM		gatA	Glutamyl-tRNA(Gln) amidotransferase subunit A	27986214	16681875	1.00423e+07	16949917	1.30054e+07	14709404	14289114	1.50526e+07	1.55001e+07	1.3867e+07	9744640	1.45074e+07	4073510	3440221	7966507
19	D9PTZ4	D9PTZ4	D9PTZ4_METTM		MTBMA_c00820	Cobyrinic acid a,c-diamide synthase-related protein	1770231	1213452	1132668	1422367	582971	1165139	1268426	573653	942245	708404	471606	859534	103626	117332	98536.1
20	D9PTZ5	D9PTZ5	D9PTZ5_METTM		MTBMA_c00830	KaiC domain-containing protein	42681592	44200552	37952631	55691311	43327035	46335189	52849684	51294275	45606760	42504167	37265240	49253438	20852297	18219666	17433707
21	D9PTZ6	D9PTZ6	D9PTZ6_METTM		ribB	3,4-dihydroxy-2-butanone 4-phosphate synthase	1.22799e+08	339053603	2.7268e+08	1.30711e+08	1.51069e+08	225061730	179478756	159818001	171734299	154430511	148097160	150362220	9.56761e+07	89927570	8.5705e+07
22	D9PTZ7	D9PTZ7	D9PTZ7_METTM		ribK	Riboflavin kinase	60138553	48533266	3.42086e+07	23743877	23696831	57632363	18724689	2.41087e+07	16595970	24110690	18619755	1.46317e+07	13932643	16034256	16309553
23	D9PTZ8	D9PTZ8	D9PTZ8_METTM		sepS	O-phosphoserine--tRNA(Cys) ligase	22455830	22228042	17649255	20764485	18902769	24380298	22693312	17050523	19806141	16276638	14233455	17810135	7.74478e+06	8380220	7118168
24	D9PU00	D9PU00	TFRA_METTM		tfrA	Fumarate reductase (CoM/CoB) subunit A	78242866	124173666	118900510	79530162	1.01419e+08	112031812	105760211	92510493	94260956	88759610	94283591	94796140	101499877	60501042	54918016
25	D9PU02	D9PU02	D9PU02_METTM		dadD	5'-deoxyadenosine deaminase	88299044	64625782	56030605	50031737	46918349	52900494	5.2277e+07	4.36853e+07	4.88155e+07	44910039	43951179	47597279	4.10949e+07	31574295	28320308
26	D9PU03	D9PU03	D9PU03_METTM		hisG	ATP phosphoribosyltransferase	204356103	3.79988e+08	3.22718e+08	5.18708e+08	4.41081e+08	627585738	593165336	4.94286e+08	502747560	5.1934e+08	496572945	466791051	5.09682e+08	5.1874e+08	5.06042e+08
27	D9PU04	D9PU04	D9PU04_METTM		MTBMA_c00920	2-hydroxyhepta-2,4-diene-1,7-dioate isomerase-related protein	59556500	121058933	113350460	60527150	73200480	91296410	77643180	84457224	75461823	71231180	66345650	76253320	73056840	57116350	47250860
28	D9PU05	D9PU05	D9PU05_METTM		leuS	Leucine--tRNA ligase	47179755	53252207	44838146	50478653	45438514	59241055	5.15661e+07	33019225	40993317	40572160	34586460	28119790	1.93303e+07	2.30579e+07	19402235
29	D9PU07	D9PU07	D9PU07_METTM		nadE	NH(3)-dependent NAD(+) synthetase	48517070	54307738	54709655	61155832	4.22005e+07	2.51492e+07	54594628	4.44069e+07	56979822	4.92221e+07	4.36631e+07	48605625	20323640	1.72518e+07	17358973
30	D9PU08	D9PU08	D9PU08_METTM		MTBMA_c00960	Predicted arsenate transporting ATPase	86432179	72180600	70762072	99900351	71607272	83444500	100075666	83704579	87397579	77980817	64439822	83260585	31842215	26643474	30330120
31	D9PU09	D9PU09	D9PU09_METTM	D9PU09;D9PW92	hmdII	H2-forming N5,N10-methylenetetrahydromethanopterin dehydrogenase II	437820390	383433860	363910054	186492431	194955437	1.63652e+08	178017035	177304161	177325614	139922185	145102711	154515667	99988639	86915795	82168377
32	D9PU09;D9PW92	D9PU09;D9PW92	D9PU09_METTM;D9PW92_METTM		hmdII;hmdIII	H2-forming N5,N10-methylenetetrahydromethanopterin dehydrogenase II	0	211581000	174953000	125619000	138517000	124266000	141244000	125731000	151512000	114673000	126261000	122679000	96028800	79078800	79512500
33	D9PU10	D9PU10	D9PU10_METTM		MTBMA_c00980	Predicted cell surface glycoprotein	331601439	369134015	317652007	639865697	526677243	3.14352e+08	4.63667e+08	4.74059e+08	5.29676e+08	416837427	438737273	3.79289e+08	2.36464e+08	1.99954e+08	2.55251e+08
34	D9PU11	D9PU11	D9PU11_METTM		cbiE	Precorrin-6Y methylase	557058	17623948	17591815	19860500	0	0	0	0	0	0	0	0	0	0	0
35	D9PU12	D9PU12	D9PU12_METTM		MTBMA_c01000	Predicted GTP-binding protein	58110217	46959331	42882950	38984893	36841684	46598772	43350737	43191375	41995812	34133511	33531249	40338614	21032845	18829099	16947438
36	D9PU15	D9PU15	D9PU15_METTM		MTBMA_c01030	Predicted potassium channel protein	12103192	8786890	9444228	6785644	5052886	5519400	7914363	5931653	6935510	6110234	6308470	6599990	1750980	0	1365930
37	D9PU17	D9PU17	D9PU17_METTM		MTBMA_c01050	Predicted nitrogenase molybdenum-iron protein	48546091	74486676	72615553	85758875	74376768	76127604	97343542	71363523	84051131	81121755	82017026	80761967	4.72308e+07	46493818	4.52375e+07
38	D9PU18	D9PU18	D9PU18_METTM		MTBMA_c01060	Predicted nucleotidyl transferase	1032389	1316629	254059	3601938	2691099	1312369	3393969	4061535	2043268	1089274	697734	2964110	0	67283.7	124525
39	D9PU19	D9PU19	D9PU19_METTM		hisH	Imidazole glycerol phosphate synthase subunit HisH	97440401	6.3453e+07	57758566	63918880	63736713	81122190	74756260	59433333	68418100	69882903	69329970	72078560	63349500	53621706	50713588
40	D9PU20	D9PU20	D9PU20_METTM		MTBMA_c01080	HypE-related protein	83815374	1.09211e+08	89846749	133788732	123935841	138123008	1.51715e+08	1.25625e+08	1.42396e+08	124254383	1.1485e+08	1.39116e+08	7.34011e+07	5.48531e+07	4.90961e+07
41	D9PU22	D9PU22	D9PU22_METTM		MTBMA_c01110	Coenzyme F390 synthetase	59522362	15189396	13605062	10651670	10439980	5211010	8267370	10408390	8329450	7558624	5923440	8379720	4713052	6387968	4732384
42	D9PU23	D9PU23	D9PU23_METTM		truD	Probable tRNA pseudouridine synthase D	6149700	12560627	1.02119e+07	15681151	11921817	5534530	9689835	5188101	772761	505763	540377	275321	338538	507637	445399
43	D9PU24	D9PU24	D9PU24_METTM		MTBMA_c01130	UPF0107 protein MTBMA_c01130	15790590	44052500	40773760	33583344	31022693	35915600	31522635	30297557	31739364	30243869	29389142	27279166	26992860	2.75899e+07	27464040
44	D9PU29	D9PU29	D9PU29_METTM		MTBMA_c01180	Predicted cation transport ATPase	0	0	0	1256257	331994	164013	270917	211059	183859	0	0	151326	1222870	1161790	749432
45	D9PU30	D9PU30	D9PU30_METTM		polC	DNA polymerase II large subunit	1.82153e+06	2869188	2.41575e+06	12077667	10796931	9470531	11052174	13140171	12199374	6945198	8734957	12733012	2771695	4599174	5418130
46	D9PU31	D9PU31	D9PU31_METTM		secG	Preprotein translocase subunit SecG	22486400	17855470	18586802	22959100	17145165	13538130	24684640	23657900	21572340	19423970	16791290	23773470	6361947	6138366	6896052
47	D9PU32	D9PU32	D9PU32_METTM		purB	Adenylosuccinate lyase	89651291	240481300	199027562	1.83999e+08	164335315	203961612	199842806	191673833	186203557	162417201	157124918	165532642	159590745	141529756	150592379
48	D9PU33	D9PU33	D9PU33_METTM		MTBMA_c01220	Uncharacterized protein	0	10450400	9604230	79509600	47190200	35833400	77998800	89651200	73430300	70482500	60511200	90518600	14703900	15581400	13813200
49	D9PU34	D9PU34	D9PU34_METTM		nrdD	Anaerobic ribonucleotide-triphosphate reductase	4.08584e+07	4.19487e+07	3.33451e+07	77292715	4.43256e+07	7.78814e+07	7.54981e+07	6.67735e+07	7.41609e+07	7.62016e+07	52604166	6.51267e+07	1.578e+07	3.21555e+07	28109335
50	D9PU35	D9PU35	D9PU35_METTM		MTBMA_c01240	Transposase	0	1377185	211286	4157492	2964046	4282611	5411191	476440	3637093	4681453	3319814	2142615	0	0	0
51	D9PU37	D9PU37	D9PU37_METTM		MTBMA_c01260	Uncharacterized protein	4.17076e+07	75321036	63950307	39889902	36844791	71987241	4.31992e+07	3.48788e+07	39333888	26896511	27089359	25611206	19535823	16956298	15237556
52	D9PU38	D9PU38	D9PU38_METTM		MTBMA_c01270	Uncharacterized protein	40218827	25554382	20599264	13927588	1.04721e+07	14446839	10263330	8763220	1.06409e+07	9.41887e+06	7544502	8804510	7962017	6341184	5961386
53	D9PU39	D9PU39	D9PU39_METTM		lysS	Lysine--tRNA ligase	8444171	6076801	2789796	3841408	2259011	4817040	1582545	1481150	1361304	1579202	1099496	966201	714819	246730	295090
54	D9PU40	D9PU40	D9PU40_METTM		thiC	Phosphomethylpyrimidine synthase	3.13997e+08	317658002	281270208	230375922	2.18081e+08	316972460	248271814	223599201	2.2729e+08	1.97106e+08	185920384	2.06195e+08	155275498	1.43678e+08	1.38915e+08
55	D9PU41	D9PU41	D9PU41_METTM		MTBMA_c01300	Predicted ribokinase	8144640	9764410	8483133	4309724	4056921	3793755	4355123	3907454	4349751	3542997	3198180	3470170	1299810	1181907	792191
56	D9PU44	D9PU44	D9PU44_METTM		fdhD	Sulfur carrier protein FdhD	10360050	18225866	20178127	20080342	16847995	16361387	20268633	13754558	19596775	18001183	17315938	17489658	9409499	9034183	8781076
57	D9PU46	D9PU46	D9PU46_METTM		MTBMA_c01350	Predicted NADH dehydrogenase	7262130	183671430	107489540	207527460	170046513	1.79673e+08	194064318	125269232	199488540	163718604	1.97625e+08	199443578	235993120	170141920	136159540
58	D9PU48	D9PU48	D9PU48_METTM		mobB	Predicted molybdopterin-guanine dinucleotide biosynthesis protein B	63065717	6.28877e+07	57131073	62666096	6.84573e+07	58824384	75840101	58293831	7.22651e+07	79534092	71619049	70637329	54722245	5.74116e+07	54136075
59	D9PU49	D9PU49	D9PU49_METTM		fdhA1	Formate dehydrogenase	0	1848426	692210	1.33417e+07	1.04292e+07	1.58711e+07	1.12383e+07	1.13668e+07	10067586	5092748	4811422	5000069	2671060	2627821	2494903
60	D9PU51	D9PU51	D9PU51_METTM		fwdF	Tungsten formylmethanofuran dehydrogenase, subunit F	2193127503	2.77871e+09	2.64078e+09	1.64971e+09	1972810436	1.67504e+09	1.9996e+09	2.66122e+09	2071093686	1.77862e+09	1.66178e+09	1865480256	1428202197	1.0754e+09	994115217
61	D9PU52	D9PU52	D9PU52_METTM		fwdG	Tungsten formylmethanofuran dehydrogenase, subunit G	75889260	4.57166e+07	4.21771e+07	5.49301e+07	5.06337e+07	4.60469e+07	49153650	5.69885e+07	5.02862e+07	55268750	4.70535e+07	44301970	58899700	4.88769e+07	53863876
62	D9PU53	D9PU53	D9PU53_METTM		fwdD	Tungsten formylmethanofuran dehydrogenase, subunit D	3110026387	2807078679	2318441330	2301357842	2108934280	1813645070	2328581010	2469604351	2188050961	2558533980	2455534434	1325164150	2166506164	1965375136	1960564073
63	D9PU54	D9PU54	D9PU54_METTM		fwdA	Tungsten formylmethanofuran dehydrogenase, subunit A	790465952	9.12289e+08	836197472	1.60675e+09	1.42323e+09	1221684656	1.48785e+09	1.42166e+09	1495023558	1.26615e+09	1.26462e+09	1362739642	8.15236e+08	775272147	7.46137e+08
64	D9PU56	D9PU56	D9PU56_METTM		fwdB	Tungsten formylmethanofuran dehydrogenase, subunit B	623891170	6.03775e+08	5.61223e+08	4.61259e+08	371356085	396477853	4.15034e+08	391027938	399473515	332247867	3.19403e+08	3.58927e+08	172829470	174429831	166733987
65	D9PU66	D9PU66	D9PU66_METTM		MTBMA_c01550	Uncharacterized protein	35799057	1513219847	999432123	1.31902e+09	965712048	1414210480	1180574611	931084233	1114718813	1041507350	963645294	854131738	959420888	812069240	838344219
66	D9PU67	D9PU67	D9PU67_METTM		nrpR	Transcriptional repressor of nif & glnA operons NrpR	15419020	30622709	31858853	25190505	23652145	28027360	27323321	22073855	24781788	22577270	21855312	24747955	11545546	1.12211e+07	8404236
67	D9PU68	D9PU68	D9PU68_METTM		glnA	Glutamine synthetase	49351387	36685806	32863546	49934020	36317687	36523640	46760676	31457599	40819177	3.42659e+07	32036718	3.26653e+07	14435310	16238203	17561691
68	D9PU69	D9PU69	D9PU69_METTM		moeB	Predicted molybdopterin biosynthesis protein MoeB	2964803	2738848	2577399	2523529	2481810	2297033	1977630	1615802	1636219	2120796	2497683	2043076	1913507	468675	1278030
69	D9PU71	D9PU71	D9PU71_METTM		MTBMA_c01600	Methanogenesis marker protein 8	263909	412546	0	2941676	362182	400382	4370316	2842826	3173025	3581388	1391108	2681787	0	0	0
70	D9PU72	D9PU72	D9PU72_METTM		MTBMA_c01610	CBS domain containing protein	5452587	12385824	12859685	17304349	10099886	13987230	20150850	18261863	17233410	19700900	16221863	18405643	15292200	16397140	15531920
71	D9PU73	D9PU73	D9PU73_METTM		thiC	Phosphomethylpyrimidine synthase	30855040	70985190	58781530	63055745	57477420	83920330	68141580	58608440	57457892	43914277	46299630	52146409	40334290	37646150	34586448
72	D9PU74	D9PU74	D9PU74_METTM		MTBMA_c01630	Predicted glutaredoxin	7732576	1.98975e+07	1.22269e+07	1.52186e+07	1.15826e+07	1.44947e+07	1.55051e+07	1.13345e+07	16097285	1.6414e+07	1.63617e+07	1.16867e+07	1.78359e+07	13388463	16401045
73	D9PU75	D9PU75	D9PU75_METTM		MTBMA_c01640	Ferredoxin-thioredoxin reductase subunit B	33239830	47171270	34684731	26119782	25616175	17558562	29821699	28566454	28924855	30580867	30362203	29884181	29104974	24277810	18881498
74	D9PU77	D9PU77	D9PU77_METTM		lig	DNA ligase	3016078	2025332	3659806	7978011	6331540	3.92319e+06	7788945	4752388	6.8079e+06	6791000	5142717	4574317	1880407	2924920	3082760
75	D9PU79	D9PU79	D9PU79_METTM		cab	Carbonic anhydrase	19785210	20845471	17279732	10089431	8.82344e+06	6262060	14129087	12143494	12533690	8333770	7586030	8834870	4217677	1989680	6098952
76	D9PU81	D9PU81	D9PU81_METTM		MTBMA_c01700	Predicted phosphomannomutase	24027555	24763650	19560837	14528596	2.02289e+07	1.97581e+07	23703171	19229249	2.12391e+07	18926164	1.90061e+07	2.27735e+07	10923020	9199743	8614450
77	D9PU81;D9PU87	D9PU81;D9PU87	D9PU81_METTM;D9PU87_METTM		MTBMA_c01700;glmM	Predicted phosphomannomutase	0	6552360	5387950	4535780	3822150	3725170	5478390	5058070	3664400	3583560	2984910	3091340	1397437	1072619	745291
78	D9PU84	D9PU84	D9PU84_METTM		hisC	Histidinol-phosphate aminotransferase	37152449	39061736	42776304	16845315	15183211	17593602	19237060	23446681	22011096	13955438	15082224	12746680	13620070	11867122	17132874
79	D9PU85	D9PU85	D9PU85_METTM		MTBMA_c01740	Predicted carbonic anhydrase/acetyltransferase	27024364	21613164	20987504	17403777	19147200	36156164	23189769	19984249	20066073	15742965	15572127	15296041	956076	810648	824967
80	D9PU86	D9PU86	D9PU86_METTM		MTBMA_c01750	Bifunctional protein GlmU	117598210	1.10111e+08	95871782	91882520	8.54215e+07	9.98135e+07	98857511	85578715	8.98253e+07	83490782	86092105	88672637	86024629	8.04525e+07	76407342
81	D9PU87	D9PU87	D9PU87_METTM	D9PU81;D9PU87	glmM	Probable phosphoglucosamine mutase	40099782	59427475	55301270	39907658	37101517	51917119	40073095	33495527	36562927	28186845	27962280	31720515	21093213	19819650	14675709
82	D9PU88	D9PU88	D9PU88_METTM		pgm	2,3-bisphosphoglycerate-independent phosphoglycerate mutase	184715873	140396541	151459495	61377939	6.40032e+07	6.72909e+07	9.73307e+07	63478382	94961286	72639079	73999928	87158304	33522426	24302041	2.31101e+07
83	D9PU90	D9PU90	D9PU90_METTM		rps3ae	30S ribosomal protein S3Ae	14907765	1.77474e+07	1.96152e+07	55808945	4.12959e+07	59655266	72410189	3.31687e+07	58408871	59029441	41189444	45919873	9508298	1.01306e+07	10114048
84	D9PU91	D9PU91	D9PU91_METTM		MTBMA_c01800	Predicted FeMo cofactor biosynthesis protein	33850800	28141108	25563110	6.12435e+06	12489343	17090919	11168261	15051824	12441231	14450544	11940800	1.36497e+07	9.96105e+06	6472113	5870480
85	D9PU92	D9PU92	D9PU92_METTM		MTBMA_c01810	Predicted iron-sulfur flavoprotein	170059606	247252466	218979516	1.77819e+08	1.80268e+08	155860692	182990904	143917964	1.95737e+08	1.52702e+08	154028792	1.49796e+08	75529830	77962362	77136489
86	D9PU93	D9PU93	D9PU93_METTM		MTBMA_c01820	Probable S-methyl-5'-thioinosine phosphorylase	16717882	42328279	3.60231e+07	28826710	3.01656e+07	35116389	3.43005e+07	26831332	30257885	2.78361e+07	2.6086e+07	2.74515e+07	19499350	18982726	1.73734e+07
87	D9PU94	D9PU94	D9PU94_METTM		rtcB	RNA-splicing ligase RtcB	1.21791e+08	96726260	8.49198e+07	7.17034e+07	7.72495e+07	9.60053e+07	8.73465e+07	6.7103e+07	8.0472e+07	73160252	7.17981e+07	7.30981e+07	5.05088e+07	4.87071e+07	5.0194e+07
88	D9PU95	D9PU95	D9PU95_METTM		MTBMA_c01840	Protein archease	5890590	1.52533e+07	8.70127e+06	4935920	806865	6.07834e+06	5760720	5018432	4.66338e+06	5447230	0	15650.4	3371450	3716600	3421840
89	D9PU97	D9PU97	D9PU97_METTM		cdc62	ORC1-type DNA replication protein	1137385	3455239	647986	7677948	4415564	1895052	7528152	6285919	5513992	5798887	3814302	6860202	0	178510	337262
90	D9PU98	D9PU98	D9PU98_METTM		mptE	6-hydroxymethyl-7,8-dihydropterin pyrophosphokinase	561586	6.39851e+06	3903743	1103600	1774160	1940130	1250810	969998	1315380	786344	557571	619636	147824	0	0
91	D9PU99	D9PU99	D9PU99_METTM		MTBMA_c01880	Predicted aminotransferase	311200227	344522452	330087149	3.91175e+08	4.30975e+08	601812338	500891857	4.06385e+08	452474881	4.61963e+08	4.21403e+08	4.81628e+08	333295594	2.77957e+08	2.75788e+08
92	D9PUA0	D9PUA0	D9PUA0_METTM		MTBMA_c01890	Predicted acetolactate synthase, large subunit	3198840	2107970	1313060	2.88604e+06	5058812	1.72015e+06	2707138	6643389	4824350	2712940	6456762	5998595	0	0	126497
93	D9PUA1	D9PUA1	D9PUA1_METTM		acsA1	Predicted acetyl-coenzyme A synthetase	23383735	11118473	6.87596e+06	27218565	20935572	13652607	21232407	19133755	21444791	22633319	19982627	20886082	11970963	1.24367e+07	12893324
94	D9PUA2	D9PUA2	D9PUA2_METTM		MTBMA_c01910	Predicted deoxycytidine triphosphate deaminase	114373135	95555580	87993845	39415234	43095430	65184508	47441495	42703890	47692504	35462660	35485413	34195486	12439670	9887525	7751310
95	D9PUA3	D9PUA3	D9PUA3_METTM		MTBMA_c01920	Predicted tautomerase	268315090	248303610	213243238	134964086	127825299	158625842	136249074	158376540	128619648	129367620	105047010	92996254	123524470	138130730	163007660
96	D9PUA5	D9PUA5	D9PUA5_METTM		ftsY	Signal recognition particle receptor FtsY	91616419	82126866	64019251	78490670	71132350	94174363	89185334	7.14906e+07	86858689	9.57159e+07	8.29877e+07	8.20807e+07	73175792	7.44354e+07	76590659
97	D9PUA6	D9PUA6	D9PUA6_METTM		pfdA	Prefoldin subunit alpha	124075566	115531899	106076886	34026083	50259045	63311778	4.60691e+07	49215797	46995370	38166029	39346640	44755964	3.33362e+07	23669300	19332520
98	D9PUA7	D9PUA7	D9PUA7_METTM		rplX	50S ribosomal protein L18Ae	308688516	874884646	618374690	943717226	761683991	1.12535e+09	920935418	738490023	767262575	765820115	746490271	673870971	783256383	7.07958e+08	757852638
99	D9PUA8	D9PUA8	D9PUA8_METTM		eif6	Translation initiation factor 6	75165190	77023010	6.39556e+07	41085440	44224535	6.16665e+07	53438493	43798320	51727660	49386510	44887120	49797000	52362140	40087840	36127977
100	D9PUA9	D9PUA9	D9PUA9_METTM		rpl31e	50S ribosomal protein L31e	478529553	398583139	296172180	421141877	341573804	557934100	387014662	267404500	340688500	310909204	298081600	246723500	160759100	209640100	229261402
101	D9PUB0	D9PUB0	D9PUB0_METTM		rpl39e	50S ribosomal protein L39e	6930380	5620370	3240830	4927580	4853410	7220100	4902220	1039810	4939780	4497230	399319	791585	692556	811728	637559
102	D9PUB1	D9PUB1	D9PUB1_METTM		MTBMA_c02000	Predicted tRNA methyltransferase subunit	4036570	3790981	2871270	6126568	6104154	5921776	6706407	7181650	5935831	6.29925e+06	6.09158e+06	6.30531e+06	5906002	4695430	6356565
103	D9PUB2	D9PUB2	D9PUB2_METTM		MTBMA_c02010	DNA-binding protein MTBMA_c02010	181495995	8.11557e+08	6.94134e+08	8.6456e+08	7.64941e+08	8.31768e+08	891358660	7.08617e+08	8.06673e+08	806924482	780676315	6.96812e+08	893665384	913824692	959259278
104	D9PUB3	D9PUB3	D9PUB3_METTM		rps19e	30S ribosomal protein S19e	399186018	4.01913e+08	3.33269e+08	4.95576e+08	4.31523e+08	6.70611e+08	492519434	3.71184e+08	4.3038e+08	4.50132e+08	4.211e+08	367228064	2.4518e+08	3.26007e+08	3.58677e+08
105	D9PUB4	D9PUB4	D9PUB4_METTM		MTBMA_c02030	Predicted RNA-binding protein	34055850	28636933	23808993	33104506	2.83604e+07	78983628	3.5481e+07	24016560	29678570	35597781	34761387	29463890	29165470	33709634	3.86347e+07
106	D9PUB5	D9PUB5	D9PUB5_METTM		rnp4	Ribonuclease P protein component 4	587797	1321190	0	2527066	2.93983e+06	515659	2565501	2226920	2739839	2562320	2142269	3949372	2280237	1619830	1476478
107	D9PUB7	D9PUB7	D9PUB7_METTM		thi4	Thiamine thiazole synthase	25840890	23283050	20734563	38204140	26399930	23804624	39054400	33532473	29308140	33921050	29507390	39583290	1.27044e+07	9592661	9.95491e+06
108	D9PUB8	D9PUB8	D9PUB8_METTM		MTBMA_c02070	GTP-binding protein	3.32824e+06	3431494	2352946	25281933	16846290	18828639	22281750	2.3924e+07	20533342	2.24326e+07	22388689	22198528	18588566	21645234	2.41363e+07
109	D9PUB9	D9PUB9	D9PUB9_METTM		MTBMA_c02080	Uncharacterized protein	246484478	200333940	187021028	220568280	215806170	148893820	274069981	230966960	275522120	330070890	298046050	305955980	278877970	238801385	224949170
110	D9PUC0	D9PUC0	D9PUC0_METTM		MTBMA_c02090	Oligosaccharyl transferase	9693250	7296024	4123000	26464359	19180940	20152543	27449300	25016730	26941093	23969494	19203511	32601130	21684871	6420161	5131003
111	D9PUC1	D9PUC1	D9PUC1_METTM		topA	DNA topoisomerase 1	16455768	14102261	13166212	13733072	1.68561e+07	16269410	14243424	2.16156e+07	14016033	18261128	18636300	15128969	24614300	23075700	24915700
112	D9PUC2	D9PUC2	D9PUC2_METTM		MTBMA_c02110	Predicted phosphoserine phosphatase	63447614	1.20255e+08	9.24155e+07	77987500	6.84058e+07	93836313	8.71748e+07	6.3028e+07	7.54661e+07	8.92426e+07	7.48066e+07	73733011	2.89878e+07	4.33476e+07	52896806
113	D9PUC3	D9PUC3	D9PUC3_METTM		tbp	TATA-box-binding protein	157614983	155184067	158275220	36962614	46636817	42951745	50423756	47626948	5.25209e+07	41895192	36262279	41791343	18228223	12372986	12066926
114	D9PUC4	D9PUC4	D9PUC4_METTM		MTBMA_c02130	Uncharacterized protein	11440482	9173527	5911087	3.09255e+06	3240467	1500784	3401224	2756685	2836541	1965055	1736396	3104378	130032	2954510	69063.5
115	D9PUC5	D9PUC5	D9PUC5_METTM		MTBMA_c02140	Predicted adenylate cyclase	61538554	76032697	72980167	82861464	98759473	85875289	102620155	75172609	105935041	120542580	116927924	103257004	64210380	69479416	7.35522e+07
116	D9PUC6	D9PUC6	D9PUC6_METTM		leuA2	Predicted 2-isopropylmalate synthase	16415338	1.25026e+07	10675806	14965415	11451287	1.12845e+07	1.57045e+07	11561824	1.16328e+07	8899362	9859895	10041440	2.29745e+06	4.45484e+06	4.24032e+06
117	D9PUC7	D9PUC7	D9PUC7_METTM		leuC	3-isopropylmalate dehydratase large subunit	30635275	32828029	31012261	31339944	30412038	39969301	33233542	2.92704e+07	27205110	23045488	25520899	22346894	14618106	15402689	16557563
118	D9PUC8	D9PUC8	D9PUC8_METTM		MTBMA_c02170	UTRA domain-containing protein	70336122	78441961	67398290	62205441	54130203	62258781	73384489	50869466	63271885	66497841	57228898	62595036	25312250	2.51976e+07	2.18261e+07
119	D9PUD2	D9PUD2	D9PUD2_METTM		ahcY	S-inosyl-L-homocysteine hydrolase	36520077	62108014	45788400	6.03489e+07	4.90986e+07	64625382	51033991	40238481	49591719	41674236	3.65099e+07	37014819	19252066	21207034	16538406
120	D9PUD4	D9PUD4	D9PUD4_METTM		cdcH	Predicted cell division protein 48	3.52291e+08	3.74631e+08	319807703	437704901	365088422	2.99575e+08	413977958	3.90625e+08	388637595	3.30289e+08	3.34587e+08	3.48402e+08	280216590	2.8796e+08	2.73803e+08
121	D9PUD5	D9PUD5	D9PUD5_METTM		tyrA	Predicted prephenate dehydrogenase	367949	0	0	906300	793505	78132.4	818456	993692	1355116	700351	243143	837786	0	0	0
122	D9PUD7	D9PUD7	D9PUD7_METTM		pelA	Protein pelota homolog	9436920	6993490	5063750	3094030	1715740	1776510	2218610	2101860	1711340	1321230	1597220	2053950	2752894	0	3045460
123	D9PUD8	D9PUD8	D9PUD8_METTM		MTBMA_c02270	PflA-related protein	1661150	772605	1249560	1366880	1170880	1750560	1403013	1449130	1059770	1312397	761756	952759	688548	597253	0
124	D9PUE0	D9PUE0	D9PUE0_METTM		MTBMA_c02290	Protein kinase domain-containing protein	2039200	4022470	10556040	10094760	10048160	8671983	10618740	7997186	9416190	9286310	7304288	9012707	3715770	2763925	1298426
125	D9PUE1	D9PUE1	D9PUE1_METTM		MTBMA_c02300	MurG-related protein	11902740	5814394	6098547	7158236	8254758	10142504	10307932	9509090	7579283	11609757	6479784	9978780	7421410	5391050	3793120
126	D9PUE2	D9PUE2	D9PUE2_METTM		MTBMA_c02310	Dihydrolipoamide dehydrogenase-related protein	14939703	30378057	25309714	23687056	20980360	19577769	24947271	22321287	22825644	24393732	23349368	24003815	19726772	16773901	17687821
127	D9PUE3	D9PUE3	D9PUE3_METTM		hypC	Hydrogenase maturation factor HypC	98666790	66634110	51603689	49486740	45583910	76944800	53346110	43901770	46964900	47728450	43375140	41620970	33430370	33200580	32088180
128	D9PUE4	D9PUE4	D9PUE4_METTM		MTBMA_c02330	Predicted regulatory protein	17126910	13952194	10749601	13675117	12076233	21161653	15541194	17241118	13762480	14369541	12494062	12376972	13657510	1.47127e+07	1.63298e+07
129	D9PUF3	D9PUF3	D9PUF3_METTM		MTBMA_c02430	FeS_assembly_P domain-containing protein	616112355	356041309	3.17659e+08	314085186	296443222	524461969	308601172	348965938	258404514	3.2381e+08	2.85536e+08	272391121	239534453	202870100	206407892
130	D9PUF5	D9PUF5	D9PUF5_METTM		MTBMA_c02450	Archaeal glutamate synthase [NADPH]	8675238	7878702	7418697	7273449	5665406	4621309	6919649	6370235	6115184	6571199	5451332	5865271	4449683	3207895	4342375
131	D9PUF6	D9PUF6	D9PUF6_METTM		MTBMA_c02460	Predicted hydrolase	33711570	27518117	20932366	15728104	13392492	32345510	15507705	17060541	13683812	13658380	12224472	10953423	11184293	9502121	11159968
132	D9PUF8	D9PUF8	D9PUF8_METTM		MTBMA_c02480	Predicted transcription initiation factor IIE, alpha subunit	0	2382460	1571830	929329	1033460	912282	1280790	528483	728050	814615	1246460	1231300	1126950	807152	1174320
133	D9PUF9	D9PUF9	D9PUF9_METTM		MTBMA_c02490	F420_ligase domain-containing protein	0	1966717	1309152	1600046	1156560	2043358	1217791	538098	1338844	1281344	1014319	432236	0	177501	509239
134	D9PUG0	D9PUG0	D9PUG0_METTM		MTBMA_c02500	4Fe-4S domain-containing protein	60633134	39031196	30879031	33844540	3.13053e+07	43765360	38732121	25618145	35155001	32702442	30197612	38036951	23399543	19342585	1.6323e+07
135	D9PUG1	D9PUG1	D9PUG1_METTM		MTBMA_c02510	Predicted nickel binding GTPase	82264931	96967320	94143636	76646310	75131378	99714441	98675802	78190958	90105995	78478944	74040185	82954442	5.31717e+07	47010217	49593266
136	D9PUG2	D9PUG2	D9PUG2_METTM		MTBMA_c02520	Predicted ATP-binding protein	129240924	102211790	91938747	101591906	87617424	100304019	114127687	82879017	93556963	92322119	79050640	89940720	6.74164e+07	61402133	55581578
137	D9PUG3	D9PUG3	D9PUG3_METTM		comA	Phosphosulfolactate synthase	392210664	291271708	279420388	2.1326e+08	2.36927e+08	2.57899e+08	2.64761e+08	2.54193e+08	258443812	2.56146e+08	2.35323e+08	266507709	239332747	1.87757e+08	174871114
138	D9PUG4	D9PUG4	D9PUG4_METTM		MTBMA_c02540	PK_C domain-containing protein	68211269	56487419	50779675	1.81467e+07	20526142	16262766	2.59534e+07	28467961	28609437	16497713	17146392	1.84418e+07	1.15877e+07	4.29228e+06	3067255
139	D9PUG5	D9PUG5	D9PUG5_METTM		ftsZ	Cell division protein FtsZ	71909802	9.52736e+07	9.19018e+07	126176403	102155463	110897488	135321051	126689085	1.11914e+08	112877648	116191955	126514865	4.43279e+07	41181901	39911981
140	D9PUG7	D9PUG7	D9PUG7_METTM		nusG	Transcription elongation factor Spt5	37542655	5.45499e+07	4.56073e+07	77423990	7.5502e+07	1.32211e+08	1.01422e+08	6.75467e+07	7.80649e+07	7.53196e+07	7.35661e+07	61071667	3.58448e+07	37324912	4.36672e+07
141	D9PUG8	D9PUG8	D9PUG8_METTM		rpl11p	50S ribosomal protein L11	240943728	390147423	343910199	2.03774e+08	238996399	391961715	258041115	2.62638e+08	2.46609e+08	2.18041e+08	200925735	2.21171e+08	1.66786e+08	141671040	142219502
142	D9PUG9	D9PUG9	D9PUG9_METTM		rpl1	50S ribosomal protein L1	4.79531e+08	409434323	324145333	3.71113e+08	313117586	501257412	3.21531e+08	2.68483e+08	3.02682e+08	252698383	2.41218e+08	238082077	218017408	2.07646e+08	2.13287e+08
143	D9PUH0	D9PUH0	D9PUH0_METTM		rpl10	50S ribosomal protein L10	1.14545e+08	112573714	1.04086e+08	195484838	135553322	1.8088e+08	189931270	168884352	166159920	138319952	116213044	159444618	3.95178e+07	3.96599e+07	37584067
144	D9PUH1	D9PUH1	D9PUH1_METTM		rpl12p	50S ribosomal protein L12	606665743	460430064	304753593	252598984	217118713	428039212	242122261	232558282	280165467	218389912	182446542	194424052	1.35729e+08	8.51376e+07	7.6903e+07
145	D9PUH2	D9PUH2	D9PUH2_METTM		alaS	Alanine--tRNA ligase	24004902	3.49583e+07	3.08108e+07	63642067	46088876	57295509	63143863	48987410	46656920	47864757	4.5999e+07	4.79754e+07	1.59078e+07	14803038	17288442
146	D9PUH3	D9PUH3	D9PUH3_METTM		MTBMA_c02630	Uncharacterized protein	17656396	43409981	41233416	22174982	22374786	32236809	27023861	20067437	23045097	15223858	20828862	18446501	3394219	1.18448e+06	2199569
147	D9PUH4	D9PUH4	D9PUH4_METTM		thiI	Probable tRNA sulfurtransferase	0	0	70392.1	0	195061	277876	25671.3	120203	277963	165679	541708	491362	0	0	0
148	D9PUH5	D9PUH5	FBPAP_METTM		fbp	Fructose-1,6-bisphosphate aldolase/phosphatase	1245195556	1101249824	915877188	833634218	807815618	1103111559	902713914	769076632	861935038	694682257	6.96954e+08	743895943	492033305	3.67948e+08	3.40191e+08
149	D9PUH7	D9PUH7	D9PUH7_METTM		MTBMA_c02670	Uncharacterized protein	7153406	7.74959e+06	7949935	1.04782e+07	8.76261e+06	9564261	1.19586e+07	8.46337e+06	1.06524e+07	10006807	8864487	7.78305e+06	841303	2967259	625853
150	D9PUH8	D9PUH8	D9PUH8_METTM		MTBMA_c02680	DUF357 domain-containing protein	40070990	24269340	18990100	14879037	9152127	23365879	15085466	14378594	11818550	14927764	12740298	14507033	7963917	9864367	8272358
151	D9PUH9	D9PUH9	D9PUH9_METTM		MTBMA_c02690	Predicted phosphatidylglycerophosphate synthase	0	0	99745.6	664358	83541.5	28635.3	434609	266194	566495	362110	364800	554756	137605	130747	237558
152	D9PUI0	D9PUI0	D9PUI0_METTM		MTBMA_c02700	Sua5-related protein	35879767	36394741	29372181	17796834	22191180	18815919	26549698	2.24753e+07	19413968	20914924	24060945	15525812	14619084	1.53611e+07	19799829
153	D9PUI1	D9PUI1	D9PUI1_METTM		radB	DNA repair and recombination protein RadB	307571	2840526	3154724	9638500	6763570	3687862	9663670	9787010	8502230	8301800	8329360	9498610	2061023	2808595	2326163
154	D9PUI2	D9PUI2	D9PUI2_METTM		asp1	Aminotransferase	15485700	13637730	14807180	10109050	8776600	13077990	7975279	9249030	9373020	5971853	8563911	8785940	2107380	2907910	1589680
155	D9PUI3	D9PUI3	D9PUI3_METTM		MTBMA_c02730	Predicted ATPase	85024333	16576060	1.01757e+07	3.49297e+07	16567923	18247705	3.29969e+07	31500696	2.85082e+07	2.56876e+07	2.00953e+07	21997024	4732838	5907496	5543159
156	D9PUI4	D9PUI4	D9PUI4_METTM		MTBMA_c02740	Archaeal histone	307823881	1080082953	1589197253	2068345238	1886237100	2021808364	2017303993	2010229970	2042870911	2241309110	2213059954	1857631033	2435476362	2129114252	2135761412
157	D9PUI4;D9PX60	D9PX60;D9PUI4	D9PUI4_METTM;D9PX60_METTM		MTBMA_c02740;MTBMA_c12180	Archaeal histone	67459941	4.439e+07	3.83673e+07	5.58462e+07	50626138	102635466	60409401	58687232	5.52798e+07	5.36155e+07	5.61896e+07	5.35053e+07	53505377	50599788	5.0407e+07
158	D9PUI5	D9PUI5	D9PUI5_METTM		pth	Peptidyl-tRNA hydrolase	14910149	7274986	13275547	810085	3788876	11389250	10511730	4297988	9238178	8391533	4209744	5652427	4230370	0	1404144
159	D9PUI6	D9PUI6	D9PUI6_METTM		MTBMA_c02760	Predicted amino acid kinase	11891964	10998349	9037610	5175275	3434813	4155302	4357607	4.69455e+06	3.68993e+06	2.73149e+06	2321815	2.79057e+06	434499	196398	161929
160	D9PUI7	D9PUI7	D9PUI7_METTM		MTBMA_c02770	Predicted Zn-ribbon RNA-binding protein	428018930	307561950	241729914	269691680	255695759	462493130	261235517	277890800	206069263	229131073	221913655	200036421	264535560	247904335	263150229
161	D9PUI8	D9PUI8	D9PUI8_METTM		ef1b	Elongation factor 1-beta	834014226	1414143955	1151859485	1.88349e+09	1839695407	2.05709e+09	2992662771	2294887784	2.00959e+09	3355902127	3.23538e+09	3.1219e+09	1825934018	1.81593e+09	1.79724e+09
162	D9PUJ0	D9PUJ0	D9PUJ0_METTM		MTBMA_c02800	Uncharacterized protein	356879	336360	177098	2782900	1747175	1058503	2381961	2345270	2086577	1781150	901029	2401646	0	0	154834
163	D9PUJ1	D9PUJ1	D9PUJ1_METTM		MTBMA_c02810	Predicted ATPase	24512075	42430396	38538038	102685444	7.76358e+07	4.72506e+07	104799333	1.01354e+08	9.67297e+07	8.78087e+07	7.54821e+07	1.00203e+08	2.29917e+07	17530735	1.37196e+07
164	D9PUJ2	D9PUJ2	D9PUJ2_METTM		MTBMA_c02820	Putative membrane protein	4848100	9238429	5303210	11247882	8.39934e+06	1.6471e+07	1.22376e+07	9.64595e+06	7.8286e+06	8.79098e+06	4.78128e+06	2.75457e+06	5.36667e+06	5978860	9864176
165	D9PUJ3	D9PUJ3	D9PUJ3_METTM		cbiO1	Energy-coupling factor transporter ATP-binding protein EcfA	0	1898210	1767570	5796110	4272117	5576627	6983370	5990350	7314520	6502880	6140880	7291700	3377020	3020910	3481967
166	D9PUJ7	D9PUJ7	D9PUJ7_METTM		cdhA	Acetyl-CoA decarbonylase/synthase complex subunit alpha	15014394	35126804	34261900	40831103	32738887	3.76606e+07	33539428	3.54199e+07	31886040	20460276	18598421	20029498	14026310	6963907	5995297
167	D9PUJ8	D9PUJ8	D9PUJ8_METTM		cdhB	Acetyl-CoA decarbonylase/synthase complex subunit epsilon	122241580	101107939	86143387	23732887	2.22338e+07	33670870	20062783	1.77282e+07	1.85951e+07	13806977	15062805	11116640	9940600	11025130	11026460
168	D9PUJ9	D9PUJ9	D9PUJ9_METTM		cdhC	Acetyl-CoA decarbonylase/synthase complex subunit beta	8.48318e+07	8.18079e+07	7.50024e+07	45370310	42005453	43982600	27395401	36135622	32351900	17809990	13228813	21041280	16485998	11731880	10993000
169	D9PUK1	D9PUK1	D9PUK1_METTM		cdhD	Acetyl-CoA decarbonylase/synthase complex subunit delta	87905848	155594383	1.27692e+08	92200746	8.41252e+07	8.61188e+07	7.22306e+07	7.18233e+07	7.54902e+07	45622016	4.77976e+07	4.89553e+07	5.50778e+07	41114365	3.34436e+07
170	D9PUK2	D9PUK2	D9PUK2_METTM		cdhE	Acetyl-CoA decarbonylase/synthase complex subunit gamma	213802099	1.93023e+08	1.7122e+08	113171755	121067412	121924986	95406729	112884803	100924240	61652735	72873696	63456729	63738040	77445744	47578025
171	D9PUK3	D9PUK3	D9PUK3_METTM	D9PXF3;D9PUK3	MTBMA_c02930	Carbon monoxide dehydrogenase, iron sulfur subunit	58089328	42469933	3.89628e+07	1.54469e+07	1.66691e+07	19131658	12583918	1.46464e+07	1.08635e+07	7033170	6.13477e+06	7.74976e+06	5.4383e+06	4677249	4.82877e+06
172	D9PUK3;D9PXF3	D9PXF3;D9PUK3	D9PUK3_METTM;D9PXF3_METTM		MTBMA_c02930;MTBMA_c13130	Carbon monoxide dehydrogenase, iron sulfur subunit	0	51819300	48721300	14550700	17490300	16746600	16165600	21702300	15729000	11231900	10658600	13412900	4372400	5846570	5350740
173	D9PUK6	D9PUK6	D9PUK6_METTM		MTBMA_c02980	Predicted phosphohydrolase	1.452e+07	1.73887e+07	1.33834e+07	12304705	10801467	16908472	14337834	9274152	12692403	9162955	8739343	11848613	6506991	5215350	3954002
174	D9PUK8	D9PUK8	D9PUK8_METTM		MTBMA_c03000	Predicted phosphate transport system regulator	2097899	800693	836214	1010446	461081	202603	730327	658954	463058	398201	473658	639814	0	142705	0
175	D9PUL0	D9PUL0	D9PUL0_METTM		pstS1	Predicted extracellular phosphate-binding protein	73424404	7.51817e+07	65292604	2.58579e+08	1.5207e+08	9.9106e+07	1.66743e+08	268116645	1.88522e+08	1.95755e+08	1.99993e+08	2.97778e+08	5.01009e+08	2.85649e+08	2.7078e+08
176	D9PUL1	D9PUL1	D9PUL1_METTM		pstS2	Predicted extracellular phosphate-binding protein	1.00483e+08	106384253	90802307	6.48915e+07	6.36671e+07	9.46314e+07	86898428	77199063	75041411	7.89454e+07	67364045	7.96534e+07	51490776	42946623	38598025
177	D9PUL4	D9PUL4	D9PUL4_METTM		pstB	Phosphate import ATP-binding protein PstB	15353677	26618576	280650242	75427014	6.27378e+07	50041437	62356744	4.98198e+07	56699753	52442629	48494885	55324197	48205425	60433483	46984254
178	D9PUL5	D9PUL5	D9PUL5_METTM		phoU1	Phosphate-specific transport system accessory protein PhoU	11459024	8088519	9048949	8066795	5688316	6456800	7427006	6446061	6920990	8042038	4.94639e+06	8613389	5227297	5.10794e+06	5214848
179	D9PUL6	D9PUL6	D9PUL6_METTM		MTBMA_c03080	Uncharacterized protein	98258230	82967233	62457918	19370070	23853820	43262151	27335843	28755747	24724860	32311272	30306174	27797370	30871213	26724170	2.25176e+07
180	D9PUL7	D9PUL7	D9PUL7_METTM		phoU2	Phosphate-specific transport system accessory protein PhoU	7012407	1611042	2140682	11479669	8835098	5791442	9.42178e+06	10278786	9197660	9951877	7806878	10168422	2232257	2930097	533914
181	D9PUL8	D9PUL8	D9PUL8_METTM		MTBMA_c03100	Predicted fumarate hydratase	53949984	45156546	40859026	22306411	26858560	24455280	24957066	18548980	24482543	16060510	19005255	17319430	13540324	9185920	12564710
182	D9PUL9	D9PUL9	D9PUL9_METTM		MTBMA_c03110	HycB-related protein	134921282	159468572	134289686	63672652	8.38371e+07	111750969	9.42286e+07	107069570	93122320	82980464	68341567	76647701	83955969	59438305	51287229
183	D9PUM0	D9PUM0	D9PUM0_METTM		MTBMA_c03120	HycB-related protein	59129189	68419110	59463487	49502886	52535229	63628483	65379917	4.27924e+07	4.97421e+07	54843936	4.42311e+07	4.45069e+07	3.1297e+07	2.93822e+07	3.32246e+07
184	D9PUM5	D9PUM5	D9PUM5_METTM		MTBMA_c03170	Predicted pterin-binding enzyme	4747265	2923862	2596032	10761181	9164859	12110933	6491851	8831569	10864884	5717260	10514164	7116231	2347385	1491544	2123280
185	D9PUM6	D9PUM6	D9PUM6_METTM		MTBMA_c03180	Predicted ATPase	0	2042320	7852750	14022420	11417290	10072620	16122560	14521620	15580660	12469990	10395450	14702280	2114730	991337	1289680
186	D9PUM7	D9PUM7	D9PUM7_METTM		MTBMA_c03190	Uncharacterized protein	23396567	8.98087e+07	56823607	107418327	81359866	138445905	99900012	79985252	77481950	85847594	85349208	64008731	45769162	47977325	61952154
187	D9PUM8	D9PUM8	D9PUM8_METTM		MTBMA_c03200	DUF89 domain-containing protein	4.8709e+07	67899041	58293619	32433268	3.52018e+07	29221582	4.03259e+07	37106026	3.50389e+07	2.88887e+07	3.12548e+07	33330311	22888986	1.6322e+07	17677748
188	D9PUM9	D9PUM9	D9PUM9_METTM		MTBMA_c03210	Thioredoxin-related protein	1432335	14613657	9344064	13495361	1.22495e+07	12338142	15406600	12586696	1.28449e+07	13460886	1.4146e+07	1.50336e+07	7720516	5924024	6637520
189	D9PUN1	D9PUN1	D9PUN1_METTM		MTBMA_c03230	Predicted dehydrogenase	1683480	2.94962e+06	961574	4146640	4005814	1328876	4485376	4.75473e+06	5124199	4049156	905700	3.3645e+06	0	0	0
190	D9PUN2	D9PUN2	D9PUN2_METTM		MTBMA_c03240	Uncharacterized protein	8263330	3766886	1337190	7717740	7557135	8979050	2323290	7248071	7249900	6894730	6661020	5620386	6629997	5137620	4262453
191	D9PUN4	D9PUN4	D9PUN4_METTM		MTBMA_c03260	Predicted Fe-S oxidoreductase	0	1135550	989357	1439920	1372310	1899650	1496410	1386770	1104570	1079860	1233800	943833	821779	885322	962873
192	D9PUN6	D9PUN6	D9PUN6_METTM		MTBMA_c04710	Uncharacterized protein	22919465	19611539	15042877	33921811	28672660	25717188	33386981	2.46725e+07	30077444	36853058	34015898	31580421	23896077	27935428	29667730
193	D9PUN7	D9PUN7	D9PUN7_METTM	Q50805;D9PUN7	MTBMA_c03330	Predicted alpha,alpha-trehalose-phosphate synthase	17674360	24256370	24229548	19638638	27041684	13240644	24966974	14275558	25847162	31891052	25920970	26888798	26283030	26548604	29513380
194	D9PUN8	D9PUN8	D9PUN8_METTM	D9PUN8;Q50805	MTBMA_c03340	Phosphomannomutase related protein	0	871138	1.47804e+06	3.84618e+06	2375554	459600	3014974	3394706	4107691	4.12398e+06	3545994	3.9369e+06	1057469	2471038	2073928
195	D9PUP3	D9PUP3	D9PUP3_METTM		mutS	DNA-binding protein MutS2	6527020	4517758	5403325	6869104	3822222	3504865	6695721	4836085	5120693	4562154	4583571	4183070	2.34309e+06	2412369	1821390
196	D9PUP4	D9PUP4	D9PUP4_METTM		MTBMA_c03400	Predicted peptidase	2113273	713607	0	2367284	2829203	0	2157730	1839956	2020630	2878797	2685751	1540089	2074632	1575130	500989
197	D9PUP5	D9PUP5	D9PUP5_METTM		MTBMA_c03410	Predicted signal transduction protein	6188649	5.51402e+06	7656148	2.12704e+06	4.1861e+06	4.21949e+06	6885056	7910222	2.72792e+06	3285529	5.38544e+06	4487445	2420853	2052083	2166541
198	D9PUP7	D9PUP7	D9PUP7_METTM		MTBMA_c03430	Uncharacterized protein	35386400	236554848	150111644	250370227	184507794	251457140	2.23828e+08	179772535	217953547	241181054	218523185	183909898	273342629	217858151	231082506
199	D9PUP8	D9PUP8	D9PUP8_METTM		tyrS	Tyrosine--tRNA ligase	8.21649e+06	7082997	7.46887e+06	3.17812e+06	3.09879e+06	2.69501e+06	4017844	2.17989e+06	2.66835e+06	3311242	2126019	3053858	230449	716767	1.0977e+06
200	D9PUP9	D9PUP9	D9PUP9_METTM		MTBMA_c03450	NMD3-related protein	0	525829	36230.8	2476962	1983654	1441333	3261823	2588504	2321600	2372253	2615973	3731652	0	0	0
201	D9PUQ0	D9PUQ0	D9PUQ0_METTM		eif2b	Translation initiation factor 2 subunit beta	268938901	3.05666e+08	251987272	382290635	339155951	439556547	3.88046e+08	346242441	343144504	387918831	384030013	3.26213e+08	408366590	4.43711e+08	460416170
202	D9PUQ1	D9PUQ1	D9PUQ1_METTM		mcm	DNA helicase	1415808	3276029	2326385	7228705	2408148	2744543	7165701	6579511	5976210	6654124	4343805	6575299	650434	728846	479600
203	D9PUQ2	D9PUQ2	D9PUQ2_METTM		MTBMA_c03480	Uncharacterized protein	4262220	4234191	1769720	2731820	1663920	1.99128e+06	1604860	1968190	1588360	1734520	2099300	1916810	683108	1089430	1052550
204	D9PUQ3	D9PUQ3	D9PUQ3_METTM		rlmE	Ribosomal RNA large subunit methyltransferase E	218556	1386856	438150	28083837	23562944	21664035	35074263	4.18478e+06	23114786	41076182	27206949	9457892	1110730	1044960	1.00772e+06
205	D9PUQ4	D9PUQ4	D9PUQ4_METTM		MTBMA_c03500	Phosphoesterase	37127200	32732279	27652158	16955921	16757151	12901750	18733829	16779540	22202129	16028960	15111700	16495822	8732593	5148003	7208007
206	D9PUQ7	D9PUQ7	D9PUQ7_METTM		MTBMA_c03530	Uncharacterized protein	2529270	0	0	2479451	1667038	755689	2974615	2552366	2709071	2410733	2445344	2775754	139708	107502	0
207	D9PUR0	D9PUR0	D9PUR0_METTM		MTBMA_c03560	Uncharacterized protein	2885230	2497020	2274070	1341110	976956	988866	1224860	1212980	1276820	1393320	1345700	1422830	377174	259709	235833
208	D9PUR4	D9PUR4	D9PUR4_METTM		MTBMA_c03600	Uncharacterized protein	10313870	7926070	5819416	7519035	6259640	8837430	8142496	5054631	6590839	8581840	6286900	5251850	3599860	4365880	5585210
209	D9PUR5	D9PUR5	D9PUR5_METTM		MTBMA_c03610	Predicted dTDP-glucose 4,6-dehydratase	25228050	27722881	2.60405e+07	25058884	24721372	1.84508e+07	2.87514e+07	20622155	2.50825e+07	23933496	25689818	29338657	15249788	1.38921e+07	14277370
210	D9PUR6	D9PUR6	D9PUR6_METTM		MTBMA_c03620	dTDP-4-dehydrorhamnose 3,5-epimerase	23216570	19364783	17887390	7571066	5321903	7363626	10256940	5609302	9405318	9170631	5639909	9271264	5534900	5260240	6112528
211	D9PUR7	D9PUR7	D9PUR7_METTM		MTBMA_c03630	Glucose-1-phosphate thymidylyltransferase	3615210	9027360	5057290	9216790	6658810	5190910	8190420	6533410	6295000	4769620	4358030	5346290	1082070	2122725	554789
212	D9PUR8	D9PUR8	D9PUR8_METTM		MTBMA_c03640	Predicted dTDP-4-dehydrorhamnose reductase	4796850	1973040	1669420	1755980	1901790	1960060	1855090	1410110	1601670	1633450	1020800	1290850	736242	451429	378152
213	D9PUS1	D9PUS1	D9PUS1_METTM		MTBMA_c03670	Transcriptional regulator	1.38643e+07	2.20476e+07	1.63551e+07	7315406	10308156	1.87352e+07	13471102	19972999	11132581	14272163	11479810	13186683	9796306	788527	609058
214	D9PUS2	D9PUS2	D9PUS2_METTM		MTBMA_c03680	Predicted metal-dependent hydrolase	4327010	3575000	2925400	1246150	3527420	4135190	4344710	3150410	2237050	4047640	2541930	3687850	1494500	310461	368503
215	D9PUS4	D9PUS4	D9PUS4_METTM		MTBMA_c03700	Flavodoxin related protein	37615322	3.59386e+07	36789427	5.51999e+07	5.25212e+07	51428446	6.4873e+07	55370377	5.93617e+07	6.75219e+07	6.16815e+07	5.79605e+07	6.6214e+07	64551870	63152428
216	D9PUS5	D9PUS5	D9PUS5_METTM		MTBMA_c03710	Methyltransf_11 domain-containing protein	1082280	1231291	1145357	236035	282113	179363	165819	0	312500	0	0	0	0	0	0
217	D9PUT0	D9PUT0	D9PUT0_METTM		MTBMA_c03760	Uncharacterized protein	101685061	208137787	150110152	201854003	170832846	229658903	190945878	1.65386e+08	164228953	159796810	151448336	1.37651e+08	120552387	109343355	112956942
218	D9PUT8	D9PUT8	D9PUT8_METTM		MTBMA_c03840	Predicted ATPase	1275360	995031	1164140	1101480	757436	1105760	1208550	970280	1201330	1014180	773329	899220	344305	723058	793890
219	D9PUU4	D9PUU4	D9PUU4_METTM		MTBMA_c03900	Ferredoxin	27004785	109493870	82781080	143280040	128174880	109335670	151845860	138494600	125962940	164035780	153562720	136209170	180782720	158023410	166771820
220	D9PUU5	D9PUU5	D9PUU5_METTM		MTBMA_c03910	Predicted homoserine O-acetyltransferase	1993630	5523760	6481120	2911200	2901810	2330830	2909166	3827360	2857968	2897183	4228560	1112880	0	479666	1154060
221	D9PUU6	D9PUU6	D9PUU6_METTM		MTBMA_c03920	Uncharacterized protein	14310300	39850620	36350950	38938870	39019320	48391970	40950260	46398600	42239730	38448520	36359450	38017030	47911230	37774220	34657570
222	D9PUU9	D9PUU9	D9PUU9_METTM		MTBMA_c03950	Ferritin domain-containing protein	49708520	5.3715e+07	4.4278e+07	53232817	61024520	5.78104e+07	58931827	62198500	6.11079e+07	4.65253e+07	44439626	4.92012e+07	25438180	20408176	1.879e+07
223	D9PUV0	D9PUV0	D9PUV0_METTM		MTBMA_c03960	Uncharacterized protein	5865935	8058890	4070090	6173307	3537524	4387231	4.87977e+06	2.63995e+06	3.78057e+06	3.36205e+06	3.31707e+06	4.38637e+06	3.84948e+06	1721383	2475212
224	D9PUV1	D9PUV1	D9PUV1_METTM		nadA	Quinolinate synthase A	7.53725e+07	96287193	65464284	13365580	24074941	41197230	28412795	27594224	3.10825e+07	27233948	20581957	18828766	3984996	3291611	2609540
225	D9PUV2	D9PUV2	D9PUV2_METTM		MTBMA_c03980	Uncharacterized protein	1835070	5379845	5146538	3113706	2534715	2109049	3657711	4611002	4182128	3493266	2865164	4048814	645064	626514	601560
226	D9PUV4	D9PUV4	D9PUV4_METTM		MTBMA_c04000	Predicted mechanosensitive ion channel	1604937	607564	386422	3839424	4548144	4575916	5911120	5684670	2445245	6417450	4914044	5003679	416808	1364853	996453
227	D9PUV5	D9PUV5	D9PUV5_METTM		rnz	Ribonuclease Z	14039210	8089518	9.30561e+06	12275861	10872898	7019688	12315510	10174411	9900998	9692559	8479111	11377785	4718820	1853670	3505656
228	D9PUV6	D9PUV6	D9PUV6_METTM		nadC	Nicotinate-nucleotide pyrophosphorylase [carboxylating]	2369540	409666	1003950	0	294911	281245	448116	0	0	160394	514806	301590	0	0	189453
229	D9PUV7	D9PUV7	D9PUV7_METTM		MTBMA_c04030	Uncharacterized protein	19487480	34442604	23429350	24088921	22296590	2.54996e+07	21775736	20936514	27368835	24785382	26842825	27524611	19336454	1.67563e+07	1.55513e+07
230	D9PUV8	D9PUV8	D9PUV8_METTM		MTBMA_c04040	Zpr1 domain-containing protein	24422320	23831980	19778521	17038210	15857192	20100654	17617499	14402613	16416050	15308341	15258508	16823016	7813106	7894613	8680401
231	D9PUV9	D9PUV9	D9PUV9_METTM		MTBMA_c04050	2-phosphoglycerate kinase related protein with an additional conserved domain	15023412	23539878	22405198	28596424	1.91339e+07	12825658	19675848	16735629	23670342	20513722	17913416	17889779	10750811	8898030	8601807
232	D9PUW0	D9PUW0	D9PUW0_METTM	D9PUW0;D9PW91	MTBMA_c04060	Predicted regulator protein	275553370	205376049	174776132	50340512	64683756	61094500	81154910	56226360	91046908	80749980	62665330	65990890	28636550	24343510	26274340
233	D9PUW0;D9PW91	D9PUW0;D9PW91	D9PUW0_METTM;D9PW91_METTM		MTBMA_c04060;MTBMA_c08940	Predicted regulator protein	0	14435100	16357900	7910620	14272400	10867000	17616700	10749600	19026500	14488000	13105400	13397500	7504780	6548690	7689500
234	D9PUW1	D9PUW1	D9PUW1_METTM		MTBMA_c04070	Uncharacterized protein	44108777	64595942	57390886	62944348	51242865	71181886	61355524	50596675	59137290	44986707	3.58811e+07	46400321	2.69735e+07	2.37774e+07	23456490
235	D9PUW2	D9PUW2	D9PUW2_METTM		MTBMA_c04080	Uncharacterized protein	109499290	1.31263e+08	124219773	4.25698e+07	52463226	3.33916e+07	55759935	47307455	64225464	51844467	46384597	48796504	3.48378e+07	26939473	27164183
236	D9PUW3	D9PUW3	D9PUW3_METTM		MTBMA_c04090	Uncharacterized protein	203203895	287851864	222003456	1.44363e+08	144500125	178354306	170004480	1.5941e+08	160066732	174736451	158645916	1.54291e+08	131976949	106706015	9.61415e+07
237	D9PUW4	D9PUW4	D9PUW4_METTM		MTBMA_c04100	Iron-sulfur cluster carrier protein	222767261	178720114	171254491	1.05143e+08	79871627	52860481	88581992	9.92959e+07	8.86811e+07	76071767	66846250	89303782	33189629	27720058	23797461
238	D9PUW6	D9PUW6	D9PUW6_METTM		MTBMA_c04120	Predicted hydrolase	48856830	39598150	35640305	40648300	39520590	52313410	44201100	36890920	39934710	39913320	39142970	39314290	28081050	27533480	26420780
239	D9PUW7	D9PUW7	D9PUW7_METTM		MTBMA_c04130	Predicted hydrolase	44204172	65294757	51957477	58428924	52823910	74444636	58349295	52686850	50887845	51026696	4.95562e+07	50212863	47452674	40681835	35966662
240	D9PUX0	D9PUX0	D9PUX0_METTM		glyS	Glycine--tRNA ligase	8709055	8657414	9905468	10125637	7356678	7.69639e+06	11550440	8107778	10685300	6.89802e+06	6387584	7207925	1339196	647749	2363453
241	D9PUX1	D9PUX1	D9PUX1_METTM		dcd	dCTP deaminase, dUMP-forming	28681485	33937552	37619449	46051229	46103945	53236703	44132017	26921965	34762840	23382972	26740018	27174581	12648546	10564964	10405873
242	D9PUX5	D9PUX5	TFRB_METTM		tfrB	Fumarate reductase (CoM/CoB) subunit B	32840358	2.67067e+07	22919727	1.54329e+07	1.4198e+07	21904221	1.84685e+07	17327750	16493536	17392035	17055874	1.69583e+07	1.02105e+07	9483817	10195116
243	D9PUX8	D9PUX8	D9PUX8_METTM		MTBMA_c04240	Uncharacterized protein	4.04528e+07	96828760	85827475	30855711	41112806	44610836	54022373	49443818	55025046	49229265	42928158	47673194	29049280	24544997	25032934
244	D9PUX9	D9PUX9	D9PUX9_METTM		MTBMA_c04250	Coenzyme F390 synthetase	28942629	41196750	31437935	8.27375e+07	5.83328e+07	3.40658e+07	76460533	66314337	6.42279e+07	50118483	50367538	70378099	11656706	12123120	10287183
245	D9PUX9;D9PVF9	D9PUX9;D9PVF9	D9PUX9_METTM;D9PVF9_METTM		MTBMA_c04250;MTBMA_c06120	Coenzyme F390 synthetase	3441130	1836670	1738560	4726300	2611900	2028330	4151080	3956080	3902380	3548840	2931360	4130890	0	0	0
246	D9PUY3	D9PUY3	D9PUY3_METTM		MTBMA_c04290	PRC domain-containing protein	6020487656	3973849577	3474105775	4679068708	4.54552e+09	4024236360	4801691656	4.84023e+09	4691223704	5.21689e+09	4834994861	4682808125	5610222346	5280305678	4999154633
247	D9PUY4	D9PUY4	D9PUY4_METTM		pyrE	Orotate phosphoribosyltransferase	187790080	277013382	244498549	410845381	391825287	464975286	464293995	362085750	4.1319e+08	489146384	441986381	436415147	346329126	358310274	377373817
248	D9PUY5	D9PUY5	D9PUY5_METTM		MTBMA_c04310	Molybdenum cofactor biosynthesis protein MoaB	26139047	3.53679e+07	40736876	27703065	2.66321e+07	31809068	35288236	3.81427e+07	35219593	2.35422e+07	30169897	23205085	30928201	30386185	20315339
249	D9PUY8	D9PUY8	D9PUY8_METTM		MTBMA_c04340	Uncharacterized protein	6941882	7602582	5349498	11471294	6905997	6064270	11917566	8272386	10447526	7689258	6432832	9120769	0	1078440	341142
250	D9PUY9	D9PUY9	D9PUY9_METTM		MTBMA_c04350	SelD-related protein	2.54948e+07	15266088	17459051	1.75829e+07	12872275	13690124	21064198	9.86158e+06	4840245	11677146	11580968	1.22844e+07	14204809	5429515	5.98423e+06
251	D9PUZ0	D9PUZ0	D9PUZ0_METTM		MTBMA_c04360	UPF0288 protein MTBMA_c04360	29519600	58182857	46414258	88571467	71385553	76761804	86244435	61124734	71200772	5.51836e+07	44508205	51174395	36852178	33061230	3.02418e+07
252	D9PUZ1	D9PUZ1	D9PUZ1_METTM		MTBMA_c04370	Methanogenesis marker protein 6	53552917	67712825	56825230	69427831	66386919	71787482	73068470	60996632	69472940	66717321	66236498	63666097	48905665	54050647	56460577
253	D9PUZ2	D9PUZ2	D9PUZ2_METTM		MTBMA_c04380	Uncharacterized protein	2.00309e+08	450737515	335550100	124851740	192886967	307057839	214491740	230980258	245257787	221021855	179871257	190700311	1.01191e+08	76977853	6.70602e+07
254	D9PUZ3	D9PUZ3	D9PUZ3_METTM		MTBMA_c04390	Methanogenesis marker protein 5	292066865	323869554	293398182	263015428	264618716	299395608	2.82118e+08	255215941	285795692	264633084	248324842	2.35999e+08	233848338	222036436	2.17779e+08
255	D9PUZ4	D9PUZ4	D9PUZ4_METTM		MTBMA_c04400	Predicted activator of 2-hydroxyglutaryl-CoA dehydratase	26973564	13567390	12573533	22783234	20425386	18862471	22020503	22047411	13748750	19337121	16910349	18194225	8.17278e+06	1.15369e+07	11729340
256	D9PUZ5	D9PUZ5	D9PUZ5_METTM		MTBMA_c04410	Methanogenesis marker protein 17	83226390	64856440	61983830	13445765	26977080	19863405	28228180	27862610	33545260	25603110	20227260	25076390	8530088	7.45231e+06	6675900
257	D9PUZ6	D9PUZ6	D9PUZ6_METTM		nifB	FeMo cofactor biosynthesis protein NifB	2.47529e+07	110374520	76832979	27724453	31557681	4.11551e+07	4.28269e+07	37419605	39972263	38629637	3.08135e+07	43279604	20386336	18492023	20480584
258	D9PUZ7	D9PUZ7	D9PUZ7_METTM		MTBMA_c04430	Putative methylthioribose-1-phosphate isomerase	30310315	27821168	2.20425e+07	11892190	13446040	19724170	16742600	15709350	14851480	14306510	13519860	11318190	10996410	6496682	7711730
259	D9PUZ8	D9PUZ8	D9PUZ8_METTM		MTBMA_c04440	Predicted methyltransferase	0	0	0	2087090	694943	984070	1701128	1355670	1529494	1481206	1103544	1695731	0	150313	0
260	D9PUZ9	D9PUZ9	D9PUZ9_METTM		dphB	Diphthine synthase	9367050	10617130	13184896	1.8816e+06	4009355	4452306	2758380	4266675	2734238	2494131	3590082	2812740	73463.3	148333	222962
261	D9PV01	D9PV01	D9PV01_METTM		MTBMA_c04470	Predicted methyltransferase	2678874	3602358	2565927	0	0	0	0	221647	0	50945.7	0	0	0	0	0
262	D9PV02	D9PV02	D9PV02_METTM		MTBMA_c04480	tRNA-ribosyltransferase related protein	8772640	11210729	9299411	9983001	8.02422e+06	12393561	9023168	8.55645e+06	10161995	8472726	7723971	8532182	6172468	4502328	3961466
263	D9PV05	D9PV05	D9PV05_METTM		MTBMA_c04510	Uncharacterized protein	12849698	8442470	6.24078e+06	15506704	11300120	1.09607e+07	1.20137e+07	8295220	9065480	1.41597e+07	1.37065e+07	1.12236e+07	12287080	11993350	1.35726e+07
264	D9PV06	D9PV06	D9PV06_METTM		MTBMA_c04520	Uncharacterized protein	162398110	2.13777e+08	1.54298e+08	9.89233e+07	107312982	147463490	124544246	102584310	1.23823e+08	1.35479e+08	1.18614e+08	129607886	82267800	63900210	57384369
265	D9PV07	D9PV07	D9PV07_METTM		MTBMA_c04530	Predicted phosphoesterase	119606263	99442405	74468352	38984130	43056210	67844205	45912484	4.68474e+07	48174851	45665616	3.83218e+07	4.15315e+07	2.91435e+07	1.82049e+07	2.00383e+07
266	D9PV09	D9PV09	D9PV09_METTM		MTBMA_c04550	Uncharacterized protein	458719790	303062236	247801106	150304693	144076057	185631048	159571988	153379235	153791940	169325621	157843983	152127485	118357942	102189057	103245034
267	D9PV12	D9PV12	D9PV12_METTM		asp2	Aminotransferase	1514850	1599339	1465657	1084224	1355875	1570163	972247	1174363	972546	900470	1.20814e+06	1059530	242549	571454	311273
268	D9PV14	D9PV14	D9PV14_METTM		coaD	Phosphopantetheine adenylyltransferase	13550300	7825580	8386324	2986873	4541708	1324597	6717346	2539543	5835462	971798	3255468	1671449	0	124652	136236
269	D9PV15	D9PV15	D9PV15_METTM		MTBMA_c04660	Probable inosine/xanthosine triphosphatase	56734332	59903018	50383555	26690072	26664000	31479641	23507637	27584167	30264478	21076483	24692930	2.4577e+07	18002906	14011160	10914980
270	D9PV21	D9PV21	D9PV21_METTM		MTBMA_c04730	Uncharacterized protein	50330142	8.08022e+07	7.10029e+07	7.3182e+07	7.51095e+07	9.66371e+07	1.15819e+08	7.80382e+07	9.3759e+07	1.27726e+08	1.12905e+08	1.06295e+08	6.98291e+07	9.06261e+07	1.06583e+08
271	D9PV22	D9PV22	D9PV22_METTM		MTBMA_c04740	UPF0173 metal-dependent hydrolase MTBMA_c04740	9577090	9930467	7483906	5133953	6254817	6064586	7838464	3499195	6593562	4840569	4255993	4840200	3129691	2038109	1600945
272	D9PV23	D9PV23	D9PV23_METTM		MTBMA_c04750	Predicted GTP-binding protein	120536209	1.10038e+08	92664750	79082166	73952318	86134620	8.47114e+07	76969941	8.28026e+07	7.84722e+07	6.59612e+07	72690160	54258625	49375649	52386292
273	D9PV24	D9PV24	D9PV24_METTM		MTBMA_c04760	Uncharacterized protein	123725832	97211789	82459087	22856290	24593284	29133400	30297690	27276593	2.69903e+07	28230710	23668650	26637370	12242844	9359160	6806962
274	D9PV25	D9PV25	D9PV25_METTM		MTBMA_c04770	Uncharacterized protein	29613329	28305306	19923338	17041998	15170277	22458700	16199444	13315985	15114622	13780991	1.29079e+07	13214948	11336958	9.492e+06	9942540
275	D9PV28	D9PV28	D9PV28_METTM		MTBMA_c04800	DUF2070 domain-containing protein	3.99181e+06	2.01227e+06	408309	6193555	3933129	1759969	4125045	3942536	4186602	3.52302e+06	2679943	4446533	0	0	0
276	D9PV29	D9PV29	D9PV29_METTM		fumA1	Fumarate hydratase	19037280	18910590	23004540	12967910	16237430	18348870	18466300	14543871	15853130	16553980	16836860	16212230	12850900	9392120	13128270
277	D9PV30	D9PV30	D9PV30_METTM		MTBMA_c04820	Uncharacterized protein	18195212	19275548	16256627	16336547	16143990	2.20486e+07	19060445	12296420	17121763	10858827	1.48791e+07	13829850	8884200	7572557	8319350
278	D9PV31	D9PV31	D9PV31_METTM		MTBMA_c04830	Uncharacterized protein	52551240	42955250	35708470	6842290	12691910	15805640	12297480	13494400	13636780	8744509	7053857	11557490	4534104	3303730	2540389
279	D9PV32	D9PV32	D9PV32_METTM		MTBMA_c04840	NYN domain-containing protein	47571100	39858048	39145930	31643720	31352310	39763510	33136510	27009390	31169460	36076105	32657250	31030555	28724410	29408790	28977191
280	D9PV33	D9PV33	D9PV33_METTM		MTBMA_c04850	SelA-related protein	65162040	48631009	38054277	25707326	23179748	27588081	24840556	20036183	24340712	25448362	24809613	22907138	15728596	1.48834e+07	15665362
281	D9PV35	D9PV35	D9PV35_METTM		birA	Predicted biotin ligase	23750423	22596970	22017476	17565959	15850064	15234291	17724971	17800016	15333833	15660678	16101763	15677545	12663939	13168447	13213203
282	D9PV36	D9PV36	D9PV36_METTM		pycA	Pyruvate carboxylase, subunit A	40913546	4.6055e+07	3.33557e+07	53153236	4.76796e+07	49763058	59082265	55080972	53971154	49520590	4.90712e+07	5.78977e+07	3.88518e+07	3.20907e+07	31141761
283	D9PV37	D9PV37	D9PV37_METTM		MTBMA_c04890	Predicted methyltransferase	2881690	4570470	4885211	1917500	222810	1882970	1169900	1519655	1629900	868572	993422	588581	0	0	342761
284	D9PV39	D9PV39	D9PV39_METTM		rpl3	50S ribosomal protein L3	126008370	85264428	57192765	192579735	122260392	137146034	169041724	147391633	153513715	118202947	98303478	148203875	26872551	2.6845e+07	24349537
285	D9PV40	D9PV40	D9PV40_METTM		rpl4	50S ribosomal protein L4	183001775	288884973	313107344	7.3076e+08	511611037	614773166	774191633	3.12864e+08	633697732	556308964	393869688	445071739	161366526	1.11157e+08	119919080
286	D9PV41	D9PV41	D9PV41_METTM		rpl23p	50S ribosomal protein L23	6.6335e+07	5.33078e+07	4.09544e+07	3.84562e+07	3.02763e+07	7.07944e+07	3.85884e+07	3.1237e+07	34901039	3.44449e+07	30730547	2.81449e+07	16304723	1.50852e+07	1.49384e+07
287	D9PV42	D9PV42	D9PV42_METTM		rpl2	50S ribosomal protein L2	2.1753e+07	43431373	39847402	5.83473e+07	5.17715e+07	7.39304e+07	65950322	41245548	52053889	45843405	3.55699e+07	42436539	15898867	2.07841e+07	22323642
288	D9PV43	D9PV43	D9PV43_METTM		rps19p	30S ribosomal protein S19P	37550300	3.29111e+07	3.45624e+07	3.49783e+07	31938721	4.44365e+07	39131812	3.02766e+07	3.43165e+07	29291643	2.63321e+07	32369797	1.41578e+07	1.31488e+07	1.3053e+07
289	D9PV44	D9PV44	D9PV44_METTM		rpl22	50S ribosomal protein L22	22574639	4.49085e+07	4.36572e+07	8.68773e+07	66984294	115546049	1.02968e+08	6.81267e+07	8.03047e+07	8.93783e+07	5.88955e+07	5.69252e+07	30262330	3.18268e+07	3.24342e+07
290	D9PV45	D9PV45	D9PV45_METTM		rps3	30S ribosomal protein S3	153371570	169237373	174238396	164125353	133231091	240792915	193268935	142000655	172416050	153965596	119574295	139837454	47066776	65015812	7.73238e+07
291	D9PV46	D9PV46	D9PV46_METTM		rpl29p	50S ribosomal protein L29	36077301	1.076e+08	72769700	1.56038e+08	1.29093e+08	165897149	153241893	113204515	138608301	135415659	125584564	103481686	114706464	1.14288e+08	117400015
292	D9PV47	D9PV47	D9PV47_METTM		MTBMA_c04990	Protein translation factor SUI1 homolog	11682680	10136070	10617250	4659190	6267580	7759030	4168320	4893550	6582530	6895410	3881310	3981370	4055050	3528130	4660295
293	D9PV48	D9PV48	D9PV48_METTM		rnp1	Ribonuclease P protein component 1	10602480	8737810	8005700	7817193	7359330	16026580	9088201	7148619	9096954	9510177	8223320	8273824	6588718	6657109	6972480
294	D9PV49	D9PV49	D9PV49_METTM		rps17p	30S ribosomal protein S17	193605755	1.64426e+08	163104257	146792376	121619287	239973070	153914721	120928711	134388854	1.2014e+08	1.11679e+08	118424886	46088035	48373758	4.78328e+07
295	D9PV50	D9PV50	D9PV50_METTM		rpl14p	50S ribosomal protein L14	30795958	20430719	16425203	39380605	23497430	38111937	34691104	32493409	29912424	26704399	19967260	28875867	5.11916e+06	4030168	4551327
296	D9PV51	D9PV51	D9PV51_METTM		rpl24p	50S ribosomal protein L24	308723696	3.36854e+08	3.10852e+08	3.63827e+08	3.20779e+08	464616178	364625209	2.53923e+08	326933625	2.83101e+08	2.66249e+08	2.62306e+08	1.84025e+08	1.78958e+08	1.7569e+08
297	D9PV52	D9PV52	D9PV52_METTM		rps4e	30S ribosomal protein S4e	134228943	1.44035e+08	1.31612e+08	290322136	1.99906e+08	266971312	303095948	2.48813e+08	261424348	238545806	1.84129e+08	232115798	5.32079e+07	6.7663e+07	6.51588e+07
298	D9PV53	D9PV53	D9PV53_METTM		rpl5	50S ribosomal protein L5	111721599	139071140	1.26009e+08	161607611	1.27047e+08	168971808	169423816	111919248	144616901	126304606	108093628	1.17181e+08	62238044	62784670	60710650
299	D9PV54	D9PV54	D9PV54_METTM		rps14	30S ribosomal protein S14 type Z	60365140	38150345	33216556	24891949	23997501	4.0451e+07	19576645	17884836	17590836	15453923	14835237	15015948	1.21294e+07	14802812	1.23728e+07
300	D9PV55	D9PV55	D9PV55_METTM		rps8	30S ribosomal protein S8	1.23564e+08	162220709	134636707	1.7643e+08	1.5456e+08	2.56172e+08	1.84313e+08	126335131	1.62105e+08	158819266	1.43738e+08	1.31266e+08	5.84655e+07	68766658	8.216e+07
301	D9PV56	D9PV56	D9PV56_METTM		rpl6	50S ribosomal protein L6	1.55705e+08	1.65473e+08	137530253	153103756	157380091	2.48042e+08	206915828	107776218	164015812	179316956	1.49698e+08	147378563	72269498	81237641	8.4348e+07
302	D9PV57	D9PV57	D9PV57_METTM		rpl32e	50S ribosomal protein L32e	371185230	4.92278e+08	410593195	5.82578e+08	4.98997e+08	757047179	6.06938e+08	319946073	547002607	520437490	4.56485e+08	415243151	3.8169e+08	1.94572e+08	1.88717e+08
303	D9PV58	D9PV58	D9PV58_METTM		rpl19e	50S ribosomal protein L19e	5092300	19339403	18773380	38647290	30808323	4.47234e+07	4.68888e+07	1.6643e+07	3.82316e+07	2.99154e+07	2.00952e+07	32419953	3.15365e+07	11330190	7886990
304	D9PV59	D9PV59	D9PV59_METTM		rpl18	50S ribosomal protein L18	24978710	31329406	2.12593e+07	35787506	26648892	38262715	32973297	26893753	29185631	24906624	23405951	23461454	13969924	1.49018e+07	1.58382e+07
305	D9PV60	D9PV60	D9PV60_METTM		rps5	30S ribosomal protein S5	29990551	43877633	3.65421e+07	9.81496e+07	64508013	66313097	97255138	7.21056e+07	8.74291e+07	7.07959e+07	55152773	75181503	13537164	1.315e+07	14573696
306	D9PV61	D9PV61	D9PV61_METTM		rpl30p	50S ribosomal protein L30	507012506	357198539	337932328	512175474	429797043	587928459	507767823	3.10658e+08	442680080	432819033	389688002	356676316	286617121	285430907	297621978
307	D9PV62	D9PV62	D9PV62_METTM		rpl15	50S ribosomal protein L15	35405210	56870668	54367438	71120362	65505506	91842040	90259374	56867481	67869738	63695411	49111869	62621502	30867215	29847019	29097229
308	D9PV63	D9PV63	D9PV63_METTM		secY	Protein translocase subunit SecY	1046844	1115691	475390	4692678	2323218	2391883	3637029	3222261	3705521	3238909	2309235	5029552	2023750	541599	485666
309	D9PV64	D9PV64	D9PV64_METTM		adkA	Adenylate kinase	130316730	1.12652e+08	108251436	50277307	5.97243e+07	4.99102e+07	55474020	55045398	5.92544e+07	52680769	4.62018e+07	48194576	28024338	2.2362e+07	2.67398e+07
310	D9PV66	D9PV66	D9PV66_METTM		rpl34e	50S ribosomal protein L34e	0	5245617	3112207	13060461	9161496	15435054	16651734	4.56214e+06	15779908	14127413	8565250	8806873	6699815	3149170	4.42577e+06
311	D9PV67	D9PV67	D9PV67_METTM		cmk	Cytidylate kinase	9.24627e+07	87919622	7.67233e+07	11728484	15526299	20283271	12727173	22198486	1.49157e+07	11227405	14573527	9515293	6387496	6809953	6361053
312	D9PV68	D9PV68	D9PV68_METTM		rpl14e	50S ribosomal protein L14e	60004617	435981613	313217458	3.32076e+08	2.77148e+08	4.99915e+08	3.66161e+08	281939695	3.03494e+08	2.76974e+08	2.5601e+08	2.35512e+08	2.01155e+08	1.66499e+08	169644152
313	D9PV69	D9PV69	D9PV69_METTM		truB	Probable tRNA pseudouridine synthase B	14782713	13553927	12503682	13195547	12479526	16024623	14504708	1.09789e+07	12309091	10772691	10759314	13772200	7.7528e+06	7306661	7327516
314	D9PV70	D9PV70	D9PV70_METTM		rps13p	30S ribosomal protein S13	34555872	69300756	5.40057e+07	116111166	8.32288e+07	166852288	1.42333e+08	7.18537e+07	108903698	1.17977e+08	8.13128e+07	5.88879e+07	4.57316e+07	38209570	4.87033e+07
315	D9PV71	D9PV71	D9PV71_METTM		rps4	30S ribosomal protein S4	1.84785e+08	2.51076e+08	1.80412e+08	2.79585e+08	2.27217e+08	407715449	3.1243e+08	1.55877e+08	2.92049e+08	2.9766e+08	2.62351e+08	226250640	80096047	1.11918e+08	141815395
316	D9PV72	D9PV72	D9PV72_METTM		rps11p	30S ribosomal protein S11	271985874	628051916	407504297	570402212	4.78882e+08	779749821	607337729	453593307	5.28666e+08	458199128	457649515	427777201	379832383	361943191	374626584
317	D9PV73	D9PV73	D9PV73_METTM		rpoD	DNA-directed RNA polymerase subunit D	63427328	38153030	35865820	25069351	22929317	27947666	28436829	30021947	27767974	17572301	23747610	27153764	10979496	8.22586e+06	7656319
318	D9PV74	D9PV74	D9PV74_METTM		rpl18e	50S ribosomal protein L18e	125575874	370604792	3.39207e+08	443556716	3.68497e+08	600719984	546415745	332056433	417798279	4.2032e+08	315603227	298055530	241232157	188661722	191541616
319	D9PV75	D9PV75	D9PV75_METTM		rpl13p	50S ribosomal protein L13	40276950	71266125	6.75036e+07	181055265	127488363	161871240	212964500	71469233	170970940	167292575	107677199	105290321	42702691	37468357	37303502
320	D9PV76	D9PV76	D9PV76_METTM		rps9	30S ribosomal protein S9	84865153	136782905	119691426	161322256	133542784	179064481	155510994	1.04289e+08	1.3783e+08	122630610	1.14326e+08	1.14216e+08	68769278	7.06716e+07	68642452
321	D9PV77	D9PV77	D9PV77_METTM		rpoN	DNA-directed RNA polymerase subunit N	68788500	45921790	36887490	56682560	48238900	74932030	53541310	45209506	51049510	53647420	49340550	43898530	56658210	50874260	56103010
322	D9PV78	D9PV78	D9PV78_METTM		rpoK	DNA-directed RNA polymerase subunit K	158657670	195654090	181104135	113352317	107599546	208382800	96434422	112587949	84050640	105349925	98575783	77040025	161049862	171165607	171170318
323	D9PV79	D9PV79	D9PV79_METTM		eno	Enolase	395811087	2.85335e+08	2.69112e+08	2.36048e+08	230952263	2.98647e+08	2.41796e+08	233284505	236884481	205056121	195912065	2.21131e+08	1.32411e+08	110171197	106951080
324	D9PV80	D9PV80	D9PV80_METTM		rps2	30S ribosomal protein S2	168363160	1.37729e+08	1.29016e+08	1.49685e+08	1.17383e+08	164370455	144801012	1.33516e+08	1.28299e+08	119167277	114148762	1.32109e+08	60854653	68059839	73047094
325	D9PV81	D9PV81	D9PV81_METTM		MTBMA_c05340	MEMO1 family protein MTBMA_c05340	10213762	8926049	6189986	2829391	2820243	2866332	2988601	1950453	3416239	1722612	2248426	1868680	1197811	1586920	771025
326	D9PV82	D9PV82	D9PV82_METTM		mvk	Mevalonate kinase	31625318	24198272	21098760	24245800	22648760	29677240	25731210	2.40291e+07	24485410	24334220	23796900	25595040	19532564	19074258	17575872
327	D9PV83	D9PV83	D9PV83_METTM		MTBMA_c05360	Isopentenyl phosphate kinase	57141201	48095388	3.90726e+07	26305266	26904691	38980897	28490199	24972704	2.4935e+07	2.29557e+07	23097585	25282670	19584340	15561351	16890738
328	D9PV84	D9PV84	D9PV84_METTM		fni	Isopentenyl-diphosphate delta-isomerase	5.16933e+07	81947948	75203017	7.85764e+07	69141558	108602018	88132962	7.65391e+07	74189529	6.62941e+07	70327735	71940986	58476355	54378165	50406157
329	D9PV85	D9PV85	D9PV85_METTM		rnj	Ribonuclease J	31166067	2.98009e+07	2.90947e+07	32898554	21650422	3.80687e+07	29568481	21521613	28431919	20271695	2.09623e+07	2.31375e+07	9582753	8548545	8257270
330	D9PV88	D9PV88	D9PV88_METTM		MTBMA_c05410	NTP_transf_2 domain-containing protein	1480040	8063272	6539239	3380068	3474400	3866734	5235808	5051774	4309380	5898063	4538493	6360202	2290100	1549240	1.88766e+06
331	D9PV90	D9PV90	D9PV90_METTM		dapL	LL-diaminopimelate aminotransferase	159555652	282904377	255628311	135717797	145347816	169058571	148806533	137404468	147564719	1.3358e+08	1.26124e+08	132528277	99269570	87426412	7.13593e+07
332	D9PV95	D9PV95	D9PV95_METTM		MTBMA_c05480	Uncharacterized protein	30590363	19922120	16146146	35093120	27741410	22071713	30985830	29331803	28601285	33140325	33521441	25400045	40093327	34233722	33344637
333	D9PV96	D9PV96	D9PV96_METTM		MTBMA_c05490	Uncharacterized protein	659037731	444615137	431002082	354963505	3.34574e+08	3.49319e+08	294729709	2.92997e+08	2.91392e+08	279481948	300338315	294448332	3.04942e+08	2.69876e+08	2.45712e+08
334	D9PV97	D9PV97	D9PV97_METTM		MTBMA_c05500	Uncharacterized protein	126436960	92822887	82762024	60803300	62543212	91932001	60487982	77352374	63611797	69060799	56742427	65828965	94872000	59936599	54925061
335	D9PVA1	D9PVA1	D9PVA1_METTM		MTBMA_c05540	Archaeal glutamate synthase [NADPH]	2.63474e+08	192920111	171908737	1.48627e+08	141617224	150479882	147612797	1.58326e+08	1.31677e+08	8.84808e+07	9.14826e+07	1.12526e+08	35997242	32111670	3.06941e+07
336	D9PVA2	D9PVA2	D9PVA2_METTM		MTBMA_c05550	Predicted glutamate synthase subunit	394831238	490997370	420745374	313184866	278566650	329385810	330744468	229044730	325029697	250185130	232562649	249091290	152724539	123242629	113952858
337	D9PVA4	D9PVA4	D9PVA4_METTM		MTBMA_c05570	Uncharacterized protein	2.84955e+07	33069473	23428060	2.26068e+07	1.90121e+07	18868014	16121072	1.48051e+07	14922445	16143012	15753272	13079315	7.10376e+06	6128340	6812200
338	D9PVA8	D9PVA8	D9PVA8_METTM		MTBMA_c05610	Predicted regulatory protein	27252743	20880227	17244626	28222299	6369105	5902793	8661187	6.248e+06	7514044	8003468	6111030	17500731	1.85597e+07	1459363	2.82707e+06
339	D9PVA9	D9PVA9	D9PVA9_METTM		MTBMA_c05620	Uncharacterized protein	34517850	3.42529e+07	2.54865e+07	40375570	3.47745e+07	49488070	41879424	41053578	4.03493e+07	50815273	4.99402e+07	41815724	54040689	49920070	59932245
340	D9PVB0	D9PVB0	D9PVB0_METTM		MTBMA_c05630	Uncharacterized protein	37853650	99822330	77241730	131465430	122920020	167400830	141321030	157138250	109501836	141945460	136495748	114681941	130734490	128481130	146219030
341	D9PVB1	D9PVB1	D9PVB1_METTM		MTBMA_c05640	Uncharacterized protein	8518690	6136980	5762130	279218	126489	197355	454492	1836736	345767	1631478	198255	338590	139183	0	0
342	D9PVB3	D9PVB3	D9PVB3_METTM		MTBMA_c05660	Uncharacterized protein	242460448	228905804	1.8678e+08	237359419	175507745	203783823	204224742	166043338	184427839	195920881	171496093	144548681	177268054	1.38984e+08	1.32159e+08
343	D9PVB4	D9PVB4	D9PVB4_METTM		MTBMA_c05670	Uncharacterized protein	17081158	19256520	13924730	10380170	8795480	26285700	10622670	15508730	11743090	18344830	22757680	14278970	12385415	13798910	1.95079e+07
344	D9PVB5	D9PVB5	D9PVB5_METTM		hisG2	ATP phosphoribosyltransferase	222952000	164293986	148823927	120388185	112604079	117101695	124401110	122763522	121114986	98822079	93742116	113404632	51939343	4.1476e+07	42904810
345	D9PVB6	D9PVB6	D9PVB6_METTM		MTBMA_c05690	Predicted oxidoreductase	212682765	118038016	98618197	65129083	73570700	78077864	78738382	56400424	81039340	67440379	55989118	64219999	22915976	15663238	12301310
346	D9PVB7	D9PVB7	D9PVB7_METTM		MTBMA_c05700	Uncharacterized protein	1262561837	1.08577e+09	773044936	1.19345e+09	1.02691e+09	1.12527e+09	1.01409e+09	1.06292e+09	8.70719e+08	1.14191e+09	1.13579e+09	9.07432e+08	1347515833	1.21364e+09	1.51756e+09
347	D9PVB8	D9PVB8	D9PVB8_METTM		MTBMA_c05710	Predicted hydrolase	5053768	3838682	3268040	2.35486e+06	2342338	2450482	1531547	1078980	1660460	1576384	1704005	1926002	563312	445452	500042
348	D9PVC2	D9PVC2	D9PVC2_METTM		MTBMA_c05750	Uncharacterized protein	17700790	11313990	9314860	9705770	9626740	23183200	9846290	13342010	8158450	9794080	6570820	6473490	5580100	4058790	4439280
349	D9PVC3	D9PVC3	D9PVC3_METTM		MTBMA_c05760	Predicted transcriptional regulator	32105511	106974045	92981261	94733451	102279332	101035600	1.04075e+08	105307413	105030579	9.23906e+07	91489330	88035086	90344015	97421134	9.24567e+07
350	D9PVC4	D9PVC4	D9PVC4_METTM		dys	Probable deoxyhypusine synthase	14121650	25330596	22298065	26991185	29857528	33872767	29458777	28274614	26792941	28664088	24425778	25965329	20899978	14537546	9755876
351	D9PVC6	D9PVC6	D9PVC6_METTM		pyrF	Orotidine 5'-phosphate decarboxylase	20661977	40776817	30178407	11779043	10664275	14642364	13831438	10298790	13219174	10004590	1.11185e+07	11700220	5776018	5515657	3565648
352	D9PVD2	D9PVD2	D9PVD2_METTM		MTBMA_c05850	Predicted iron-sulfur flavoprotein	31877811	72369561	52677087	36026640	35797370	27933440	32849700	47164610	44290779	19233420	15258550	31816380	20382400	8547913	11945551
353	D9PVD3	D9PVD3	D9PVD3_METTM		MTBMA_c05860	Predicted glycosyltransferase	0	2511030	2506615	1524286	1490057	1113705	1832315	1848166	1869781	779057	458745	602579	94474.6	136172	139865
354	D9PVD6	D9PVD6	D9PVD6_METTM		MTBMA_c05890	CCG domain-containing protein	7435256	8370436	6.94628e+06	11593650	9191574	6155007	8952750	6891602	8.33352e+06	7100116	6507005	8.47984e+06	4158565	2.53414e+06	4038594
355	D9PVD8	D9PVD8	D9PVD8_METTM		mfnB	(5-formylfuran-3-yl)methyl phosphate synthase	560365393	4.21016e+08	3.53639e+08	2.3365e+08	245019255	3.18526e+08	269449759	246007595	243580050	248832493	2.43541e+08	252330580	203247396	173479709	1.56606e+08
356	D9PVD9	D9PVD9	D9PVD9_METTM		guaB	Inosine-5'-monophosphate dehydrogenase	1.80322e+08	153687743	134918585	129405526	112450319	166646206	132501328	1.1521e+08	123066341	114982319	108704689	113411148	61590221	6.10263e+07	5.85934e+07
357	D9PVE1	D9PVE1	D9PVE1_METTM		MTBMA_c05940	Uncharacterized protein	4204158	1949344	2736090	7379207	6377546	3480720	4881477	5579450	5281894	6622051	6199634	3791250	5018195	6953038	6162598
358	D9PVE4	D9PVE4	D9PVE4_METTM		ubiX	Flavin prenyltransferase UbiX	5281591	17767515	15520824	13551400	10837407	13653388	6728934	7266910	13158584	7363695	11130356	9993345	6950360	4800590	3199100
359	D9PVE5	D9PVE5	D9PVE5_METTM		MTBMA_c05980	Predicted phosphohydrolase	11982650	15146992	12108792	17528000	17333896	17317398	20990510	17811051	17349790	16121776	12250740	11930140	6778006	9470259	9530299
360	D9PVE6	D9PVE6	D9PVE6_METTM		moaE	Predicted molybdenum cofactor biosynthesis protein MoaE	177802256	129314684	109879546	1.95485e+07	32084837	4.95507e+07	40313412	42648492	43437975	3.25293e+07	2.82928e+07	3.0866e+07	11278098	4.16222e+06	5941105
361	D9PVE7	D9PVE7	D9PVE7_METTM		nadD	Nicotinamide-nucleotide adenylyltransferase	24058264	25601535	1.84903e+07	11793562	1.292e+07	6269279	9348044	1.01507e+07	13781750	13371310	12799321	1.49855e+07	7833777	4507616	7276711
362	D9PVE8	D9PVE8	D9PVE8_METTM		MTBMA_c06010	Methyl-coenzyme M reductase component A2-like protein	11570652	5520512	8.47949e+06	42080587	25731208	15256986	36264176	34396620	33007610	30844469	23275033	35585158	5564801	2143308	3515599
363	D9PVE9	D9PVE9	D9PVE9_METTM		MTBMA_c06020	Flavin_Reduct domain-containing protein	68765633	60285641	44584107	27025210	28476195	27011185	28934304	23181882	27883063	30930914	26964969	28326243	26036157	16292828	17390320
364	D9PVF0	D9PVF0	D9PVF0_METTM		MTBMA_c06030	Predicted universal stress protein	306059794	200686499	188587320	72927147	92021226	108592257	113136318	104924031	98254953	92215280	92556776	97674766	78286183	66949850	66371886
365	D9PVF3	D9PVF3	D9PVF3_METTM		MTBMA_c06060	Rubredoxin	1117602415	634223830	454322810	1248847694	1036039474	809220683	1127294110	1010385122	1058650598	1358918674	1350913992	1059483180	1550424860	1659025900	2087142340
366	D9PVF5	D9PVF5	D9PVF5_METTM		fprA1	F420H2 oxidase	43458458	43350240	42901663	77796200	64184870	62900830	72977040	68177180	58689550	82192440	77046570	81449800	1.26214e+08	114584770	9.70288e+07
367	D9PVF6	D9PVF6	D9PVF6_METTM		ftnA	Ferritin	289572348	2.4906e+08	239219469	1.71397e+08	160608723	1.34688e+08	1.92949e+08	162129074	199936777	2.37745e+08	1.97237e+08	2.14231e+08	2.64806e+08	2.05345e+08	1.88945e+08
368	D9PVF9	D9PVF9	D9PVF9_METTM	D9PUX9;D9PVF9	MTBMA_c06120	Coenzyme F390 synthetase	69803962	57202242	51403694	8.9818e+07	59547855	45190834	84204780	76874799	75808103	74317440	62937018	87147579	2.2017e+07	24304975	21732720
369	D9PVG0	D9PVG0	D9PVG0_METTM		MTBMA_c06130	ACT domain-containing protein	263750600	208060170	184454152	60063440	80725928	70549860	95269334	87375745	98257650	97939048	83125630	93008730	57924274	48905850	46613179
370	D9PVG1	D9PVG1	D9PVG1_METTM		MTBMA_c06140	Predicted transcriptional regulator	38227649	3.39394e+07	27901184	3.19637e+07	2.98199e+07	3.64762e+07	3.55979e+07	25943185	3.30088e+07	3.64466e+07	33211982	2.62494e+07	15029579	2.36865e+07	2.71603e+07
371	D9PVG2	D9PVG2	D9PVG2_METTM		recJ	Single-stranded-DNA-specific exonuclease	919406	324551	331107	21303031	1.83897e+07	12615544	1.70326e+07	22776276	1.83188e+07	17551551	24617251	20670058	21171900	19028600	19227900
372	D9PVG3	D9PVG3	D9PVG3_METTM		srp19	Signal recognition particle 19 kDa protein	30996330	39327130	25806940	47884660	37907210	46056480	43976450	32694479	38498220	49978620	45341541	36956970	37996108	40440014	41968992
373	D9PVG4	D9PVG4	D9PVG4_METTM		hemD	Uroporphyrinogen-III synthase	17965170	2.84149e+07	21746746	16377042	11639871	1.75687e+07	1.77824e+07	13332892	15306650	1.31964e+07	1.33416e+07	1.1998e+07	9113518	10552514	9563350
374	D9PVG5	D9PVG5	D9PVG5_METTM		cysG1	Uroporphyrin-III C-methyltransferase	43274614	39432777	34341860	14300018	20313785	19620054	12037303	11395805	9397271	1.11588e+07	8571402	1.09405e+07	3583997	3.34072e+06	4136771
375	D9PVG6	D9PVG6	D9PVG6_METTM		purQ	Phosphoribosylformylglycinamidine synthase subunit PurQ	66807478	54207010	46990577	36417700	36722944	54174870	40940765	32566135	37317095	36072125	35319967	38587386	30444808	25435275	24233769
376	D9PVG7	D9PVG7	D9PVG7_METTM		purL2	Phosphoribosylformylglycinamidine synthase subunit PurS	201387259	127310620	127848120	45351950	57195500	90251750	73903838	62246202	68296211	66074245	54121702	68914487	36440491	25826700	26120942
377	D9PVG8	D9PVG8	D9PVG8_METTM		purC	Phosphoribosylaminoimidazole-succinocarboxamide synthase	209632279	4.95195e+08	3.95434e+08	193252384	192506601	270898670	250553549	204535376	228052159	2.12852e+08	2.01874e+08	2.20977e+08	107056692	100146178	8.62564e+07
378	D9PVG9	D9PVG9	D9PVG9_METTM		glmS	Glutamine--fructose-6-phosphate aminotransferase [isomerizing]	4.28708e+07	47139949	36321573	100177837	62493363	4.78503e+07	86696017	82456173	78484535	64946465	5.29032e+07	73352445	15808374	16123900	7644045
379	D9PVH1	D9PVH1	D9PVH1_METTM		MTBMA_c06240	Predicted glycosyltransferase	5696303	6953899	6239198	9335642	6671383	9414094	8987308	6870032	9881050	7984336	6939868	7576766	2078072	1238807	865406
380	D9PVH3	D9PVH3	D9PVH3_METTM		MTBMA_c06260	Predicted glycosyltransferase	0	0	180162	1079410	331733	1328510	2283690	996726	2056770	900548	470350	2763340	0	0	0
381	D9PVH4	D9PVH4	D9PVH4_METTM		MTBMA_c06270	Predicted signal transduction histidine kinase	907332	46908.8	0	1.05739e+06	684060	0	929570	738254	1.27144e+06	1248431	781987	1377314	690574	370165	490635
382	D9PVH6	D9PVH6	D9PVH6_METTM		tgtA	tRNA-guanine(15) transglycosylase	7469331	3.13763e+06	2.18784e+06	2475356	2.28469e+06	3411449	2286230	1874095	1300030	1331840	1331380	1415730	503407	470749	452381
383	D9PVH8	D9PVH8	D9PVH8_METTM		MTBMA_c06310	Predicted phosphohydrolase	9316430	13955100	13923964	13522110	11830798	14180004	15741650	12212662	12292895	14266842	13441491	16243510	12960468	9076510	9198830
384	D9PVH9	D9PVH9	D9PVH9_METTM		MTBMA_c06320	RNase_Zc3h12a domain-containing protein	15683091	16566754	12413842	14013870	11741611	1.57949e+07	13509593	1.29118e+07	12484153	11172893	10993910	10457220	9339226	8.13762e+06	8015700
385	D9PVI0	D9PVI0	D9PVI0_METTM		MTBMA_c06330	Uncharacterized protein	1669330	647568	1427190	4959790	2981590	1495130	5704810	1885860	3485560	7838280	3740416	9599130	1386390	3273349	557220
386	D9PVI2	D9PVI2	D9PVI2_METTM		argJ	Arginine biosynthesis bifunctional protein ArgJ	39220194	72114642	6.66262e+07	39872648	47373000	4.70753e+07	46904690	47635800	49790390	38089241	40871180	42033930	32712530	28229960	26979258
387	D9PVI3	D9PVI3	D9PVI3_METTM		argB	Acetylglutamate kinase	10560264	9575196	8.72962e+06	1.19932e+07	8.72706e+06	8.22339e+06	11298783	1.04786e+07	9145936	8.23954e+06	7449464	1.0603e+07	3774084	3.40398e+06	3.75902e+06
388	D9PVI4	D9PVI4	D9PVI4_METTM		MTBMA_c06370	Isopropylmalate dehydrogenase related protein	0	2369490	1437640	2272760	1564420	1315390	2285920	2213810	1829360	1979880	1642200	1939550	0	0	285451
389	D9PVI4;D9PYP4	D9PVI4;D9PYP4	D9PVI4_METTM;D9PYP4_METTM		MTBMA_c06370;leuB	Isopropylmalate dehydrogenase related protein	30555536	28675642	27275645	8366111	6.88877e+06	8512068	8820264	10425168	7.16862e+06	8044066	7461869	5939940	2476904	3508415	3543042
390	D9PVI5	D9PVI5	D9PVI5_METTM		MTBMA_c06380	TPR_REGION domain-containing protein	3395670	5593248	4.64494e+06	4.76036e+06	4.50027e+06	2215272	6.46179e+06	5.03637e+06	5.80538e+06	4.71585e+06	4.04943e+06	4.54909e+06	675489	305452	314223
391	D9PVI6	D9PVI6	D9PVI6_METTM		MTBMA_c06390	Uncharacterized protein	495500220	7.69902e+08	6.03177e+08	7.56932e+08	6.31781e+08	5.8732e+08	7.20547e+08	5.80707e+08	6.28647e+08	667965875	6.20528e+08	5.56386e+08	6.95148e+08	647045068	648653188
392	D9PVI7	D9PVI7	MDH_METTM		mdh	Malate dehydrogenase	18243432	2.16698e+07	15224675	13669902	13979131	11788136	16279791	13677906	14031225	13417552	12819168	12664483	10328580	9427588	10860360
393	D9PVI8	D9PVI8	D9PVI8_METTM		pdxT	Pyridoxal 5'-phosphate synthase subunit PdxT	34756588	29595744	28743797	6878170	8.15498e+06	1.32666e+07	11032521	6298878	5888140	7199984	7640098	4972034	3700600	1892240	2192580
394	D9PVI9	D9PVI9	D9PVI9_METTM		MTBMA_c06420	Predicted glutamate synthase, subunit 1	20958730	15349400	14011909	4797445	6539911	1.19832e+07	6833969	7135596	9.61788e+06	6058890	3942250	5997232	4071463	3005359	3039349
395	D9PVJ0	D9PVJ0	D9PVJ0_METTM		MTBMA_c06430	Predicted glutamate synthase, subunit 3	55422800	57088727	5.00524e+07	24713957	25685605	3.00373e+07	26527347	25457106	2.85686e+07	2.63577e+07	22886456	18540884	19453664	14590530	1.39459e+07
396	D9PVJ1	D9PVJ1	D9PVJ1_METTM		MTBMA_c06440	F420-dependent glutamate synthase	20134653	16300818	16468165	6111809	5585169	9925591	5875814	5151708	6124363	5142737	4747667	6129548	3424961	3092093	3131350
397	D9PVJ2	D9PVJ2	D9PVJ2_METTM		MTBMA_c06450	Archaeal glutamate synthase [NADPH]	14948560	9891990	2878810	20168407	14654889	15102385	18709031	19347056	17749769	15737952	14134072	17943660	5643900	7053350	6223130
398	D9PVJ5	D9PVJ5	D9PVJ5_METTM		MTBMA_c06480	Uncharacterized protein	9572040	10218160	7571070	1932710	2662550	4575368	2528160	4671423	2768800	3433474	3487149	1804333	1023238	1301522	1458247
399	D9PVJ6	D9PVJ6	D9PVJ6_METTM		MTBMA_c06490	Uncharacterized protein	844584	1364784	1752365	25202787	20699876	19950182	27943516	27544791	27409795	29106576	24969191	27805174	19335390	17100812	15546099
400	D9PVK0	D9PVK0	D9PVK0_METTM		MTBMA_c06530	5-formyltetrahydrofolate cyclo-ligase-related protein	8.75472e+07	66311998	58669107	81401613	7.80941e+07	6.82544e+07	80524536	7.40786e+07	76158594	88766157	85634436	82104763	94591611	90641927	87721737
401	D9PVK2	D9PVK2	D9PVK2_METTM		hypE	Hydrogenase maturation factor HypE	386547249	3.89995e+08	3.51962e+08	2.6296e+08	2.60098e+08	3.75234e+08	3.01816e+08	2.93761e+08	2.72035e+08	2.69886e+08	2.52632e+08	2.91064e+08	2.04322e+08	1.85349e+08	172869405
402	D9PVK3	D9PVK3	D9PVK3_METTM		rps8e	30S ribosomal protein S8e	1212207356	1.17233e+09	1000047568	919663503	8.31624e+08	1.33216e+09	885039099	6.77855e+08	808804027	757023392	7.10567e+08	721730440	695589290	546712357	532009886
403	D9PVK5	D9PVK5	D9PVK5_METTM		MTBMA_c06580	Glyceraldehyde 3-phosphate phosphatase	2377720	2474450	1068190	1643040	1593190	1631280	2703660	2258890	2741320	2386160	2571060	1457650	2481340	2122110	1990250
404	D9PVK6	D9PVK6	D9PVK6_METTM		MTBMA_c06590	Predicted ATPase	8016675	7437694	4823040	27426790	2.01549e+07	1.19505e+07	27204998	22458319	25275583	25296859	26994716	28989313	18155533	14390242	16571956
405	D9PVK6;D9PWJ3	D9PVK6;D9PWJ3	D9PVK6_METTM;D9PWJ3_METTM		MTBMA_c06590;MTBMA_c09960	Predicted ATPase	1441430	8042580	8087250	5070600	4912700	8990040	6187500	5774240	4639370	3961898	4871530	4547743	2336187	2701251	2500384
406	D9PVK8	D9PVK8	D9PVK8_METTM		MTBMA_c06610	Predicted DNA lyase	4601208	13608810	13093708	2703903	3353682	3138078	4518731	2.42281e+06	3855305	1968650	3274170	3516910	0	0	1340060
407	D9PVL0	D9PVL0	D9PVL0_METTM		MTBMA_c06630	Predicted iron-dependent transcriptional regulator containing a FeoA domain	13623395	15002804	14992203	5920115	6.40908e+06	5.56209e+06	5149756	7.16425e+06	5.98914e+06	5259793	4.42691e+06	5.89379e+06	2585220	2684620	68469.7
408	D9PVL2	D9PVL2	D9PVL2_METTM		acsA2	Acetyl-coenzyme A synthetase	4365630	14620900	6201470	11594410	3126910	7816030	5829420	2864150	5765100	4264760	4609900	2363050	2625370	3116490	2955360
409	D9PVL4	D9PVL4	D9PVL4_METTM		thsA	Thermosome, subunit alpha (Chaperonin subunit)	282492389	6.19156e+08	6.54333e+08	5.22212e+08	4.44991e+08	4.58075e+08	6.15528e+08	573847892	5.5027e+08	508551280	441764576	5.71328e+08	2.11985e+08	198917494	1.94238e+08
410	D9PVL4;D9PX32	D9PX32;D9PVL4	D9PVL4_METTM;D9PX32_METTM		thsA;thsB	Thermosome, subunit alpha (Chaperonin subunit)	2351864241	3503710720	3512987480	1434194390	1358217230	1448266720	1722496060	1930371680	1681571210	1426051110	1296454760	1708253010	583998500	511979250	502974415
411	D9PVL5	D9PVL5	D9PVL5_METTM		MTBMA_c06680	Uncharacterized protein	51423120	46370629	3.94193e+07	16405964	2.00081e+07	25129677	2.11575e+07	21282594	2.67994e+07	2.474e+07	2.0412e+07	2.27083e+07	11468523	7.99971e+06	8.97309e+06
412	D9PVL6	D9PVL6	D9PVL6_METTM		fprA2	F420H2 oxidase	1866277	18100096	21409064	37556773	4.4511e+07	49999600	4.87897e+07	4.83499e+07	47335701	47057304	4.90319e+07	55831789	4.61126e+07	4.28613e+07	3.80165e+07
413	D9PVL7	D9PVL7	D9PVL7_METTM		MTBMA_c06700	Uncharacterized protein	11459620	7912800	7706480	5295460	6284540	9393880	4997539	5001687	5585174	4969452	4648116	3311142	2253554	1981066	1733076
414	D9PVL9	D9PVL9	D9PVL9_METTM		cpgS	Cyclic 2,3-diphosphoglycerate synthetase	74961781	78007410	71731410	55471825	5.29237e+07	6.43142e+07	65569581	6.28168e+07	52472538	47692798	4.75606e+07	47033257	30730449	24721306	24827694
415	D9PVM1	D9PVM1	D9PVM1_METTM		hisD	Histidinol dehydrogenase	116710344	7.90006e+07	69451836	43283328	45187972	6.04617e+07	4.10833e+07	4.18596e+07	42647749	3.25969e+07	3.19768e+07	3.40757e+07	2.34211e+07	1.79083e+07	1.53423e+07
416	D9PVM2	D9PVM2	D9PVM2_METTM		aspS	Aspartate--tRNA(Asp/Asn) ligase	76741303	5.97303e+07	5.139e+07	7.81943e+07	62550785	72440575	7.8081e+07	6.83501e+07	69954200	63428911	5.55102e+07	75895208	25751656	26442598	22187209
417	D9PVM3	D9PVM3	D9PVM3_METTM		cbiC	Precorrin-8X methylmutase	13337410	3.26744e+07	28436264	23397734	29199070	29868819	2.84295e+07	1.57788e+07	18176210	13430664	1.59643e+07	18800093	7299449	5120750	3842660
418	D9PVM4	D9PVM4	D9PVM4_METTM		hemL	Glutamate-1-semialdehyde 2,1-aminomutase	111377464	102389937	87477777	79881441	75023266	90166575	77946027	67702977	7.47068e+07	52442382	77324739	7.48266e+07	47740886	44764723	41675363
419	D9PVM6	D9PVM6	D9PVM6_METTM		MTBMA_c06790	Uncharacterized protein	13298240	7805020	8100320	16245920	13646113	14560280	15691310	18525400	12727520	18186670	11830038	20505497	12581261	5734480	5238572
420	D9PVM7	D9PVM7	D9PVM7_METTM		mtxX	Predicted methyltransferase, subunit X	532560	1236442	513473	7165440	4733130	2085405	7701620	5591520	6115120	9977370	6836220	10422520	1363689	1873969	1379944
421	D9PVM8	D9PVM8	D9PVM8_METTM		uppS	Tritrans,polycis-undecaprenyl-diphosphate synthase (geranylgeranyl-diphosphate specific)	0	0	0	1012887	0	365346	875395	575254	627649	886254	422907	748755	51639.7	0	0
422	D9PVM9	D9PVM9	D9PVM9_METTM		MTBMA_c06820	Predicted DNase	63697744	4.27754e+07	3.51442e+07	9090655	16999929	16448540	1.99734e+07	14028976	1.66839e+07	14945670	13405722	22069408	8682206	5198235	4672218
423	D9PVN1	D9PVN1	D9PVN1_METTM		ribD	2,5-diamino-6-(5-phospho-D-ribosylamino)pyrimidin-4(3H)-one reductase	15106299	36480223	3.15556e+07	23593606	1.89976e+07	16500011	25380930	3.1465e+07	26118871	2.34157e+07	2.32429e+07	27342529	20133227	13253983	11561603
424	D9PVN2	D9PVN2	D9PVN2_METTM		MTBMA_c06850	Uncharacterized protein	42550623	32533516	25899787	9566174	15370320	21931280	14749265	15454761	13161492	16765909	16223563	16906574	8799926	2835450	2851879
425	D9PVN3	D9PVN3	D9PVN3_METTM		cobN1	Predicted cobalamin biosynthesis protein N	8319571	7501137	6.25791e+06	2.72507e+09	2.32391e+09	1.73823e+09	2.29193e+09	2121725446	2292478062	2.63738e+09	2548082488	2.02941e+09	2009068202	1838248099	2.03855e+09
426	D9PVN5	D9PVN5	D9PVN5_METTM		MTBMA_c06880	Tungsten formylmethanofuran dehydrogenase, subunit C related protein	8921600	6698160	9310645	0	1126607	1705701	1261350	384571	859590	1037960	0	0	0	0	0
427	D9PVN7	D9PVN7	D9PVN7_METTM		rfcL	Replication factor C large subunit	0	0	863348	6170143	268948	2805732	118831	216401	402578	120255	393007	669677	2051316	1756262	360709
428	D9PVN8	D9PVN8	D9PVN8_METTM		rfcS	Replication factor C small subunit	37754868	48474248	46166636	33700910	30883179	33104109	36569092	33340621	32994282	29480567	27462324	33213639	13083689	20165276	16279206
429	D9PVN9	D9PVN9	D9PVN9_METTM		aroE	Shikimate dehydrogenase (NADP(+))	1094940	4538810	4614980	2058640	1649410	1465250	397772	0	0	0	0	0	0	0	0
430	D9PVP0	D9PVP0	D9PVP0_METTM		MTBMA_c06930	RNA-free ribonuclease P	2950068	7515780	8010940	8449350	4839080	3764009	12039120	7229310	6863590	11367330	11083334	11695150	6531266	7272175	7456733
431	D9PVP1	D9PVP1	D9PVP1_METTM		hisS	Histidine--tRNA ligase	29952296	33053409	30468655	37664514	29627417	28703280	36446828	32373828	31550466	28448378	25864544	34576923	1.04625e+07	13131304	11756242
432	D9PVP2	D9PVP2	D9PVP2_METTM		hisI	Phosphoribosyl-AMP cyclohydrolase	3676716	23426157	31123377	28469228	30190321	37759066	32630600	35064931	32241977	25760321	25345210	27618214	23084940	18105650	16891100
433	D9PVP3	D9PVP3	D9PVP3_METTM		MTBMA_c06960	Predicted ATPase	36668561	27229286	20802161	85625040	5.33025e+07	40564238	69024085	68270998	6.56321e+07	5.38532e+07	47984637	67694784	20649990	21283235	21785381
434	D9PVP4	D9PVP4	D9PVP4_METTM		MTBMA_c06970	Predicted sugar phosphate isomerase / epimerase	10488547	5325120	4532003	32120253	33278947	39568029	33326469	36635263	36660861	36448024	27293420	32755968	26857567	19488300	20739839
435	D9PVP5	D9PVP5	FNO_METTM		fno	F420-dependent NADP reductase	283071914	2.96407e+08	281885464	2.0454e+08	2.15922e+08	238469646	224975196	203434732	221895677	192323921	194946394	203589040	162792215	1.42249e+08	138883501
436	D9PVP6	D9PVP6	D9PVP6_METTM		phi2	Predicted 3-hexulose-6-phosphate isomerase	2851720	1873070	5239000	5354630	4398840	2989054	4695100	6376580	4514530	3411730	3634574	4770760	538848	0	529692
437	D9PVP7	D9PVP7	D9PVP7_METTM		endA	tRNA-splicing endonuclease	3018220	1428980	1262600	1240070	1370390	1289770	1438000	1002850	916270	1822747	815621	1001210	1516443	352584	790552
438	D9PVP8	D9PVP8	D9PVP8_METTM		trpS	Tryptophan--tRNA ligase	13692190	11756701	10650892	5157641	4324056	8230750	2732393	4093790	4786952	1347576	1363365	3299942	815096	814444	783630
439	D9PVQ0	D9PVQ0	D9PVQ0_METTM		thrC	Threonine synthase	58495457	50790216	4.23548e+07	2.98528e+07	29134181	38052234	34314941	2.87637e+07	29264078	26228987	24864658	26869820	15208078	16973195	15496866
440	D9PVQ1	D9PVQ1	D9PVQ1_METTM		MTBMA_c07040	Archaeal histone	4076311940	3682834158	3.3083e+09	3375113663	3.12349e+09	2720195620	3.00943e+09	3.25067e+09	3.1786e+09	3.27398e+09	3.39682e+09	2807446192	4543398735	4583167931	4702596107
441	D9PVQ2	D9PVQ2	D9PVQ2_METTM		rpl7ae	50S ribosomal protein L7Ae	107048697	176227320	126674980	422568003	3.62472e+08	3.78479e+08	381859488	3.33066e+08	322015906	3.68474e+08	384497311	345500335	4.37141e+08	4.54564e+08	4.33483e+08
442	D9PVQ3	D9PVQ3	D9PVQ3_METTM		rps28e	30S ribosomal protein S28e	526511922	5.49841e+08	529932087	4.55735e+08	411974119	916347838	471520152	4.21591e+08	413631094	3.67973e+08	311802766	284180106	233998438	232111877	2.59968e+08
443	D9PVQ4	D9PVQ4	D9PVQ4_METTM		rpl24e	50S ribosomal protein L24e	2.69889e+08	170556017	1.36436e+08	137154900	136911206	292262930	140959391	167673058	107043609	121747510	110803199	89571252	115234056	127220264	149305706
444	D9PVQ5	D9PVQ5	D9PVQ5_METTM		ndk	Nucleoside diphosphate kinase	2.03072e+08	6.16762e+08	528964820	243455943	2.44702e+08	2.88944e+08	3.44753e+08	1.9263e+08	3.12588e+08	2.39096e+08	1.98787e+08	2.37051e+08	111294419	83498535	7.85981e+07
445	D9PVQ6	D9PVQ6	D9PVQ6_METTM		infB	Probable translation initiation factor IF-2	18546731	19712393	18472723	15786650	13906239	2.34989e+07	13368626	11411722	12362564	11028398	10484621	13605358	4717931	5464997	5911892
446	D9PVQ7	D9PVQ7	D9PVQ7_METTM		rps6e	30S ribosomal protein S6e	1.80282e+08	6.53738e+08	547322752	546624407	4.76339e+08	656524365	555539359	361691728	5.13521e+08	4.31651e+08	4.11847e+08	3.83355e+08	267799254	208548534	2.1633e+08
447	D9PVQ8	D9PVQ8	D9PVQ8_METTM		eif2g	Translation initiation factor 2 subunit gamma	69256920	4.47365e+07	29239094	81341179	5.56337e+07	56363340	63249123	5.92179e+07	6.40711e+07	52273198	5.0763e+07	6.07852e+07	25202293	22700178	2.11747e+07
448	D9PVQ9	D9PVQ9	D9PVQ9_METTM		MTBMA_c07120	PIN_9 domain-containing protein	15439660	15877873	15193926	7278980	6642479	11314810	8309950	6701629	5671350	8645010	5752502	7326945	2740041	3712606	2754334
449	D9PVR0	D9PVR0	D9PVR0_METTM		ppa	Inorganic pyrophosphatase	356765114	2.5801e+08	2.12089e+08	131899165	145015450	164570706	140502250	142706811	152680125	113365572	114077377	1.27405e+08	107664421	7.321e+07	6.71741e+07
450	D9PVR1	D9PVR1	D9PVR1_METTM		rpoE1	Predicted DNA-directed RNA polymerase subunit E	16199040	17936126	20238571	4521083	9314360	1.28677e+07	10597193	1.30637e+07	9112074	5318139	10447227	8517358	4429717	4848403	462537
451	D9PVR2	D9PVR2	D9PVR2_METTM		rpoE2	Transcription elongation factor Spt4	377881044	194538516	166251827	172241529	164381090	244612539	150685980	151056101	147788820	132265533	128652810	124429600	119250955	113544750	111790282
452	D9PVR3	D9PVR3	D9PVR3_METTM		MTBMA_c07160	GTP-dependent dephospho-CoA kinase	55063323	42667998	2.54968e+07	4.45232e+07	3.89195e+07	81441831	4.19585e+07	35987070	37024589	39916480	3.89494e+07	37972570	41912332	38120086	37940061
453	D9PVR4	D9PVR4	D9PVR4_METTM		rps24e	30S ribosomal protein S24e	1279078720	1124294414	8.58739e+08	8.41969e+08	749524959	1387978361	822608190	762008423	765964058	724271156	651350562	640749197	596189252	500422187	512788490
454	D9PVR5	D9PVR5	D9PVR5_METTM		rps27ae	30S ribosomal protein S27ae	217636130	349011803	2.46339e+08	2.01462e+08	2.02296e+08	424168973	2.10207e+08	2.21904e+08	179375028	226581967	222556959	1.85516e+08	250459455	2.21694e+08	254213946
455	D9PVR6	D9PVR6	D9PVR6_METTM		argH	Argininosuccinate lyase	22497930	21173072	2.59949e+07	23064417	21411686	3.68411e+07	27280336	14916329	21314929	20301759	15262480	19102883	12370729	10528388	7872261
456	D9PVS0	D9PVS0	D9PVS0_METTM		MTBMA_c07230	Predicted phospholipid-binding protein	48774280	3.34418e+07	27088382	3.13134e+07	27752620	33219890	28075038	36544895	27950461	24404487	26317883	23673862	18629162	17989419	18312806
457	D9PVS3	D9PVS3	D9PVS3_METTM		MTBMA_c07260	Digeranylgeranylglycerophospholipid reductase	89292621	158145225	134141815	81886271	81218782	1.02741e+08	87412849	82673399	83276905	6.28258e+07	62573445	6.74912e+07	56814232	49888978	48788409
458	D9PVS4	D9PVS4	D9PVS4_METTM		MTBMA_c07270	Ferredoxin	289001040	159114585	123765079	162824290	143419198	189066657	148191170	164851210	123303460	142769577	121138781	119246785	158332894	141787174	155021906
459	D9PVS6	D9PVS6	D9PVS6_METTM		MTBMA_c07290	F420-dependent sulfite reductase	0	56787720	55394710	34884490	30146400	30110530	41377310	42315290	44998460	29688980	35557010	42809070	16636940	24735810	28853640
460	D9PVT0	D9PVT0	D9PVT0_METTM		nikR1	Putative nickel-responsive regulator	390002	190088	845345	13305430	12029260	7707970	12940810	10558530	15804530	17213950	14759370	15975760	10781020	11150050	10153880
461	D9PVT5	D9PVT5	D9PVT5_METTM		MTBMA_c07380	Uncharacterized protein	13375567	10028779	1860887	15801740	16013124	17568219	16033960	13679090	14029793	14275800	14711410	12941886	17840310	16549740	15602010
462	D9PVT7	D9PVT7	D9PVT7_METTM		MTBMA_c07400	Predicted nucleotidyltransferase	1061110	633774	345672	1224026	612516	1287777	914698	406877	702661	264797	437072	108816	244119	0	0
463	D9PVT9	D9PVT9	D9PVT9_METTM	D9PVU0;D9PVT9	MTBMA_c07420	Predicted pseudomurein-binding protein	40585790	29702536	25933971	61368067	44990892	103418896	59108771	32451515	5.65241e+07	64226829	49642460	48381615	43150727	39180141	32129540
464	D9PVT9;D9PVU0	D9PVU0;D9PVT9	D9PVT9_METTM;D9PVU0_METTM		MTBMA_c07420;MTBMA_c07430	Predicted pseudomurein-binding protein	27940460	18333855	15673349	25001910	20546370	35734480	25518000	17605600	21032690	25762530	23269330	21303520	25632730	21220910	22777000
465	D9PVU0	D9PVU0	D9PVU0_METTM		MTBMA_c07430	Predicted pseudomurein-binding protein	16734163	1.64201e+07	16436437	22929660	15734309	14338673	1.44976e+07	20012670	18370742	28020731	2.53508e+07	2.45206e+07	26108647	22606792	21794629
466	D9PVU5	D9PVU5	D9PVU5_METTM		MTBMA_c07480	Uncharacterized protein	2548920	4627852	3240286	3.6984e+06	2.57168e+06	852797	3.40777e+06	3.09806e+06	2.99654e+06	2.41819e+06	2115633	3192208	98108.3	0	0
467	D9PVU6	D9PVU6	D9PVU6_METTM		MTBMA_c07490	Uncharacterized protein	0	5.62578e+06	8432826	19758355	17058167	11022566	24846418	10000560	18468131	15131728	14706909	10845425	466358	2889252	1745692
468	D9PVU7	D9PVU7	D9PVU7_METTM		MTBMA_c07500	Uncharacterized protein	6490919	6887712	3848318	16591968	10397879	6395720	10962287	11574146	13359490	10243615	10060111	13908637	5613209	5658798	4975944
469	D9PVV2	D9PVV2	D9PVV2_METTM		MTBMA_c07550	Uncharacterized protein	2401350	3621808	2951860	9373660	6679510	6154630	8759380	7418600	9037140	7161430	6176830	6925050	2187339	2610380	2149204
470	D9PVV3	D9PVV3	D9PVV3_METTM		MTBMA_c07560	Predicted transcriptional regulator	1718830	10986085	7.41986e+06	5.47087e+06	9.68785e+06	8.74058e+06	15248172	12652891	14489306	12137871	8.41412e+06	1.28249e+07	4419909	2.95546e+06	2.0779e+06
471	D9PVV4	D9PVV4	D9PVV4_METTM		MTBMA_c07570	Uncharacterized protein	0	4459213	3150490	23884230	20712990	18112656	32481060	5.83442e+06	26750220	28063480	2.31506e+07	19780066	8350073	10648128	6094797
472	D9PVV8	D9PVV8	D9PVV8_METTM		MTBMA_c07610	Predicted glycosyltransferase	846774	0	376696	629781	882604	1017980	1196350	1331530	1212660	1239770	884827	1219710	0	190941	152563
473	D9PVW2	D9PVW2	D9PVW2_METTM		MTBMA_c07650	Predicted methyltransferase	3334711	2818159	1086054	4914900	3083024	4744978	4074100	2644530	3434539	3603010	3699503	3665831	4102760	3117750	5661280
474	D9PVX7	D9PVX7	D9PVX7_METTM		galE1	UDP-glucose 4-epimerase (NAD dependent) related protein	10354640	37717246	38153510	20438787	25475367	28191572	24099650	22694480	19687574	23400928	19347112	25248486	5579840	5599837	6296050
475	D9PVX8	D9PVX8	D9PVX8_METTM		MTBMA_c07810	DUF1616 domain-containing protein	0	0	0	436932	238726	0	303593	685770	292697	284770	0	556339	0	0	0
476	D9PVY6	D9PVY6	D9PVY6_METTM		ehaF	Energy-converting hydrogenase A, subunit F	0	1828240	1257060	6541860	5133245	3732230	5340920	5113940	4825850	4847031	4035293	4938040	949775	765789	744926
477	D9PVY7	D9PVY7	D9PVY7_METTM		ehaG	Energy-converting hydrogenase A, subunit G	0	0	0	171932	56467.4	70557.6	82828.2	157937	75982.4	67591.7	0	61682.2	0	0	0
478	D9PVZ3	D9PVZ3	D9PVZ3_METTM		ehaM	Energy-converting hydrogenase A, subunit M	91283315	93865837	83619497	63424810	6.77234e+07	79964062	61463017	58921230	63027997	51781533	4.61054e+07	48190252	33654421	29855961	27265580
479	D9PVZ4	D9PVZ4	D9PVZ4_METTM		ehaN	Energy-converting hydrogenase A, subunit N	7526870	5419990	3994312	1990540	2524648	2445450	1386620	1726880	2706780	885252	714710	668669	1308610	604895	893623
480	D9PVZ5	D9PVZ5	D9PVZ5_METTM		ehaO	Energy-converting hydrogenase A, subunit O	11289622	9520286	7649217	7920533	7.05699e+06	8029037	6445775	6642596	6314154	5131087	5.57993e+06	5.81332e+06	3390333	3.56872e+06	3585773
481	D9PVZ6	D9PVZ6	D9PVZ6_METTM		ehaP	Energy-converting hydrogenase A, subunit P	1.54608e+07	18670502	13593044	21416450	19597496	19121147	21946762	18811400	1.79167e+07	14781566	14326979	14588840	2259702	1.88998e+06	6338862
482	D9PVZ7	D9PVZ7	D9PVZ7_METTM		ehaQ	Energy-converting hydrogenase A, subunit Q	61733853	3.38435e+08	295887883	8.78415e+07	85308516	90491596	70766426	63663943	76631361	63373696	59043768	55696853	45244926	43156403	38446186
483	D9PVZ8	D9PVZ8	D9PVZ8_METTM		ehaR	Energy-converting hydrogenase A, subunit R	108629465	144525481	126472887	51255617	57295480	54901209	60549251	63858183	54302239	49729996	43504052	44098178	39549053	35952096	36025942
484	D9PW00	D9PW00	D9PW00_METTM		ehaT	Energy-converting hydrogenase T, subunit T	28860210	27249156	28925768	6509690	8050883	5516032	6324587	10120234	4142242	5690525	5714529	5474530	3740801	2879066	915967
485	D9PW01	D9PW01	D9PW01_METTM		MTBMA_c08040	Polyferredoxin	82941827	125135101	107908147	4.81757e+07	53870879	70033009	5.72869e+07	63589392	5.38757e+07	4.1356e+07	3.92995e+07	4.15882e+07	3.01767e+07	2.2405e+07	2.04436e+07
486	D9PW02	D9PW02	D9PW02_METTM		MTBMA_c08050	CBS-domain-containing protein	42552476	79585637	86954045	119773116	1.02351e+08	105503529	138143171	73674609	117358199	142785389	118572399	1.07704e+08	36265909	42151603	56384189
487	D9PW04	D9PW04	D9PW04_METTM		MTBMA_c08070	Predicted pseudomurein-binding protein	125702349	4.29142e+08	2.91716e+08	610517782	4.00755e+08	4.39287e+08	3.22646e+08	319396659	432906561	1.91138e+08	2.15605e+08	2.10618e+08	173601802	113980460	114691100
488	D9PW05	D9PW05	D9PW05_METTM		MTBMA_c08080	Predicted FMN-binding protein	848699554	685134969	6.28365e+08	124865080	325091613	304357787	338720338	4.29678e+08	4.35992e+08	2.79748e+08	2.38486e+08	3.67164e+08	1.64675e+08	45720350	27023100
489	D9PW07	D9PW07	D9PW07_METTM		gatC	Predicted aspartyl/glutamyl-tRNA amidotransferase, subunit C	270763778	280377330	227932820	294112562	275483931	311130658	280777208	266788862	254936194	254192105	245644187	244028723	243436860	206142169	205352369
490	D9PW08	D9PW08	D9PW08_METTM		MTBMA_c08110	Predicted allosteric regulator of homoserine dehydrogenase	243165060	164487529	147846992	1.20335e+08	1.19268e+08	148087207	133328754	1.19774e+08	1.2362e+08	1.19844e+08	1.12517e+08	1.16049e+08	1.05951e+08	9.28925e+07	9.33843e+07
491	D9PW09	D9PW09	D9PW09_METTM		thrA	Homoserine dehydrogenase	21720220	15704141	14144162	11093520	12292760	13175093	11339170	11955610	11114460	9020091	9137592	9969030	8443010	8243313	7204196
492	D9PW10	D9PW10	D9PW10_METTM		apgM	2,3-bisphosphoglycerate-independent phosphoglycerate mutase	108520256	100294018	83623447	26851154	31465899	54730715	3.70617e+07	35286216	33677996	2.91274e+07	29512714	33549806	15748466	16158008	1.42659e+07
493	D9PW11	D9PW11	D9PW11_METTM		pyrG	CTP synthase	14505700	14844740	7631029	24773589	13828168	8978087	19489792	13298026	15326848	8915880	8.20566e+06	13657299	3623456	2628186	680954
494	D9PW16	D9PW16	D9PW16_METTM		MTBMA_c08190	Uncharacterized protein	6783780	5054530	2840570	6688090	5216780	4506110	6652850	5665170	5774400	5991270	6186320	6514270	3163830	1914270	5058560
495	D9PW18	D9PW18	D9PW18_METTM		MTBMA_c08210	Uncharacterized protein	25002695	25011730	19654220	26831917	25678622	18119112	27717912	20730800	27853803	24014259	23477310	28274455	41355120	24126040	18420311
496	D9PW19	D9PW19	D9PW19_METTM		MTBMA_c08220	Uncharacterized protein	15854190	188128771	185616551	97716140	85752721	91625294	119622935	127745196	100829094	101672283	90281992	121819500	48364741	40272960	32364316
497	D9PW22	D9PW22	D9PW22_METTM		MTBMA_c08250	Uncharacterized protein	1750808	2265643	1308397	5485840	3664653	2539372	4658545	3555813	4574582	3971719	3551688	3784484	2975704	2573023	4179895
498	D9PW24	D9PW24	D9PW24_METTM		MTBMA_c08270	Predicted ATPase	32982185	24572966	24364032	1.76035e+06	3.36417e+06	16009843	2658515	2.08794e+06	3864995	9741078	1846530	7781401	1896200	1907570	1679750
499	D9PW25	D9PW25	D9PW25_METTM		MTBMA_c08280	UPF0201 protein MTBMA_c08280	79041550	12357734	24742100	15607182	17475420	22837310	16327200	20148430	16241030	15170140	15803780	17577870	17800471	14490500	1747750
500	D9PW27	D9PW27	D9PW27_METTM		MTBMA_c08300	4-phosphopantoate--beta-alanine ligase	33331417	33101584	28044656	31185226	31352334	3.76634e+07	35623010	23753351	34736220	38374663	34646785	34194040	2.33323e+07	24008362	2.4794e+07
501	D9PW28	D9PW28	D9PW28_METTM		MTBMA_c08310	Uncharacterized protein	0	4792022	3629828	5490010	5343155	3735264	7260537	5442052	5375173	4258279	2596798	4500737	0	0	0
502	D9PW29	D9PW29	D9PW29_METTM		MTBMA_c08320	Predicted M42 aminopeptidase	22287590	18121010	14623670	18984570	15549100	15967751	15390779	15304445	14177847	12134712	12495440	13540465	12741440	11576820	11850650
503	D9PW30	D9PW30	D9PW30_METTM		MTBMA_c08330	Uncharacterized protein	0	0	0	0	0	0	6763000	1.10333e+06	1946040	8112243	7.00274e+06	6995920	0	0	0
504	D9PW33	D9PW33	D9PW33_METTM		MTBMA_c08360	Predicted sensory transduction regulatory protein	1738660	2551430	2268753	3516408	2.82586e+06	2613292	3866369	3764588	3293830	4193989	3190060	4477439	734699	1349460	1256310
505	D9PW35	D9PW35	D9PW35_METTM		uvrB	UvrABC system protein B	0	0	0	2854620	779113	1738601	2489451	815917	1859978	2269243	491798	1720722	59124.8	0	0
506	D9PW36	D9PW36	D9PW36_METTM		uvrA	UvrABC system protein A	4.64792e+06	2.97664e+06	2.70666e+06	8981365	4083404	5.72516e+06	8569958	6.33208e+06	5695650	6633544	4621094	8702523	1434257	964372	1657712
507	D9PW37	D9PW37	D9PW37_METTM		MTBMA_c08400	Predicted sensory transduction histidine kinase	46449080	40089063	37971295	41972810	39822204	31463689	41431318	40010264	42818634	51340806	48223680	41595933	41946044	51433829	49594810
508	D9PW38	D9PW38	D9PW38_METTM		MTBMA_c08410	Predicted sensory transduction regulatory protein	59447669	84931903	5.79691e+07	77538223	72879094	63759341	76773077	65032201	77681408	83670204	79635090	76328693	63307837	57171411	54772639
509	D9PW39	D9PW39	D9PW39_METTM		MTBMA_c08420	Predicted sensory transduction histidine kinase	0	0	1060830	3355769	1758780	345300	2456770	2522370	2518155	1610451	1648098	2737963	405721	758181	0
510	D9PW40	D9PW40	D9PW40_METTM		MTBMA_c08430	Predicted sensory transduction regulatory protein	0	3626161	2488855	3303460	2825261	2487953	3288965	2262107	4253390	3321535	2553208	3469900	2808777	2087052	2281231
511	D9PW55	D9PW55	D9PW55_METTM		MTBMA_c08580	DUF4429 domain-containing protein	398505	42462.8	103203	206200	186435	292045	220353	227477	41487.4	164351	58434.5	0	0	0	0
512	D9PW56	D9PW56	D9PW56_METTM		MTBMA_c08590	DZANK-type domain-containing protein	30285714	28995007	22856851	17592331	17454199	19760110	18004341	21729066	16208325	17723026	17480754	14136847	8091666	5.79251e+06	6.91144e+06
513	D9PW57	D9PW57	D9PW57_METTM		MTBMA_c08600	Predicted protease	109127292	81010213	62364366	77984230	52164443	43832988	66642096	63612267	7.66915e+07	59449062	50412616	73409971	1.37662e+07	12888421	10066824
514	D9PW61	D9PW61	D9PW61_METTM		MTBMA_c08640	DUF1232 domain-containing protein	31361320	20088590	16814550	14977300	14563300	13417100	13697240	11651300	14655640	14562250	13734080	15448000	10687677	8756070	7056310
515	D9PW64	D9PW64	D9PW64_METTM		MTBMA_c08670	DNA protection during starvation protein	11805130	7.72437e+06	7.11378e+06	35985896	32763637	21502403	2.56492e+07	28558852	31572869	21053806	22634555	22842588	8972289	5750762	12045003
516	D9PW69	D9PW69	D9PW69_METTM		MTBMA_c08720	Predicted ABC-type transporter protein, ATPase component	17006845	15729612	12657336	52241805	35454375	28240210	45314165	43673705	46337955	41837612	39228776	52105727	1.76896e+07	1.7771e+07	15027668
517	D9PW71	D9PW71	D9PW71_METTM		MTBMA_c08740	Predicted ABC-type transport protein, permease component	1.146e+08	133927216	9.30868e+07	2.32504e+08	181380822	175250752	242607624	209785896	227071932	222794291	189663171	3.48625e+08	6.06173e+08	1.30177e+08	123744519
518	D9PW72	D9PW72	D9PW72_METTM		MTBMA_c08750	ATP-cone domain-containing protein	98450100	297250230	188905907	524013160	4.06238e+08	200068640	5.04112e+08	3.32303e+08	465341400	6.07103e+08	567645155	470030773	980035030	862147973	889608132
519	D9PW77	D9PW77	D9PW77_METTM		MTBMA_c08800	DNA helicase related protein	2901959	10274560	7844487	9.15073e+06	5609745	5508322	10476640	7851606	6671255	7062173	4321540	5778093	0	171455	1658804
520	D9PW85	D9PW85	D9PW85_METTM		MTBMA_c08880	Uncharacterized protein	3663839	2362171	1876762	2342152	3088932	2091270	2502737	2037076	3712804	1753970	2434183	2961265	477523	0	0
521	D9PW87	D9PW87	D9PW87_METTM		MTBMA_c08900	Uncharacterized protein	3551981	1446243	294007	2397543	1.60467e+06	1132526	1499315	2.21493e+06	1360577	1.95923e+06	1.79954e+06	1225020	3602220	2862600	3009466
522	D9PW88	D9PW88	D9PW88_METTM		MTBMA_c08910	DNA helicase	0	1.27275e+06	0	3501090	2664310	1.85573e+06	2178077	2.5555e+06	2.64734e+06	2383295	1755920	2.04037e+06	0	0	0
523	D9PW91	D9PW91	D9PW91_METTM		MTBMA_c08940	Predicted regulator protein	39364840	26362440	23657150	3658010	6771078	9405148	10863686	8599020	10982717	7751800	4027310	3451567	1031180	1397720	1233900
524	D9PW92	D9PW92	D9PW92_METTM		hmdIII	H2-forming methylenetetrahydromethanopterin dehydrogenase III	24359331	20518622	18962783	9943382	11483830	17429096	9490881	11944130	10040706	5338032	5587419	5727339	11693905	9209208	9920700
525	D9PW95	D9PW95	D9PW95_METTM		MTBMA_c08980	UPF0145 protein MTBMA_c08980	9813710	8065360	6626970	5848490	6279790	4554600	6765570	5072820	5665640	5937550	4980810	5854630	6722100	6780890	7200050
526	D9PW98	D9PW98	D9PW98_METTM		pcrA2	DNA helicase	0	1079420	9780179	1.14319e+07	9424460	502406	1.32433e+07	4065430	1.31477e+06	1.32635e+07	2.29913e+06	3945331	0	0	0
527	D9PWA1	D9PWA1	D9PWA1_METTM		cobN2	Predicted cobalamin biosynthesis protein N	6265870	16548309	1.03837e+07	4112363	2413878	4.18234e+06	2823150	234977	2273700	1.59566e+06	1935870	1599190	1024960	0	0
528	D9PWA3	D9PWA3	D9PWA3_METTM		MTBMA_c09060	Predicted CRISPR associated protein	11490964	19964668	18177187	14989690	14030169	10672002	19161381	12100406	14112715	13726240	11213294	10840376	5847919	4721229	5735744
529	D9PWA5	D9PWA5	D9PWA5_METTM		MTBMA_c09080	Uncharacterized protein	2477370	3761220	2666224	1737169	1466768	1046700	1080405	1537789	375983	517550	914799	455489	118841	388339	500133
530	D9PWA8	D9PWA8	D9PWA8_METTM		MTBMA_c09110	Predicted pseudomurein-binding protein	2893520	28798230	19640555	10593659	9121570	11507437	10015209	9307369	10055844	5014311	6578755	8429529	3.66753e+06	853958	813644
531	D9PWB0	D9PWB0	D9PWB0_METTM		MTBMA_c09130	Uncharacterized protein	0	3113340	5403120	1.62631e+06	2.02935e+06	2.57914e+06	3.28701e+06	2.55998e+06	2266560	3.33514e+06	1810680	1.22776e+06	1.4662e+06	1.22101e+06	158172
532	D9PWB1	D9PWB1	D9PWB1_METTM		MTBMA_c09140	Uncharacterized protein	5.7892e+08	479722636	5.22458e+08	1.88768e+08	2.76343e+08	195502738	2.39051e+08	282028230	224836707	215496440	1.98244e+08	202457653	1.94328e+08	1.75792e+08	1.53943e+08
533	D9PWB2	D9PWB2	D9PWB2_METTM		MTBMA_c09150	Uncharacterized protein	130151120	84886170	72476359	107089400	99380730	61925980	97689960	102433190	106052730	144725940	138397470	118343990	339772260	273832710	238738360
534	D9PWB3	D9PWB3	D9PWB3_METTM		MTBMA_c09160	MobA-related protein	90269229	68535725	62413110	11194463	16629797	2.99163e+07	21258621	28964212	19648069	1.94157e+07	19527134	25737794	1.39823e+07	9720247	6841148
535	D9PWB4	D9PWB4	D9PWB4_METTM		MTBMA_c09170	Uncharacterized protein	573347	7094153	9118281	19415170	18648803	19651321	28065150	24410212	21109200	25693780	22039594	29107211	28889374	10996083	9310680
536	D9PWB5	D9PWB5	D9PWB5_METTM		murD1	Predicted UDP-N-acetylmuramate-alanine ligase	11233290	4463489	7149607	35473280	18684628	16240056	2.7917e+07	31744344	32982818	30896180	25826698	32472140	6045240	3050535	6140902
537	D9PWB6	D9PWB6	D9PWB6_METTM		murD2	Predicted UDP-N-acetylmuramate-alanine ligase	3445407	2817110	2318462	465259	510104	823068	1410447	1108251	371060	1399236	1244948	1178420	0	0	0
538	D9PWB9	D9PWB9	D9PWB9_METTM		msrA	Peptide methionine sulfoxide reductase MsrA	409634	3520635	1389875	0	0	0	0	51812.2	0	86070.6	0	0	108055	0	0
539	D9PWC1	D9PWC1	D9PWC1_METTM		porB2	Predicted pyruvate flavodoxin/ferredoxin oxidoreductase, subunit beta	0	1360330	1664760	1879390	1918480	2001220	1960240	1722890	2073860	1931500	2110820	1720900	1598240	1493510	1667760
540	D9PWC3	D9PWC3	D9PWC3_METTM		MTBMA_c09260	Uncharacterized protein	4452290	1919490	3416280	3339780	3267880	9175530	3798410	6734010	5831630	0	4641590	5923290	4988750	718598	4699300
541	D9PWC4	D9PWC4	D9PWC4_METTM		MTBMA_c09270	Predicted DNA double-strand repair ATPase Rad50	7769627	61440876	40646524	37218111	13062260	20246678	47398037	33208979	44009011	48603368	45418441	45244516	35312507	35580659	33894884
542	D9PWC5	D9PWC5	D9PWC5_METTM		mre11	DNA double-strand break repair protein Mre11	12075935	11226334	8234690	17199567	1.27469e+07	5.95834e+06	15349247	1.1424e+07	14686813	1.08025e+07	1.2035e+07	1.30132e+07	2609717	2045907	2302219
543	D9PWC6	D9PWC6	D9PWC6_METTM		MTBMA_c09290	DNA helicase	188999076	159540743	130264859	134142250	119780550	149755058	133161411	91786208	123459248	124592593	109697135	105863705	70610668	65464536	74251671
544	D9PWC7	D9PWC7	D9PWC7_METTM		MTBMA_c09300	NurA domain-containing protein	4677936	2633942	2730790	3348804	3625209	2886951	3022907	1544448	3768403	3195872	1190153	3347253	2104021	2118669	2112262
545	D9PWC8	D9PWC8	D9PWC8_METTM		MTBMA_c09310	UPF0145 protein MTBMA_c09310	195755491	162197880	136129970	222095950	207385100	205763220	241508420	186511287	212910500	298274580	261550540	233438550	284094386	283841713	286467361
546	D9PWD0	D9PWD0	D9PWD0_METTM		MTBMA_c09330	Uncharacterized protein	9397433	1.07792e+07	8119515	14374243	7617357	6657249	7.28109e+06	11398875	1.17465e+07	1.14817e+07	7.19197e+06	1.15449e+07	3.32694e+06	3.68849e+06	4.39878e+06
547	D9PWD9	D9PWD9	D9PWD9_METTM		rpl40e	50S ribosomal protein L40e	1289980	809768	1179440	1819830	2.27368e+06	2.85799e+06	1.29747e+06	1.55391e+06	1.52245e+06	1.69693e+06	1.76406e+06	994346	1639948	921587	837442
548	D9PWE0	D9PWE0	D9PWE0_METTM		MTBMA_c09430	16S rRNA aminocarboxypropyltransferase	2142020	6.58589e+06	7.75513e+06	1.04159e+07	10656456	1.00095e+07	14097637	9.06145e+06	11735615	12922458	1.10869e+07	11231801	3533096	6559848	5001836
549	D9PWE1	D9PWE1	D9PWE1_METTM		MTBMA_c09440	Predicted cobaltochelatase subunit-like protein	796033	897852	902627	7277484	4201470	1.9498e+06	6666876	5707915	5326091	6507782	4294073	6123470	1920695	458728	0
550	D9PWE2	D9PWE2	D9PWE2_METTM		MTBMA_c09450	Uncharacterized protein	75181458	77493615	58077426	70490441	6.81204e+07	63888412	66234469	91534275	54294493	82830516	77417242	62714837	81558201	82255030	87687975
551	D9PWE3	D9PWE3	D9PWE3_METTM		MTBMA_c09460	Uncharacterized protein	18550415	22164129	11026394	10039866	5481330	2011201	5215309	6.92354e+06	3866340	1991291	5635631	7465969	1351150	1128727	774012
552	D9PWE4	D9PWE4	D9PWE4_METTM		MTBMA_c09480	Predicted metal-dependent hydrolase	3752210	4011994	4099433	2832649	3312370	4131940	3133130	2926099	2356970	3988960	2598810	3075491	2350911	1.45583e+06	1762921
553	D9PWE7	D9PWE7	D9PWE7_METTM		hmgA	3-hydroxy-3-methylglutaryl coenzyme A reductase	52975969	7.80025e+07	72181104	143697781	1.20674e+08	8.6054e+07	1.04069e+08	9.7481e+07	1.24847e+08	140380816	115001099	1.16799e+08	1.60064e+08	240278682	125585334
554	D9PWE8	D9PWE8	D9PWE8_METTM		sucD	Succinate--CoA ligase [ADP-forming] subunit alpha	109397057	114326091	9.53856e+07	5.56696e+07	5.81854e+07	7.6006e+07	66017803	65543900	6.36887e+07	57509231	57951046	6.1473e+07	52583785	44694315	39619795
555	D9PWE9	D9PWE9	D9PWE9_METTM		MTBMA_c09520	Uncharacterized protein	41079000	22805020	20436770	15523360	16427110	30833650	17202020	18168920	14787800	16172280	13754500	16653240	10651930	6907460	5417190
556	D9PWF0	D9PWF0	D9PWF0_METTM		aroD	3-dehydroquinate dehydratase	27568485	29813116	2.70766e+07	8902436	11424908	11422916	1.06172e+07	1.26375e+07	13341067	9539062	8236586	8256429	7163673	5076668	5364627
557	D9PWF1	D9PWF1	D9PWF1_METTM		MTBMA_c09540	Peptidase_S24 domain-containing protein	28546893	24469309	25360033	23859310	24173256	27446224	24976603	22966944	23755774	28221547	27027726	23314374	41778632	32261943	34359670
558	D9PWF2	D9PWF2	D9PWF2_METTM		htpX	Protease HtpX homolog	3603420	2658940	1670400	1.44688e+07	8990340	7422480	1.58835e+07	1.416e+07	1.40581e+07	1.662e+07	1.30093e+07	1.92897e+07	4090832	5238469	4778687
559	D9PWF3	D9PWF3	D9PWF3_METTM		MTBMA_c09560	Big_5 domain-containing protein	27810233	44921021	30217554	53600274	29549343	29193099	34342600	2.49097e+07	35065799	4.33711e+07	34177427	2.79387e+07	35523114	32142534	28585123
560	D9PWF4	D9PWF4	D9PWF4_METTM		MTBMA_c09570	Uncharacterized protein	19885150	16534009	16736736	15973082	17334641	27131581	20385066	14474957	18177739	18409683	15903935	19375523	14235517	10166419	8464539
561	D9PWF5	D9PWF5	D9PWF5_METTM		MTBMA_c09580	Pantoate kinase	4259141	8422870	25945897	28905371	11704647	33414970	44296421	51629642	45503621	57500951	60702420	55095123	65030321	72501879	72841523
562	D9PWF6	D9PWF6	D9PWF6_METTM		MTBMA_c09590	Uncharacterized protein	14841530	11866756	10766805	10059180	9215835	8063650	12669178	11335681	11515491	6646778	8855857	11035417	1620008	3016820	3339323
563	D9PWF7	D9PWF7	D9PWF7_METTM		fbaB	2-amino-3,7-dideoxy-D-threo-hept-6-ulosonate synthase	480871631	472426932	455624533	404064668	425296873	4.41955e+08	517002191	348189590	471516694	475943117	3.8368e+08	4.1892e+08	208535986	204368906	200730217
564	D9PWF8	D9PWF8	D9PWF8_METTM		aroB	3-dehydroquinate synthase	141469729	109886950	109656638	3.56731e+07	48056080	5.46978e+07	4.87485e+07	51650132	49685768	46987879	3.99343e+07	50323296	19488287	19611903	1.84103e+07
565	D9PWF9	D9PWF9	D9PWF9_METTM		MTBMA_c09620	Uncharacterized protein	0	360783	232866	1239234	305665	443410	371378	142188	1059392	478636	182812	260983	394704	0	182826
566	D9PWG0	D9PWG0	D9PWG0_METTM		ligT	RNA 2',3'-cyclic phosphodiesterase	15261753	21471352	23848290	19228243	15281548	10641238	27147343	7601791	23046552	19300988	7866951	10799421	3048966	2032282	4.12403e+06
567	D9PWG4	D9PWG4	D9PWG4_METTM		metG	Methionine--tRNA ligase	289446350	2.04145e+08	172126041	210019564	204073177	1.9778e+08	2.04692e+08	1.85938e+08	1.83467e+08	182760167	1.78151e+08	1.73965e+08	157515144	1.5434e+08	151232910
568	D9PWG5	D9PWG5	D9PWG5_METTM		MTBMA_c09680	Uncharacterized protein	263085	0	0	2207313	1136336	557582	2249086	922566	1.42642e+06	2115327	1930910	994355	2546320	2711950	3350810
569	D9PWG6	D9PWG6	D9PWG6_METTM		MTBMA_c09690	HTH_7 domain-containing protein	0	1483385	611775	2509070	696372	397884	1754316	709970	368465	587366	520674	1.17973e+06	964209	403485	799395
570	D9PWG8	D9PWG8	D9PWG8_METTM		MTBMA_c09710	TPR_REGION domain-containing protein	25212520	11995380	10838570	10559059	11487770	7790367	11192530	8218160	10207545	12084720	11443658	11605260	11152345	10250280	8404160
571	D9PWG9	D9PWG9	D9PWG9_METTM		MTBMA_c09720	Predicted ATPase	2304885	1636140	1973590	1327300	1240910	1155480	1750113	1373550	1196580	1813570	1388750	2026765	1730459	1543739	1292386
572	D9PWH0	D9PWH0	D9PWH0_METTM		MTBMA_c09730	Predicted ATPase	5162797	14988723	10821044	5541636	3334970	4398507	6897170	7175280	6727290	6040860	4513460	6533680	5932290	5063909	3842450
573	D9PWH1	D9PWH1	D9PWH1_METTM		MTBMA_c09750	Predicted regulator protein	122243780	213681300	201765700	66825730	47085110	75229000	78019740	52711800	76838470	75338610	71497210	49433450	41216060	36392510	34388580
574	D9PWH2	D9PWH2	D9PWH2_METTM		MTBMA_c09740	Predicted small GTPase	23425509	20007457	23565990	30811010	24036820	17034850	26744442	28060650	26364334	27693413	26725030	31462299	18569810	19031704	17002590
575	D9PWH6	D9PWH6	D9PWH6_METTM		MTBMA_c09790	Uncharacterized protein	393991000	256909000	233382500	197462500	204159500	291530000	213617000	232691000	210528900	195135500	167764800	182031200	51027800	45912900	45421500
576	D9PWH8	D9PWH8	D9PWH8_METTM		MTBMA_c09810	Uncharacterized protein	15999610	11281478	8412773	1914576	2882805	7725437	4284723	4144714	3524151	4835824	3187031	3008771	1236286	1291833	493575
577	D9PWH9	D9PWH9	D9PWH9_METTM		cbiF	Predicted precorrin-4 methylase	7400840	12938210	13431110	12264200	9715710	9557650	10373510	11150720	10207170	10389760	8932530	11756160	5026450	3381160	4307575
578	D9PWI1	D9PWI1	D9PWI1_METTM		MTBMA_c09840	Predicted extracellular metal-binding protein	16459007	13583268	1.37849e+07	11363852	2811140	4071320	14503889	15098882	12492652	6464414	9837066	18634195	43202573	12232562	7256148
579	D9PWI2	D9PWI2	D9PWI2_METTM		MTBMA_c09850	Predicted Mn2+/Zn2+ ABC transporter, ATPase component	12457020	2.07853e+07	2.06526e+07	28842570	105718255	4.85534e+06	26179333	1.02525e+08	25138072	26467549	9.69276e+07	1.155e+08	9.74263e+07	20359021	73356021
580	D9PWI5	D9PWI5	D9PWI5_METTM		rpiA	Ribose-5-phosphate isomerase A	32018500	17334360	15921900	20969960	19984163	2.31746e+07	2.11307e+07	1.77322e+07	19629040	2.05582e+07	20196880	2.07143e+07	1.53572e+07	12769800	11390100
581	D9PWI6	D9PWI6	D9PWI6_METTM		MTBMA_c09890	UPF0179 protein MTBMA_c09890	65591080	6.11516e+07	5.95027e+07	4.41703e+07	4.51026e+07	48146343	5.1387e+07	44921698	46359846	4.26696e+07	4.0567e+07	4.10745e+07	1.71693e+07	1.67165e+07	1.77211e+07
582	D9PWI7	D9PWI7	D9PWI7_METTM		egsA	Glycerol-1-phosphate dehydrogenase [NAD(P)+]	8141353	13370693	10125620	16493836	12683968	1.23414e+07	16166130	14420906	14570957	13889359	13040073	16771230	4288726	4896734	5251912
583	D9PWI8	D9PWI8	D9PWI8_METTM		proS	Proline--tRNA ligase	19202631	27932744	2.24937e+07	46300515	3.66246e+07	31369451	53335522	47422497	48809741	43313901	33670560	4.81796e+07	8.37324e+06	8096726	7596927
584	D9PWJ0	D9PWJ0	D9PWJ0_METTM		cofC	2-phospho-L-lactate guanylyltransferase	880961	685490	151232	158434	0	47234.1	284016	109886	46673	308250	0	0	0	0	0
585	D9PWJ2	D9PWJ2	D9PWJ2_METTM		purA	Adenylosuccinate synthetase	114442214	130786460	1.05745e+08	59505201	5.18893e+07	58754591	60481389	62545159	5.78784e+07	52684103	52594524	52664871	4.15255e+07	3.58704e+07	3.23364e+07
586	D9PWJ3	D9PWJ3	D9PWJ3_METTM	D9PVK6;D9PWJ3	MTBMA_c09960	Predicted AAA+ class ATPase with chaperone activity	45220372	39193428	3.27252e+07	24094290	2.13137e+07	39898442	2.67614e+07	2.04918e+07	23068550	2.15057e+07	20640844	2.63601e+07	8031351	7.4926e+06	7164180
587	D9PWJ9	D9PWJ9	D9PWJ9_METTM		MTBMA_c10020	Uncharacterized protein	19778490	35978238	2.86736e+07	42764580	36439659	37879446	3.5531e+07	30410058	33674385	2.99564e+07	2.39432e+07	1.88237e+07	4427252	4.37112e+06	2444473
588	D9PWK0	D9PWK0	D9PWK0_METTM		MTBMA_c10030	Sulfurtransferase	79083280	65877470	56198131	29730162	35183170	22118866	33936962	32767570	42666036	43417650	36890470	35576901	37878230	30923020	26819146
589	D9PWK6	D9PWK6	D9PWK6_METTM		MTBMA_c10090	CARDB domain-containing protein	51378150	440100250	351524370	4.06501e+08	356060664	371232771	325235906	4.06217e+08	412512491	2.4691e+08	246653240	2.62085e+08	82013112	65723845	54676467
590	D9PWK9	D9PWK9	D9PWK9_METTM		galE2	UDP-glucose 4-epimerase	26089210	36318350	30428460	31712540	25666558	23972900	32423470	33336425	29159880	25391100	23657741	28196862	10608446	9159356	6697480
591	D9PWL3	D9PWL3	D9PWL3_METTM		galU	UTP--glucose-1-phosphate uridylyltransferase	140139808	142589591	129816618	123129354	104562778	1.09582e+08	125793729	103802593	118676744	99786930	9.16139e+07	99708698	50962084	58851685	64946546
592	D9PWL4	D9PWL4	D9PWL4_METTM		MTBMA_c10170	Uncharacterized protein	5033800	3215890	4662410	5349290	5274350	4889750	7454850	8357160	5394850	8653570	8111370	8502850	4565630	6232140	3381460
593	D9PWL7	D9PWL7	D9PWL7_METTM		MTBMA_c10210	Uncharacterized protein	22726150	15864540	14096150	5735880	4.67919e+06	9227300	2.38417e+06	4.86346e+06	4354470	2839780	2.74579e+06	2710870	1382760	1569950	1.74333e+06
594	D9PWL9	D9PWL9	D9PWL9_METTM	Q50785;D9PWL9	nifH	Nitrogenase iron protein	17211045	43337446	42757576	31668560	20111216	18860494	25861948	32706632	36842374	19995416	29256136	43199010	4671574	5643528	3741134
595	D9PWM0	D9PWM0	D9PWM0_METTM		MTBMA_c10240	CBS domain containing protein	246725519	284017400	220800229	319554237	272805736	307625547	317509606	2.70271e+08	297748451	3.16553e+08	296905131	2.87724e+08	2.86151e+08	2.72517e+08	2.82214e+08
596	D9PWM1	D9PWM1	D9PWM1_METTM		MTBMA_c10250	Predicted peptidase	5492820	4865200	4789160	3006880	3678530	2611470	1530320	777699	1433400	4068730	3233286	3759290	2270981	2252123	1568289
597	D9PWM2	D9PWM2	D9PWM2_METTM		purF	Amidophosphoribosyltransferase	4881262	3212990	2633448	6051340	4357650	6488603	4600131	5195550	3753801	4773901	3585341	4590300	555789	1366633	827166
598	D9PWM3	D9PWM3	D9PWM3_METTM		MTBMA_c10270	TOPRIM domain-containing protein	50536980	3.92497e+07	3.6025e+07	22603942	3.0075e+07	2.644e+07	3.1812e+07	2.36694e+07	31090062	25458963	2.12169e+07	29729600	2.0119e+07	1.34698e+07	13502302
599	D9PWM4	D9PWM4	D9PWM4_METTM		rpl37e	50S ribosomal protein L37e	0	5.95548e+06	7258301	8010656	1.05228e+07	13273308	9207540	1.12177e+07	8956396	6499082	6.89334e+06	8.35798e+06	5.65141e+06	4.62895e+06	7.28421e+06
600	D9PWM5	D9PWM5	D9PWM5_METTM		MTBMA_c10290	Putative snRNP Sm-like protein	457458371	566306111	551375096	336812806	341356068	520785927	353911338	373896346	374206290	294520839	273695912	310887169	2.36822e+08	1.70403e+08	152500934
601	D9PWM6	D9PWM6	D9PWM6_METTM		MTBMA_c10300	Predicted RNA-binding protein	18101550	12723633	12248609	8203440	9906860	11741371	10379700	7656090	9556550	10509300	9651520	9888820	5729220	6673540	6490190
602	D9PWM7	D9PWM7	ARFB_METTM		arfB	2-amino-5-formylamino-6-ribosylaminopyrimidin-4(3H)-one 5'-monophosphate deformylase	9269100	6673990	6957980	9954750	8407825	5183790	9750510	8701463	8291570	3014180	9375918	10677733	8109790	10393700	8231930
603	D9PWN0	D9PWN0	D9PWN0_METTM		MTBMA_c10340	Uncharacterized protein	3518660	2811210	3109210	13181413	8646040	8033958	15311680	15768550	12829561	14845720	13575330	16940900	7616285	5062385	3632585
604	D9PWN1	D9PWN1	D9PWN1_METTM		MTBMA_c10350	Uncharacterized protein	0	2905213	3241608	7074590	5713875	5263182	9552150	7346020	7362830	7695660	6234640	10089340	4461410	875105	735201
605	D9PWN3	D9PWN3	D9PWN3_METTM		MTBMA_c10370	Predicted helicase	2409190	3491660	2752670	5952850	3928064	810637	4464197	8502655	6772100	6074147	6853562	9002745	0	1255710	2793160
606	D9PWN4	D9PWN4	D9PWN4_METTM		fadD	Acyl-CoA synthetase	15441030	9821291	8.80095e+06	22204534	16845871	9.92817e+06	18837467	1.84846e+07	17691324	15057183	12487623	16544529	1892215	1860474	1.58882e+06
607	D9PWN5	D9PWN5	D9PWN5_METTM		MTBMA_c10390	Predicted thioesterase	16934858	25916856	22907675	8854175	11078161	9590816	11337062	10307067	11787446	10240801	8979603	10075553	8756460	5937556	7.69993e+06
608	D9PWN6	D9PWN6	D9PWN6_METTM		MTBMA_c10400	Predicted transcriptional regulator	211116460	311135745	241338370	219290682	208160250	172665469	245600117	156840344	218536518	243622288	222518633	219333118	197728736	191783950	1.78744e+08
609	D9PWN9	D9PWN9	D9PWN9_METTM		glnK1	Nitrogen regulatory protein GlnK	102381160	282171980	225679080	148396350	146616485	147070877	190790500	156825674	163507870	156479700	133062690	138544960	73134670	74381900	78117156
610	D9PWP2	D9PWP2	D9PWP2_METTM		glnK2	Nitrogen regulatory protein GlnK	132903861	9.69392e+07	8.48369e+07	6.3094e+07	5.84602e+07	54265377	65633837	66497655	68869473	6.44082e+07	59031132	55564861	68071980	61674113	6.14047e+07
611	D9PWP4	D9PWP4	D9PWP4_METTM		pdxS	Pyridoxal 5'-phosphate synthase subunit PdxS	475639021	560024570	516519201	408790928	398518210	504073238	451468970	4.27584e+08	424478759	394820934	385063479	385911935	298892046	302873408	293172424
612	D9PWP6	D9PWP6	D9PWP6_METTM		MTBMA_c10500	Predicted ribokinase	5880970	7701160	6258160	4155095	3394776	4618856	4647933	2827737	3057888	4750830	398750	3282432	0	282359	0
613	D9PWP7	D9PWP7	D9PWP7_METTM		MTBMA_c10510	Phosphoribosylformimino-5-aminoimidazole carboxamide ribonucleotide isomerase related protein	67792964	1.00638e+08	79076821	35663466	38900436	72156478	42967597	42487805	39966160	41757455	3.77172e+07	3.50949e+07	2.64202e+07	22174279	2.1723e+07
614	D9PWP9	D9PWP9	D9PWP9_METTM		MTBMA_c10530	Predicted transporter protein	4317990	6403650	5787767	208870870	150892230	122722795	227111720	212262150	211465760	216440810	183655451	235155340	68415794	6.59817e+07	58961823
615	D9PWQ0	D9PWQ0	D9PWQ0_METTM		MTBMA_c10540	Uncharacterized protein	0	0	0	961103	1117490	1645240	867893	905182	680634	0	712337	587956	321833	674883	0
616	D9PWQ4	D9PWQ4	D9PWQ4_METTM		MTBMA_c10580	Uncharacterized protein	25896799	18583126	1.27934e+07	7252569796	6.44532e+09	5.52816e+09	6.682e+09	5698276119	6221599209	7316863489	6.80406e+09	5710130643	6.41105e+09	5868981392	6.62241e+09
617	D9PWQ9	D9PWQ9	D9PWQ9_METTM		MTBMA_c10630	Uncharacterized protein	15559345	12209883	10326180	10927070	9969470	15665230	10668403	9684710	10629841	12041790	11917566	11024612	13213909	12755431	12628149
618	D9PWR0	D9PWR0	D9PWR0_METTM		pfdB	Prefoldin subunit beta	1369577577	1.10039e+09	921609662	8.56174e+08	8.03285e+08	1269573684	8.59483e+08	8.01285e+08	786655167	735174457	6.86212e+08	7.07456e+08	7.84907e+08	6.85868e+08	6.63801e+08
619	D9PWR1	D9PWR1	D9PWR1_METTM		MTBMA_c10650	Uncharacterized protein	5028310	42940410	33053040	21325480	25017840	38166660	27240860	22230290	28702060	26994540	21874150	25279690	22253440	16850010	15967440
620	D9PWR2	D9PWR2	D9PWR2_METTM		MTBMA_c10660	Probable Brix domain-containing ribosomal biogenesis protein	14867848	36867315	29549357	49628575	4.14993e+07	71137202	5.22547e+07	24337216	45614290	47788820	43211633	3.63649e+07	17219921	19219607	19799870
621	D9PWR3	D9PWR3	D9PWR3_METTM		MTBMA_c10670	Predicted DNA-directed RNA polymerase II, subunit RPC10	20472740	57580083	47802787	53409313	49139823	76452597	55536782	57301548	4.23755e+07	51130809	47580079	43396262	59802680	60580630	64592399
622	D9PWR4	D9PWR4	D9PWR4_METTM		rpl37ae	50S ribosomal protein L37Ae	55526503	9.3003e+07	8.06092e+07	1.0456e+08	8.66549e+07	137203221	97235315	4.9473e+07	8.30241e+07	7.7565e+07	6.1936e+07	5.62995e+07	3.43053e+07	24550356	26331278
623	D9PWR5	D9PWR5	D9PWR5_METTM		rpr41	Exosome complex component Rrp42	76835265	61812231	53246111	5.80293e+07	5.36959e+07	71052341	5.95092e+07	52468688	48450293	45141827	4.77195e+07	53732468	38583795	3.94615e+07	3.48064e+07
624	D9PWR6	D9PWR6	D9PWR6_METTM		rpr42	Exosome complex component Rrp41	109799660	103197940	97912990	76192750	71340400	93349610	80594863	51124792	75524140	62040502	57366304	59587145	25916523	30318824	27376018
625	D9PWR7	D9PWR7	D9PWR7_METTM		rpr43	Exosome complex component Rrp4	864606	3251741	2691090	8918253	6037960	7523034	7700263	7723876	7418787	6226059	5240392	4543365	2535288	2181386	674271
626	D9PWR8	D9PWR8	D9PWR8_METTM		MTBMA_c10720	Ribosome maturation protein SDO1 homolog	80159064	1.36579e+08	1.15247e+08	110774909	1.00785e+08	1.08115e+08	1.33025e+08	7.44364e+07	1.19967e+08	1.37352e+08	1.15365e+08	1.05806e+08	5.9614e+07	6.74195e+07	7.15381e+07
627	D9PWR9	D9PWR9	D9PWR9_METTM		psmA	Proteasome subunit alpha	243884519	193855703	1.59338e+08	127962096	1.16686e+08	128543745	131579439	84288656	1.35875e+08	112143874	111587556	139552580	61922556	6.07724e+07	55631119
628	D9PWS1	D9PWS1	D9PWS1_METTM		rnp3	Ribonuclease P protein component 3	73739680	43090436	44040864	41583187	26931800	33526712	29579685	3.14775e+07	30570526	21290084	23087221	22157890	17400600	16261800	15362700
629	D9PWS2	D9PWS2	D9PWS2_METTM		MTBMA_c10760	Predicted exosome subunit	29401538	71328643	59726508	81349534	67741010	71684883	93792234	48522873	87186319	83813692	67651376	63707562	2.66701e+07	30322600	3.17837e+07
630	D9PWS3	D9PWS3	D9PWS3_METTM		rpl15e	50S ribosomal protein L15e	12149000	7783810	7969350	10828919	7862130	10734000	9514760	8.6269e+06	9094618	6552320	6.15505e+06	6491230	7030470	6030110	5943100
631	D9PWS4	D9PWS4	D9PWS4_METTM	D9PWS4;D9PY99	MTBMA_c10780	NosD-related protein	69453464	36552408	35182838	18103948	9210264	7993868	7393546	6852446	9523316	16971422	9444746	8297574	25324942	18103982	15147906
632	D9PWS5	D9PWS5	D9PWS5_METTM		MTBMA_c10790	Carboxymuconolactone decarboxylase related protein	177479496	3.06842e+08	2.53442e+08	2.42888e+08	217118160	149592076	296620440	171881840	279570100	402215727	3.26602e+08	288795320	3.47356e+08	390116486	4.28368e+08
633	D9PWS6	D9PWS6	D9PWS6_METTM		MTBMA_c10800	PHB domain-containing protein	28598544	4.81334e+07	4.89425e+07	260244458	190426050	170343183	3.65048e+08	3.22332e+08	2.971e+08	3.79186e+08	3.17857e+08	401411486	136712472	1.55254e+08	1.42885e+08
634	D9PWS7	D9PWS7	D9PWS7_METTM		MTBMA_c10810	NfeD domain-containing protein	38216620	24580580	21092620	5.36114e+07	46158340	47677310	7.21622e+07	6.53675e+07	55449230	7.98783e+07	7.61185e+07	7.34885e+07	8.36469e+07	9.82036e+07	9.68432e+07
635	D9PWS8	D9PWS8	D9PWS8_METTM		MTBMA_c10820	Uncharacterized protein	0	0	0	57212390	3.91024e+07	4.90066e+07	137202076	77392950	116973423	163809276	130566449	139518131	57358325	6.44359e+07	69805297
636	D9PWS9	D9PWS9	D9PWS9_METTM		MTBMA_c10830	Predicted ABC-type transport system, permease protein	0	0	0	1373730	1853131	2961818	2214448	1045060	2028450	2124100	1908331	3399214	2970900	789113	351382
637	D9PWT0	D9PWT0	D9PWT0_METTM		MTBMA_c10840	Predicted ABC-type transport system, ATP-binding protein	8140714	21649738	1.56599e+07	1.90318e+07	1.76718e+07	2.67982e+07	1.95807e+07	1.67678e+07	1.78837e+07	2.2478e+07	2.15036e+07	2.06466e+07	2.51622e+07	2.21144e+07	2.2784e+07
638	D9PWT1	D9PWT1	D9PWT1_METTM		MTBMA_c10850	Flavoprotein	9991877	7836206	8.67479e+06	9529817	4974219	4323407	8856703	7620726	5561267	5.62911e+06	7623894	8963009	8439326	5.43831e+06	3176474
639	D9PWT2	D9PWT2	D9PWT2_METTM		MTBMA_c10860	Uncharacterized protein	34209860	44080630	36034280	32897684	27354900	10693730	8692200	7225593	7610310	11004005	8546290	7931513	15222810	10665520	14538770
640	D9PWT3	D9PWT3	D9PWT3_METTM		MTBMA_c10870	Uncharacterized protein	203168140	174921973	156629850	68597680	81631590	50446780	81999068	78354430	98459461	82988904	65578520	75494100	60763630	44539360	44590090
641	D9PWT4	D9PWT4	D9PWT4_METTM		MTBMA_c10880	Predicted transcriptional regulator	44958228	43752615	37866104	11459093	10707020	12122609	15306620	10629274	12434739	13667091	9570990	8507384	3130687	3291290	2781407
642	D9PWT5	D9PWT5	D9PWT5_METTM		acs	Acyl-CoA synthetase	20550360	22060007	18223377	1.94838e+07	19092856	17398904	17209909	12906630	16748780	13732353	13204950	10042523	9181609	9462940	11432994
643	D9PWU0	D9PWU0	D9PWU0_METTM		gatD	Glutamyl-tRNA(Gln) amidotransferase subunit D	23919244	19476974	16122183	1.89166e+07	14924798	1.94562e+07	15079719	12400583	11076730	8507501	9397396	7750417	7105883	7821369	7659205
644	D9PWU1	D9PWU1	D9PWU1_METTM		gatE	Glutamyl-tRNA(Gln) amidotransferase subunit E	34872490	35323438	32313159	33922651	33375342	3.48361e+07	3.48417e+07	30929351	2.61932e+07	1.98353e+07	2.84163e+07	28819028	16647760	1.61372e+07	13273607
645	D9PWU2	D9PWU2	D9PWU2_METTM		trxB	Predicted thioredoxin reductase	23951323	19611216	19757861	8833811	8824552	12745775	12132309	7842921	7346080	8494122	7855014	9550550	5494358	5493754	5855921
646	D9PWU3	D9PWU3	D9PWU3_METTM		mrr	Predicted restriction endonuclease	0	0	0	0	0	1273740	0	0	0	0	0	0	0	0	0
647	D9PWU5	D9PWU5	D9PWU5_METTM		guaAA	GMP synthase [glutamine-hydrolyzing] subunit A	24199080	39907338	25350710	11169727	1.18161e+07	28715356	1.61916e+07	14498902	15933326	14914632	11136194	12066555	8032412	4257830	4302971
648	D9PWU6	D9PWU6	D9PWU6_METTM		guaAB	GMP synthase [glutamine-hydrolyzing] subunit B	42520354	45738712	43519832	1.33766e+07	12011480	16623500	16387365	17058760	13931826	1.33044e+07	11985330	12578720	8982880	9197490	8976845
649	D9PWU8	D9PWU8	D9PWU8_METTM		msrB	Peptide methionine sulfoxide reductase MsrB	71780998	56148185	45559538	36713287	41127883	87592006	42449669	5.07918e+07	42458450	55946948	48604836	44469849	42694287	33542592	32884670
650	D9PWV0	D9PWV0	D9PWV0_METTM		MTBMA_c11040	Uncharacterized protein	565899	10666317	7471158	2548100	2551020	7059396	2902370	3330810	3458800	3893110	3446150	1795680	2262690	2359580	0
651	D9PWV8	D9PWV8	D9PWV8_METTM		MTBMA_c11120	Tetratricopeptide repeat domain-containing protein	1.87158e+06	1.83258e+06	703573	3600896	2361028	1742957	3846360	2655520	3862542	4.13449e+06	3926948	4192143	1813909	1505842	2072376
652	D9PWV9	D9PWV9	D9PWV9_METTM		MTBMA_c11130	Uncharacterized protein	0	0	0	598398	0	0	643900	485478	469282	726513	684852	612784	0	0	0
653	D9PWW1	D9PWW1	D9PWW1_METTM		MTBMA_c11150	Predicted pseudomurein-binding protein	24588715	16557940	15200142	4.1911e+07	3.33534e+07	27339887	3.41631e+07	3.59448e+07	4.00378e+07	3.07429e+07	29972000	3.16984e+07	23064520	18678865	1.89683e+07
654	D9PWW3	D9PWW3	D9PWW3_METTM		MTBMA_c11170	Uncharacterized protein	2582190	1449512	2187331	2587285	3986888	1.94811e+06	2026461	1.49793e+06	1875739	1448000	1523806	1639329	0	210053	123810
655	D9PWW4	D9PWW4	D9PWW4_METTM		MTBMA_c11180	Uncharacterized protein	116928055	84444890	81173370	42579340	51575866	47215890	56810892	45244599	58216463	56037121	49321867	51498361	24834479	23409902	22251003
656	D9PWW5	D9PWW5	D9PWW5_METTM		cimA	Putative (R)-citramalate synthase CimA	73596791	5.23885e+07	51315300	51749674	41508973	38056294	47160635	5.12306e+07	48846187	44700762	43828857	51736873	2.18981e+07	1.67037e+07	16622956
657	D9PWW7	D9PWW7	D9PWW7_METTM		MTBMA_c11210	Predicted dehydrogenase	1369470	760412	685023	1013860	771023	543611	1110650	976647	656212	689669	829069	786959	0	0	0
658	D9PWW8	D9PWW8	D9PWW8_METTM		MTBMA_c11220	bPH_2 domain-containing protein	0	926178	851597	5441988	2788947	1453077	5353118	5947774	4738696	6712827	2955366	7321780	989262	755932	775310
659	D9PWW9	D9PWW9	D9PWW9_METTM		MTBMA_c11230	UPF0280 protein MTBMA_c11230	1985090	0	0	2119809	96825.7	1305518	1459405	145116	752995	111523	166106	0	0	0	0
660	D9PWX0	D9PWX0	D9PWX0_METTM		pan	Proteasome-activating nucleotidase	34999923	72762879	66989491	82855654	65816569	133504743	1.20124e+08	90055233	1.05337e+08	118417969	100213809	1.32028e+08	36273721	37039750	5.21313e+07
661	D9PWX1	D9PWX1	D9PWX1_METTM		MTBMA_c11250	Predicted transcriptional regulator	41139068	1.42107e+08	123457783	1.79737e+08	161300048	1.93413e+08	1.96084e+08	1.66799e+08	1.79283e+08	201781201	1.88437e+08	1.77253e+08	7.86976e+07	1.18084e+08	130011496
662	D9PWX2	D9PWX2	D9PWX2_METTM		MTBMA_c11260	Uncharacterized protein	1755420	5.15968e+06	4133319	15775300	15184510	15462360	18309771	4470770	12400485	1.78682e+07	1.78506e+07	1.08022e+07	7.27621e+06	14877850	9.44703e+06
663	D9PWX3	D9PWX3	D9PWX3_METTM		MTBMA_c11270	Uncharacterized protein	9147200	5152978	5.95619e+06	12285644	12628334	14587616	14506110	12014204	12807880	12680862	7853861	14082400	9836174	4534460	3722310
664	D9PWX4	D9PWX4	D9PWX4_METTM		MTBMA_c11280	Uncharacterized protein	37057011	36717619	32408737	84573446	64898329	73664708	81483024	83796565	82973435	89395405	79146015	83750239	49770229	39202022	44473062
665	D9PWX5	D9PWX5	D9PWX5_METTM		murE	Predicted UDP-N-acetylmuramyl tripeptide synthase	6198673	8097123	8669369	5983088	3978204	4.51215e+06	5992448	4702451	2.44547e+06	1531056	1762894	2879260	143327	0	0
666	D9PWX6	D9PWX6	D9PWX6_METTM		mraY	Predicted phospho-N-acetylmuramoyl-pentapeptide-transferase	0	2742967	1596613	7105960	5199564	6498417	7563133	6245320	8288040	7398040	6401796	6943231	882585	799353	843674
667	D9PWX7	D9PWX7	D9PWX7_METTM		MTBMA_c11310	Carbamoyl-phosphate synthase	40103251	25688746	23737825	23787549	19901941	25483597	29980118	23378686	28747999	29504059	22220523	21783853	12220402	13554089	9587093
668	D9PWY0	D9PWY0	D9PWY0_METTM		nikR3	Putative nickel-responsive regulator	11142400	5.95513e+06	7283275	1.18452e+07	9597869	4.93442e+06	1.72925e+07	14169972	1.14645e+07	1.76189e+07	15446633	20511899	8018786	7973540	8.40157e+06
669	D9PWY1	D9PWY1	D9PWY1_METTM		MTBMA_c11350	CBS domain containing protein	53755347	4.79853e+07	5.23773e+07	2.39801e+07	3.05529e+07	30214363	36992840	2.76542e+07	3.92049e+07	2.85047e+07	27287513	3.07341e+07	1.2644e+07	9.6232e+06	8799369
670	D9PWY2	D9PWY2	D9PWY2_METTM		MTBMA_c11360	Uncharacterized protein	5145450	16595509	13103604	4782095	5379291	5316428	7353435	7288640	6930997	6211846	6403406	7463904	2.03653e+06	2.37638e+06	2180040
671	D9PWY3	D9PWY3	D9PWY3_METTM		pheS	Phenylalanine--tRNA ligase alpha subunit	22615098	16937636	12977060	25932821	20778594	21782184	23603419	20178648	19711466	20903584	19522842	19836613	21354133	20528640	19152008
672	D9PWY4	D9PWY4	D9PWY4_METTM		citG	Predicted ATP:dephospho-CoA triphosphoribosyl transferase	253697294	209456589	186130884	168207070	174086864	2.25033e+08	213518973	171961921	1.76212e+08	219025612	187705643	2.11857e+08	162023925	155861012	146270452
673	D9PWY5	D9PWY5	D9PWY5_METTM		hemB	Delta-aminolevulinic acid dehydratase	24114651	17050680	15347742	13296645	9907824	11215786	15190642	9166209	11270348	10303954	9397409	10921212	4871085	6404306	6206440
674	D9PWY8	D9PWY8	D9PWY8_METTM		MTBMA_c11420	Uncharacterized protein	5426770	4138577	3215269	0	1016690	1530490	1120650	1086270	870734	0	0	564755	0	0	0
675	D9PWY9	D9PWY9	D9PWY9_METTM		aroC	Chorismate synthase	12815897	1.21455e+07	8914932	11758682	10798478	1.08159e+07	5.9054e+06	7100617	6.11215e+06	5.35583e+06	8899160	6.6847e+06	2223360	5105102	2.90728e+06
676	D9PWZ1	D9PWZ1	D9PWZ1_METTM		MTBMA_c11460	Predicted metal-dependent hydrolase	7204553	1.15846e+07	12118348	1.41191e+07	14075642	14311607	19417847	11998436	13630631	16223923	17763568	12581062	9641428	12695337	12339519
677	D9PWZ2	D9PWZ2	D9PWZ2_METTM		MTBMA_c11470	Uncharacterized protein	15042320	9212005	8978689	12276986	9795498	13213490	9928380	8600260	9309680	9496815	7810698	7.71669e+06	4230619	3978014	4131545
678	D9PWZ4	D9PWZ4	D9PWZ4_METTM		copB	Predicted copper-transporting P-type ATPase	3653372	0	0	4007599	512371	785310	4176997	4586575	3976307	3445071	3750617	6187808	449869	381026	0
679	D9PWZ5	D9PWZ5	D9PWZ5_METTM		rbr	Rubrerythrin	172710240	1.108e+09	1.04176e+09	1.72486e+09	1817141339	1.42071e+09	2.28849e+09	2192553577	2065548953	2.73791e+09	2622557759	2.51246e+09	3.68835e+09	3.56428e+09	3807320019
680	D9PWZ6	D9PWZ6	D9PWZ6_METTM		rbo	Superoxide reductase	415015180	4.1241e+08	3.62668e+08	325288980	356919850	431802597	427517902	404016405	401445862	477575163	402275307	472227418	559075230	506944003	487100930
681	D9PWZ7	D9PWZ7	D9PWZ7_METTM		MTBMA_c11520	Predicted glyoxalase family protein	2731642370	1833677409	1538879182	1202544068	1291031177	1393784920	1364550888	1325440397	1329917500	1541258409	1290173627	1298256003	1496274561	1373032876	1334637634
682	D9PWZ8	D9PWZ8	D9PWZ8_METTM		MTBMA_c11530	Uncharacterized protein	5245420	8537517	4550064	2394397	3033753	3347089	3618477	4666325	3539720	4007542	2726520	5070776	2639676	1376600	977114
683	D9PX03	D9PX03	D9PX03_METTM		MTBMA_c11580	Predicted archaea-specific RecJ-like exonuclease	2.13376e+07	9.82109e+06	8.07201e+06	3.96405e+07	31613469	21189668	38252967	37777024	33384197	32327599	31672445	3.65649e+07	8.2649e+06	9860134	5.14603e+06
684	D9PX04	D9PX04	D9PX04_METTM		nth	Endonuclease III	2287531	1604365	2031786	1858519	1800783	2060719	3046325	601197	1.89826e+06	968421	884691	1.22235e+06	0	207620	0
685	D9PX05	D9PX05	D9PX05_METTM		MTBMA_c11600	Predicted small GTPase	305175077	201868882	160577654	104138262	115610030	142138017	1.21663e+08	111051369	120090786	109046626	104706049	1.21543e+08	61227770	50792510	44973545
686	D9PX06	D9PX06	D9PX06_METTM		aroA	3-phosphoshikimate 1-carboxyvinyltransferase	11710850	6262580	7417650	3711021	3983050	5047900	4334872	3956524	3805661	3143879	3518160	3096268	2028400	1805480	2.12131e+06
687	D9PX07	D9PX07	D9PX07_METTM		valS	Valine--tRNA ligase	15846062	8848595	7803775	6563932	5627007	6473029	6412541	4723812	3177540	2747174	3037828	3385615	777536	1519453	1417323
688	D9PX11	D9PX11	D9PX11_METTM		pheT	Phenylalanine--tRNA ligase beta subunit	24832727	21539972	2.07333e+07	18714956	13600808	19174298	16999111	17130456	14517877	13541463	11713181	13124437	5711345	5618069	5396687
689	D9PX12	D9PX12	D9PX12_METTM		MTBMA_c11670	Uncharacterized protein	46776980	32638609	25454965	36924190	35870078	40923350	4.35716e+07	30352939	3.81164e+07	4.6273e+07	3.92796e+07	39935050	3.98834e+07	3.70977e+07	3.50998e+07
690	D9PX13	D9PX13	D9PX13_METTM		MTBMA_c11680	Uncharacterized protein	2135154	8474399	9956601	7451172	8679747	8482490	12267432	10748147	11537310	9.25474e+06	8022250	10707279	41515.5	3.48612e+06	77556.3
691	D9PX17	D9PX17	D9PX17_METTM		MTBMA_c11720	Uncharacterized protein	16965710	20714125	23645980	11977670	15893190	21900130	17270600	17095210	15934910	14320050	13640530	14616818	8362779	9386890	8278050
692	D9PX18	D9PX18	D9PX18_METTM		MTBMA_c11730	Uncharacterized protein	6962940	6234480	6311900	2779570	2801900	3437212	2955520	3124220	2994520	2750470	2964700	3930420	1099830	0	1605800
693	D9PX20	D9PX20	D9PX20_METTM		MTBMA_c11750	Predicted acetyltransferase	619891	2492880	2134880	2251440	1790990	2079160	2402440	1618150	1952790	1951880	1874700	1569960	1110410	1228330	1158990
694	D9PX21	D9PX21	D9PX21_METTM		MTBMA_c11770	Uncharacterized protein	32724406	28543009	27409681	26618305	22957919	22923041	23444580	12415001	23390333	9791526	15012784	17511173	5.31204e+06	5543508	5.03214e+06
695	D9PX22	D9PX22	D9PX22_METTM		hypB	Hydrogenase maturation factor HypB	287647359	2.64949e+08	2.22231e+08	175672761	178375767	261418066	175392113	1.77194e+08	1.72125e+08	136976516	1.28228e+08	135004388	9.02557e+07	79666930	78673750
696	D9PX23	D9PX23	D9PX23_METTM		hypA	Hydrogenase maturation factor HypA	7578510	6283220	4374780	1725315	2142857	4244220	2140302	4370270	3912080	4163390	701146	4022410	0	0	0
697	D9PX24	D9PX24	D9PX24_METTM		prs	Ribose-phosphate pyrophosphokinase	47035917	1.22356e+08	101458574	6.56644e+07	69363980	74880464	7.13363e+07	73950150	67972820	59059760	56016810	58855690	46325326	38965609	32289154
698	D9PX25	D9PX25	D9PX25_METTM		lonB1	Archaeal Lon protease	3.66948e+07	25881247	2.83663e+07	4.04133e+07	33227714	5.03246e+07	4.42504e+07	3.50795e+07	3.82408e+07	3.45161e+07	3.24769e+07	3.69533e+07	1.6996e+07	12019467	10954709
699	D9PX26	D9PX26	D9PX26_METTM		MTBMA_c11820	Predicted sensory transduction histidine kinase	56006097	7.16814e+07	70342629	6.11812e+07	6.22124e+07	4.77242e+07	7.39879e+07	5.98025e+07	6.76926e+07	7.30806e+07	7.05363e+07	8.08473e+07	6.80386e+07	63386086	5.93632e+07
700	D9PX27	D9PX27	D9PX27_METTM		cobQ	Probable cobyric acid synthase	8.84647e+06	6797785	6124810	10794597	6094849	4350208	12579510	9205849	9959646	8814015	8365278	9035048	490808	922935	0
701	D9PX30	D9PX30	D9PX30_METTM		MTBMA_c11880	UPF0219 protein MTBMA_c11880	2.99771e+08	2.62433e+08	237662495	311991950	3.05004e+08	4.38359e+08	3.95025e+08	3.4304e+08	3.47889e+08	3.36581e+08	3.18204e+08	343273442	222563614	195754860	2.06294e+08
702	D9PX31	D9PX31	D9PX31_METTM		atoB	Acetyl-CoA acetyltransferase	130283658	134032186	124172501	156660838	162636324	210934222	191233758	176086367	165745619	147111034	148672024	164923666	109960624	93235820	87022299
703	D9PX32	D9PX32	D9PX32_METTM	D9PX32;D9PVL4	thsB	Thermosome, subunit beta (Chaperonin subunit)	6988093282	1.07246e+10	1.11262e+10	5.61455e+09	5.33304e+09	5.34755e+09	7.11989e+09	7.51982e+09	6720972504	5943538573	5780100960	7.0701e+09	3527930504	3.55935e+09	3234521073
704	D9PX33	D9PX33	D9PX33_METTM		MTBMA_c11910	Predicted pseudomurein-binding protein	10979271	7090405	6792011	9934182	8960270	8220379	9587085	8299693	8191861	12412835	10340573	8419650	24106303	17305597	15541310
705	D9PX34	D9PX34	D9PX34_METTM		MTBMA_c11920	Cyclase related protein	3363160	2693330	2297219	3335005	2621750	4222327	3435416	2600396	2897784	3296465	2850678	2935154	0	0	1397870
706	D9PX37	D9PX37	D9PX37_METTM		asd	Aspartate-semialdehyde dehydrogenase	181489177	301619220	2.66462e+08	216280952	2.00808e+08	211510557	234570575	203061553	2.13631e+08	209014504	189252537	192847704	138937447	138406007	133231929
707	D9PX38	D9PX38	D9PX38_METTM		dapB	4-hydroxy-tetrahydrodipicolinate reductase	81644839	7.41142e+07	7.13058e+07	4.46588e+07	4.50726e+07	6.33458e+07	46319587	4.94297e+07	3.98858e+07	4.21699e+07	3.70158e+07	39946087	3.28644e+07	3.25574e+07	3.01099e+07
708	D9PX39	D9PX39	D9PX39_METTM		dapA	4-hydroxy-tetrahydrodipicolinate synthase	248689854	372476163	333895668	2.95204e+08	270871181	314439944	291867732	253108508	262748064	2.7562e+08	259644703	262119971	253498193	230093729	222031648
709	D9PX40	D9PX40	D9PX40_METTM		lysC	Aspartokinase	17888470	19119285	16447164	38381889	26155175	18180473	31703876	29838765	28987166	24308711	2.08026e+07	33401249	4190825	3087329	2918638
710	D9PX41	D9PX41	D9PX41_METTM		rps17e	30S ribosomal protein S17e	327397664	226070605	1.96395e+08	260005027	241610483	312684896	229119949	250598736	208214857	223129050	229432394	196732931	257945871	294841750	298494552
711	D9PX42	D9PX42	D9PX42_METTM		aroH	Chorismate mutase	7702030	4870800	3374393	6723010	5096430	5304547	5647660	3980960	5731890	5346550	4954140	4050220	5047150	5486060	5348080
712	D9PX43	D9PX43	D9PX43_METTM		aroK	Shikimate kinase	31712053	44085458	40558791	7670307	10373513	14343563	11320846	16052620	14035995	11006830	9310573	9224958	4987930	4983517	992949
713	D9PX44	D9PX44	D9PX44_METTM		MTBMA_c12020	Predicted protease	19472517	14808302	1.38819e+07	9.60458e+07	8.87768e+07	1.07331e+08	141447179	114231264	119775537	160368163	146506101	160217772	167369053	146976506	143928041
714	D9PX46	D9PX46	D9PX46_METTM		cbiD	Cobalt-precorrin-5B C(1)-methyltransferase	0	0	0	2773230	2171270	1580030	1782970	1809500	861562	1998790	2218830	2803760	746143	764616	836722
715	D9PX47	D9PX47	D9PX47_METTM		moaC	Probable cyclic pyranopterin monophosphate synthase	953549	473741	484619	391025	390964	389553	0	0	302207	0	0	0	0	0	0
716	D9PX48	D9PX48	D9PX48_METTM		hel308	ATP-dependent DNA helicase Hel308	0	0	0	2591860	1369902	428513	1661799	2074841	2570779	2020749	1430086	2177715	0	0	0
717	D9PX50	D9PX50	D9PX50_METTM		MTBMA_c12080	UPF0305 protein MTBMA_c12080	0	2106653	1177730	2610160	2179040	1172730	3718050	2178690	2655250	1808440	2640190	2525090	1205750	1062750	1207490
718	D9PX52	D9PX52	D9PX52_METTM		MTBMA_c12100	Uncharacterized protein	115081067	9.45897e+07	9.44858e+07	88924350	87230810	1.08721e+08	92340400	9.91288e+07	8.93918e+07	9.00846e+07	84036682	80830220	86221900	72226170	65976180
719	D9PX53	D9PX53	D9PX53_METTM		MTBMA_c12110	PRC domain-containing protein	835091092	730151487	6.74894e+08	431418188	453154427	479576385	506092142	481782113	494592664	552457953	502302530	487631327	618619089	552713160	534003034
720	D9PX56	D9PX56	D9PX56_METTM		MTBMA_c12140	tRNA uridine(34) acetyltransferase	1068860	4140960	2688947	4740620	3919870	4195080	4847080	1380170	3923950	1376810	3322220	1501650	3244140	2474470	1380570
721	D9PX57	D9PX57	D9PX57_METTM		deoC	Deoxyribose-phosphate aldolase	169157989	256786915	220408164	84966571	116390111	1.30805e+08	128504531	1.47138e+08	138619958	1.23105e+08	113270682	118159893	9.97065e+07	70960973	5.4735e+07
722	D9PX58	D9PX58	D9PX58_METTM		MTBMA_c12160	Cyclophil_like domain-containing protein	91617006	91285740	68910098	95228810	87680319	83059130	89107279	85826990	89627140	82721000	83852910	70511944	76908570	75711949	73082928
723	D9PX59	D9PX59	D9PX59_METTM		cofH	5-amino-6-(D-ribitylamino)uracil--L-tyrosine 4-hydroxyphenyl transferase	3187082	11878752	10749055	1.40468e+07	1.13179e+07	10763410	12400030	12229196	1.19617e+07	11980496	12067042	10973024	7490164	8612000	9083544
724	D9PX60	D9PX60	D9PX60_METTM	D9PX60;D9PUI4	MTBMA_c12180	Archaeal histone	1002129396	8.94258e+08	9.35952e+08	1578824877	1530051137	2.13071e+09	1934173660	1.75003e+09	1.74429e+09	1.89839e+09	1.846e+09	1932797795	1684763323	1433982283	1464189636
725	D9PX61	D9PX61	D9PX61_METTM		MTBMA_c12190	Rubrerythrin	1613160790	1.17937e+09	8.96577e+08	1.47095e+09	1.43726e+09	1.33704e+09	1.4643e+09	1.40331e+09	1.5614e+09	1.64326e+09	1.4797e+09	1.34292e+09	1.57556e+09	1.29279e+09	1.29609e+09
726	D9PX65	D9PX65	D9PX65_METTM		pcm	Protein-L-isoaspartate O-methyltransferase	32807060	61380171	43806251	20463582	29333975	38556609	29598738	33641238	38619998	3.83947e+07	3.51895e+07	21760909	37335534	37165184	34365318
727	D9PX66	D9PX66	D9PX66_METTM		MTBMA_c12260	Uncharacterized protein	8122960	21147065	19182193	28526420	22591154	21145833	32170900	18807440	28684432	30749240	25339920	24487297	12666634	11353771	11632154
728	D9PX67	D9PX67	D9PX67_METTM		leuD1	Methanogen homoaconitase small subunit	47721856	43729139	38188948	39890900	40365267	42722873	43568535	3.7839e+07	41983961	40433334	38528290	39769358	29102127	2.95262e+07	28875452
729	D9PX68	D9PX68	D9PX68_METTM		MTBMA_c12280	Beta-ribofuranosylaminobenzene 5'-phosphate synthase	16054078	21255457	1.60639e+07	20830644	16867683	15125632	18819402	18166672	23746953	1.75988e+07	1.50633e+07	22642963	9132247	10400165	11523714
730	D9PX69	D9PX69	D9PX69_METTM		MTBMA_c12290	Predicted Fe-S oxidoreductase	48056075	43755162	37953611	44208251	32530519	30093771	35343239	36479240	33437011	32150116	27754477	33122102	2.5265e+07	2.42194e+07	2.37077e+07
731	D9PX72	D9PX72	D9PX72_METTM		MTBMA_c12320	Predicted transcriptional regulator	18230185	16778378	1.34381e+07	6307916	5023397	10111872	5803113	10564206	9193708	4369658	2858203	5759197	1.44753e+06	1192684	1121637
732	D9PX73	D9PX73	D9PX73_METTM		MTBMA_c12330	Predicted ATP-utilizing enzyme	4977024	1279869	580122	735511	404055	679874	1172639	153912	1.5739e+06	1704037	742257	310681	319540	495658	0
733	D9PX74	D9PX74	D9PX74_METTM		wecC	UDP-ManNAc 6-dehydrogenase	66834889	53826012	52844134	36456712	32102335	3.84423e+07	31768130	33511748	34642553	2.56514e+07	26311068	30347707	14981541	13054399	12789680
734	D9PX75	D9PX75	D9PX75_METTM		wecB	Predicted UDP-N-acetylglucosamine 2-epimerase	45404413	70997850	63293115	58186949	59660745	84871020	61310240	5.26256e+07	55785862	4.99488e+07	54825853	52813990	40353951	35082717	2.98537e+07
735	D9PX79	D9PX79	D9PX79_METTM		MTBMA_c12390	V4R domain-containing protein	1672788	3967185	4020681	3593593	3252940	2032922	3509970	1782270	3185280	2039626	1962450	2047143	839385	739289	361938
736	D9PX80	D9PX80	D9PX80_METTM		hisA	1-(5-phosphoribosyl)-5-[(5-phosphoribosylamino)methylideneamino] imidazole-4-carboxamide isomerase	173577442	129953328	97691664	43584050	2.58033e+07	29525551	24454253	46824895	41970754	38870320	23317598	36022693	41716807	8105334	4.30383e+07
737	D9PX82	D9PX82	D9PX82_METTM		MTBMA_c12420	Transglutaminase related protein	172427440	116583159	87301115	1.63953e+08	132454697	150914781	138862551	114060403	141352079	137313545	134534821	126829917	180356123	1.5216e+08	1.42511e+08
738	D9PX83	D9PX83	D9PX83_METTM		argC	N-acetyl-gamma-glutamyl-phosphate reductase	248753308	296098348	2.60535e+08	235026367	2.35617e+08	2.48472e+08	2.42589e+08	2.09119e+08	2.24587e+08	1.98728e+08	2.05869e+08	2.04633e+08	1.49639e+08	135696969	1.21743e+08
739	D9PX84	D9PX84	D9PX84_METTM		MTBMA_c12440	Predicted flavodoxin	6143551	7.53167e+06	8130260	9816400	8865292	14470288	11731518	9407270	10039934	10263800	8730340	9408920	6292718	6924542	6781188
740	D9PX85	D9PX85	D9PX85_METTM		secF	Protein-export membrane protein SecF	1068054	779373	353511	10883883	6167732	5689584	9867077	7228317	8888924	9861714	7421790	10626094	1151170	1446140	0
741	D9PX86	D9PX86	D9PX86_METTM		secD	Protein-export membrane protein SecD	32753913	21711961	20628235	29416402	21670195	20190703	28844515	24329728	26367745	23164007	20172335	28342824	17290048	11770609	10009530
742	D9PX87	D9PX87	D9PX87_METTM		pyrI	Aspartate carbamoyltransferase regulatory chain	30165664	34112068	28436221	34131218	2.89223e+07	38757586	37077240	28512720	35417012	36364824	3.29299e+07	3.14919e+07	2.62603e+07	25934385	28705547
743	D9PX88	D9PX88	D9PX88_METTM		MTBMA_c12480	Predicted pseudomurein-binding protein	198815572	154048287	134606033	154108381	126847757	348759429	158784020	143805523	127847243	110859562	113791129	113651456	63741184	61016335	53298887
744	D9PX90	D9PX90	D9PX90_METTM		MTBMA_c12500	4Fe-4S ferredoxin-type domain-containing protein	74375963	85741517	7.00857e+07	44511162	4.23726e+07	39551193	50308470	53305822	48376051	42321119	40653814	41099311	35914852	29953692	32024323
745	D9PX91	D9PX91	D9PX91_METTM		MTBMA_c12510	Uncharacterized protein	10450330	8768659	9755695	8011470	4061645	10293260	5089080	6226640	7881110	3895560	4028876	5407430	3619990	4427741	4272859
746	D9PX92	D9PX92	D9PX92_METTM		MTBMA_c12520	CBS domain containing protein	67846586	111343742	102748640	8.96358e+07	9.33427e+07	133366969	101188719	98202276	95294930	87126591	81675904	84023321	65171330	65526045	57953542
747	D9PX93	D9PX93	D9PX93_METTM		tldD	Predicted zinc metalloprotease	10854893	50895052	45572912	78137010	117693402	110704809	130067411	120747277	1.23452e+08	117329346	143933019	132346928	136611203	121360470	64417534
748	D9PX94	D9PX94	D9PX94_METTM		MTBMA_c12540	Protein MTBMA_c12540	49393640	52015803	39376920	30138237	27193175	27588021	30099300	27093270	2.99651e+07	26259910	24705750	26194629	20653280	18593308	18220710
749	D9PX95	D9PX95	D9PX95_METTM		MTBMA_c12550	Predicted GTPase	2557393	2898779	2276455	7158142	4498125	4972274	6733378	6362404	5891084	6068380	4972503	6702310	1921622	2587019	2715607
750	D9PX96	D9PX96	D9PX96_METTM		hspA	Small heat shock protein	631459611	896753563	869435079	1.24402e+09	1.3481e+09	1.13299e+09	1.58087e+09	1.54287e+09	1.41606e+09	1.92717e+09	1.70603e+09	1.88375e+09	3021868222	2.49872e+09	2.15392e+09
751	D9PX97	D9PX97	D9PX97_METTM		MTBMA_c12570	Predicted phosphosugar isomerase	9505420	17679962	15987076	13664866	10719801	18056564	13934472	1.25447e+07	11728041	11648404	12199438	11449870	10258119	9022672	4744519
752	D9PX98	D9PX98	D9PX98_METTM		thiD2	Predicted phosphomethylpyrimidine kinase	48957402	69619291	60612965	41495413	47375681	58398036	56393398	47632674	49258386	50376331	47197129	40656715	19507567	32623047	29664221
753	D9PX99	D9PX99	D9PX99_METTM		MTBMA_c12590	Uncharacterized protein	134666010	115291600	95694840	60244437	71853595	86642913	73721028	67944122	79651361	66115421	54457562	57531367	24107139	18015388	15693790
754	D9PXA0	D9PXA0	D9PXA0_METTM		MTBMA_c12600	Uncharacterized protein	2558620	2404951	1905388	1930550	1787240	1505060	1875790	917465	1491790	1809450	1260570	1612400	486703	556274	848152
755	D9PXA1	D9PXA1	D9PXA1_METTM		ade	Adenine deaminase	2375013	3836680	1400142	2812070	7225071	4162719	3538963	3656293	4024536	2447337	1.82341e+06	4260831	1323492	849743	550529
756	D9PXA2	D9PXA2	D9PXA2_METTM		lor	Predicted lysine-oxoglutarate reductase/saccharopine dehydrogenase	7.7848e+06	16473863	1.10471e+07	8509571	8869052	11657619	8591335	7582307	8593385	6080945	4934879	6346581	5095820	4364814	3.90018e+06
757	D9PXA3	D9PXA3	D9PXA3_METTM		speB	Predicted arginase/agmatinase/formimionoglutamate hydrolase	11521959	9758237	9826259	10089100	9203212	13360387	9866620	9185980	12360370	6783380	9564710	7333166	6524270	4656370	6711920
758	D9PXA4	D9PXA4	D9PXA4_METTM		eif5a	Translation initiation factor 5A	1887430541	1138020640	817301814	298435059	325943543	787127170	380575460	357134802	357163353	359381206	337051017	307337244	173281623	1.80149e+08	166134551
759	D9PXA5	D9PXA5	D9PXA5_METTM		pdaD	Pyruvoyl-dependent arginine decarboxylase	3021553	41219632	30249801	9374040	12969890	11728100	15052400	16986878	1.95936e+07	9945230	10202500	13515200	7800130	3548520	2614410
760	D9PXA6	D9PXA6	D9PXA6_METTM		suhB	Fructose-bisphosphatase	23754097	22422998	19284297	34139978	25762330	20662161	30003766	27827251	29268842	29487611	2.70027e+07	32054847	18537062	14538535	13520438
761	D9PXA8	D9PXA8	D9PXA8_METTM		murF	Predicted UDP-N-acetylmuramyl pentapeptide synthase	5047909	4260960	378908	5980270	2911073	1467313	2719349	5398712	5442793	5886256	1276674	6641705	0	0	0
762	D9PXA9	D9PXA9	D9PXA9_METTM		hemC	Probable porphobilinogen deaminase	18412420	26280723	2.28239e+07	13919123	13606448	11551096	5836939	9327972	7510915	3.37644e+06	7.85518e+06	3.9364e+06	996471	699781	2570837
763	D9PXB0	D9PXB0	D9PXB0_METTM		MTBMA_c12700	Predicted dehydrogenase	2821718	4179922	3373615	9740773	8166540	5574130	8759128	7683626	10823310	8503703	6235453	8416273	0	103804	0
764	D9PXB1	D9PXB1	D9PXB1_METTM		pyrE2	PyrE-like protein	1.59582e+08	184310440	165829087	215849580	2.04647e+08	2.27078e+08	243424458	1.69086e+08	221917348	252795669	226117396	229937547	1.62051e+08	1.61131e+08	1.63445e+08
765	D9PXB3	D9PXB3	D9PXB3_METTM		prf1	Peptide chain release factor subunit 1	21802490	26457217	25398411	22823042	25946510	27739057	26411338	18132825	25614137	22555392	22489481	23576806	16665572	14530482	15441171
766	D9PXB4	D9PXB4	D9PXB4_METTM		pyrH	Uridylate kinase	4965520	2230020	1950785	1568740	1075702	1885940	1127172	1106542	1460801	1405263	533399	1562083	205044	499506	651001
767	D9PXB5	D9PXB5	D9PXB5_METTM		MTBMA_c12750	Uncharacterized protein	3001650	1796801	1864769	2538935	2415344	2609100	3237787	3296518	2400993	2518303	2025298	3197652	803635	825206	1081600
768	D9PXB9	D9PXB9	D9PXB9_METTM		MTBMA_c12790	Predicted glycosyltransferase	581274	2757514	2250720	5882292	3505312	2994229	5922110	4084900	5267015	3826787	3522030	3921630	662965	555312	589214
769	D9PXC0	D9PXC0	D9PXC0_METTM		tfb	Transcription initiation factor IIB	4.51042e+07	8.48147e+07	51602978	1.20409e+08	91680811	1.12897e+08	1.26162e+08	1.13242e+08	1.13479e+08	105959260	9.06535e+07	9.91396e+07	7.71019e+07	7.61952e+07	8.25704e+07
770	D9PXC1	D9PXC1	D9PXC1_METTM		MTBMA_c12810	H/ACA RNA-protein complex component Gar1	4986063	11035393	10205276	18639972	22146622	28883162	2.80194e+07	13626527	25319383	24481313	2.35315e+07	19806379	2.45703e+06	1.93579e+07	1.84074e+07
771	D9PXC3	D9PXC3	D9PXC3_METTM		MTBMA_c12830	Predicted demethylmenaquinone methyltransferase	17561050	14126920	11335479	9260281	9407948	8715621	10152597	7671184	9263461	8327905	7486763	8435531	7676648	4734791	6382611
772	D9PXC4	D9PXC4	D9PXC4_METTM		MTBMA_c12840	Uncharacterized protein	255182673	141772513	132567070	108983966	118107197	174052971	119045474	133087593	113217196	121020433	1.07229e+08	115674756	111886140	95094724	91127302
773	D9PXC6	D9PXC6	D9PXC6_METTM		dnaG	DNA primase DnaG	31206640	31207947	25458216	88615680	58201908	58723829	73958952	64777770	72249660	68578115	53648752	68926320	17898727	1.99716e+07	16274879
774	D9PXC7	D9PXC7	D9PXC7_METTM		lonB2	Predicted ATP-dependent protease La	7528540	9.3376e+06	6.6868e+06	1.56267e+07	1.2471e+07	19721607	2.1396e+07	1.40417e+07	1.49168e+07	1.52856e+07	12421262	16093441	3.26998e+06	5000181	5398347
775	D9PXC8	D9PXC8	D9PXC8_METTM		xerA	Tyrosine recombinase XerA	3440790	3203860	2979080	5906450	3985730	7045780	6128510	3975160	5017540	6041430	5069600	3198480	292097	1620050	2195130
776	D9PXD0	D9PXD0	D9PXD0_METTM		MTBMA_c12900	Thioredoxin	234229557	1.55448e+08	1.07194e+08	1.44957e+08	1.16182e+08	1.40232e+08	110339929	119956351	9.57512e+07	1.1568e+08	1.22897e+08	8.74952e+07	7.53565e+07	81623040	1.08436e+08
777	D9PXD1	D9PXD1	D9PXD1_METTM		MTBMA_c12910	Uncharacterized protein	0	23248910	1.49418e+07	19507799	16023837	25758629	21812167	23322446	15101691	21597254	19723777	17356022	22559657	19283349	21416763
778	D9PXD2	D9PXD2	D9PXD2_METTM		proC	Pyrroline-5-carboxylate reductase	6365934	7385304	7930846	723341	1242402	1784932	934147	1786135	808054	1015159	1226399	1122332	102314	369383	44512.8
779	D9PXD3	D9PXD3	D9PXD3_METTM		uspA1	Predicted universal stress protein	28573648	37668159	36453348	20126875	18894214	15447677	2.38381e+07	18834414	21912565	2.22203e+07	2.04513e+07	2.63059e+07	6453019	7067656	5556520
780	D9PXD4	D9PXD4	D9PXD4_METTM		MTBMA_c12940	Predicted transcriptional regulator	402200	1166820	763152	0	0	2832258	3834737	3846690	2718090	3595930	2343180	2939640	537095	2500233	2204070
781	D9PXD6	D9PXD6	D9PXD6_METTM		MTBMA_c12960	Predicted sensory transduction histidine kinase	1605940	1741800	998651	4028420	2222496	1795320	2958546	2472955	3369530	2438106	1931330	2695180	418463	236933	585464
782	D9PXD9	D9PXD9	D9PXD9_METTM		bioY	Predicted biotin biosynthesis protein	2343120	2694580	2823780	7843551	5014810	8387270	9164232	6170988	9646558	13308152	9590804	9341453	10591512	9031820	4475831
783	D9PXE1	D9PXE1	D9PXE1_METTM		MTBMA_c13010	Predicted oxidoreductase	3399200	1713620	2247710	3203420	1147730	1.96977e+06	1863233	3.41235e+06	3703980	2.75622e+06	2200082	2.26949e+06	221182	0	0
784	D9PXE5	D9PXE5	D9PXE5_METTM		fmdE	Molybdenum containing formylmethanofuran dehydrogenase, subunit E	275589145	236941332	2.0302e+08	211165124	230037351	297276718	207523235	213802054	188693276	1.05485e+08	115193386	135996765	1.88149e+07	20464324	2.03778e+07
785	D9PXE7	D9PXE7	D9PXE7_METTM		fmdB	Molybdenum containing formylmethanofuran dehydrogenase, subunit B	415518143	742455525	726236532	1075727144	1.06499e+09	968262674	1.07669e+09	1.05179e+09	1.09192e+09	8.38786e+08	803393859	9.54406e+08	4.32102e+08	378716200	383100870
786	D9PXE8	D9PXE8	D9PXE8_METTM		MTBMA_c13080	Predicted ABC-type transporter, ATPase component	456192	209034	306640	1584150	985907	0	911893	533207	1904700	326063	386229	885061	0	0	0
787	D9PXF0	D9PXF0	D9PXF0_METTM		MTBMA_c13100	DUF364 domain-containing protein	6466613	7774864	5750006	1079572	299756	158431	401406	652472	114619	0	0	931243	0	154366	0
788	D9PXF1	D9PXF1	D9PXF1_METTM		MTBMA_c13110	Predicted ABC-type transport system, periplasmic component	16267823	6246388	3678491	5.12299e+06	5.10499e+06	4328267	9298451	6.64674e+06	6.48343e+06	6.42558e+06	5362591	12500439	14719366	2444362	1721579
789	D9PXF2	D9PXF2	D9PXF2_METTM		MTBMA_c13120	Uncharacterized protein	1.45904e+07	11642645	1.32795e+07	11222026	6549930	8.37192e+06	9503923	10147220	10365461	7.93778e+06	6.30402e+06	1.00295e+07	0	0	0
790	D9PXF3	D9PXF3	D9PXF3_METTM		MTBMA_c13130	Predicted tungsten containing formylmethanofuran dehydrogenase, subunit F related protein	2683240	634803	634557	11220500	6968480	9352200	10438951	1.1173e+07	9.08538e+06	8731863	6119860	4568158	2219370	1726960	1.90425e+06
791	D9PXG1	D9PXG1	D9PXG1_METTM		hmtA	DNA-binding protein	25937760	20992280	18293790	8538092	10501230	13225930	8833394	9914840	8381530	6528850	5219763	6231382	4482590	4069774	4033938
792	D9PXG4	D9PXG4	D9PXG4_METTM		MTBMA_c13240	Uncharacterized protein	80822454	6.99143e+07	64553470	38139390	36608650	65196210	40494780	57359840	34688170	37543360	37704130	27026200	5801387	8182666	9013690
793	D9PXG6	D9PXG6	D9PXG6_METTM		hsdR1	Predicted type I restriction-modification enzyme, subunit R	7310896	2014668	1547749	16573979	9423394	2.60122e+06	5723579	6173468	7329004	2842948	2227491	4600787	789193	986596	922682
794	D9PXG9	D9PXG9	D9PXG9_METTM		ppcA	Phosphoenolpyruvate carboxylase	25356895	28771337	25167191	17156591	1.48108e+07	19342333	24109316	1.38074e+07	15579310	15480775	11326482	13469092	5.62436e+06	2.83325e+06	3.18105e+06
795	D9PXH1	D9PXH1	D9PXH1_METTM		MTBMA_c13320	Predicted ATP-dependent carboligase	12253234	16505398	13521561	12127192	10435617	14077277	10519549	9889738	12148307	10450033	8143570	9981971	2996980	1089400	2916930
796	D9PXH4	D9PXH4	D9PXH4_METTM		MTBMA_c13350	UPF0216 protein MTBMA_c13350	22187470	7.79555e+07	77602970	1.64034e+08	6.12356e+07	71481332	1.96556e+08	2.00367e+08	7.67888e+07	9.03638e+07	8.32988e+07	1.89608e+08	1.75025e+08	7.38419e+07	65951340
797	D9PXH5	D9PXH5	D9PXH5_METTM		MTBMA_c13360	Uncharacterized protein	30208595	23059820	22082757	2356375	6462194	6.91505e+06	6.09554e+06	6573340	5.99571e+06	5.82616e+06	6.38281e+06	5.44579e+06	3.0995e+06	4501585	2.66842e+06
798	D9PXH6	D9PXH6	D9PXH6_METTM		MTBMA_c13370	Uncharacterized protein	1819600	15754363	11488381	15703030	11013200	6479986	15040668	9038276	13295645	13350612	11742750	9651557	3972608	5730300	7398074
799	D9PXH7	D9PXH7	D9PXH7_METTM		MTBMA_c13380	DUF22 domain-containing protein	83308220	53142950	4.19892e+07	10534687	14383161	1.1332e+07	1.28424e+07	1.42276e+07	1.84401e+07	8941913	11830610	14408808	4299996	4.99586e+06	1592644
800	D9PXH8	D9PXH8	D9PXH8_METTM		atpD	V-type ATP synthase subunit D	202219706	190587678	183926129	217370107	197722018	239941443	229719992	207555911	211212033	228022097	197369505	201972202	5.1578e+07	67383370	72169698
801	D9PXH9	D9PXH9	D9PXH9_METTM		atpB	V-type ATP synthase beta chain	434414157	6.06825e+08	591305896	622358997	4.55455e+08	452582775	5.63194e+08	591153922	518260265	4.31456e+08	4.16002e+08	4.78045e+08	100106232	101499258	95937766
802	D9PXI0	D9PXI0	D9PXI0_METTM		atpA	V-type ATP synthase alpha chain	1.30016e+09	1.05266e+09	1011846566	1192476129	9.76689e+08	1.07049e+09	1.10501e+09	1211205285	1059670904	8.42938e+08	8.35789e+08	9.90266e+08	2.29486e+08	240040476	237820938
803	D9PXI1	D9PXI1	D9PXI1_METTM		atpF	V-type ATP synthase subunit F	873027260	494830693	457944014	304231354	308454189	419216533	289751122	322677671	3.04546e+08	265144690	2.4069e+08	261069083	142525580	108143281	9.40825e+07
804	D9PXI2	D9PXI2	D9PXI2_METTM		atpC	V-type ATP synthase subunit C	69638424	75202000	75399707	126698020	113909307	161672548	151702302	133540545	133346542	149711765	141046257	126924804	4.73217e+07	63337718	69479676
805	D9PXI3	D9PXI3	D9PXI3_METTM		atpE	V-type proton ATPase subunit E	1238983639	1903618398	1.57577e+09	1.62962e+09	1.44841e+09	1.63627e+09	1521322661	1296216205	1.50094e+09	1393489948	1353374639	1.25269e+09	630713467	7.06665e+08	774442196
806	D9PXI5	D9PXI5	D9PXI5_METTM		ahaI	V-type ATP synthase subunit I	128492000	112819779	91353311	174975019	1.3698e+08	1.38109e+08	1.70479e+08	1.50077e+08	1.60743e+08	1.46865e+08	129712843	149638460	3.59815e+07	36713108	44059192
807	D9PXI6	D9PXI6	D9PXI6_METTM		ahaH	A1AO ATPase, subunit H	3459026704	2742145545	2.36885e+09	1.9649e+09	1946821816	2.17805e+09	1962843022	1.90288e+09	1855777723	1831113615	1760079441	1675356692	1275086528	1.16144e+09	1.17679e+09
808	D9PXI7	D9PUK9;D9PXI7	D9PXI7_METTM	D9PUK9;D9PXI7	gltA	Predicted citrate synthase	767931	911823	1152000	1245020	824842	506407	1614110	1440790	1181230	652840	385072	1228540	0	0	0
809	D9PXI8	D9PXI8	D9PXI8_METTM		fumA2	Fumarase related protein	9191560	5793095	10782462	16765980	12646540	14247390	17125090	15620100	9346150	12799230	13472860	13270440	9996136	7563619	6429836
810	D9PXI9	D9PXI9	D9PXI9_METTM		MTBMA_c13500	Uncharacterized protein	102595795	96134700	9.02312e+07	98211646	83467330	76459510	95649817	73902835	92568946	77928321	75416093	71771601	4.693e+07	52327289	53765559
811	D9PXJ0	D9PXJ0	D9PXJ0_METTM		MTBMA_c13510	2-methylcitrate dehydratase related protein	434480	642408	528559	221570	0	85599.6	446882	0	484385	179074	211761	0	0	132766	0
812	D9PXJ1	D9PXJ1	D9PXJ1_METTM		tiaS	tRNA(Ile2) 2-agmatinylcytidine synthetase TiaS	10788556	8.99074e+06	1.27692e+07	17703120	14686954	15145423	17030270	16562971	21077427	12355977	11829037	15212470	2385841	0	210404
813	D9PXJ4	D9PXJ4	D9PXJ4_METTM		MTBMA_c13550	Uncharacterized protein	21207400	9933760	8055989	8324682	6229450	8503412	8973837	6942783	7906151	8021735	9718502	9468645	9059334	6802020	4806702
814	D9PXJ5	D9PXJ5	D9PXJ5_METTM		serA	D-3-phosphoglycerate dehydrogenase	85658902	67594070	56558948	70486422	68873801	7.52572e+07	66225558	58157124	51869397	53117930	50093671	5.20543e+07	3.63981e+07	38431266	43205989
815	D9PXJ6	D9PXJ6	D9PXJ6_METTM		MTBMA_c13570	Prok-JAB domain-containing protein	4708323	4179586	3016556	3448039	2.71687e+06	3252200	3261553	3054332	3.37766e+06	3646615	3519209	3039701	3454773	2401445	2801311
816	D9PXJ7	D9PXJ7	D9PXJ7_METTM		MTBMA_c13580	Thg1 domain-containing protein	0	1764980	2046300	6294642	5975390	5977590	7700270	6899972	7779260	4654030	4452977	4854280	0	339896	0
817	D9PXJ8	D9PXJ8	D9PXJ8_METTM		nadX	L-aspartate dehydrogenase	8563420	6279110	7372180	7323980	6463088	7497810	3969004	6520100	7662040	8792190	7789710	8701620	6218390	3497825	6494074
818	D9PXJ9	D9PXJ9	D9PXJ9_METTM		MTBMA_c13600	PRC domain-containing protein	1.34073e+08	153580496	150814723	248653795	212321167	237439319	303673256	1.96707e+08	2.69849e+08	3.34121e+08	2.71726e+08	2.54416e+08	1.82345e+08	1.90586e+08	2.27123e+08
819	D9PXK0	D9PXK0	D9PXK0_METTM		MTBMA_c13610	Predicted tRNA-binding protein	7.72222e+07	165247292	121485595	100143697	113934861	113228915	110410415	91384946	104665883	96869301	97688436	94362603	76202212	6.5334e+07	6.78247e+07
820	D9PXK2	D9PXK2	D9PXK2_METTM		MTBMA_c13630	Lactaldehyde dehydrogenase	23427927	18657870	12335993	37410999	26190274	19074816	3.54823e+07	3.67785e+07	30218205	36481145	34106441	41271177	1.64509e+07	15903757	10108702
821	D9PXK5	D9PXK5	D9PXK5_METTM		pepQ	Predicted Xaa-Pro dipeptidase	2978490	2441243	3557813	853921	2109803	4122391	2780585	2720006	708143	651708	463915	2869186	0	0	0
822	D9PXK7	D9PXK7	D9PXK7_METTM		MTBMA_c13680	Predicted alcohol dehydrogenase	3502860	8089321	7.27095e+06	1.72782e+07	1.24626e+07	1.47952e+07	18369720	14846760	13616500	15801306	17712962	17028980	17308310	18193681	17802025
823	D9PXK8	D9PXK8	D9PXK8_METTM		MTBMA_c13690	Predicted sensory transduction histidine kinase	0	7164771	5809532	10595401	9730389	9984560	12404467	11271542	10819307	14292901	7564027	15381384	8502240	6588454	6738750
824	D9PXL0	D9PXL0	D9PXL0_METTM		MTBMA_c13710	YcaO domain-containing protein	15904840	30237831	25277370	39029999	28953129	29301371	35563193	30539256	31668808	29298879	28284755	33844058	1.12669e+07	12904270	16130818
825	D9PXL1	D9PXL1	D9PXL1_METTM		MTBMA_c13720	TfuA domain-containing protein	14393213	18704947	12045022	10675630	9984250	16381220	12396120	1.07245e+07	11862070	14509250	11433532	11096860	11564099	12193930	12502654
826	D9PXL2	D9PXL2	D9PXL2_METTM		MTBMA_c13730	Predicted ATP-utilizing enzyme	835829	2032954	1414733	3185031	3041720	1939587	2752534	1966084	2365053	1802456	1854922	2085085	280746	140882	260796
827	D9PXL4	D9PXL4	D9PXL4_METTM		MTBMA_c13750	CBS domain containing protein	137995485	186180880	167840257	200446719	168988301	176958856	212649772	178246911	181699346	202601426	185134907	189968516	158268982	1.70544e+08	191571720
828	D9PXL5	D9PXL5	D9PXL5_METTM		uspA2	Predicted universal stress protein	495244670	500321854	4.78691e+08	144829866	179467818	172703357	197937332	249128525	201189866	190010189	178793928	193517567	2.12042e+08	186300481	170788540
829	D9PXL6	D9PXL6	D9PXL6_METTM		MTBMA_c13770	Predicted chlorohydrolase	1233690	9796130	7079879	5.48961e+06	6927195	6.87007e+06	7551078	3193850	4.72683e+06	5676004	6.44327e+06	6.64995e+06	500495	2111026	2.7132e+06
830	D9PXL8	D9PXL8	D9PXL8_METTM		carB	Carbamoyl-phosphate synthase large chain	106826174	90452311	86821563	88486320	74716671	88894870	5.18285e+07	55802334	57469513	2.02073e+07	19654219	21765931	11360956	7317620	7.2318e+06
831	D9PXL9	D9PXL9	D9PXL9_METTM		carA	Carbamoyl-phosphate synthase small chain	25540372	25267446	25735415	20966496	20602482	25076099	18829214	18829840	18893533	13352863	14401259	1.53454e+07	1257903	1116256	2656966
832	D9PXM0	D9PXM0	D9PXM0_METTM		MTBMA_c13810	Predicted acetyltransferase	0	4623900	5607600	3460490	3173780	2716650	4516340	4380780	4186080	3002980	3184040	4110990	3819330	2934850	2612630
833	D9PXM2	D9PXM2	D9PXM2_METTM		MTBMA_c13830	P-type Ca(2+) transporter	16493006	8783544	7.45613e+06	55864160	43674621	42894760	57485336	58213867	53887449	51513765	42245262	62639495	21544783	19346235	8.05417e+06
834	D9PXM3	D9PXM3	D9PXM3_METTM		cbiJ	Precorrin-6X reductase	32132917	26532179	46942524	33272784	37486952	23566945	19895521	14634631	21419729	13220249	11013022	14884744	1.03736e+07	8495860	5.23096e+06
835	D9PXM4	D9PXM4	D9PXM4_METTM		moeA1	Molybdenum cofactor biosynthesis protein	26991179	14524032	1.26425e+07	15659594	1.06155e+07	7.08545e+06	1.41268e+07	14246532	13976770	1.29205e+07	11273976	14133061	4247569	2899581	1764365
836	D9PXM5	D9PXM5	D9PXM5_METTM		eif1a	Translation initiation factor 1A	4291020	12600518	11857473	9770363	13321750	21989534	15992680	18060881	12084503	11349719	9450878	12765880	7.42043e+06	5875048	11091689
837	D9PXM6	D9PXM6	D9PXM6_METTM		MTBMA_c13870	Non-specific serine/threonine protein kinase	5212608	12161257	16917335	16506380	19573958	21242604	23161779	15173563	1.68913e+07	14848946	15196176	18025527	7.93027e+06	5648195	6551916
838	D9PXM7	D9PXM7	D9PXM7_METTM		MTBMA_c13880	Predicted RNA-binding protein	5899739	11790368	13698331	1.52184e+07	1.4802e+07	24071360	2.00816e+07	10896862	17937469	1.85782e+07	1.63979e+07	12283969	5264875	7112123	7621037
839	D9PXM8	D9PXM8	D9PXM8_METTM		top6B	Type 2 DNA topoisomerase 6 subunit B	38784271	20061851	1.59256e+07	44458286	32705144	38540746	43346350	26870305	29613088	25393902	2.39846e+07	26349130	6.15288e+06	6513582	6241874
840	D9PXM9	D9PXM9	D9PXM9_METTM		top6A	Type 2 DNA topoisomerase 6 subunit A	16552239	3.57074e+07	2.41454e+07	58808927	50233764	53844311	67722890	5.65435e+07	52566849	54806740	5.18215e+07	54640212	27594485	29578945	34658920
841	D9PXN0	D9PXN0	D9PXN0_METTM		gap	Glyceraldehyde-3-phosphate dehydrogenase	275242242	537887349	5.42524e+08	476330160	4.07847e+08	3.76748e+08	582673128	2.90797e+08	495048409	5.45873e+08	3.96538e+08	355138986	223571632	2.63589e+08	2.67222e+08
842	D9PXN1	D9PXN1	D9PXN1_METTM		nfo	Predicted endonuclease IV	0	383071	68793.7	2748398	1243408	1762572	2099702	303915	462906	419061	370342	129864	0	0	0
843	D9PXN4	D9PXN4	D9PXN4_METTM		cysG2	Precorrin-2 dehydrogenase	0	0	0	392095	362708	265966	299121	624481	390103	784438	737111	559606	227988	556867	398248
844	D9PXN5	D9PXN5	D9PXN5_METTM		MTBMA_c13960	Predicted metal-binding transcription factor	139400124	155173813	87643000	104142829	103428670	152896300	116342920	93202130	97442110	108465944	101875418	99334840	102637763	90287880	90348510
845	D9PXN6	D9PXN6	D9PXN6_METTM		MTBMA_c13980	Predicted FMN-binding protein	13452232	9741119	6637708	877542	942074	8520490	1638102	1108128	2681429	1308521	1570605	1690565	526174	0	0
846	D9PXN7	D9PXN7	D9PXN7_METTM		atwA	Methyl-coenzyme M reductase, component A2	84988040	70590119	60751908	96547957	78466165	63648380	82908400	84079110	70553413	69894501	62560653	77811748	31464699	41653263	32461649
847	D9PXN8	D9PXN8	D9PXN8_METTM		gch3	GTP cyclohydrolase III	21238570	17386883	14357893	10674669	9867120	16127582	1.00256e+07	7979838	9858301	7.54258e+06	7.64748e+06	7297678	3653560	3461580	4.69444e+06
848	D9PXN9	D9PXN9	D9PXN9_METTM		cofD	2-phospho-L-lactate transferase	45361900	31192115	28460510	32749846	27838859	31816360	30301005	25795938	30344627	28002520	25851946	29716259	17130631	14067420	12781433
849	D9PXP0	D9PXP0	D9PXP0_METTM		cofE	Coenzyme F420:L-glutamate ligase	5.251e+07	42790561	36314817	37469448	34407994	4.88745e+07	36236601	34315890	36036325	33625897	3.21137e+07	33401342	23319505	21304653	20532758
850	D9PXP1	D9PXP1	D9PXP1_METTM		purO	IMP cyclohydrolase	72373365	57988440	79435050	50367918	53545362	54639810	56025297	36036618	55623341	45017647	44327285	40471156	22264346	21127193	18869671
851	D9PXP2	D9PXP2	D9PXP2_METTM		MTBMA_c14030	Uncharacterized protein	21721900	16284630	11555790	14232880	13841210	18998870	15788300	13860090	13566380	15746900	15436830	15646150	10132750	8727610	9618400
852	D9PXP3	D9PXP3	D9PXP3_METTM		MTBMA_c14040	Predicted biopolymer transport protein	808083	17181920	7918780	34864591	31240563	17835229	22364685	19753427	28019870	15740725	23953310	22665501	37271100	35161473	32035186
853	D9PXP4	D9PXP4	D9PXP4_METTM		rnhB	Ribonuclease HII	20268250	16628930	7860905	18813723	14656770	18046470	10944115	9669494	11096073	10249646	9990552	10456706	10120134	18658267	22193260
854	D9PXP5	D9PXP5	D9PXP5_METTM		mreB	Cell shape-determining protein MreB	714435699	1.03847e+09	1.06348e+09	739864623	709325527	684679457	895823028	9.00181e+08	8.10652e+08	801879480	785994527	870079855	5.5379e+08	5.03816e+08	4.73153e+08
855	D9PXP9	D9PXP9	D9PXP9_METTM		MTBMA_c14100	RcpC domain-containing protein	14616280	23905570	16469526	89357262	42815995	36679261	70965193	6.54158e+07	67901950	69364074	6.04053e+07	8.21197e+07	2.26043e+07	1.57274e+07	1.39526e+07
856	D9PXQ0	D9PXQ0	D9PXQ0_METTM		MTBMA_c14110	Uncharacterized protein	37923549	32063226	26892653	29843598	29361038	21453007	29191939	27628231	28837990	17814982	25394463	27011354	12642036	14440421	14761870
857	D9PXQ2	D9PXQ2	D9PXQ2_METTM		mptD	Dihydroneopterin aldolase	8591920	8404930	7915688	2458898	1660538	2358760	2726560	3056130	1909261	2364904	2124887	2476344	0	0	0
858	D9PXQ3	D9PXQ3	D9PXQ3_METTM		korD	2-oxoglutarate synthase, subunit delta	146526349	86740234	72538921	103415161	94980500	122188930	105097633	138896195	8.43175e+07	1.07767e+08	8.59667e+07	86658645	158424261	119717630	1.27061e+08
859	D9PXQ7	D9PXQ7	D9PXQ7_METTM		sucC	Succinate--CoA ligase [ADP-forming] subunit beta	134772112	97041198	86948726	83308616	86281876	88878759	90717050	65628594	71893312	79199405	74831787	85835534	70139624	66872043	70353132
860	D9PXR4	D9PXR4	D9PXR4_METTM		MTBMA_c14250	Uncharacterized protein	193291700	171560851	1.76884e+08	1.15103e+08	131492115	1.14974e+08	1.49471e+08	146442022	1.35862e+08	119460276	111888397	120067131	77942194	73812730	7.39093e+07
861	D9PXR5	D9PXR5	D9PXR5_METTM		taw1	S-adenosyl-L-methionine-dependent tRNA 4-demethylwyosine synthase	1480000	1111830	752530	1136600	1003540	733204	470003	817190	733676	968689	792586	796787	163034	554416	657868
862	D9PXR6	D9PXR6	D9PXR6_METTM		MTBMA_c14270	TGc domain-containing protein	24941675	32196260	27657779	4.43375e+07	3.00177e+07	42825807	4.13853e+07	44042112	3.50185e+07	3.74466e+07	36476631	3.38964e+07	2.72735e+07	2.47658e+07	3.02052e+07
863	D9PXR7	D9PXR7	D9PXR7_METTM		tpiA	Triosephosphate isomerase	106215434	98956623	9.68322e+07	47726218	51099656	55246812	56981575	43886209	53942544	43869636	37667719	3.93098e+07	2.55457e+07	2.65257e+07	2.32128e+07
864	D9PXR8	D9PXR8	D9PXR8_METTM		pgk	Phosphoglycerate kinase	14806840	15683755	14168142	29690143	2.39107e+07	2.50267e+07	28443222	27898760	2.58458e+07	2.42615e+07	2.68983e+07	2.33607e+07	12938578	1.84849e+07	14208300
865	D9PXR9	D9PXR9	D9PXR9_METTM		rpoH	DNA-directed RNA polymerase subunit H	298030911	418235070	302062006	309214820	256215389	458349609	287919049	266515030	250695981	258725102	257455042	206353775	316715661	300643611	300754740
866	D9PXS0	D9PXS0	D9PXS0_METTM		rpoB1	DNA-directed RNA polymerase	88449562	92609960	81080562	149218118	1.15165e+08	148518017	143071856	124902451	126564733	1.12134e+08	106565242	127599298	59972800	6.23185e+07	6.58412e+07
867	D9PXS1	D9PXS1	D9PXS1_METTM		rpoB2	DNA-directed RNA polymerase subunit beta	27889288	30146852	22521990	52058245	33660256	3.93654e+07	43912805	41663348	4.768e+07	36256792	3.01764e+07	40786608	8788289	8859714	10285724
868	D9PXS2	D9PXS2	D9PXS2_METTM		rpoA1	DNA-directed RNA polymerase subunit	109643592	1.28284e+08	1.13835e+08	1.92669e+08	146489973	2.08966e+08	1.99143e+08	1.71934e+08	1.72414e+08	1.44243e+08	1.30157e+08	1.65037e+08	75429122	80260667	7.75633e+07
869	D9PXS3	D9PXS3	D9PXS3_METTM		rpoA2	DNA-directed RNA polymerase subunit A''	63897770	7.5089e+07	5.00412e+07	5.63848e+07	67548883	9.65864e+07	8.45235e+07	6.65039e+07	8.98435e+07	62853351	5.57684e+07	96735427	2.73326e+07	2.43889e+07	1.62007e+07
870	D9PXS4	D9PXS4	D9PXS4_METTM		rpl30e	50S ribosomal protein L30e	192002930	141744990	153064951	27888473	35992505	101678095	38917015	49440371	36333608	30444981	26619765	29290403	15222009	15316278	13416146
871	D9PXS5	D9PXS5	D9PXS5_METTM		nusA	Probable transcription termination protein NusA	20589273	105791963	83845801	41026838	3.91865e+07	63608780	48774738	45092798	42650272	4.08889e+07	3.69503e+07	37652446	30433437	3.2533e+07	35506941
872	D9PXS6	D9PXS6	D9PXS6_METTM		rps12	30S ribosomal protein S12	33849100	9.75784e+07	84080203	177230870	1.22878e+08	155600580	185912626	1.46505e+08	152205514	1.41877e+08	113145633	1.37472e+08	5.40118e+07	53576098	54208910
873	D9PXS7	D9PXS7	D9PXS7_METTM		rps7	30S ribosomal protein S7	9.64466e+06	6.53834e+06	6.30467e+06	2.90516e+07	2.10151e+07	20229043	2.65336e+07	21474559	21760700	2.0871e+07	12024571	17911301	730264	1509421	1843144
874	D9PXS8	D9PXS8	D9PXS8_METTM		fusA	Elongation factor 2	352498474	333462405	295127740	364822343	290263102	365606400	333278301	281338115	3.11288e+08	258365176	2.47323e+08	284278043	130249319	143738259	140967743
875	D9PXS9	D9PXS9	D9PXS9_METTM		tuf	Elongation factor 1-alpha	1093872233	2274315869	2063589819	1.16188e+09	906717033	952358581	1136634121	1.0654e+09	1.12466e+09	894637333	8.73617e+08	959253813	4.90901e+08	404139732	4.05242e+08
876	D9PXT0	D9PXT0	D9PXT0_METTM		rps10	30S ribosomal protein S10	26459010	2.09475e+08	235096727	178352986	183143943	323086807	236258478	305201767	212730689	208198937	181935675	192005458	164010189	199138145	209839769
877	D9PXT3	D9PXT3	D9PXT3_METTM		MTBMA_c14520	NYN domain-containing protein	23816387	17756979	12599847	10318128	9416710	13800000	12115900	8122156	9717648	10766360	8800270	9688210	8576220	9603869	8726827
878	D9PXT4	D9PXT4	D9PXT4_METTM		MTBMA_c14530	Predicted universal stress protein	67778088	8.59367e+07	88436327	7.98586e+07	80435472	88179443	98563069	112815084	91049180	1.01171e+08	94819943	94725491	9.79806e+07	1.04651e+08	1.02965e+08
879	D9PXT5	D9PXT5	D9PXT5_METTM		MTBMA_c14540	Predicted transcriptional regulator	454070193	308251738	234748182	115348784	123077655	272459490	135680139	167607209	130352010	131797622	114812960	124656420	68542518	52774968	43582642
880	D9PXT6	D9PXT6	D9PXT6_METTM		pscS	O-phospho-L-seryl-tRNA:Cys-tRNA synthase	33398816	59859630	56194830	60545670	59445832	70304120	67286220	66354608	65909497	58427864	57211562	62191075	51385689	45520605	42778475
881	D9PXT7	D9PXT7	D9PXT7_METTM		MTBMA_c14560	Nucleoside-triphosphatase MTBMA_c14560	1602297	8614675	8689090	6898535	6083660	5447259	6117850	6965405	5743138	5685440	5592630	6378650	4803320	6198230	7696440
882	D9PXT9	D9PXT9	D9PXT9_METTM		MTBMA_c14580	Predicted peptidase	36849580	8.01181e+07	72886127	5.52399e+07	52141695	60816437	6.79166e+07	67167755	67870755	61584186	5.89721e+07	71181538	38230286	2.76327e+07	2.61199e+07
883	D9PXU0	D9PXU0	D9PXU0_METTM		MTBMA_c14590	Phosphoglycolate phosphatase	1982310	1566226	1431656	5756550	2823200	3863550	4531990	3205160	3471780	2041900	2242440	1709770	534841	482503	298884
884	D9PXU1	D9PXU1	D9PXU1_METTM		hypD	Predicted hydrogenase expression/formation protein HypD	162123690	228162703	198823180	124477680	1.2954e+08	1.85322e+08	155605485	133254106	135724230	1.22533e+08	1.20086e+08	1.31376e+08	75210634	67707140	6.03934e+07
885	D9PXU4	D9PXU4	D9PXU4_METTM		MTBMA_c14630	Uncharacterized protein	26002842	15868741	10873395	18364595	12479130	5733750	13502251	13823937	16461075	17078023	15363967	15426533	17788396	17261813	16716252
886	D9PXU5	D9PXU5	D9PXU5_METTM		MTBMA_c14640	Uncharacterized protein	2916059	2155271	1515058	1610976	2131327	2166569	2774970	3203662	2353763	2532165	1907760	2709524	21600.9	0	0
887	D9PXU6	D9PXU6	D9PXU6_METTM		MTBMA_c14650	Uncharacterized protein	5872360	4880310	3812220	7134930	4544690	4972470	5543850	5193060	5441860	5777940	4824040	4139880	2505950	1078130	3180130
888	D9PXV0	D9PXV0	D9PXV0_METTM		hsdR2	Predicted type I restriction-modification enzyme, subunit R	4132700	3760166	3318520	7.33278e+06	5593551	5.01669e+06	7.44252e+06	6408037	4.62328e+06	3466443	6.6675e+06	7268845	2083263	0	316903
889	D9PXV3	D9PXV3	D9PXV3_METTM		hsdM2	Site-specific DNA-methyltransferase (adenine-specific)	3744480	2622510	2739390	2161590	2925690	4074160	3179020	2998850	2769190	2399300	2672260	1416610	507270	1623050	760136
890	D9PXV7	D9PXV7	D9PXV7_METTM		MTBMA_c14760	Predicted ABC transporter, ATPase component	36798636	40061893	2.84777e+07	28098603	2.08113e+07	1.36912e+07	3.07389e+07	2.32624e+07	2.58882e+07	2.45264e+07	1.88464e+07	2.3198e+07	3291821	4.38803e+06	2.80777e+06
891	D9PXV8	D9PXV8	D9PXV8_METTM		MTBMA_c14770	KaiC-related protein	9005320	8729589	9030322	18849750	11228410	8990123	16122410	15064170	16132690	17645120	13426490	15277880	3515345	3071290	2839400
892	D9PXV9	D9PXV9	D9PXV9_METTM		MTBMA_c14780	KaiB-related protein	129987470	79219310	65905330	44930090	38381695	42000625	39757500	38553648	36513621	44054859	42254528	37881005	39664447	37818449	35165172
893	D9PXW0	D9PXW0	D9PXW0_METTM		MTBMA_c14790	Predicted sensory transduction histidine kinase	849138	1757821	0	1826491	726082	692881	1251740	685731	855110	671109	650215	797292	163197	444434	317856
894	D9PXW2	D9PXW2	D9PXW2_METTM		MTBMA_c14810	Predicted hydrolase	28187162	25028712	20636099	20186962	16447707	1.78296e+07	15546478	19143622	17223048	17498323	16567826	18986884	20861237	17554155	16851237
895	D9PXW3	D9PXW3	D9PXW3_METTM		MTBMA_c14820	Uncharacterized protein	22208310	14706660	14706500	6590310	4773070	3431860	6288102	7675550	5688840	7625730	4680760	4882440	6649360	8630560	7543080
896	D9PXW7	D9PXW7	D9PXW7_METTM		MTBMA_c14860	Predicted hydrolase	2812740	5601064	4.14144e+06	814725	1.1611e+06	2.38586e+06	870000	970306	1010319	611856	333560	445850	0	0	0
897	D9PXW9	D9PXW9	D9PXW9_METTM		ino	Predicted myo-inositol-1-phosphate synthase	41289390	36049600	33864052	25923883	23422114	22511115	28552640	23306862	24611370	20005509	16118006	22487410	10754715	10637509	8809779
898	D9PXX1	D9PXX1	D9PXX1_METTM		pycB	Pyruvate carboxylase, subunit B	124425169	136485778	133256383	87422234	88379876	88405576	105001061	94984799	96102230	9.05312e+07	83016552	93300285	48995815	3.7407e+07	3.45764e+07
899	D9PXX3	D9PXX3	D9PXX3_METTM		queC	7-cyano-7-deazaguanine synthase	3528990	6160705	6351776	1997459	2975980	3466176	2931472	1797050	2804618	1644282	3047930	3811143	2027520	539336	1337160
900	D9PXX4	D9PXX4	D9PXX4_METTM		MTBMA_c14930	Putative nickel insertion protein	623847	514795	31542.2	1347500	750960	345588	1105610	554984	506485	856264	914174	939977	0	74230.3	0
901	D9PXX5	D9PXX5	D9PXX5_METTM		MTBMA_c14940	Transcriptional regulatory protein	299734730	280189670	244572700	7.41264e+07	110336768	112166944	119041790	1.08906e+08	129607645	110285433	86165972	114176724	4.45531e+07	2.19526e+07	19813754
902	D9PXX8	D9PXX8	D9PXX8_METTM		MTBMA_c14970	tRNA (cytidine(56)-2'-O)-methyltransferase	12285145	13450370	10449406	35609530	30743430	32928190	40265750	24741804	31014120	38150330	34784465	31395594	25727886	31778417	36496599
903	D9PXX9	D9PXX9	D9PXX9_METTM		upp	Uracil phosphoribosyltransferase	13275299	13398257	13870374	12317230	6290930	12208206	14176269	4141563	10691615	13122888	6413047	10148112	3949148	7253315	6184966
904	D9PXY0	D9PXY0	D9PXY0_METTM		MTBMA_c14990	Predicted fumarate hydratase	219601428	2.67382e+08	2.09482e+08	1.83058e+08	169815875	1.89561e+08	2.05704e+08	148223034	1.78543e+08	187129892	1.69752e+08	156779328	96961739	1.03178e+08	111718600
905	D9PXY1	D9PXY1	D9PXY1_METTM		mfnA	Probable L-tyrosine/L-aspartate decarboxylase	7106730	6248669	6092918	3749506	2651737	5914564	3352422	2316226	2730937	1651290	1617421	1948864	965274	158954	972568
906	D9PXY2	D9PXY2	D9PXY2_METTM		ppsA2	Phosphoenolpyruvate synthase	231052955	2.10899e+08	1.75953e+08	349279444	250231677	287852186	3.29982e+08	333616222	2.95437e+08	278252280	2.4471e+08	3.03897e+08	102158128	107447168	1.01884e+08
907	D9PXY3	D9PXY3	D9PXY3_METTM		rpl10e	50S ribosomal protein L10e	57915368	2.5377e+07	20673369	49830154	33702411	44121620	49336599	37066324	39571574	38819923	32845384	40248163	13896426	1.38317e+07	1.40513e+07
908	D9PXY4	D9PXY4	D9PXY4_METTM		MTBMA_c15030	Predicted CO dehydrogenase maturation factor	15573870	12094427	12044933	37847430	19398440	26103979	21807670	22159200	29044220	22216594	21082422	23799531	13621635	8122146	2160654
909	D9PXY5	D9PXY5	D9PXY5_METTM		MTBMA_c15040	Uncharacterized protein	36132390	18806020	14963350	13331120	12701540	18995055	13767090	13834540	11494800	14628920	13041270	12312524	10948218	8853510	7130330
910	D9PXY6	D9PXY6	D9PXY6_METTM		serS	Type-2 serine--tRNA ligase	19124949	25838570	24037233	30598744	25031092	27535688	31626832	22650914	25386315	2.45405e+07	1.88543e+07	2.39293e+07	4810193	5071882	4498066
911	D9PXY7	D9PXY7	D9PXY7_METTM		MTBMA_c15060	Uncharacterized protein	8372870	4173070	4264290	4956550	4499360	4484340	5253690	5.9359e+06	4084790	4.00071e+06	4393130	5513740	4490340	2911450	3932610
912	D9PXY9	D9PXY9	D9PXY9_METTM		MTBMA_c15080	Peptidyl-prolyl cis-trans isomerase	816428316	8.16426e+08	6.98611e+08	4.24976e+08	4.47627e+08	8.93291e+08	509948052	4.62334e+08	488362199	440520405	3.92069e+08	434114088	2.98854e+08	2.66306e+08	272318056
913	D9PXZ1	D9PXZ1	D9PXZ1_METTM		pyrC	Dihydroorotase	17241686	17179967	1.76674e+07	24258868	2.41663e+07	2.42306e+07	27227698	25450658	26442119	2.31032e+07	25289402	23656267	15497550	1.50502e+07	11417703
914	D9PXZ2	D9PXZ2	D9PXZ2_METTM		MTBMA_c15110	Uncharacterized protein	0	6629830	4664030	7418650	5949440	6113870	6785450	3854710	6916110	5042330	4797450	3407100	5123220	3655589	4496390
915	D9PXZ5	D9PXZ5	D9PXZ5_METTM		mrtD	Methyl-coenzyme M reductase II, subunit delta	0	11458235	8175397	19390026	16369618	46028004	19708660	20340609	18873397	39550643	34917652	36089206	28376262	30884810	31400916
916	D9PXZ6	D9PXZ6	MCRY_METTM		mrtB	Methyl-coenzyme M reductase II subunit beta	681831035	1418172025	1171508330	1188135636	1097268411	1605991166	1070062163	1.03586e+09	1.04024e+09	7.214e+08	6.80546e+08	733128704	416547662	3.83397e+08	3.71242e+08
917	D9PY01	D9PY01	D9PY01_METTM		hcgG	Hmd co-occurring protein HcgG	8489740	7519872	5689272	26241582	24277888	29803858	50966950	41199890	46663387	77933029	7.73462e+07	8.35416e+07	96274488	86519322	79964282
918	D9PY02	D9PY02	D9PY02_METTM		MTBMA_c15210	Methyl viologen-reducing hydrogenase, subunit D-related protein	0	0	0	193641082	207303982	2.56266e+08	641978392	544228570	552386867	714646692	675083212	623749992	204332432	235400491	213106526
919	D9PY03	D9PY03	D9PY03_METTM		fdhB	Formate dehydrogenase, beta subunit	0	120327	0	197196713	2.44908e+08	201849288	661813894	559904012	5.66348e+08	7.02795e+08	7.02006e+08	719038968	3.03543e+08	2.74292e+08	2.55792e+08
920	D9PY04	D9PY04	D9PY04_METTM		fdhA2	Formate dehydrogenase, alpha subunit	0	361116	1196910	239368580	274823851	251037698	7.75627e+08	7.01618e+08	678749020	962056788	982435785	9.91252e+08	605777017	492328963	4.37634e+08
921	D9PY05	D9PY05	D9PY05_METTM		MTBMA_c15240	Uncharacterized protein	0	0	0	15685150	18164857	20703892	6.28858e+07	36405983	52652122	1.0365e+08	1.18788e+08	1.1436e+08	140005432	133759481	132288770
922	D9PY08	D9PY08	D9PY08_METTM		hcgA	Hmd co-occurring protein HcgA	4953030	4276870	3629090	20104446	14911588	29748189	18059866	21011453	17557543	14635747	1.37564e+07	20330967	6554120	6055818	4401300
923	D9PY09	D9PY09	D9PY09_METTM		hcgB	Hmd co-occurring protein HcgB	25753512	2.9316e+07	2.32658e+07	60704714	5.5024e+07	6.18245e+07	6.00733e+07	4.69038e+07	62671080	6.09094e+07	57043648	52150415	4.79052e+07	4.37727e+07	4.75995e+07
924	D9PY11	D9PY11	D9PY11_METTM		MTBMA_c15300	Uncharacterized protein	3556340	6500790	7059920	17622973	1.75465e+07	19954243	20790050	19284704	2.18741e+07	21688266	21063611	25285273	34019443	20018936	18465223
925	D9PY12	D9PY12	D9PY12_METTM		hcgE	Hmd co-occurring protein HcgE	4256290	7.06109e+06	11817640	27419880	2.15775e+07	35450714	3.38469e+07	39427707	31788385	3.36832e+07	35355831	33067423	23709524	23470948	22894979
926	D9PY13	D9PY13	D9PY13_METTM		hcgD	UPF0254 protein MTBMA_c15320	17021480	20950952	11157852	14192436	20038665	29295250	18926710	20623515	17085964	18126800	17116039	15600810	11473470	12171554	12220492
927	D9PY14	D9PY14	D9PY14_METTM		MTBMA_c15330	Predicted ABC-type transport system, ATPase component	504924020	6.63498e+08	548024506	609467318	569739241	544032927	6.41603e+08	492122311	6.31008e+08	6.23044e+08	5.95554e+08	5.88955e+08	5.61299e+08	4.88818e+08	4.82131e+08
928	D9PY15	D9PY15	D9PY15_METTM		MTBMA_c15340	Predicted ABC-type transport system, permease component	821055776	917690375	8.76782e+08	688263552	7.59616e+08	8.10053e+08	7.58373e+08	7.60735e+08	8.04573e+08	692328851	6.97966e+08	732182637	7.5246e+08	5.92882e+08	5.29412e+08
929	D9PY16	D9PY16	D9PY16_METTM		MTBMA_c15350	PRC domain-containing protein	138706573	4.82369e+08	498294108	5.01844e+08	470038753	570860961	5.23842e+08	4.67914e+08	497482589	5.3621e+08	5.03775e+08	484544216	514953763	497678727	506165181
930	D9PY17	D9PY17	D9PY17_METTM		MTBMA_c15360	Predicted nucleotidyltransferase	2278500	2.62421e+06	912848	761323	648200	0	259675	192916	369462	457643	19642.7	0	0	0	0
931	D9PY18	D9PY18	D9PY18_METTM		MTBMA_c15370	Cobalt transport protein	16732630	19326453	148019667	48339695	52662818	24295834	53368082	64872525	21938895	44714526	50602481	57549806	5073848	4518748	3.05534e+06
932	D9PY34	D9PY34	D9PY34_METTM		MTBMA_c15530	Predicted Fe-S oxidoreductase	38767054	3.12212e+07	25756878	25106334	17179686	14625701	20342126	19039807	19262050	17943341	1.55073e+07	1.55845e+07	4760724	1.50564e+06	2384520
933	D9PY35	D9PY35	D9PY35_METTM		MTBMA_c15540	Elp3 domain-containing protein	3951150	4185535	84818718	5127977	32323430	4172681	4514691	4501320	4868840	4234400	2599614	3291690	11334596	10817285	10527252
934	D9PY36	D9PY36	D9PY36_METTM		MTBMA_c15550	UPF0251 protein MTBMA_c15550	4.20106e+08	576228377	485795594	239293670	225025559	414006299	90977969	1.00977e+08	9.58951e+07	9.61436e+07	1.18668e+08	1.80583e+08	30559001	23699885	23973716
935	D9PY38	D9PY38	D9PY38_METTM		mtrC2	Methyl coenzyme M reductase II, operon protein C	25336510	39077000	30358458	43777252	3.28436e+07	42569470	44543940	3.81546e+07	39646150	38618260	34940290	36661630	23633233	23466958	19734683
936	D9PY39	D9PY39	D9PY39_METTM		MTBMA_c15580	Uncharacterized protein	0	2114000	1718291	1997807	1403756	3425780	1211512	1039030	1563597	560022	375554	334876	0	77069.6	0
937	D9PY40	D9PY40	D9PY40_METTM		comB	2-phosphosulfolactate phosphatase	44084497	38047480	31644861	1.56284e+07	20065474	2.57242e+07	22974906	1.67353e+07	15462164	21742037	18235253	1.78727e+07	8169435	8440780	8074352
938	D9PY41	D9PY41	D9PY41_METTM		MTBMA_c15600	Uncharacterized protein	6282470	5306100	3940199	5989803	4258600	4621830	5683500	4326329	5617226	5239026	4636000	4902300	3254717	1725105	1853867
939	D9PY43	D9PY43	D9PY43_METTM		MTBMA_c15620	Predicted GTP-binding protein	0	194719	37063	3.88159e+06	0	0	4923248	469927	3.56145e+06	3422940	52492.1	3190507	0	0	0
940	D9PY44	D9PY44	D9PY44_METTM		MTBMA_c15630	Predicted ATPase	1089280	815984	752489	1615170	1485670	1390830	866952	899727	1746640	1075250	772022	767638	536370	816690	395486
941	D9PY45	D9PY45	D9PY45_METTM		MTBMA_c15640	Thiamine_BP domain-containing protein	1.76364e+06	192360652	133943828	423769384	297218567	2.43691e+08	388646100	288504126	418242818	479564399	451970843	375054451	884984816	678235559	718312527
942	D9PY46	D9PY46	D9PY46_METTM		MTBMA_c15650	Predicted pyridoxal phosphate-dependent enzyme	215926330	111223090	98348789	113504793	86062501	63958154	90175932	87408236	78838169	79493840	77038101	88843652	84538083	87861054	77929987
943	D9PY48	D9PY48	D9PY48_METTM		trm1	tRNA (guanine(26)-N(2))-dimethyltransferase	1292000	769024	1785036	1451170	175023	1122640	951823	780945	352141	689192	0	727791	0	0	0
944	D9PY49	D9PY49	D9PY49_METTM		MTBMA_c15680	Uncharacterized protein	0	0	0	1974802	1498533	1493027	2877723	2370158	2538068	2005762	1525771	2050367	332665	0	0
945	D9PY52	D9PY52	D9PY52_METTM		MTBMA_c15710	Predicted transcriptional regulator	24873723	23610806	17310446	16386306	17187774	21521359	15134589	13678769	15002432	13602239	13887837	12419074	4751169	7079745	6928503
946	D9PY53	D9PY53	D9PY53_METTM		MTBMA_c15720	Histone deacetylase-related protein	6221668	6146026	4746304	232996	2054310	2264013	1794158	1.61536e+06	2105549	1.81001e+06	1050784	1115429	3146.13	0	45530.6
947	D9PY54	D9PY54	D9PY54_METTM		MTBMA_c15730	Uncharacterized protein	20669216	6.58814e+07	5.82061e+07	5.76462e+07	57993812	72135981	75693568	60902236	7.03179e+07	7.43285e+07	6.84798e+07	66109432	6.67208e+07	63306709	6.56669e+07
948	D9PY55	D9PY55	D9PY55_METTM		mptA	GTP cyclohydrolase MptA	75015481	1.19696e+08	110832345	77015172	6.62104e+07	68681933	77325943	7.01929e+07	6.84858e+07	57320652	5.18927e+07	7.15838e+07	3.28047e+07	2.62637e+07	22179180
949	D9PY56	D9PY56	D9PY56_METTM		MTBMA_c15750	Uncharacterized protein	168057959	129023018	110352860	18243143	24501322	32508278	23024780	29822078	24327865	2.12686e+07	18270319	21555255	3880240	1987313	2371216
950	D9PY57	D9PY57	D9PY57_METTM		cofG	7,8-didemethyl-8-hydroxy-5-deazariboflavin synthase	30295490	47151417	3.91266e+07	21652823	2.25102e+07	2.87555e+07	22640282	1.99335e+07	25301438	2.21442e+07	2.25983e+07	2.37088e+07	12637057	1.19272e+07	8.91396e+06
951	D9PY60	D9PY60	D9PY60_METTM		purP	5-formaminoimidazole-4-carboxamide-1-(beta)-D-ribofuranosyl 5'-monophosphate synthetase	262648799	2.72884e+08	250484960	209852741	2.03778e+08	200284748	232890509	171285775	2.30768e+08	1.99432e+08	193152104	1.98866e+08	1.48541e+08	133607982	127976113
952	D9PY61	D9PY61	D9PY61_METTM		psmB	Proteasome subunit beta	82487105	177202489	127391038	105345900	94851937	86960595	107320510	80730819	116177393	70624762	83771978	106003290	32097472	19090481	14730569
953	D9PY62	D9PY62	D9PY62_METTM		MTBMA_c15810	Predicted metal-dependent RNase	20065624	15824960	17414088	46370833	24626853	24406431	5.82864e+07	35730868	4.40858e+07	37603109	26753714	5.94625e+07	7426290	16035908	8.46024e+06
954	D9PY63	D9PY63	D9PY63_METTM		purM	Phosphoribosylformylglycinamidine cyclo-ligase	37361972	31092544	30645020	17518504	21323985	20741207	18746102	17034079	15630589	12409926	15287546	16592085	9418711	8768611	9888056
955	D9PY64	D9PY64	D9PY64_METTM		comC	Sulfolactate dehydrogenase	1.32038e+08	1.60477e+08	1.60505e+08	114633222	1.16436e+08	1.59342e+08	1.26214e+08	1.19553e+08	1.29031e+08	101953676	1.06596e+08	115669827	90742467	7.04401e+07	6.61787e+07
956	D9PY65	D9PY65	D9PY65_METTM		comD	Sulfopyruvate decarboxylase, alpha subunit	44877916	36184726	31780545	29578273	26049620	35960329	30179060	25905560	28086627	25374713	23555019	28046792	16018695	16123174	12731559
957	D9PY66	D9PY66	D9PY66_METTM		comE	Sulfopyruvate decarboxylase, beta subunit	0	14991412	10536800	2561010	2945540	22376180	14060530	13057690	2395490	5272010	4738040	9456500	4029440	1982870	2171440
958	D9PY68	D9PY68	D9PY68_METTM		MTBMA_c15870	Predicted pseudomurein-binding protein	0	0	0	15156979	14389596	8967929	7581497	1.02508e+07	12448079	8602055	7803909	6265165	5.78285e+06	2934152	3772336
959	D9PY73	D9PY73	D9PY73_METTM		MTBMA_c15920	Uncharacterized protein	979244	1148360	667068	1339710	866078	989146	1446450	1144960	1163020	1533490	1454850	1337180	1520850	1658130	1597660
960	D9PY74	D9PY74	D9PY74_METTM		MTBMA_c15930	Tetratricopeptide repeat domain-containing protein	12721082	7.65315e+06	7.4342e+06	1.4432e+06	2651438	2201776	1.81499e+06	3701702	3058800	2964130	2.30617e+06	3137481	0	1604610	2044724
961	D9PY78	D9PY78	D9PY78_METTM		pyrK	Probable dihydroorotate dehydrogenase B (NAD(+)), electron transfer subunit	29587917	28711016	27711135	23637125	25988024	22764541	24657100	28009466	27495587	1.6138e+07	19363218	22300874	13470615	9681568	7.17669e+06
962	D9PY79	D9PY79	D9PY79_METTM		pyrD	Dihydroorotate dehydrogenase	6259086	10380886	10765210	9525473	10438647	9962646	9745570	9610810	9244843	3148341	6545968	9270750	1000510	859903	506326
963	D9PY80	D9PY80	D9PY80_METTM		nop56	Predicted ribosome biogenesis protein Nop56	8543020	6606552	5459075	6031565	5499471	7236776	7378201	4794584	5998837	6285553	4828877	5098709	2784946	2434959	2459259
964	D9PY82	D9PY82	D9PY82_METTM		coaBC	Coenzyme A biosynthesis bifunctional protein CoaBC	12204421	17752077	13835948	15587283	13564713	14768399	14678093	14469290	14438209	11460857	10629457	13337631	6534707	4567614	3521440
965	D9PY83	D9PY83	D9PY83_METTM		MTBMA_c16020	Transcription elongation factor NusA-like protein	72898680	76283840	77762020	58743851	53048326	70155413	82324748	44565496	56671908	64898497	49955360	44083646	24089336	25732637	29218234
966	D9PY84	D9PY84	D9PY84_METTM		MTBMA_c16030	Uncharacterized protein	1671180	2437800	554487	2468903	1072050	1265755	3053800	2642056	2565502	2499359	1229210	3712670	6458110	256132	0
967	D9PY85	D9PY85	D9PY85_METTM		MTBMA_c16040	Uncharacterized protein	40950301	91306397	67543066	129211702	1.15919e+08	117418226	1.56491e+08	1.29592e+08	1.29073e+08	1.71197e+08	1.67812e+08	151013021	2.48056e+08	2.2933e+08	2.48137e+08
968	D9PY86	D9PY86	D9PY86_METTM		pheA	Predicted prephenate dehydratase	5241581	7113641	7.42808e+06	700225	824080	3.67703e+06	2189300	4446013	2166867	1.09894e+06	1.68251e+06	1698789	0	323674	0
969	D9PY87	D9PY87	D9PY87_METTM		MTBMA_c16060	Predicted ATP-dependent DNA ligase	20538785	22302562	19214522	39068641	29494647	33058234	39553782	35523170	34934110	40695077	39841477	40450794	38576216	35341940	36885164
970	D9PY88	D9PY88	D9PY88_METTM		MTBMA_c16070	CBS domain-containing protein	32842081	2.32803e+07	24298486	87065454	51832289	4.05026e+07	83181936	72686513	68059785	66484856	6.1236e+07	87244667	12571707	1.52492e+07	13706491
971	D9PY89	D9PY89	D9PY89_METTM		MTBMA_c16080	CBS domain-containing protein	27732382	33366247	35451466	61391409	39543346	31556428	60688473	53552702	53521762	53722088	43906397	60917599	1.14561e+07	1.56097e+07	13230109
972	D9PY90	D9PY90	D9PY90_METTM		MTBMA_c16090	CBS domain-containing protein	291120747	6.14028e+08	520128982	7.45319e+08	560549175	614153279	8.07533e+08	571401601	714532907	7.88673e+08	693106126	737057500	495926094	4.73718e+08	4.64146e+08
973	D9PY91	D9PY91	D9PY91_METTM		MTBMA_c16100	CBS domain-containing protein	241427552	242283907	227486268	174513810	141463378	1.29046e+08	177772775	167353491	164434489	160159283	1.47933e+08	1.90994e+08	9.49816e+07	8.71414e+07	8.78602e+07
974	D9PY92	D9PY92	D9PY92_METTM		MTBMA_c16110	CBS domain-containing protein	833220314	658440813	6.18833e+08	347431072	373007745	383415717	380745408	364847358	363751091	333922349	313124320	319604543	220531630	2.0187e+08	217531290
975	D9PY95	D9PY95	D9PY95_METTM		MTBMA_c16140	Uncharacterized protein	2070150	1936480	1611710	2155060	1916920	1290500	1934880	1752730	982410	1710280	1443040	1730250	1023980	633533	591041
976	D9PY97	D9PY97	D9PY97_METTM		MTBMA_c16160	Uncharacterized protein	2.00573e+07	61322770	56434790	28346996	25854130	27424050	29573580	26784570	30445310	20912851	21160765	22895934	8936930	6719020	6140440
977	D9PY98	D9PY98	D9PY98_METTM	D9PY98;D9PY99	MTBMA_c16170	Predicted cell surface glycoprotein	41672566	23185534	25067682	12988262	4723962	10170582	5502930	1800096	1.03544e+07	10810646	9916108	10744322	6941998	11700522	6792442
978	D9PYA1	D9PYA1	D9PYA1_METTM		hom	Homoserine dehydrogenase	9251751	5995740	4517077	25501648	16638476	9905759	23377279	20431546	20678880	18817566	16023598	22894734	4172730	6412054	5022568
979	D9PYA2	D9PYA2	D9PYA2_METTM		MTBMA_c16210	Cas_Cas4 domain-containing protein	0	0	0	224189	80721.7	0	1305705	773080	300527	663249	1110482	976295	0	0	0
980	D9PYA3	D9PYA3	D9PYA3_METTM		MTBMA_c16220	Uncharacterized protein	3.46802e+09	3.88376e+09	2.88393e+09	4963758107	4031432503	3046603621	4317652663	4186797455	3.98898e+09	4771382867	4618338278	4061541099	6852875368	6.22634e+09	6137760942
981	D9PYA4	D9PYA4	D9PYA4_METTM		ehbQ	Energy-converting hydrogenase B, subunit Q	7843508	9740859	9690001	0	0	0	0	491697	0	0	0	0	0	0	0
982	D9PYA5	D9PYA5	D9PYA5_METTM		ehbP	Energy-converting hydrogenase B, subunit P	18356494	11869409	3175521	17560060	14588340	13891140	15745320	9300250	16094700	12390548	9937340	7050418	12120340	10175940	6985520
983	D9PYA6	D9PYA6	D9PYA6_METTM		ehbO	Energy-converting hydrogenase B, subunit O	4872120	2348007	680875	8167960	4429990	3112838	5804890	8450390	5917590	6241370	3402960	3036400	2612660	2680460	1910285
984	D9PYA7	D9PYA7	D9PYA7_METTM		ehbN	Energy-converting hydrogenase B, subunit N	3.34377e+07	47312276	52170918	57700742	36628553	43330498	55557444	48751010	49998113	38498079	39548188	44450700	19843925	16359438	18369935
985	D9PYA8	D9PYA8	D9PYA8_METTM		ehbM	Energy-converting hydrogenase B, subunit M	56872670	44833716	44390154	1.88697e+07	17769470	18837890	15757528	15542670	15428310	10817566	9134852	9694638	7179600	4304571	4585441
986	D9PYA9	D9PYA9	D9PYA9_METTM		ehbL	Energy-converting hydrogenase B, subunit L	136037090	135180804	115514570	106327309	111942052	108239941	114120749	103546171	100925949	96198356	85131252	82870074	86332288	87183185	86972684
987	D9PYB0	D9PYB0	D9PYB0_METTM		ehbK	Energy-converting hydrogenase B, subunit K	17941809	6.77293e+07	59262351	45942762	4.60985e+07	47664327	40383896	4.66868e+07	4.29268e+07	3.92259e+07	3.6999e+07	34249086	4.27562e+07	3.74208e+07	36794352
988	D9PYC0	D9PYC0	D9PYC0_METTM		ehbA	Energy-converting hydrogenase B, subunit A	9384010	23687960	21861350	25226210	20719674	21892480	23854040	21771923	23341830	19514520	18280840	20206668	13737695	13219188	12422588
989	D9PYC2	D9PYC2	D9PYC2_METTM		MTBMA_c16410	Predicted deacylase	1583171	1544191	268930	1022500	928195	764233	624919	530380	0	498116	0	0	338148	0	0
990	D9PYC3	D9PYC3	D9PYC3_METTM		argG	Argininosuccinate synthase	35235700	46637130	39685616	3.52044e+07	30074594	38243361	3.84623e+07	35644158	31510275	25507167	25306971	2.81929e+07	12718618	11708623	12374036
991	D9PYC5	D9PYC5	D9PYC5_METTM		nnrD	Bifunctional NAD(P)H-hydrate repair enzyme	24115122	18175804	17176818	2.32066e+07	19008032	18737254	22666851	23764830	19884150	18020204	17651690	21516383	14104061	13332047	11907820
992	D9PYC6	D9PYC6	D9PYC6_METTM		MTBMA_c16450	Predicted transporter protein	3425675	1152258	381771	5782835	3193989	2718475	4.42122e+06	5.12541e+06	5169328	4.51975e+06	2931429	4540442	0	554963	270699
993	D9PYC7	D9PYC7	D9PYC7_METTM		ftr	Formylmethanofuran--tetrahydromethanopterin formyltransferase	312668694	229367243	212519174	180638045	163451013	183916433	179545233	209049707	192662527	153501813	150067591	161732105	1.01023e+08	82378912	78298468
994	D9PYC8	D9PYC8	D9PYC8_METTM		MTBMA_c16470	Predicted signal transduction histidine kinase	19938750	29807945	26237610	28047578	21972574	1.91178e+07	28505346	25803894	28641076	23703319	19536386	2.32546e+07	7294117	5065223	5313135
995	D9PYD0	D9PYD0	D9PYD0_METTM		MTBMA_c16490	Phosphoesterase	33027490	80356645	70987472	74737073	7.61919e+07	74100839	86467392	84132223	82047170	87975361	8.37369e+07	83930770	100575068	77381464	79782849
996	D9PYD1	D9PYD1	D9PYD1_METTM		MTBMA_c16500	TRAM domain-containing protein	107817088	110316130	82477015	99837669	107799462	8237162770	1.98509e+08	122577594	1.12267e+08	82754672	75794245	62429884	15799758	9809447	8156806
997	D9PYD3	D9PYD3	D9PYD3_METTM		trkA	Predicted potassium uptake protein TrkA	24421222	44658141	3.98197e+07	2.9055e+07	16420749	2.13511e+07	15903390	1.43312e+07	1.57108e+07	10922279	13043085	12018820	8371310	6598288	6783630
998	D9PYD5	D9PYD5	D9PYD5_METTM		MTBMA_c16545	Predicted Zn-dependent hydrolase	1.31793e+07	34725801	25069765	16769350	24774001	40988876	2.08553e+07	1.61078e+07	20344542	16858640	15502816	1.83498e+07	15397211	1.11077e+07	7592088
999	D9PYD6	D9PYD6	D9PYD6_METTM		hjc	Holliday junction resolvase Hjc	1345050	1068195	1279833	850384	843181	659237	880573	597908	1913401	1139929	1084749	1089554	324933	348642	361523
1000	D9PYD8	D9PYD8	D9PYD8_METTM		MTBMA_c16630	Uncharacterized protein	7090790	5000530	4301939	7977010	8057390	9966370	8593340	9982150	8346620	9999110	8697170	8741147	12712210	9868570	10853280
1001	D9PYD9	D9PYD9	D9PYD9_METTM		MTBMA_c16640	BioB-related protein	918405	246251	1009419	570525	3118388	5548832	3381047	2891701	768864	4871548	477114	3691202	2147560	1.85038e+06	1382295
1002	D9PYE0	D9PYE0	D9PYE0_METTM		gatB	Aspartyl/glutamyl-tRNA(Asn/Gln) amidotransferase subunit B	11707480	5024104	4301361	5393109	4822893	6388589	7618166	3205056	3716646	3429420	863731	3740284	950886	264062	1304881
1003	D9PYE2	D9PYE2	D9PYE2_METTM		MTBMA_c16670	CBS domain containing protein	6127651	21908436	1.48228e+07	23393945	2.13966e+07	3.00681e+07	29282872	26066645	2.78999e+07	2.48962e+07	23269121	21938000	8168984	6390406	16490343
1004	D9PYE3	D9PYE3	D9PYE3_METTM		hisE	Phosphoribosyl-ATP pyrophosphatase	53424142	110512296	93958941	54565000	66243110	79000680	66613840	67546610	7.36368e+07	67936720	58338860	70852130	5.90499e+07	42135601	19866266
1005	D9PYE5	D9PYE5	D9PYE5_METTM		MTBMA_c16700	Predicted transcriptional regulator	10500340	10717040	7684160	10273630	8877453	7901034	10367770	9873247	8395860	11210260	10798110	8056070	18568630	21258640	21717220
1006	D9PYE6	D9PYE6	D9PYE6_METTM		purE1	Predicted phosphoribosylaminoimidazole carboxylase	10642461	14441766	16686142	9359092	10992515	7471160	10513608	9417691	13151771	10947470	12746687	11971900	6433741	6290810	7445658
1007	D9PYE7	D9PYE7	D9PYE7_METTM		hypF	Carbamoyltransferase	2123520	2129270	2866950	3744640	3952410	4560200	3813400	2275475	3467860	3071550	3281670	3337360	2729020	1856130	672791
1008	D9PYE9	D9PYE9	D9PYE9_METTM		grpE	Protein GrpE	4323510	16384200	12478640	4684860	6764060	7873924	8814990	8154368	8875390	7.5204e+06	6662550	9682570	5095850	4.72348e+06	3216190
1009	D9PYF0	D9PYF0	D9PYF0_METTM		dnaK	Chaperone protein DnaK	388605893	312074344	3.17897e+08	191193306	179539968	2.6252e+08	245675521	252466782	235169021	1.91949e+08	1.90241e+08	2.42209e+08	109774820	94865251	80428441
1010	D9PYF1	D9PYF1	D9PYF1_METTM		dnaJ	Chaperone protein DnaJ	2722350	4912165	4.24045e+06	8296286	5.32706e+06	5.92585e+06	10514889	3301637	7858144	8867971	6.20239e+06	6.24267e+06	2550544	2.29609e+06	2.2273e+06
1011	D9PYF3	D9PYF3	D9PYF3_METTM		MTBMA_c16800	Uncharacterized protein	149496754	3.00646e+08	2.55858e+08	3.62585e+08	324509982	2.38871e+08	4.09409e+08	4.02235e+08	412305289	428501208	3.92594e+08	413856147	3.97058e+08	3.18196e+08	322567491
1012	D9PYF4	D9PYF4	D9PYF4_METTM		MTBMA_c16810	Uncharacterized protein	153668109	1.20462e+08	111385945	236280497	2.13514e+08	189859521	232855446	220655649	2.06705e+08	2.50677e+08	239907887	216506662	303708027	344542497	3.59245e+08
1013	D9PYF5	D9PYF5	D9PYF5_METTM		map	Methionine aminopeptidase	1.72493e+07	35182630	30277128	22644299	2.27088e+07	2.85099e+07	2.92977e+07	2.55821e+07	27138829	25230707	2.28777e+07	23770877	1.27551e+07	14808170	10522028
1014	D9PYF6	D9PYF6	D9PYF6_METTM		frhB	F420-reducing hydrogenase, subunit beta	853694973	1.0436e+09	9.61578e+08	1.52763e+08	118605446	1.78319e+08	3.91021e+07	5.3834e+07	5.35106e+07	16973825	18664106	19626712	7194838	6856120	6840675
1015	D9PYF7	D9PYF7	D9PYF7_METTM		frhG	F420-reducing hydrogenase, subunit gamma	2025846725	1.0907e+09	8.21835e+08	1.24996e+08	95776920	1.53106e+08	25439030	41545518	4.42854e+07	8416070	10847220	7517550	2703660	2130280	2191610
1016	D9PYF8	D9PYF8	D9PYF8_METTM		frhD	F420-reducing hydrogenase, subunit delta	108630054	66708736	4.59613e+07	7348775	6.43302e+06	15242311	3729972	6169576	4618369	2556150	1269310	2228780	2731260	0	0
1017	D9PYF9	D9PYF9	D9PYF9_METTM		frhA	F420-reducing hydrogenase, subunit alpha	4451839507	7240592691	6757274681	614791040	445150976	808302310	18031446	31732102	39430570	3434530	2628601	4325887	2045450	1002097	1676196
1018	D9PYG0	D9PYG0	D9PYG0_METTM		MTBMA_c16870	PepSY domain-containing protein	0	22683870	23795860	51324930	50898590	41675470	36053490	43780730	43800550	27661910	29299480	27894210	33559810	24209990	26823610
1019	D9PYG1	D9PYG1	D9PYG1_METTM		MTBMA_c16880	Uncharacterized protein	55516970	94254920	79176020	83278670	70574097	71820433	70622763	63368136	69167739	54465325	52564416	52727978	45733011	50837360	47955748
1020	D9PYG3	D9PYG3	D9PYG3_METTM		MTBMA_c16920	Uncharacterized protein	126564014	103981911	97285351	49502765	52714715	42281510	62403596	61542663	70777909	42811473	44516154	58010301	2.49519e+07	17204608	1.58527e+07
1021	D9PYG4	D9PYG4	D9PYG4_METTM		nop10	Ribosome biogenesis protein Nop10	1768500	15942700	28425800	15108300	27175400	38523900	25495400	33622500	26827700	31888100	31925500	26136000	41559200	38719000	40552300
1022	D9PYG5	D9PYG5	D9PYG5_METTM		eif2a	Translation initiation factor 2 subunit alpha	51956644	47895302	40720518	44635245	40732421	50301224	38435000	26526670	31394892	39506517	2.87316e+07	40888575	23251915	24543450	1.42639e+07
1023	D9PYG6	D9PYG6	D9PYG6_METTM		rps27e	30S ribosomal protein S27e	2.83191e+08	2.00935e+08	1.8358e+08	1.41478e+08	129296459	257203449	1.30076e+08	129842188	1.1796e+08	120225810	111338689	104180354	98781896	98001430	107921815
1024	D9PYG7	D9PYG7	D9PYG7_METTM		rpl44e	50S ribosomal protein L44e	3460410	1.95098e+08	1.61118e+08	1.68196e+08	1.59212e+08	1.76208e+08	1.58986e+08	1.20041e+08	1.64484e+08	1.416e+08	133343271	1.31926e+08	1.33235e+08	9.43366e+07	92652182
1025	D9PYG8	D9PYG8	D9PYG8_METTM		MTBMA_c16970	Uncharacterized protein	15275750	58358796	44426172	47124882	47085349	43953361	40298412	39807909	45082989	42791781	52082201	34060883	28353826	28664253	25364009
1026	D9PYG9	D9PYG9	D9PYG9_METTM		pcn	DNA polymerase sliding clamp	130815211	85880607	9.7672e+07	72678408	72638250	82550564	86149219	81205012	7.92752e+07	71678114	70655719	78744681	5.41978e+07	55354823	53617485
1027	D9PYH1	D9PYH1	D9PYH1_METTM		rpoM	Transcription elongation factor IIS/RNA polymerase subunit homolog	45639442	60691963	52717357	45209885	46217647	7.9319e+07	56498859	61105063	4.62092e+07	59660589	48270154	4.59255e+07	57463416	49243004	5.1999e+07
1028	D9PYH3	D9PYH3	D9PYH3_METTM		MTBMA_c17020	UPF0215 protein MTBMA_c17020	6476863	8664170	7366168	9372888	8435940	8066570	11406799	7203089	10622431	12177499	1.07716e+07	10396295	6141280	7316863	6580388
1029	D9PYH4	D9PYH4	D9PYH4_METTM		rpoL	DNA-directed RNA polymerase	29157510	35567410	33907520	18156610	18205800	21716980	21294330	15619961	20520590	15690672	14015864	18188110	3834221	4.56122e+06	4347180
1030	D9PYH5	D9PYH5	D9PYH5_METTM		csl4	Exosome complex component Csl4	5723980	10306030	8947120	23908970	18697920	22189830	24957940	20223810	21047240	20494260	16483250	23770650	5829244	6077629	4534975
1031	D9PYH8	D9PYH8	D9PYH8_METTM		srp54	Signal recognition particle 54 kDa protein	8322767	9591025	10172859	23602647	15092500	15358241	24164369	20341720	21048941	20992071	18210263	21492843	4842909	2.1417e+06	2496359
1032	D9PYH9	D9PYH9	PUS10_METTM		pus10	tRNA pseudouridine synthase Pus10	8386547	10581525	10007784	10703703	11970467	9225101	7232980	7184876	8957118	8770396	7058617	9482310	5855570	3851840	5151732
1033	D9PYI0	D9PYI0	D9PYI0_METTM		rpl21e	50S ribosomal protein L21e	180394635	375005600	318963540	364451610	3.02367e+08	423229634	3.54749e+08	184701025	3.20748e+08	2.93936e+08	2.58869e+08	2.40997e+08	206491168	115110365	105683842
1034	D9PYI1	D9PYI1	D9PYI1_METTM		MTBMA_c17100	Predicted DNA-directed RNA polymerase, subunit F	313302353	216957569	173943085	247216890	229915587	296865086	242676517	2.09481e+08	2.21938e+08	223146903	203648975	204224419	222202219	213198826	207854467
1035	D9PYI2	D9PYI2	D9PYI2_METTM		MTBMA_c17110	Predicted RNA-binding protein	82132424	78652486	60366832	138919043	116179452	122705887	139139017	89039000	134321743	147637579	127404975	1.16395e+08	95031026	113567554	127736311
1036	D9PYI4	D9PYI4	D9PYI4_METTM		MTBMA_c17130	Uncharacterized protein	0	5292240	4714956	5948470	3202746	3765111	6258950	7334940	6371320	8595780	5958251	9462810	7321199	4390204	3931740
1037	D9PYI6	D9PYI6	D9PYI6_METTM		MTBMA_c17150	Predicted methyltransferase	11211913	7466606	7616574	6948569	5472666	6050365	6.84831e+06	6255526	4.90959e+06	3910964	3939596	5168658	0	0	0
1038	D9PYI7	D9PYI7	D9PYI7_METTM		dapF	Diaminopimelate epimerase	135573694	97000320	9.4118e+07	41068307	51719752	58967960	38588500	45401024	43099539	2.40786e+07	2.18206e+07	25945247	12940538	8663255	7125723
1039	D9PYI8	D9PYI8	D9PYI8_METTM		lysA	Diaminopimelate decarboxylase	20669992	5.52506e+07	16059377	42230387	39465235	64629413	42000434	38667607	34974302	35673610	3.52532e+07	35770428	23302876	24435706	23064016
1040	D9PYJ0	D9PYJ0	D9PYJ0_METTM		argD	Acetylornithine aminotransferase	141254882	182676894	168014652	1.05409e+08	103378366	128742702	1.21485e+08	101407355	9.70345e+07	9.21676e+07	8.83693e+07	98232474	46961203	35897561	3.52058e+07
1041	D9PYJ1	D9PYJ1	D9PYJ1_METTM		MTBMA_c17200	Peptidylprolyl isomerase	369655560	2.73802e+08	2.31279e+08	2.08509e+08	1.97017e+08	2.55124e+08	2.33541e+08	2.00986e+08	1.99575e+08	2.03094e+08	189333347	1.76729e+08	75587401	70482264	70011519
1042	D9PYJ2	D9PYJ2	D9PYJ2_METTM		MTBMA_c17210	Predicted signal transduction protein	2047850	1768500	1482930	1550470	1646400	6229290	2134210	2468420	2301730	1453080	1109090	1669080	0	0	0
1043	D9PYJ4	D9PYJ4	D9PYJ4_METTM		MTBMA_c17230	3-methyladenine DNA glycosylase/8-oxoguanine DNA glycosylase	3514370	3930651	3333739	2774773	3175505	3446128	3220890	2518840	2685992	2642841	2257189	2984263	2845080	1992060	2575640
1044	D9PYJ5	D9PYJ5	D9PYJ5_METTM		hisF	Imidazole glycerol phosphate synthase subunit HisF	1.35791e+08	101015223	98844525	53636731	66651669	75065240	78483804	78399458	70692030	7.06052e+07	70438130	65410984	4.78461e+07	42489885	39140420
1045	D9PYK0	D9PYK0	D9PYK0_METTM		MTBMA_c17300	Peptidase C39 domain-containing protein	3913830	3626950	3326182	2.92713e+07	25079472	18003622	43982294	30971068	35957896	62709930	52376064	45083260	38396162	37104529	42489888
1046	D9PYK1	D9PYK1	D9PYK1_METTM	D9PYK1;D9PYF2	MTBMA_c17310	Uncharacterized protein	2031520	1212720	2385920	85771482	76281956	71504988	174648446	154563546	119034762	201703330	1.65964e+08	2.04841e+08	77516364	4.76808e+07	3.7834e+07
1047	D9PYK6	D9PYK6	D9PYK6_METTM		MTBMA_c17360	FwdE-related protein	129222208	77602546	6.01637e+07	3.55321e+07	3.65933e+07	4.1366e+07	4.39342e+07	3.38121e+07	3.95484e+07	3.33116e+07	3.22545e+07	4.48696e+07	1.70297e+07	1.60046e+07	1.57915e+07
1048	D9PYK7	D9PYK7	D9PYK7_METTM		MTBMA_c17370	Predicted ATP-dependent helicase	0	0	130582	803765	437080	958153	1039689	977288	547118	730608	759572	821889	386942	223428	243851
1049	D9PYK8	D9PYK8	D9PYK8_METTM		cbiL	Precorrin-2 C(20)-methyltransferase	34814180	39386367	40292592	35412422	26488844	17187504	33094619	34429181	32753772	24312769	26818746	30749046	7009296	7.60232e+06	5996240
1050	D9PYL1	D9PYL1	D9PYL1_METTM		fprB	Rubrerythrin	22985076620	21818585207	6.2338e+09	7261212310	3234508305	7.51965e+09	3240030012	3409536605	3.74377e+09	3532066971	3036618294	10371251531	4169986432	2861272553	6.30848e+09
1051	D9PYL2	D9PYL2	D9PYL2_METTM		fprC	Rubredoxin-related protein	710367179	549180123	439476792	402811436	320532923	317824301	423922266	313482346	503192411	401525640	364228672	368591980	279910036	244301131	2.54519e+08
1052	D9PYL3	D9PYL3	D9PYL3_METTM		MTBMA_c17430	Uncharacterized protein	5847880	6145617	10013910	8593941	7084146	7589117	1939559	6198580	9454955	5733610	2945418	6329664	3.61161e+06	4313300	2.61052e+06
1053	D9PYL4	D9PYL4	D9PYL4_METTM		MTBMA_c17440	Predicted dehydrogenase	13746099	1.01067e+07	10131492	14708852	9573396	11185521	13677548	11022980	11976606	10153440	9991305	8848250	3470561	5342055	3702052
1054	D9PYL5	D9PYL5	D9PYL5_METTM		MTBMA_c17450	Predicted phosphatase	31475578	38282770	27563146	22354510	20380392	39092490	24247830	18629165	20398142	20326720	17147366	14473455	6923077	5190045	6278702
1055	D9PYL6	D9PYL6	D9PYL6_METTM		MTBMA_c17460	Uncharacterized protein	29174204	18154660	1.43576e+07	26856159	23146883	2.59011e+07	26858810	19885725	2.78373e+07	24700755	26088582	16886634	26285498	18912326	1085289
1056	D9PYL9	D9PYL9	D9PYL9_METTM		MTBMA_c17490	4Fe-4S domain-containing protein	9698240	12513479	9023080	5135526	5.20638e+06	3533236	5828250	5.22716e+06	5812220	4770400	4657750	2055110	1970560	1914820	2555850
1057	D9PYM4	D9PYM4	D9PYM4_METTM		MTBMA_c17540	Uncharacterized protein	123176	3840825	2920966	2970561	2863555	3976391	3174808	2976772	2476399	4372439	3843017	2810755	4338226	3929847	4458466
1058	D9PYM6	D9PYM6	D9PYM6_METTM		moeA2	Molybdenum cofactor biosynthesis protein	16516981	38339471	33881644	16884228	17719586	3.07811e+07	2.40401e+07	21061925	2.10993e+07	1.66932e+07	16843302	18706384	9178070	1.00044e+07	8860473
1059	D9PYM7	D9PYM7	D9PYM7_METTM		MTBMA_c17570	Predicted ABC transporter, ATPase component	5510750	8261510	8856281	13049640	9077100	10038590	16034550	9998560	12695620	11667420	10632200	11541960	3252356	3311310	2999407
1060	D9PYN4	D9PYN4	D9PYN4_METTM		MTBMA_c17640	UPF0127 protein MTBMA_c17640	7039050	7965590	8208690	15212229	13658905	14090279	15846683	11822634	13769579	14712470	14969375	12739765	8685161	9584692	9375118
1061	D9PYN5	D9PYN5	D9PYN5_METTM		MTBMA_c17650	Uncharacterized protein	111910475	80038867	6.09096e+07	40161762	37451040	38090089	4.62934e+07	45721230	4.73812e+07	48223781	35855107	37399262	42719888	26219380	20727522
1062	D9PYN6	D9PYN6	D9PYN6_METTM		MTBMA_c17660	Uncharacterized protein	944270	340508	360876	280426	230473	369423	281287	296187	123642	220965	173700	276766	100898	0	0
1063	D9PYP0	D9PYP0	D9PYP0_METTM		radA	DNA repair and recombination protein RadA	39338250	39911094	38819779	68444933	58221826	63108210	153538855	84368408	8.63148e+07	182594572	154810978	180660825	5.58623e+07	57227133	58761261
1064	D9PYP1	D9PYP1	D9PYP1_METTM		MTBMA_c17710	Predicted replication factor A	56016526	1.10718e+08	1.05215e+08	204444541	152644015	155515208	582774192	278440335	282163598	612305418	492118464	601425361	1.17569e+08	1.06566e+08	103755265
1065	D9PYP2	D9PYP2	D9PYP2_METTM		leuC	3-isopropylmalate dehydratase large subunit	45183134	87489863	80066196	75087901	75168534	96801185	8.29665e+07	7.61297e+07	70493437	5.7905e+07	5.95549e+07	6.39486e+07	51740700	50556797	4.67323e+07
1066	D9PYP3	D9PYP3	D9PYP3_METTM		leuD2	3-isopropylmalate dehydratase small subunit	254115007	1.95956e+08	1.54318e+08	141473051	138143729	1.79347e+08	1.44781e+08	1.41869e+08	137838679	1.28022e+08	1.22642e+08	1.22445e+08	115457494	1.10623e+08	114979774
1067	D9PYP4	D9PYP4	D9PYP4_METTM	D9PVI4;D9PYP4	leuB	Predicted 3-isopropylmalate dehydrogenase	23375597	2.06145e+07	19356644	6373390	6703309	10160120	8218087	9.20482e+06	2.33803e+06	6280679	5736223	7039796	4121411	3871590	4151998
1068	D9PYP5	D9PYP5	D9PYP5_METTM		iscS	Cystein desulfurase	147013670	130436709	133976154	59752994	67762789	87986235	74942481	7.67865e+07	67374540	61195938	54674686	65383392	39692347	30568933	2.60276e+07
1069	D9PYP6	D9PYP6	D9PYP6_METTM		ribH	6,7-dimethyl-8-ribityllumazine synthase	549936436	392241152	324173434	289011687	271399009	312719153	267463250	252676684	299361663	191047569	211303578	252549166	187326934	128618184	100319374
1070	D9PYP7	D9PYP7	D9PYP7_METTM		MTBMA_c17770	Predicted DNA-binding protein	40471505	25700501	21979703	24172215	15990507	16781373	23019182	19758428	23165345	19388980	18270780	21951899	6693040	4912800	4513531
1071	D9PYP9	D9PYP9	D9PYP9_METTM		purE2	N5-carboxyaminoimidazole ribonucleotide mutase	2579348	2196023	0	2483304	386233	2490707	565258	2808497	385063	2505229	2082880	3198733	0	0	0
1072	D9PYQ0	D9PYQ0	D9PYQ0_METTM		MTBMA_c17800	UbiD-related decarboxylase	114988573	77115064	69771832	72205019	62597373	90415522	79037774	64485697	70106185	66419114	63285594	71784386	43130538	38446035	35229247
1073	D9PYQ1	D9PYQ1	D9PYQ1_METTM		MTBMA_c17810	Predicted glycyl radical-activating enzyme	5122165	4761275	4749751	2038177	2919762	1906174	2148330	3303280	3295030	3.51725e+06	2704850	1965342	1484900	194193	3210450
1074	D9PYQ3	D9PYQ3	D9PYQ3_METTM		cbiX	Sirohydrochlorin cobaltochelatase	192687503	1.72007e+08	130224222	154529666	123532171	176894342	184644750	130809589	155172484	134858582	116007824	120584007	113827064	1.08653e+08	94427284
1075	D9PYQ4	D9PYQ4	D9PYQ4_METTM		MTBMA_c17840	Predicted nucleic acid-binding protein	149297387	152914761	155010314	190684444	190891956	301872790	256843016	264970850	211629225	207319590	193843601	219489338	257140359	239016740	252906330
1076	D9PYQ5	D9PYQ5	D9PYQ5_METTM		MTBMA_c17850	Uncharacterized protein	0	0	0	0	183749	0	937521	263618	374207	861332	811857	1200070	276693	44022	131913
1077	D9PYQ9	D9PYQ9	D9PYQ9_METTM		MTBMA_c17890	RCK C-terminal domain-containing protein	7127640	7414621	9903592	1792974	3272767	3419915	3116979	4685346	3.47175e+06	2326489	2877362	3.99158e+06	1836811	1648534	1382206
1078	D9PYR0	D9PYR0	D9PYR0_METTM		cbiH	Precorrin-3B C17 methylase	24404330	17209182	12729812	12285254	12529453	16648112	15327105	9785060	13181118	12343971	10958156	11041070	10199315	8401100	7361411
1079	D9PYR1	D9PYR1	D9PYR1_METTM		MTBMA_c17910	Uncharacterized protein	12750590	6108176	7114662	9548220	8401970	11907550	10155920	10345290	8033890	8554650	9306160	9655880	9066650	4594520	5220363
1080	D9PYR2	D9PYR2	D9PYR2_METTM		polB	DNA polymerase II small subunit	626782	3899509	4877329	6951319	6199822	6493684	7427727	6230266	7753828	8843801	6761431	5929472	4311150	315076	460323
1081	D9PYR3	D9PYR3	D9PYR3_METTM		MTBMA_c17930	L-fuculose phosphate aldolase	13747263	12566150	10101390	13618920	11891420	14322230	12501150	12307600	12080690	9245970	9293650	9356190	4549258	3527051	2688375
1082	D9PYR4	D9PYR4	D9PYR4_METTM		MTBMA_c17940	UPF0147 protein MTBMA_c17940	882773200	1166985005	7.30094e+08	1207944800	872474476	928265080	9.42383e+08	761505300	815382256	896850730	808083898	702911154	1.0004e+09	820048510	1026172536
1083	D9PYR7	D9PYR7	D9PYR7_METTM		MTBMA_c17970	Uncharacterized protein	22588010	16083755	1.32004e+07	10763725	10445063	13614957	10673807	8.11668e+06	9504355	9297939	8746616	5947386	3757803	3458634	3.91156e+06
1084	D9PYR8	D9PYR8	D9PYR8_METTM		cdc61	ORC1-type DNA replication protein	3878173	3858297	1300221	7712114	5794662	4.14284e+06	7800789	5785759	6974382	4.68556e+06	3559162	5256506	1321985	329039	527283
1085	D9PYR9	D9PYR9	D9PYR9_METTM		pyrB	Aspartate carbamoyltransferase	10372960	5668460	2633380	10185951	7593651	4.90481e+06	9417326	7303180	7415748	2844970	6.33027e+06	6.5706e+06	1224466	5084183	5481310
1086	D9PYS0	D9PYS0	D9PYS0_METTM		MTBMA_c00030	Predicted methyltransferase	9214320	6524860	6264505	8428870	7862218	14016220	9778403	9642230	7954841	8591104	8334680	7871012	0	2339550	3077082
1087	D9PYS1	D9PYS1	D9PYS1_METTM		MTBMA_c00040	Predicted helicase	1730003	15242270	6829097	22848167	24691516	2.28361e+07	35097334	2.17781e+07	27134829	32985140	30098071	25412522	21803591	23150217	25357440
1088	D9PYS3	D9PYS3	D9PYS3_METTM		MTBMA_c00060	Peroxiredoxin-related protein	0	0	0	319143	373893	0	727396	724272	513394	278281	498046	239431	0	74941.3	0
1089	D9PYS4	D9PYS4	D9PYS4_METTM		MTBMA_c00070	Uncharacterized protein	6046923	13911931	11379928	4790270	4874877	3968791	9189465	7033310	8092968	3993961	3275411	5674887	1148497	656397	719929
1090	D9PYS6	D9PYS6	D9PYS6_METTM		MTBMA_c00090	AcnX domain-containing protein	55587937	61882830	41025004	4.04584e+07	3.95574e+07	67152233	38494310	38040656	38731531	3.94987e+07	5.46262e+07	44072847	52965176	38501214	3.37558e+07
1091	D9PYS7	D9PYS7	D9PYS7_METTM		MTBMA_c00100	Predicted single-stranded-DNA-specific exonuclease	725434	11657674	13003529	11746647	10062651	14983000	11256018	14195219	12231660	9350530	10041080	15384610	5223170	6739927	4544125
1092	D9PYS8	D9PYS8	D9PYS8_METTM		rps15	30S ribosomal protein S15	72215405	9.4938e+07	79643365	120386253	1.04248e+08	183026876	1.21125e+08	96387069	1.12478e+08	106038096	9.85667e+07	8.97856e+07	58057971	68753103	81882816
1093	D9PYS9	D9PYS9	IXTPA_METTM		MTBMA_c00120	dITP/XTP pyrophosphatase	87670809	102277159	91502038	72656547	68416713	86312930	81344189	62360782	77390617	62031847	61263051	60396758	32038230	31599900	31783359
1094	D9PYT0	D9PYT0	D9PYT0_METTM		MTBMA_c00130	Probable bifunctional tRNA threonylcarbamoyladenosine biosynthesis protein	4690970	24917697	24082081	51313657	36862544	31773712	53841471	51960265	49937328	50166078	40212600	51935363	14724140	14394908	12207940
1095	D9PYT1	D9PYT1	D9PYT1_METTM		MTBMA_c00140	UPF0284 protein MTBMA_c00140	52331472	3.8756e+07	38076922	28058229	30882001	40421273	29436466	28588689	27155637	1.98476e+07	18128280	23443768	12050566	10921907	9798537
1096	D9PYT4	D9PYT4	D9PYT4_METTM		ilvE	Branched-chain-amino-acid aminotransferase	121141399	115438121	108271030	80628800	82907380	136198200	101877625	99217652	87968190	80594010	78863021	84114014	59073535	51816110	47029261
1097	D9PYT6	D9PYT6	D9PYT6_METTM		MTBMA_c00210	Mrr_cat domain-containing protein	708462	710100	744849	1207410	486117	483713	521119	1068720	617472	733350	866608	882396	232389	106027	0
1098	D9PYT7	D9PYT7	D9PYT7_METTM		surE	5'-nucleotidase SurE	1899707	5598782	2276441	8748311	8442958	11258903	10452263	6078565	11024784	11026987	9477880	8909005	5974156	5635602	6559131
1099	D9PYU2	D9PYU2	D9PYU2_METTM		MTBMA_c00270	Predicted small nuclear ribonucleoprotein	4980890	4862310	4305960	3048020	2839440	5914430	3952460	2240697	2420532	2177978	1805200	1948339	506728	571812	689717
1100	D9PYU3	D9PYU3	D9PYU3_METTM		MTBMA_c00280	UPF0285 protein MTBMA_c00280	41192100	53550163	5.63332e+07	3.60923e+07	3.42667e+07	46309146	33526180	3.78664e+07	37905080	3.38674e+07	33396812	3.49831e+07	1.7048e+07	21001246	1.87954e+07
1101	D9PYU4	D9PYU4	D9PYU4_METTM		ilvC	Ketol-acid reductoisomerase (NADP(+))	373395957	5.15176e+08	4.80572e+08	3.73348e+08	3.65382e+08	4.666e+08	455042740	3.85422e+08	3.95719e+08	379503957	311541122	3.62778e+08	2.18338e+08	1.97289e+08	1.90694e+08
1102	D9PYU5	D9PYU5	D9PYU5_METTM		ilvH	Acetolactate synthase, small subunit	3371380	4.72515e+06	4.84302e+06	4062426	3033964	4.0679e+06	4554867	2890734	5.16249e+06	3240486	2.57123e+06	2.74648e+06	1448582	778441	540392
1103	D9PYU6	D9PYU6	D9PYU6_METTM		ilvB	Acetolactate synthase	28221794	26777081	2.33594e+07	32061696	25090216	2.82562e+07	2.95667e+07	26932224	2.73711e+07	18433059	19098597	2.43416e+07	8382566	7742967	5368317
1104	D9PYU7	D9PYU7	D9PYU7_METTM		purD	Phosphoribosylamine--glycine ligase	226076681	5.12905e+08	4.5447e+08	162184111	163618182	145669184	173650408	216277024	167765107	121683872	1.25492e+08	1.28739e+08	66492952	58259839	5.39512e+07
1105	D9PYU8	D9PYU8	D9PYU8_METTM		argF	Ornithine carbamoyltransferase	19220551	15171144	14008302	7810046	9409968	10621460	8409804	9087035	6344389	4892196	7023718	5836489	1.21655e+06	2756420	2103866
1106	D9PYU9	D9PYU9	D9PYU9_METTM		argS	Arginine--tRNA ligase	59279466	64572740	69125235	48307563	5.25074e+07	6.50172e+07	89126396	65953303	67054116	79704026	79785376	72735167	36796467	33728565	32358872
1107	D9PYV0	D9PYV0	D9PYV0_METTM		MTBMA_c00350	Predicted signal peptidase	7538868	10289347	10346829	24747987	17026868	21550809	35750880	25927844	26083962	38132460	31408005	38727600	17645090	14118923	13802391
1108	D9PYV1	D9PYV1	D9PYV1_METTM		ilvD	Dihydroxy-acid dehydratase	76485919	103636902	9.71788e+07	85311028	9.60138e+07	104046817	1.52325e+08	8.78964e+07	104392049	1.45195e+08	128364129	126892667	5.16572e+07	56409214	5.62097e+07
1109	D9PYV3	D9PYV3	D9PYV3_METTM		MTBMA_c00380	Cupin_2 domain-containing protein	314280438	247120776	216595366	257243776	254927842	309463833	265536101	264543937	259285616	282566835	254027744	2.5489e+08	301556085	285658267	295409520
1110	D9PYV4	D9PYV4	D9PYV4_METTM		hcp	Hydroxylamine reductase	18292138	24427157	2.17816e+07	32227694	3.72146e+07	40193775	43709265	41006109	3.87943e+07	4.8686e+07	4.28314e+07	3.97382e+07	40468723	41165682	40678548
1111	D9PYV6	D9PYV6	D9PYV6_METTM		thrS	Threonine--tRNA ligase	59690069	47186086	43784210	60729538	54188284	76092359	54815975	33787462	54079596	3.73504e+07	34974399	2.74712e+07	25334849	8.02371e+06	5508042
1112	D9PYV7	D9PYV7	D9PYV7_METTM		MTBMA_c00420	Predicted ATPase	6519561	11987461	10513467	11053778	11446413	10612491	12536242	13479703	12049603	10311463	9367946	14307854	505838	2.28293e+06	1101308
1113	D9PYV8	D9PYV8	D9PYV8_METTM		MTBMA_c00430	Uncharacterized protein	18793040	19217440	19815380	29300320	28353810	35174730	34442220	31551786	33466000	32934176	32486483	30679660	15752300	20343495	20651820
1114	D9PYW3	D9PYW3	D9PYW3_METTM		MTBMA_c00480	Uncharacterized protein	1599480	720762	805359	1532240	1195880	756448	1230080	996257	361284	824863	910043	1063380	696097	447587	734408
1115	D9PYW7	D9PYW7	D9PYW7_METTM		hisB	Imidazoleglycerol-phosphate dehydratase	32582352	38853463	30189737	34266601	29422833	31284806	38079011	29265376	38282140	35510063	33557322	33992318	38718892	27582998	22402962
1116	D9PYW8	D9PYW8	D9PYW8_METTM		MTBMA_c00530	Ferredoxin	25004193	26001230	17687831	28566876	23478690	31355290	29043920	28967679	21763912	30620266	25551930	20555371	37866834	33659325	36608099
1117	D9PYX1	D9PYX1	D9PYX1_METTM		MTBMA_c00560	Predicted iron-sulfur flavoprotein	45702520	26986883	25715547	22634442	24329801	3.15802e+07	37958580	2.36373e+07	23497378	27466938	3.4863e+07	25153219	7.89432e+06	13909295	5.44757e+06
1118	O33174	O33174	HPRT_METTM		hpt	Hypoxanthine/guanine phosphoribosyltransferase	27131100	27818281	24929525	5820964	3475889	5377780	3107164	3923340	3458741	3064198	1972722	2166359	0	0	1321700
1119	P0C0K9	P0C0K9	NAC_METTM		nac	Nascent polypeptide-associated complex protein	37809540	61633420	58128720	56299050	54560950	63248940	56018520	47231720	47870700	36284106	48506672	39827202	30595559	2.69246e+07	31194459
1120	P0C882	P0C882	GGGPS_METTM		MTBMA_c09410	Geranylgeranylglyceryl phosphate synthase	24114402	20931100	17487757	9712367	9665860	12831172	1.1064e+07	8872270	10270745	5.41254e+06	7010470	7231920	1259326	898585	639413
1121	P11558	P11558		P11558;A0A097C0V5;S6BNL3			13764629613	13733466522	1.30046e+10	2.84678e+09	2.46242e+09	2.24369e+09	1.61264e+09	1.68678e+09	1956958917	1.3486e+09	1.32141e+09	1.30512e+09	1656757140	1.50513e+09	1.47373e+09
1122	P11560	P11560	MCRB_METTM		mcrB	Methyl-coenzyme M reductase I subunit beta	2675910829	1752331930	1864479337	4.02474e+08	3.76725e+08	2.89116e+08	2.56481e+08	3.04027e+08	2.93002e+08	2.1371e+08	2.0911e+08	245962726	2.37593e+08	217936894	1.97174e+08
1123	P11562	P11562	MCRG_METTM	P11562;C6EVZ6	mcrG	Methyl-coenzyme M reductase I subunit gamma	1.71971e+10	1.91559e+10	1.85808e+10	2.86078e+09	2.77997e+09	1906370130	1.91528e+09	1982390937	2.57929e+09	1891761271	1.75048e+09	1.65868e+09	1.94603e+09	1.7878e+09	1.73404e+09
1124	P11564	P11564	MCRD_METTM		mcrD	Methyl-coenzyme M reductase I operon protein D	95214782	71029403	61388053	36154751	36280173	33604068	34010672	41639252	42088735	37605121	32876124	33178055	51197845	39205687	41239634
1125	P11566	P11566	MCRC_METTM		mcrC	Methyl-coenzyme M reductase I operon protein C	2858920	6851080	4461330	3342320	2677250	2607090	2695780	2842520	2787430	2309010	2256970	2179710	2488020	1960100	1816690
1126	P14932	P14932	Y2001_METTM	P14932;Q9V2V1	MTBMA_p00010	Uncharacterized protein MTBMA_p00010	126619400	82311552	61485600	76756398	70399960	56037115	77515404	80013600	135723274	85319848	79576200	159080920	89972200	80919400	7.06869e+07
1127	P26498	P26498	METK_METTM		mat	S-adenosylmethionine synthase	3.29296e+08	230139751	206517147	138500096	1.48199e+08	2.01235e+08	163326321	141738489	151449645	120475370	122482107	144555204	113318503	78423612	62878867
1128	P26499	P26499	SYI_METTM		ileS	Isoleucine--tRNA ligase	41193219	46816358	37489267	44195958	4.14648e+07	53280840	4.72899e+07	43095498	3.81853e+07	3.41263e+07	27890614	3.56581e+07	15207628	16579735	13460589
1129	P26500	P26500	PURL_METTM		purL	Phosphoribosylformylglycinamidine synthase subunit PurL	7.05398e+07	60481837	58589948	67500000	55492167	64488304	68951326	72167731	6.53688e+07	6.17553e+07	6.04721e+07	71972099	29127252	26969583	30752665
1130	P26920	P26920	TRPA_METTM		trpA	Tryptophan synthase alpha chain	103345461	79795990	83852600	47446529	49161872	57058575	43930976	39522601	53078514	36362739	29171200	34481252	33812038	2.36459e+07	24066377
1131	P26921	P26921	TRPB2_METTM		trpB2	Tryptophan synthase beta chain 2	23819360	28727640	26592100	21676230	24130720	31081720	26239900	20352290	26607160	20231820	20112470	21996590	19565243	21661570	18008216
1132	P26923	P26923	TRPG_METTM		trpG	Anthranilate synthase component 2	16897422	12529420	10858592	7190531	7192687	11330720	7690711	6903283	6485187	6368233	4605948	5476416	1808684	1249005	1265843
1133	P26925	P26925	TRPD_METTM		trpD	Anthranilate phosphoribosyltransferase	9694746	27141086	26344767	30702008	21781328	29799000	31753749	23592030	31454270	26566690	25190232	25640590	32225576	29793343	27219459
1134	P26939	P26939	TRPC_METTM		trpC	Indole-3-glycerol phosphate synthase	39981880	36201400	40214820	29503400	30256847	31175240	28710889	27819582	26290565	25169618	25106379	17607085	18044145	13410045	14466547
1135	P26940	P26940	TRPE_METTM		trpE	Anthranilate synthase component 1	7901752	5495639	6671524	13644278	8807052	6219910	11149503	11462108	9627651	11989519	8760655	9211817	1849711	1975055	1.82783e+06
1136	P26941	P26941	TRPF_METTM		trpF	N-(5'-phosphoribosyl)anthranilate isomerase	1.69733e+07	69051180	54943092	18346872	18796955	28940158	22684074	25509432	2.17432e+07	17775261	16925859	17541783	6417930	4921490	4265360
1137	P32440	P32440	HMD_METTM		hmd	5,10-methenyltetrahydromethanopterin hydrogenase	1224784990	1.8157e+09	1.5442e+09	5482959911	5678715995	5664662381	6704362788	4.84042e+09	4.75311e+09	6758311044	4547197426	4.06029e+09	4160171124	5.5359e+09	3.5246e+09
1138	P42035	P42035	THIO_METTM		MTBMA_c12030	Probable Thioredoxin	440330368	572179236	412881363	887712383	736484424	951346071	871951621	762791970	6.91318e+08	866629245	841697087	711156937	674408113	669897140	749034081
1139	P42809	P42809	HEM1_METTM		hemA	Glutamyl-tRNA reductase	1846960	2665734	110212	3557653	3254529	2930419	4213851	3.49554e+06	3782281	3494308	1895816	3215154	202460	0	0
1140	P42811	P42811	PRS2_METTM		MTBMA_c13930	Putative 26S proteasome regulatory subunit homolog MTBMA_c13930	3716087	10125171	6.48839e+06	5889246	4014670	14174499	6.88368e+06	4529517	6816593	6.0647e+06	4258023	4487312	613878	2.75647e+06	1751900
1141	P50436	P50436	GLYA_METTM		glyA	Serine hydroxymethyltransferase	80642186	124092727	108593204	50943216	49352437	73661839	55555431	5.41387e+07	5.48379e+07	4.43622e+07	45059011	44943491	23763216	21140127	19230675
1142	P51616	P51616	MCH_METTM		mch	Methenyltetrahydromethanopterin cyclohydrolase	1343943643	1445432156	1428484216	900745796	949308103	1030044113	992107944	1.02912e+09	956542687	819339300	824285375	862872103	4.7429e+08	4.64218e+08	440077597
1143	P55299	P55299	METE_METTM		metE	Methionine synthase	29832408	28042317	18820083	20579489	17684905	2.22167e+07	20500211	20585153	19643838	17810568	19137231	21226873	17756141	13758394	14187475
1144	P55300	P55300	MTD_METTM		mtd	F420-dependent methylenetetrahydromethanopterin dehydrogenase	2536304618	3342062848	3283606568	1201840624	1224845759	1206609210	2353595478	2684288133	2448288318	3021755425	3.07639e+09	3077974352	3388162009	3202099393	2946620544
1145	P56811	P56811	TFX_METTM		tfx	DNA-binding protein Tfx	4662240	2922220	2310010	3695650	2808950	3726867	6236810	5192220	4128571	4713610	3564290	4635490	1582639	1.9259e+06	1896185
1146	P58815	P58815	MCRX_METTM	P58815;S6CDK2	mrtA	Methyl-coenzyme M reductase II subunit alpha	2.57957e+09	2.13127e+09	2018390196	1.67389e+09	1.64918e+09	2.34809e+09	1.56417e+09	1693306130	1.61345e+09	1004597566	963878012	1053951790	6.32081e+08	558231284	5.15843e+08
1147	P58816	P58816	MCRZ_METTM		mrtG	Methyl-coenzyme M reductase II subunit gamma	7872727386	1.36922e+10	1.09248e+10	1.12947e+10	9.95709e+09	14307329931	10541308237	8.73066e+09	10385193386	7.18005e+09	6.37681e+09	6.0688e+09	4051976180	3.68071e+09	3.79634e+09
1148	P60227	P60227	MVHA_METTM		mvhA	F420-non-reducing hydrogenase subunit A	4139712585	3055686647	3000516802	1192032053	1077804799	1341544137	179690979	2.8965e+08	3.02222e+08	4.47983e+07	4.64626e+07	4.74596e+07	27294644	28024832	22923754
1149	P60232	P60232	MVHB_METTM		mvhB	Polyferredoxin protein MvhB	1610033130	1364425972	1.18812e+09	8.1705e+08	813214342	903920445	955137453	1101012842	905745370	9.81339e+08	928197074	988202912	1078783081	841225170	864366706
1150	P60238	P60238	MVHD_METTM		mvhD	F420-non-reducing hydrogenase iron-sulfur subunit D	740959625	909657406	979865378	347885231	305897057	3.13118e+08	9.33953e+07	1.28192e+08	131787113	4.50004e+07	43714339	49990450	9840963	8301380	8675071
1151	P60239	P60239	MVHG_METTM		mvhG	F420-non-reducing hydrogenase subunit G	910458172	744741602	5.91595e+08	1.81894e+08	1.72765e+08	1.87587e+08	50305554	61515220	67029106	26329759	24790725	23151922	8332923	2167258	6788863
1152	P61937	P61937	FMDC_METTM		fmdC	Molybdenum-containing formylmethanofuran dehydrogenase 1 subunit C	1145131761	1.24936e+09	1064034264	1774796171	1581066803	1.3591e+09	1743604701	1400561812	1678051085	1285078718	1202729455	1279813692	619654807	575472675	5.42967e+08
1153	P80183	P80183	MTRD_METTM		mtrD	Tetrahydromethanopterin S-methyltransferase subunit D	43837890	22241360	12761001	113260900	68044990	52243390	100218740	103756820	87705320	85408000	69469850	99784100	13862470	14273550	11897907
1154	P80184	P80184	MTRA1_METTM		mtrA1	Tetrahydromethanopterin S-methyltransferase subunit A 1	500823464	378075653	371176808	421238080	340452349	301467900	422997174	462650645	390254001	308122785	263569645	366244450	131182084	95272437	86704802
1155	P80185	P80185	MTRC_METTM		mtrC	Tetrahydromethanopterin S-methyltransferase subunit C	117952513	77112501	64470500	211828580	131751180	124203950	193335280	216466420	179704460	173806000	139740840	183588590	80123417	90057920	87900902
1156	P80186	P80186	MTRE_METTM		mtrE	Tetrahydromethanopterin S-methyltransferase subunit E	36632510	41809980	27671844	197734493	1.25244e+08	94820815	189170939	1.87358e+08	191135711	167720441	134545110	194529511	27344752	27779801	26492485
1157	P80187	P80187	MTRH_METTM		mtrH	Tetrahydromethanopterin S-methyltransferase subunit H	3834533888	2932272151	2437533024	1.68455e+09	1540346985	1558806042	1572924487	1354358560	1591379763	1284124342	1225709570	1177490141	1181392996	1014333532	1002706265
1158	P80305	P80305	TYSY_METTM		thyA	Putative thymidylate synthase	19867561	16353079	10854278	2302138	4784487	2796210	5.3492e+06	6014680	2841802	1821911	6499525	1268730	2021727	5574789	7.19187e+06
1159	P80900	P80900	PORA_METTM		porA	Pyruvate synthase subunit PorA	51349678	36543101	3.08795e+07	4.26173e+07	3.56388e+07	39665255	37957918	37368447	3.51764e+07	28359466	27726939	29647054	2.23311e+07	2.07643e+07	2.2838e+07
1160	P80901	P80901	PORB_METTM		porB	Pyruvate synthase subunit PorB	25233669	3.84363e+07	31731467	4.76213e+07	4.13041e+07	4.40325e+07	4.38913e+07	4.28992e+07	5.13919e+07	3.727e+07	3.83697e+07	3.88241e+07	3.14439e+07	28123460	2.15653e+07
1161	P80902	P80902	PORC_METTM		porC	Pyruvate synthase subunit PorC	154625610	136216094	118833425	115823175	106491155	115424262	104588739	93750920	103348622	101234778	94623970	89155600	127189726	123544890	126740525
1162	P80903	P80903	PORD_METTM		porD	Pyruvate synthase subunit PorD	91723896	3.53626e+08	251112424	347095330	291878592	367621955	339807653	323542694	2.78419e+08	2.84346e+08	2.57716e+08	228211984	396151792	3.06e+08	308552433
1163	P80904	P80904	KORA_METTM		korA	2-oxoglutarate synthase subunit KorA	24489255	1.79807e+07	14442075	18860394	16704417	17557237	1.78819e+07	1.54169e+07	1.53899e+07	1.3701e+07	1.24407e+07	15391911	8.09302e+06	8.20278e+06	6858086
1164	P80905	P80905	KORB_METTM		korB	2-oxoglutarate synthase subunit KorB	22276420	31790520	21795430	19411040	18455090	20948450	21373650	22569370	18688700	15196710	18999180	16036080	7676634	9269663	11328744
1165	P80906	P80906	KORC_METTM		korC	2-oxoglutarate synthase subunit KorC	30811766	32370842	29423280	14205210	16263320	20766898	16336120	16988670	8281610	11137940	8.80929e+06	14623945	7166850	7095479	7086140
1166	P80907	P80907	VORA_METTM		vorA	Ketoisovalerate oxidoreductase subunit VorA	17082226	34863367	28069665	45601314	2.69447e+07	3.82907e+07	33327038	21807293	27646783	27085604	23431232	22136200	26235365	23710902	23461749
1167	P80908	P80908	VORB_METTM		vorB	Ketoisovalerate oxidoreductase subunit VorB	6428819	5303283	4335195	2289150	3326674	6514081	2733236	3272516	3591749	3554612	3116892	2656256	2218350	2434411	1887540
1168	P80909	P80909	VORC_METTM		vorC	Ketoisovalerate oxidoreductase subunit VorC	12885750	140115640	100919330	72214970	70062332	138093450	76795242	86677200	71867404	71787992	69595710	60404230	107620120	89745131	96271524
1169	P80910	P80910	IORA_METTM		iorA	Indolepyruvate oxidoreductase subunit IorA	14183179	7233863	4430743	10377023	6.25195e+06	9857788	5.33594e+06	6860723	4749804	5722963	5736897	5099762	2394168	2144202	1133970
1170	P80911	P80911	IORB_METTM		iorB	Indolepyruvate oxidoreductase subunit IorB	12649092	8762636	5589635	4386842	4638113	6253750	4736580	3886950	3726966	1669952	1154669	3762390	599989	749963	197922
1171	Q50497	Q50497	FPRA_METTM		fprA	Type A flavoprotein FprA	3943982770	3.54232e+09	3.34716e+09	2767173914	2.18268e+09	2.30587e+09	2.42091e+09	2.04989e+09	2.34115e+09	2.0566e+09	2.08408e+09	2.22384e+09	1521147837	1.38416e+09	1.18295e+09
1172	Q50543	Q50543	SYE_METTM		gltX	Glutamate--tRNA ligase	30416643	3.18219e+07	29263658	20407864	18711204	27579905	23252011	18375185	1.83115e+07	15351989	14969213	17551181	11398901	11389662	11825931
1173	Q50744	Q50744	MER_METTM		mer	5,10-methylenetetrahydromethanopterin reductase	6765726479	7.93466e+09	7396681627	6659479698	6207560604	5.01197e+09	5808586323	5680502945	6021849172	5666397637	5283856546	4706971015	5260849696	4.85999e+09	4.8444e+09
1174	Q50746	Q50746	MOAA_METTM		moaA	Probable GTP 3',8-cyclase	2798480	4413482	4289139	11374940	8220423	5816617	3203177	2831113	9126701	2094353	1.97724e+06	2709538	1344722	1551318	1150213
1175	Q50754	Q50754	HDRC_METTM		hdrC	H(2):CoB-CoM heterodisulfide,ferredoxin reductase subunit C	4563358101	4385348496	4029737693	2918359794	2.69482e+09	2929592778	2855067030	2.0318e+09	2703297569	2635657251	2430183305	2287028151	1049441193	1068436504	1.17623e+09
1176	Q50755	Q50755	HDRB_METTM		hdrB	H(2):CoB-CoM heterodisulfide,ferredoxin reductase subunit B	3.92972e+08	8.61639e+08	8.73325e+08	4.15685e+08	501683114	5.0507e+08	5.1662e+08	5.4064e+08	5.29796e+08	4.714e+08	4.75597e+08	4.95984e+08	3.29596e+08	2.2939e+08	2.19989e+08
1177	Q50756	Q50756	HDRA_METTM		hdrA	H(2):CoB-CoM heterodisulfide,ferredoxin reductase subunit A	1249004658	1.46139e+09	1.3256e+09	1.16799e+09	1.0516e+09	1.19867e+09	1176022613	1.15327e+09	1033988869	9.28399e+08	9.16021e+08	9.57236e+08	4.14946e+08	3.90385e+08	3.74899e+08
1178	Q50770	Q50770	Y049_METTM		MTBMA_c00490	Uncharacterized protein MTBMA_c00490	0	0	0	0	0	0	8939209	1554810	1985056	4132653	5497739	9228503	0	563375	0
1179	Q50773	Q50773	MTRF_METTM		mtrF	Tetrahydromethanopterin S-methyltransferase subunit F	185059620	155355012	118908338	184284550	156168520	156706271	172940591	131987951	150135791	150045892	134489310	110451038	87098180	93209398	111644440
1180	Q50774	Q50774	MTRG_METTM		mtrG	Tetrahydromethanopterin S-methyltransferase subunit G	285426503	183280655	1.61293e+08	154371695	125963162	1.04513e+08	1.52696e+08	160297354	132807708	118322437	109387789	130885736	5.17392e+07	50796923	5.02971e+07
1181	Q50777	Q50777	Y1538_METTM		MTBMA_c15380	Universal stress protein MTBMA_c15380	8.30431e+07	186750202	147108808	53224915	6.42621e+07	65137400	74457264	71385331	74940701	59813095	60101344	65596543	4.39208e+07	3.13729e+07	27697015
1182	Q50801	Q50801	Y583_METTM		MTBMA_c05830	Putative ABC transporter ATP-binding protein MTBMA_c05830	47391844	39608201	3.27867e+07	40438661	3.42472e+07	45835451	41244141	2.93045e+07	4.02925e+07	3.76447e+07	3.07003e+07	31287870	13434744	14214217	12739993
1183	Q53479	Q53479	IDSA_METTM		idsA	Short chain isoprenyl diphosphate synthase	189849884	1.4831e+08	138011349	6.39636e+07	7.25369e+07	8.64712e+07	6.34496e+07	6.33678e+07	7.28466e+07	5.44539e+07	5.98613e+07	6.88971e+07	42135600	3.386e+07	3.20171e+07
1184	Q57109	Q57109	TDXH_METTM		MTBMA_c06100	Peroxiredoxin	198415182	226193591	245421956	199013841	170589313	9.41955e+07	224913268	111619480	226302933	256278630	181198742	213205496	111020978	115339206	109684586
1185	Q59579	Q59579	FWDC_METTM		fwdC	Tungsten-containing formylmethanofuran dehydrogenase 2 subunit C	7837939830	6720598947	6813474782	1663688711	2126340907	3154360988	1.99482e+09	2984745677	2.1935e+09	1692410676	1.7352e+09	1670039901	880296929	7.82288e+08	6.89925e+08
1186	Q59584	Q59584	MTRB_METTM		mtrB	Tetrahydromethanopterin S-methyltransferase subunit B	999066230	736197700	655821220	373792010	299106430	256994720	285300560	244342900	233236911	186285453	174540522	179637710	138597555	127277213	123351722
1187	Q59587	Q59587	RISC_METTM		ribC	Riboflavin synthase	89026895	88690924	8.45155e+07	52602808	6.21096e+07	56617145	61549732	63366201	6.13796e+07	5.21907e+07	50448141	58273663	43852829	34307527	3.15048e+07
1188	Q60036	Q60036	SODF_METTM		sod	Superoxide dismutase [Fe]	53142520	82566309	100322880	22307028	25024378	16535413	30982230	49506220	29353480	32098722	28773820	29908475	18513116	14837851	16668243
1189	Q9P9J4	Q9P9J4	FTRL_METTM		ehaS	Formylmethanofuran--tetrahydromethanopterin formyltransferase-like protein	71798897	61146184	53984592	1.22347e+07	17763227	12904188	16557938	17069970	19068526	11931116	13010105	11991634	7977219	6994170	4.29196e+06
1190	Q9V2U9	Q9V2U9	Q9V2U9_METTF			Excisionase-like protein	460588603	368632054	278805884	369208898	2.96982e+08	246768969	317633759	295644635	314184842	354376424	337130238	270408421	379883540	404626213	432182648
1191	S6BNL3	S6BNL3	S6BNL3_9EURY		mcrA	Coenzyme-B sulfoethylthiotransferase (Fragment)	6390087	3300239	2446442	379405	0	0	0	0	70675.8	0	38112.6	0	0	27531.1	0
1192	S6CDK2	S6CDK2	S6CDK2_9EURY		mrtA	Coenzyme-B sulfoethylthiotransferase (Fragment)	7008360	6323810	5217570	5460060	5293280	6187890	4739490	3707840	4817860	3022410	2678890	1974190	2051410	973757	200582
