# Supplementary material for: Electron flow in hydrogenotrophic methanogens under nickel limitation
Source: Nature. 2025 Jul 2;644(8076):490–6. doi: 10.1038/s41586-025-09229-y (PMC12350162; doi:10.1038/s41586-025-09229-y)
Supplement: Supplementary file 6 — Source Data Fig. 2 [file 41586_2025_9229_MOESM6_ESM.xlsx]

## Sheet: Fig. 2a
	Fig. 2a
	Mvh activity
	Cuvette			H2（＋0.4bar）
		pH 7.6	673	µL	50 mM	Tris-HCl
				contains	2 mM	DTT
		5 min in 65 degree bath
			7	µL	200 mM	Methyl viologen	(ε 604=13.7 mM-1 cm-1).
			10	µL	20 mM	Sodium dithionite
		The reaction was started with addition of 10 µL cell extract
		One unit (U) = 2 µmol benzyl viologen reduced per min.
		Activity (U/mL)	dilution	mg/mL	U/mg
	5 µM Ni2+	150.845	100	18.5106	8.14912
	5 µM Ni2+	128.823	100	18.5106	6.95943
	5 µM Ni2+	152.761	100	18.5106	8.25264
	50 nM Ni2+	0.294766	1	7.44565	0.0395891
	50 nM Ni2+	0.287562	1	7.44565	0.0386215
	50 nM Ni2+	0.68135	1	9.48	0.0718724
	Frh activity
	Cuvette			H2（＋0.4bar）
		pH 7.6	671	µL	50 mM	Tris-HCl
				contains	10 mM	DTT
		5 min in 55 degree bath
			9	µL	1.4 mM	F420	(ε 401=25.9 mM-1 cm-1).
			10	µL	3.5 mM	Sodium dithionite
		The reaction was started with addition of 10 µL cell extract
		One unit (U) = 1 µmol F420 reduced per min.
		Activity (U/mL)	dilution	mg/mL	U/mg
	5 µM Ni2+	36.6886	20	18.5106	1.98204
	5 µM Ni2+	43.2	20	18.5106	2.3338
	5 µM Ni2+	35.0892	20	18.5106	1.89563
	50 nM Ni2+	0.0118349	1	7.44565	0.0015895
	50 nM Ni2+	0.00935861	1	7.44565	0.00125692
	50 nM Ni2+	0.0359784	1	11.7333	0.00306634
	Hmd activity
	Cuvette			N2（＋0.4bar）
		pH 6.0	680	µL	120 mM	Potassium phosphate
				contains	1 mM	EDTA
		5 min in 40 degree bath
			10	µL	1.4 mM	Methylene-H4MPT	(ε 336=21.6 mM-1 cm-1).
		The reaction was started with addition of 10 µL cell extract
		One unit (U) = 1 µmol Methylene-H4MPT reduced per min.
		Activity (U/mL)	dilution	mg/mL	U/mg
	5 µM Ni2+	48.9895	25	18.5106	2.64657
	5 µM Ni2+	55.5868	50	18.5106	3.00298
	5 µM Ni2+	49.4262	50	18.5106	2.67016
	50 nM Ni2+	98.0227	50	4.65901	21.0394
	50 nM Ni2+	103.362	50	4.65901	22.1854
	50 nM Ni2+	97.5285	50	4.65901	20.9333
	Mtd activity
	Cuvette			N2（＋0.4bar）
		pH 6.0	663	µL	120 mM	Potassium phosphate
				contains	1 mM	EDTA
		5 min in 40 degree bath
			7	µL	100 µL	TosMIC
			10	µL	1.4 mM	Methylene-H4MPT	(ε 336=21.6 mM-1 cm-1).
			10	µL	1.4 mM	F420
		The reaction was started with addition of 10 µL cell extract
		One unit (U) = 1 µmol Methylene-H4MPT reduced per min.
		Activity (U/mL)	dilution	mg/mL	U/mg
	5 µM Ni2+	45.2002	25	18.5106	2.44186
	5 µM Ni2+	50.7662	50	18.5106	2.74255
	5 µM Ni2+	49.128	50	18.5106	2.65405
	50 nM Ni2+	26.5789	50	4.65901	5.70485
	50 nM Ni2+	26.6211	25	4.65901	5.71389
	50 nM Ni2+	19.9694	25	4.65901	4.2862

## Sheet: Fig. 2b
Fig. 2b
Cuvette	65	℃
	5 mL	Amber vial
	Gas phase	H2 or N2	1.2	bar
1,	1000	µL	1.6	M	KP buffer	pH 7.0
2,	50	µL	Adjustments were carried out in buffer to achieve a protein concentration of 10 mg/mL.
3,	7	µL	CoM-S-S-CoB		100	mM	final	0.7	mM
	The reaction was started with addition of CoM-S-S-CoB
4,	Ellman
	gas phase	N2		25	degree
	1	0.1M sodium phosphate pH 8.0					900	µL
	2	Add sample					100	µL
	3	Add ellman reagent					18	µL	4	mg/mL
							Ellman	14	mM-1cm-1
	5 μM Ni2+									50 nM Ni2+
H2-1	Reaction time (min)	1	3	5	8	15	30	min		Reaction time (min)	1	3	5	8	15	30	min
	412nm	0	0.0355327	0.13309	0.10487	0.187618	0.352184			412nm	0	0.0431084	0.0964707	0.165716	0.290772	0.483352
	nmol	0	25.3805	95.0644	74.9069	134.013	251.56			nmol	0	30.7917	68.9077	118.368	207.694	345.252
H2-2	Reaction time (min)	1	3	5	8	15	30	min		Reaction time (min)	1	3	5	8	15	30	min
	412nm	0	0.0106579	0.0999275	0.120292	0.147417	0.301633			412nm	0	0.00844926	0.0178421	0.0470751	0.0878201	0.173394
	nmol	0	7.61278	71.3768	85.9226	105.298	215.452			nmol	0	6.03519	12.7444	33.6251	62.7286	123.853
H2-3	Reaction time (min)	1	3	5	8	15	30	min		Reaction time (min)	1	3	5	8	15	30	min
	412nm	0	0.00616316	0.0497205	0.0868156	0.112749	0.283957			412nm	0	0.0263573	0.0582568	0.0516458	0.140036	0.30609
	nmol	0	4.40226	35.5146	62.0112	80.5352	202.826			nmol	0	18.8267	41.612	36.8898	100.026	218.636
N2-1	Reaction time (min)	1	3	5	8	15	30	min		Reaction time (min)	1	3	5	8	15	30	min
	412nm	0	0.000288053	-0.0339511	-0.0301424	-0.0394692	-0.0218064			412nm	0	-0.000942737	-0.00213432	0.00285132	0.0193438	0.0165833
	nmol	0	0.205752	-24.2508	-21.5303	-28.1923	-15.576			nmol	0	-0.673383	-1.52451	2.03665	13.817	11.8452
N2-2	Reaction time (min)	1	3	5	8	15	30	min		Reaction time (min)	1	3	5	8	15	30	min
	412nm	0	0.0254348	-9.85789e-05	-0.00532426	0.00277137	-0.00923937			412nm	0	0.00370868	-0.00139842	-0.0169435	0.0403014	-0.000723316
	nmol	0	18.1677	-0.0704135	-3.80305	1.97955	-6.59955			nmol	0	2.64906	-0.998872	-12.1025	28.7867	-0.516654
N2-3	Reaction time (min)	1	3	5	8	15	30	min		Reaction time (min)	1	3	5	8	15	30	min
	412nm	0	0.00587911	-8.98421e-05	0.00399442	-0.00624368	-0.00634726			412nm	0	-0.004822	-0.0121233	-0.00591274	-0.0110308	0.008004
	nmol	0	4.19936	-0.0641729	2.85316	-4.45977	-4.53376			nmol	0	-3.44429	-8.65947	-4.22338	-7.87917	5.71714

## Sheet: Fig. 2c
Fig. 2c
Cuvette	65	℃
	5 mL	Amber vial
	Gas phase	H2	1.2	bar
1,	1000	µL	1.6	M	KP buffer	pH 7.0
					Contains experimental conditions component.
					20 μM F420 and/or 20 μM Methenyl-H4MPT+ and/or 10 μM TosMIC
2,	50	µL	Adjustments were carried out in buffer to achieve a protein concentration of 10 mg/mL.
3,	7	µL	CoM-S-S-CoB		100	mM	final	0.7	mM
	The reaction was started with addition of CoM-S-S-CoB
4,	Ellman
	gas phase	N2		25	degree
	1	0.1M sodium phosphate pH 8.0					900	µL
	2	Add sample					100	µL
	3	Add ellman reagent					18	µL	4	mg/mL
							Ellman	14	mM-1cm-1
	50 nM Ni2+
+F420 + Methenyl-H4MPT+	Reaction time (min)	1	3	5	8	15	30	min
	412nm	0	0.0751204	0.13461	0.179567	0.390259	0.652613
	nmol	0	53.6574	96.1501	128.262	278.756	466.152
+F420 + Methenyl-H4MPT+	Reaction time (min)	1	3	5	8	15	30	min
	412nm	0	0.0318275	0.0561926	0.0652782	0.179101	0.347289
	nmol	0	22.7339	40.1376	46.6273	127.929	248.063
+F420 + Methenyl-H4MPT+	Reaction time (min)	1	3	5	8	15	30	min
	412nm	0	0.0218505	0.0187195	0.0503138	0.0511179	0.284679
	nmol	0	15.6075	13.3711	35.9384	36.5128	203.342
+F420 + Methenyl-H4MPT+ + TosMIC	Reaction time (min)	1	3	5	8	15	30	min
	412nm	0	0.0116331	0.035891	0.0138976	0.0409237	0.0364503
	nmol	0	8.30932	25.6364	9.92688	29.2312	26.0359
+F420 + Methenyl-H4MPT+ + TosMIC	Reaction time (min)	1	3	5	8	15	30	min
	412nm	0	0.00392379	-0.00672321	-0.00974032	-0.00105416	0.0254501
	nmol	0	2.80271	-4.80229	-6.95737	-0.75297	18.1786
+F420 + Methenyl-H4MPT+ + TosMIC	Reaction time (min)	1	3	5	8	15	30	min
	412nm	0	-0.00421974	0.00979737	0.00332526	-0.00569542	0.0431236
	nmol	0	-3.0141	6.99812	2.37519	-4.06816	30.8026
Methenyl-H4MPT+	Reaction time (min)	1	3	5	8	15	30	min
	412nm	0	-0.0129516	-0.0138551	-0.002078	0.0200497	0.0155096
	nmol	0	-9.25113	-9.89647	-1.48429	14.3212	11.0783
Methenyl-H4MPT+	Reaction time (min)	1	3	5	8	15	30	min
	412nm	0	0.0130817	0.0128136	0.00987579	0.0100729	0.0307949
	nmol	0	9.34406	9.15259	7.05414	7.19492	21.9964
Methenyl-H4MPT+	Reaction time (min)	1	3	5	8	15	30	min
	412nm	0	0.00601368	-0.00252411	0.0238499	0.00228042	0.0147416
	nmol	0	4.29549	-1.80293	17.0356	1.62887	10.5297
+F420	Reaction time (min)	1	3	5	8	15	30	min
	412nm	0	0.00422058	0.00158868	-0.00542747	0.0122089	0.0380641
	nmol	0	3.0147	1.13477	-3.87677	8.72068	27.1886
+F420	Reaction time (min)	1	3	5	8	15	30	min
	412nm	0	0.000351211	0.0296546	0.000697105	-0.00276642	0.00825911
	nmol	0	0.250865	21.1818	0.497932	-1.97602	5.89936
+F420	Reaction time (min)	1	3	5	8	15	30	min
	412nm	0	0.00662926	0.000481526	0.00447589	-0.000399053	0.076148
	nmol	0	4.73519	0.343947	3.19707	-0.285038	54.3914
No additive	Reaction time (min)	1	3	5	8	15	30	min
	412nm	0	0.0364415	0.00533174	-0.00406958	-0.00546363	0.0366856
	nmol	0	26.0297	3.80838	-2.90684	-3.90259	26.204
No additive	Reaction time (min)	1	3	5	8	15	30	min
	412nm	0	0.00883879	0.0167102	0.0117245	0.0229385	0.0412205
	nmol	0	6.31342	11.9359	8.37466	16.3847	29.4432
No additive	Reaction time (min)	1	3	5	8	15	30	min
	412nm	0	0.0386779	0.00465332	0.022706	0.0110119	0.0236407
	nmol	0	27.6271	3.3238	16.2186	7.86568	16.8862
