# Supplementary material for: Electron flow in hydrogenotrophic methanogens under nickel limitation
Source: Nature. 2025 Jul 2;644(8076):490–6. doi: 10.1038/s41586-025-09229-y (PMC12350162; doi:10.1038/s41586-025-09229-y)
Supplement: Supplementary file 7 — Source Data Extended Data Fig. 3 [file 41586_2025_9229_MOESM7_ESM.xlsx]

## Sheet: Scaffold
					Elution volumn (mL)
					11.75	12.25	12.75	13.25	13.75	14.25	14.75	15.25	15.75	16.25	16.75	17.25
	Identified Proteins (1328)	Accession Number	Alternate ID	kDa	FDH-15-1	FDH-15-2	FDH-15-3	FDH-15-4	FDH-15-5	FDH-15-6	FDH-15-7	FDH-15-8	FDH-15-9	FDH-15-10	FDH-15-11	FDH-15-12		The values in the table are PSM:
	H(2):CoB-CoM heterodisulfide,ferredoxin reductase subunit A OS=Methanothermobacter marburgensis (strain ATCC BAA-927 / DSM 2133 / JCM 14651 / NBRC 100331 / OCM 82 / Marburg) OX=79929 GN=hdrA PE=1 SV=3	Q50756	hdrA	72 kDa	1215	1281	1116	1208	1541	1797	1299	482	257	181	188	213
	Formate dehydrogenase, beta subunit OS=Methanothermobacter marburgensis (strain ATCC BAA-927 / DSM 2133 / JCM 14651 / NBRC 100331 / OCM 82 / Marburg) OX=79929 GN=fdhB PE=4 SV=1	D9PY03	fdhB	43 kDa	723	661	615	728	894	784	595	424	512	928	1022	704
	Predicted replication factor A OS=Methanothermobacter marburgensis (strain ATCC BAA-927 / DSM 2133 / JCM 14651 / NBRC 100331 / OCM 82 / Marburg) OX=79929 GN=MTBMA_c17710 PE=4 SV=1	D9PYP1	MTBMA_c17710	90 kDa	18	12	26	41	59	66	1287	2484	1899	1153	909	711
	Tungsten formylmethanofuran dehydrogenase, subunit A OS=Methanothermobacter marburgensis (strain ATCC BAA-927 / DSM 2133 / JCM 14651 / NBRC 100331 / OCM 82 / Marburg) OX=79929 GN=fwdA PE=4 SV=1	D9PU54	fwdA	63 kDa	853	928	701	523	489	586	761	686	725	614	371	264
	Polyferredoxin protein MvhB OS=Methanothermobacter marburgensis (strain ATCC BAA-927 / DSM 2133 / JCM 14651 / NBRC 100331 / OCM 82 / Marburg) OX=79929 GN=mvhB PE=1 SV=2	P60232	mvhB	44 kDa	495	397	359	358	238	464	570	419	379	707	846	565
	Molybdenum-containing formylmethanofuran dehydrogenase 1 subunit C OS=Methanothermobacter marburgensis (strain ATCC BAA-927 / DSM 2133 / JCM 14651 / NBRC 100331 / OCM 82 / Marburg) OX=79929 GN=fmdC PE=1 SV=2	P61937	fmdC	43 kDa	551	611	481	342	310	315	478	481	526	466	379	339
	Formate dehydrogenase, alpha subunit OS=Methanothermobacter marburgensis (strain ATCC BAA-927 / DSM 2133 / JCM 14651 / NBRC 100331 / OCM 82 / Marburg) OX=79929 GN=fdhA2 PE=4 SV=1	D9PY04	fdhA2	38 kDa	424	430	327	340	527	506	335	247	303	519	441	366
	H(2):CoB-CoM heterodisulfide,ferredoxin reductase subunit B OS=Methanothermobacter marburgensis (strain ATCC BAA-927 / DSM 2133 / JCM 14651 / NBRC 100331 / OCM 82 / Marburg) OX=79929 GN=hdrB PE=1 SV=1	Q50755	hdrB	33 kDa	319	360	290	374	429	562	380	146	77	73	110	214
	Tungsten formylmethanofuran dehydrogenase, subunit F OS=Methanothermobacter marburgensis (strain ATCC BAA-927 / DSM 2133 / JCM 14651 / NBRC 100331 / OCM 82 / Marburg) OX=79929 GN=fwdF PE=4 SV=1	D9PU51	fwdF	39 kDa	427	373	324	302	219	382	402	185	93	96	92	101
	Molybdenum containing formylmethanofuran dehydrogenase, subunit B OS=Methanothermobacter marburgensis (strain ATCC BAA-927 / DSM 2133 / JCM 14651 / NBRC 100331 / OCM 82 / Marburg) OX=79929 GN=fmdB PE=4 SV=1	D9PXE7	fmdB	48 kDa	329	344	261	213	198	191	263	282	296	283	152	110
	Methyl-coenzyme M reductase I subunit alpha OS=Methanothermobacter marburgensis (strain ATCC BAA-927 / DSM 2133 / JCM 14651 / NBRC 100331 / OCM 82 / Marburg) OX=79929 GN=mcrA PE=1 SV=3	P11558	mcrA	61 kDa	4	6	2	5	11	36	397	812	611	341	186	130
	Tungsten formylmethanofuran dehydrogenase, subunit B OS=Methanothermobacter marburgensis (strain ATCC BAA-927 / DSM 2133 / JCM 14651 / NBRC 100331 / OCM 82 / Marburg) OX=79929 GN=fwdB PE=4 SV=1	D9PU56	fwdB	49 kDa	310	301	258	213	219	217	249	213	173	140	97	104
	Tungsten-containing formylmethanofuran dehydrogenase 2 subunit C OS=Methanothermobacter marburgensis (strain ATCC BAA-927 / DSM 2133 / JCM 14651 / NBRC 100331 / OCM 82 / Marburg) OX=79929 GN=fwdC PE=2 SV=2	Q59579	fwdC	29 kDa	316	314	262	208	242	202	217	183	170	131	99	74
	Methyl-coenzyme M reductase I subunit gamma OS=Methanothermobacter marburgensis (strain ATCC BAA-927 / DSM 2133 / JCM 14651 / NBRC 100331 / OCM 82 / Marburg) OX=79929 GN=mcrG PE=1 SV=3	P11562	mcrG	29 kDa	0	2	3	3	9	22	393	827	541	266	148	102
	Methyl-coenzyme M reductase I subunit beta OS=Methanothermobacter marburgensis (strain ATCC BAA-927 / DSM 2133 / JCM 14651 / NBRC 100331 / OCM 82 / Marburg) OX=79929 GN=mcrB PE=1 SV=3	P11560	mcrB	47 kDa	0	1	0	3	10	20	244	569	467	289	233	186
	Methyl viologen-reducing hydrogenase, subunit D-related protein OS=Methanothermobacter marburgensis (strain ATCC BAA-927 / DSM 2133 / JCM 14651 / NBRC 100331 / OCM 82 / Marburg) OX=79929 GN=MTBMA_c15210 PE=3 SV=1	D9PY02	MTBMA_c15210	16 kDa	258	216	207	194	259	221	184	76	73	80	100	112
	H(2):CoB-CoM heterodisulfide,ferredoxin reductase subunit C OS=Methanothermobacter marburgensis (strain ATCC BAA-927 / DSM 2133 / JCM 14651 / NBRC 100331 / OCM 82 / Marburg) OX=79929 GN=hdrC PE=1 SV=6	Q50754	hdrC	21 kDa	222	213	227	168	263	315	200	60	30	28	48	36
	Phosphomethylpyrimidine synthase OS=Methanothermobacter marburgensis (strain ATCC BAA-927 / DSM 2133 / JCM 14651 / NBRC 100331 / OCM 82 / Marburg) OX=79929 GN=thiC PE=3 SV=1	D9PU40	thiC	47 kDa	5	6	3	3	7	9	24	208	464	451	273	163
	Tungsten formylmethanofuran dehydrogenase, subunit D OS=Methanothermobacter marburgensis (strain ATCC BAA-927 / DSM 2133 / JCM 14651 / NBRC 100331 / OCM 82 / Marburg) OX=79929 GN=fwdD PE=4 SV=1	D9PU53	fwdD	14 kDa	210	175	148	109	123	113	155	106	103	77	58	58
	Succinate--CoA ligase [ADP-forming] subunit beta OS=Methanothermobacter marburgensis (strain ATCC BAA-927 / DSM 2133 / JCM 14651 / NBRC 100331 / OCM 82 / Marburg) OX=79929 GN=sucC PE=3 SV=1	D9PXQ7	sucC	40 kDa	0	1	1	1	0	3	25	219	448	361	215	141
	Type A flavoprotein FprA OS=Methanothermobacter marburgensis (strain ATCC BAA-927 / DSM 2133 / JCM 14651 / NBRC 100331 / OCM 82 / Marburg) OX=79929 GN=fprA PE=1 SV=1	Q50497	fprA	45 kDa	5	7	6	4	11	36	56	179	367	282	124	67
	4-hydroxy-tetrahydrodipicolinate synthase OS=Methanothermobacter marburgensis (strain ATCC BAA-927 / DSM 2133 / JCM 14651 / NBRC 100331 / OCM 82 / Marburg) OX=79929 GN=dapA PE=3 SV=1	D9PX39	dapA	32 kDa	0	0	0	0	0	0	0	19	196	417	300	125
	Coenzyme-B sulfoethylthiotransferase (Fragment) OS=Methanothermobacter marburgensis OX=145263 GN=mcrA PE=3 SV=1	S6BNL3	mcrA	42 kDa	5	6	2	3	7	16	138	307	219	142	70	63
	Succinate--CoA ligase [ADP-forming] subunit alpha OS=Methanothermobacter marburgensis (strain ATCC BAA-927 / DSM 2133 / JCM 14651 / NBRC 100331 / OCM 82 / Marburg) OX=79929 GN=sucD PE=3 SV=1	D9PWE8	sucD	31 kDa	0	0	0	0	1	1	16	151	314	254	127	74
	Predicted pyruvate flavodoxin/ferredoxin oxidoreductase, subunit alpha OS=Methanothermobacter marburgensis (strain ATCC BAA-927 / DSM 2133 / JCM 14651 / NBRC 100331 / OCM 82 / Marburg) OX=79929 GN=porA2 PE=4 SV=1	D9PWC0	porA2	61 kDa	0	0	0	2	1	3	2	62	179	243	145	86
	F420-non-reducing hydrogenase subunit A OS=Methanothermobacter marburgensis (strain ATCC BAA-927 / DSM 2133 / JCM 14651 / NBRC 100331 / OCM 82 / Marburg) OX=79929 GN=mvhA PE=1 SV=2	P60227	mvhA	53 kDa	65	64	52	54	61	61	27	10	22	87	88	61
	Argininosuccinate lyase OS=Methanothermobacter marburgensis (strain ATCC BAA-927 / DSM 2133 / JCM 14651 / NBRC 100331 / OCM 82 / Marburg) OX=79929 GN=argH PE=3 SV=1	D9PVR6	argH	53 kDa	1	5	4	1	5	9	42	165	196	136	77	45
	Hmd co-occurring protein HcgG OS=Methanothermobacter marburgensis (strain ATCC BAA-927 / DSM 2133 / JCM 14651 / NBRC 100331 / OCM 82 / Marburg) OX=79929 GN=hcgG PE=4 SV=1	D9PY01	hcgG	55 kDa	0	1	0	1	0	1	14	17	65	192	221	105
	Acetyl-CoA acetyltransferase OS=Methanothermobacter marburgensis (strain ATCC BAA-927 / DSM 2133 / JCM 14651 / NBRC 100331 / OCM 82 / Marburg) OX=79929 GN=atoB PE=4 SV=1	D9PX31	atoB	40 kDa	4	2	7	8	9	58	185	147	55	42	28	29
	Tungsten formylmethanofuran dehydrogenase, subunit G OS=Methanothermobacter marburgensis (strain ATCC BAA-927 / DSM 2133 / JCM 14651 / NBRC 100331 / OCM 82 / Marburg) OX=79929 GN=fwdG PE=4 SV=1	D9PU52	fwdG	9 kDa	41	29	28	32	16	44	57	34	25	27	37	23
	UPF0173 metal-dependent hydrolase MTBMA_c04740 OS=Methanothermobacter marburgensis (strain ATCC BAA-927 / DSM 2133 / JCM 14651 / NBRC 100331 / OCM 82 / Marburg) OX=79929 GN=MTBMA_c04740 PE=3 SV=1	D9PV22	MTBMA_c04740	25 kDa	0	0	0	1	0	1	0	0	11	152	147	99
	Predicted pyruvate flavodoxin/ferredoxin oxidoreductase, subunit beta OS=Methanothermobacter marburgensis (strain ATCC BAA-927 / DSM 2133 / JCM 14651 / NBRC 100331 / OCM 82 / Marburg) OX=79929 GN=porB2 PE=4 SV=1	D9PWC1	porB2	32 kDa	1	0	0	0	0	2	0	35	100	131	91	42
	Ribose-phosphate pyrophosphokinase OS=Methanothermobacter marburgensis (strain ATCC BAA-927 / DSM 2133 / JCM 14651 / NBRC 100331 / OCM 82 / Marburg) OX=79929 GN=prs PE=3 SV=1	D9PX24	prs	31 kDa	1	0	0	0	1	0	1	14	80	141	100	70
	Isopentenyl-diphosphate delta-isomerase OS=Methanothermobacter marburgensis (strain ATCC BAA-927 / DSM 2133 / JCM 14651 / NBRC 100331 / OCM 82 / Marburg) OX=79929 GN=fni PE=3 SV=1	D9PV84	fni	37 kDa	0	0	0	0	7	49	147	68	30	28	24	19
	Indolepyruvate oxidoreductase subunit IorA OS=Methanothermobacter marburgensis (strain ATCC BAA-927 / DSM 2133 / JCM 14651 / NBRC 100331 / OCM 82 / Marburg) OX=79929 GN=iorA PE=1 SV=2	P80910	iorA	67 kDa	2	2	1	1	4	2	10	54	97	98	65	44
	F420-dependent methylenetetrahydromethanopterin dehydrogenase OS=Methanothermobacter marburgensis (strain ATCC BAA-927 / DSM 2133 / JCM 14651 / NBRC 100331 / OCM 82 / Marburg) OX=79929 GN=mtd PE=1 SV=3	P55300	mtd	30 kDa	7	9	5	2	3	7	10	50	86	81	42	17
	Predicted nucleic acid-binding protein OS=Methanothermobacter marburgensis (strain ATCC BAA-927 / DSM 2133 / JCM 14651 / NBRC 100331 / OCM 82 / Marburg) OX=79929 GN=MTBMA_c17840 PE=4 SV=1	D9PYQ4	MTBMA_c17840	15 kDa	1	1	11	9	10	20	69	47	23	26	25	36
	Methyl-coenzyme M reductase II subunit gamma OS=Methanothermobacter marburgensis (strain ATCC BAA-927 / DSM 2133 / JCM 14651 / NBRC 100331 / OCM 82 / Marburg) OX=79929 GN=mrtG PE=1 SV=3	P58816	mrtG	31 kDa	10	7	6	9	22	42	40	50	41	31	36	16
	50S ribosomal protein L12 OS=Methanothermobacter marburgensis (strain ATCC BAA-927 / DSM 2133 / JCM 14651 / NBRC 100331 / OCM 82 / Marburg) OX=79929 GN=rpl12p PE=3 SV=1	D9PUH1	rpl12p	11 kDa	3	2	3	2	0	5	9	6	20	56	77	51
	F420-non-reducing hydrogenase subunit G OS=Methanothermobacter marburgensis (strain ATCC BAA-927 / DSM 2133 / JCM 14651 / NBRC 100331 / OCM 82 / Marburg) OX=79929 GN=mvhG PE=1 SV=2	P60239	mvhG	34 kDa	20	16	17	19	29	26	12	2	5	28	28	15
	Methanogenesis marker protein 5 OS=Methanothermobacter marburgensis (strain ATCC BAA-927 / DSM 2133 / JCM 14651 / NBRC 100331 / OCM 82 / Marburg) OX=79929 GN=MTBMA_c04390 PE=4 SV=1	D9PUZ3	MTBMA_c04390	17 kDa	0	0	0	0	8	29	36	21	30	47	27	13
	Methyl-coenzyme M reductase II subunit alpha OS=Methanothermobacter marburgensis (strain ATCC BAA-927 / DSM 2133 / JCM 14651 / NBRC 100331 / OCM 82 / Marburg) OX=79929 GN=mrtA PE=1 SV=2	P58815	mrtA	61 kDa	4	1	0	5	20	30	46	53	40	25	29	10
	Energy-converting hydrogenase A, subunit Q OS=Methanothermobacter marburgensis (strain ATCC BAA-927 / DSM 2133 / JCM 14651 / NBRC 100331 / OCM 82 / Marburg) OX=79929 GN=ehaQ PE=4 SV=1	D9PVZ7	ehaQ	45 kDa	4	1	3	1	2	15	26	46	37	50	41	42
	F420-non-reducing hydrogenase iron-sulfur subunit D OS=Methanothermobacter marburgensis (strain ATCC BAA-927 / DSM 2133 / JCM 14651 / NBRC 100331 / OCM 82 / Marburg) OX=79929 GN=mvhD PE=1 SV=2	P60238	mvhD	16 kDa	18	15	15	15	23	20	11	6	9	45	38	20
	L-fuculose phosphate aldolase OS=Methanothermobacter marburgensis (strain ATCC BAA-927 / DSM 2133 / JCM 14651 / NBRC 100331 / OCM 82 / Marburg) OX=79929 GN=MTBMA_c17930 PE=4 SV=1	D9PYR3	MTBMA_c17930	20 kDa	0	0	0	0	0	25	80	49	15	9	11	9
	UPF0219 protein MTBMA_c11880 OS=Methanothermobacter marburgensis (strain ATCC BAA-927 / DSM 2133 / JCM 14651 / NBRC 100331 / OCM 82 / Marburg) OX=79929 GN=MTBMA_c11880 PE=3 SV=1	D9PX30	MTBMA_c11880	37 kDa	2	0	2	3	4	25	65	50	20	15	18	17
	Methyl-coenzyme M reductase I operon protein D OS=Methanothermobacter marburgensis (strain ATCC BAA-927 / DSM 2133 / JCM 14651 / NBRC 100331 / OCM 82 / Marburg) OX=79929 GN=mcrD PE=2 SV=2	P11564	mcrD	17 kDa	0	0	0	0	0	2	48	59	35	15	18	19
	Methyl-coenzyme M reductase II subunit beta OS=Methanothermobacter marburgensis (strain ATCC BAA-927 / DSM 2133 / JCM 14651 / NBRC 100331 / OCM 82 / Marburg) OX=79929 GN=mrtB PE=1 SV=1	D9PXZ6	mrtB	47 kDa	3	1	3	2	18	24	29	39	24	17	11	15
	5,10-methenyltetrahydromethanopterin hydrogenase OS=Methanothermobacter marburgensis (strain ATCC BAA-927 / DSM 2133 / JCM 14651 / NBRC 100331 / OCM 82 / Marburg) OX=79929 GN=hmd PE=1 SV=3	P32440	hmd	38 kDa	5	4	0	0	0	2	8	3	16	52	48	28
	Predicted tungsten containing formylmethanofuran dehydrogenase, subunit F related protein OS=Methanothermobacter marburgensis (strain ATCC BAA-927 / DSM 2133 / JCM 14651 / NBRC 100331 / OCM 82 / Marburg) OX=79929 GN=MTBMA_c13130 PE=4 SV=1	D9PXF3	MTBMA_c13130	36 kDa	14	11	11	23	14	36	23	9	6	12	14	19
	Polyferredoxin OS=Methanothermobacter marburgensis (strain ATCC BAA-927 / DSM 2133 / JCM 14651 / NBRC 100331 / OCM 82 / Marburg) OX=79929 GN=MTBMA_c08040 PE=4 SV=1	D9PW01	MTBMA_c08040	28 kDa	2	1	4	3	4	8	25	25	23	41	36	24
	UPF0288 protein MTBMA_c04360 OS=Methanothermobacter marburgensis (strain ATCC BAA-927 / DSM 2133 / JCM 14651 / NBRC 100331 / OCM 82 / Marburg) OX=79929 GN=MTBMA_c04360 PE=3 SV=1	D9PUZ0	MTBMA_c04360	57 kDa	1	3	1	2	6	22	53	36	25	16	21	29
	Proteasome subunit alpha OS=Methanothermobacter marburgensis (strain ATCC BAA-927 / DSM 2133 / JCM 14651 / NBRC 100331 / OCM 82 / Marburg) OX=79929 GN=psmA PE=3 SV=1	D9PWR9	psmA	28 kDa	1	9	24	34	22	19	11	2	0	3	8	9
	Pyridoxal 5'-phosphate synthase subunit PdxS OS=Methanothermobacter marburgensis (strain ATCC BAA-927 / DSM 2133 / JCM 14651 / NBRC 100331 / OCM 82 / Marburg) OX=79929 GN=pdxS PE=3 SV=1	D9PWP4	pdxS	32 kDa	9	10	4	5	6	11	20	24	22	33	34	31
	Ferritin OS=Methanothermobacter marburgensis (strain ATCC BAA-927 / DSM 2133 / JCM 14651 / NBRC 100331 / OCM 82 / Marburg) OX=79929 GN=ftnA PE=3 SV=1	D9PVF6	ftnA	20 kDa	0	2	0	0	1	16	34	17	10	13	24	26
	Glycine--tRNA ligase OS=Methanothermobacter marburgensis (strain ATCC BAA-927 / DSM 2133 / JCM 14651 / NBRC 100331 / OCM 82 / Marburg) OX=79929 GN=glyS PE=3 SV=1	D9PUX0	glyS	65 kDa	2	5	0	1	2	0	4	11	64	44	13	12
	Ferredoxin OS=Methanothermobacter marburgensis (strain ATCC BAA-927 / DSM 2133 / JCM 14651 / NBRC 100331 / OCM 82 / Marburg) OX=79929 GN=MTBMA_c07270 PE=4 SV=1	D9PVS4	MTBMA_c07270	6 kDa	16	14	15	12	8	14	16	20	18	17	9	6
	Uncharacterized protein OS=Methanothermobacter marburgensis (strain ATCC BAA-927 / DSM 2133 / JCM 14651 / NBRC 100331 / OCM 82 / Marburg) OX=79929 GN=MTBMA_c13500 PE=4 SV=1	D9PXI9	MTBMA_c13500	33 kDa	0	1	0	2	9	0	2	30	42	30	11	6
	Predicted phosphohydrolase OS=Methanothermobacter marburgensis (strain ATCC BAA-927 / DSM 2133 / JCM 14651 / NBRC 100331 / OCM 82 / Marburg) OX=79929 GN=MTBMA_c05980 PE=4 SV=1	D9PVE5	MTBMA_c05980	47 kDa	4	4	3	1	4	1	2	26	39	43	45	15
	Rubrerythrin OS=Methanothermobacter marburgensis (strain ATCC BAA-927 / DSM 2133 / JCM 14651 / NBRC 100331 / OCM 82 / Marburg) OX=79929 GN=fprB PE=4 SV=1	D9PYL1	fprB	15 kDa	10	12	10	5	2	3	11	7	6	21	32	33
	Methanogenesis marker protein 17 OS=Methanothermobacter marburgensis (strain ATCC BAA-927 / DSM 2133 / JCM 14651 / NBRC 100331 / OCM 82 / Marburg) OX=79929 GN=MTBMA_c04410 PE=4 SV=1	D9PUZ5	MTBMA_c04410	19 kDa	3	5	3	3	5	13	20	23	16	21	23	14
	Fructose-1,6-bisphosphate aldolase/phosphatase OS=Methanothermobacter marburgensis (strain ATCC BAA-927 / DSM 2133 / JCM 14651 / NBRC 100331 / OCM 82 / Marburg) OX=79929 GN=fbp PE=1 SV=1	D9PUH5	fbp	40 kDa	1	0	1	1	2	2	35	38	20	10	9	7
	KaiC domain-containing protein OS=Methanothermobacter marburgensis (strain ATCC BAA-927 / DSM 2133 / JCM 14651 / NBRC 100331 / OCM 82 / Marburg) OX=79929 GN=MTBMA_c00830 PE=4 SV=1	D9PTZ5	MTBMA_c00830	27 kDa	1	1	1	0	1	0	1	0	1	8	11	105
	Predicted DNA methylase OS=Methanothermobacter marburgensis (strain ATCC BAA-927 / DSM 2133 / JCM 14651 / NBRC 100331 / OCM 82 / Marburg) OX=79929 GN=MTBMA_c00770 PE=4 SV=1	D9PTY9	MTBMA_c00770	101 kDa	13	24	11	4	25	15	19	17	15	52	66	30
	DNA-directed RNA polymerase subunit D OS=Methanothermobacter marburgensis (strain ATCC BAA-927 / DSM 2133 / JCM 14651 / NBRC 100331 / OCM 82 / Marburg) OX=79929 GN=rpoD PE=3 SV=1	D9PV73	rpoD	29 kDa	0	6	0	0	2	3	2	0	3	29	39	53
	Predicted activator of 2-hydroxyglutaryl-CoA dehydratase OS=Methanothermobacter marburgensis (strain ATCC BAA-927 / DSM 2133 / JCM 14651 / NBRC 100331 / OCM 82 / Marburg) OX=79929 GN=MTBMA_c04400 PE=4 SV=1	D9PUZ4	MTBMA_c04400	44 kDa	3	2	3	3	3	18	31	5	16	15	15	8
	Indolepyruvate oxidoreductase subunit IorB OS=Methanothermobacter marburgensis (strain ATCC BAA-927 / DSM 2133 / JCM 14651 / NBRC 100331 / OCM 82 / Marburg) OX=79929 GN=iorB PE=1 SV=2	P80911	iorB	21 kDa	0	2	1	1	1	2	2	26	33	33	20	10
	Geranylgeranylglyceryl phosphate synthase OS=Methanothermobacter marburgensis (strain ATCC BAA-927 / DSM 2133 / JCM 14651 / NBRC 100331 / OCM 82 / Marburg) OX=79929 GN=MTBMA_c09410 PE=1 SV=2	P0C882	MTBMA_c09410	26 kDa	0	0	0	0	0	1	0	11	22	25	14	5
	Methyl coenzyme M reductase II, operon protein C OS=Methanothermobacter marburgensis (strain ATCC BAA-927 / DSM 2133 / JCM 14651 / NBRC 100331 / OCM 82 / Marburg) OX=79929 GN=mtrC2 PE=4 SV=1	D9PY38	mtrC2	34 kDa	1	2	2	0	1	19	35	14	6	5	3	7
	Dihydroxy-acid dehydratase OS=Methanothermobacter marburgensis (strain ATCC BAA-927 / DSM 2133 / JCM 14651 / NBRC 100331 / OCM 82 / Marburg) OX=79929 GN=ilvD PE=3 SV=1	D9PYV1	ilvD	59 kDa	4	6	3	4	3	4	0	8	10	33	32	30
	H(2):CoB-CoM heterodisulfide,ferredoxin reductase subunit A OS=Methanothermobacter marburgensis (strain ATCC BAA-927 / DSM 2133 / JCM 14651 / NBRC 100331 / OCM 82 / Marburg) OX=79929 GN=hdrA PE=1 SV=3	Q50756-DECOY		?	6	13	10	9	18	20	11	7	8	23	21	16
	Predicted DNA double-strand repair ATPase Rad50 OS=Methanothermobacter marburgensis (strain ATCC BAA-927 / DSM 2133 / JCM 14651 / NBRC 100331 / OCM 82 / Marburg) OX=79929 GN=MTBMA_c09270 PE=4 SV=1	D9PWC4	MTBMA_c09270	97 kDa	48	8	2	2	2	3	13	8	11	48	54	58
	Methyl-coenzyme M reductase I operon protein C OS=Methanothermobacter marburgensis (strain ATCC BAA-927 / DSM 2133 / JCM 14651 / NBRC 100331 / OCM 82 / Marburg) OX=79929 GN=mcrC PE=2 SV=1	P11566	mcrC	21 kDa	1	0	0	0	2	13	24	20	8	14	11	13
	Uncharacterized protein OS=Methanothermobacter marburgensis (strain ATCC BAA-927 / DSM 2133 / JCM 14651 / NBRC 100331 / OCM 82 / Marburg) OX=79929 GN=MTBMA_c03960 PE=4 SV=1	D9PUV0	MTBMA_c03960	40 kDa	3	6	2	4	2	4	5	22	30	25	17	11
	Thermosome, subunit alpha (Chaperonin subunit) OS=Methanothermobacter marburgensis (strain ATCC BAA-927 / DSM 2133 / JCM 14651 / NBRC 100331 / OCM 82 / Marburg) OX=79929 GN=thsA PE=3 SV=1	D9PVL4	thsA	59 kDa	5	10	12	10	5	9	14	9	13	33	43	37
	Predicted aminotransferase OS=Methanothermobacter marburgensis (strain ATCC BAA-927 / DSM 2133 / JCM 14651 / NBRC 100331 / OCM 82 / Marburg) OX=79929 GN=MTBMA_c01880 PE=4 SV=1	D9PU99	MTBMA_c01880	42 kDa	1	4	2	1	2	1	6	5	7	24	30	22
	Adenylosuccinate synthetase OS=Methanothermobacter marburgensis (strain ATCC BAA-927 / DSM 2133 / JCM 14651 / NBRC 100331 / OCM 82 / Marburg) OX=79929 GN=purA PE=3 SV=1	D9PWJ2	purA	37 kDa	2	2	2	0	0	0	2	3	0	21	46	50
	Uncharacterized protein OS=Methanothermobacter marburgensis (strain ATCC BAA-927 / DSM 2133 / JCM 14651 / NBRC 100331 / OCM 82 / Marburg) OX=79929 GN=MTBMA_c09140 PE=4 SV=1	D9PWB1	MTBMA_c09140	25 kDa	2	3	2	1	1	7	9	2	11	22	23	12
	Leucine--tRNA ligase OS=Methanothermobacter marburgensis (strain ATCC BAA-927 / DSM 2133 / JCM 14651 / NBRC 100331 / OCM 82 / Marburg) OX=79929 GN=leuS PE=3 SV=1	D9PU05	leuS	108 kDa	8	3	6	2	11	6	5	11	29	37	34	30
	50S ribosomal protein L15e OS=Methanothermobacter marburgensis (strain ATCC BAA-927 / DSM 2133 / JCM 14651 / NBRC 100331 / OCM 82 / Marburg) OX=79929 GN=rpl15e PE=3 SV=1	D9PWS3	rpl15e	22 kDa	14	26	10	8	3	2	5	1	2	5	15	17
	Predicted ATP-dependent DNA ligase OS=Methanothermobacter marburgensis (strain ATCC BAA-927 / DSM 2133 / JCM 14651 / NBRC 100331 / OCM 82 / Marburg) OX=79929 GN=MTBMA_c16060 PE=4 SV=1	D9PY87	MTBMA_c16060	43 kDa	2	3	4	3	4	3	3	2	8	27	35	27
	Uncharacterized protein OS=Methanothermobacter marburgensis (strain ATCC BAA-927 / DSM 2133 / JCM 14651 / NBRC 100331 / OCM 82 / Marburg) OX=79929 GN=MTBMA_c10580 PE=4 SV=1	D9PWQ4	MTBMA_c10580	105 kDa	17	7	11	11	19	7	9	7	10	40	40	21
	Shikimate dehydrogenase (NADP(+)) OS=Methanothermobacter marburgensis (strain ATCC BAA-927 / DSM 2133 / JCM 14651 / NBRC 100331 / OCM 82 / Marburg) OX=79929 GN=aroE PE=3 SV=1	D9PVN9	aroE	32 kDa	8	8	8	10	9	7	5	2	2	7	6	6
	BioB-related protein OS=Methanothermobacter marburgensis (strain ATCC BAA-927 / DSM 2133 / JCM 14651 / NBRC 100331 / OCM 82 / Marburg) OX=79929 GN=MTBMA_c16640 PE=4 SV=1	D9PYD9	MTBMA_c16640	38 kDa	6	6	0	1	3	4	7	13	10	15	11	13
	Chaperone protein DnaK OS=Methanothermobacter marburgensis (strain ATCC BAA-927 / DSM 2133 / JCM 14651 / NBRC 100331 / OCM 82 / Marburg) OX=79929 GN=dnaK PE=3 SV=1	D9PYF0	dnaK	66 kDa	3	3	3	2	5	3	8	7	12	33	41	24
	Methyl-coenzyme M reductase, component A2 OS=Methanothermobacter marburgensis (strain ATCC BAA-927 / DSM 2133 / JCM 14651 / NBRC 100331 / OCM 82 / Marburg) OX=79929 GN=atwA PE=4 SV=1	D9PXN7	atwA	59 kDa	0	1	1	1	2	1	2	0	1	13	25	51
	Helicase domain related protein OS=Methanothermobacter marburgensis (strain ATCC BAA-927 / DSM 2133 / JCM 14651 / NBRC 100331 / OCM 82 / Marburg) OX=79929 GN=MTBMA_c09350 PE=4 SV=1	D9PWD2	MTBMA_c09350	91 kDa	7	6	10	8	12	8	9	3	6	34	43	52
	DNA primase DnaG OS=Methanothermobacter marburgensis (strain ATCC BAA-927 / DSM 2133 / JCM 14651 / NBRC 100331 / OCM 82 / Marburg) OX=79929 GN=dnaG PE=3 SV=1	D9PXC6	dnaG	43 kDa	19	26	21	19	21	21	18	10	3	15	16	21
	GTP cyclohydrolase MptA OS=Methanothermobacter marburgensis (strain ATCC BAA-927 / DSM 2133 / JCM 14651 / NBRC 100331 / OCM 82 / Marburg) OX=79929 GN=mptA PE=3 SV=1	D9PY55	mptA	36 kDa	0	1	2	1	0	3	9	3	16	25	27	18
	H2-forming N5,N10-methylenetetrahydromethanopterin dehydrogenase II OS=Methanothermobacter marburgensis (strain ATCC BAA-927 / DSM 2133 / JCM 14651 / NBRC 100331 / OCM 82 / Marburg) OX=79929 GN=hmdII PE=3 SV=1	D9PU09	hmdII	37 kDa	2	2	0	1	0	3	5	3	2	19	34	20
	3-dehydroquinate synthase OS=Methanothermobacter marburgensis (strain ATCC BAA-927 / DSM 2133 / JCM 14651 / NBRC 100331 / OCM 82 / Marburg) OX=79929 GN=aroB PE=3 SV=1	D9PWF8	aroB	41 kDa	1	0	1	1	3	0	2	1	0	4	25	36
	Predicted ATP-dependent helicase OS=Methanothermobacter marburgensis (strain ATCC BAA-927 / DSM 2133 / JCM 14651 / NBRC 100331 / OCM 82 / Marburg) OX=79929 GN=MTBMA_c03730 PE=4 SV=1	D9PUS7-DECOY		?	7	3	4	3	5	5	4	3	3	12	14	18
	2-oxoglutarate synthase subunit KorA OS=Methanothermobacter marburgensis (strain ATCC BAA-927 / DSM 2133 / JCM 14651 / NBRC 100331 / OCM 82 / Marburg) OX=79929 GN=korA PE=1 SV=2	P80904	korA	41 kDa	11	11	7	10	13	7	5	3	1	3	11	4
	DNA helicase related protein OS=Methanothermobacter marburgensis (strain ATCC BAA-927 / DSM 2133 / JCM 14651 / NBRC 100331 / OCM 82 / Marburg) OX=79929 GN=MTBMA_c08800 PE=4 SV=1	D9PW77-DECOY		?	4	8	2	2	3	7	6	4	5	26	57	99
	DZANK-type domain-containing protein OS=Methanothermobacter marburgensis (strain ATCC BAA-927 / DSM 2133 / JCM 14651 / NBRC 100331 / OCM 82 / Marburg) OX=79929 GN=MTBMA_c08590 PE=4 SV=1	D9PW56	MTBMA_c08590	28 kDa	11	6	7	5	8	6	4	5	8	7	17	10
	Argininosuccinate synthase OS=Methanothermobacter marburgensis (strain ATCC BAA-927 / DSM 2133 / JCM 14651 / NBRC 100331 / OCM 82 / Marburg) OX=79929 GN=argG PE=3 SV=1	D9PYC3	argG	44 kDa	0	2	4	3	3	3	4	2	23	32	18	7
	CBS domain-containing protein OS=Methanothermobacter marburgensis (strain ATCC BAA-927 / DSM 2133 / JCM 14651 / NBRC 100331 / OCM 82 / Marburg) OX=79929 GN=MTBMA_c16110 PE=4 SV=1	D9PY92	MTBMA_c16110	20 kDa	1	0	0	0	1	0	0	2	3	10	30	26
	Uncharacterized protein OS=Methanothermobacter marburgensis (strain ATCC BAA-927 / DSM 2133 / JCM 14651 / NBRC 100331 / OCM 82 / Marburg) OX=79929 GN=MTBMA_c15300 PE=3 SV=1	D9PY11	MTBMA_c15300	26 kDa	0	0	0	0	0	0	0	0	2	9	23	24
	Predicted sensory transduction histidine kinase OS=Methanothermobacter marburgensis (strain ATCC BAA-927 / DSM 2133 / JCM 14651 / NBRC 100331 / OCM 82 / Marburg) OX=79929 GN=MTBMA_c11820 PE=4 SV=1	D9PX26	MTBMA_c11820	47 kDa	5	15	9	11	17	13	16	7	6	13	28	17
	Phytoene dehydrogenase-related protein OS=Methanothermobacter marburgensis (strain ATCC BAA-927 / DSM 2133 / JCM 14651 / NBRC 100331 / OCM 82 / Marburg) OX=79929 GN=MTBMA_c03770 PE=4 SV=1	D9PUT1-DECOY		?	8	10	8	11	15	16	14	5	2	9	13	8
	Arginine--tRNA ligase OS=Methanothermobacter marburgensis (strain ATCC BAA-927 / DSM 2133 / JCM 14651 / NBRC 100331 / OCM 82 / Marburg) OX=79929 GN=argS PE=3 SV=1	D9PYU9	argS	64 kDa	4	3	5	4	1	1	4	7	3	19	45	33
	CCG domain-containing protein OS=Methanothermobacter marburgensis (strain ATCC BAA-927 / DSM 2133 / JCM 14651 / NBRC 100331 / OCM 82 / Marburg) OX=79929 GN=MTBMA_c05890 PE=4 SV=1	D9PVD6	MTBMA_c05890	26 kDa	0	1	1	0	1	2	7	26	23	12	18	5
	Acetyl-CoA decarbonylase/synthase complex subunit epsilon OS=Methanothermobacter marburgensis (strain ATCC BAA-927 / DSM 2133 / JCM 14651 / NBRC 100331 / OCM 82 / Marburg) OX=79929 GN=cdhB PE=3 SV=1	D9PUJ8	cdhB	19 kDa	7	5	4	5	5	4	4	6	10	10	9	2
	UvrABC system protein A OS=Methanothermobacter marburgensis (strain ATCC BAA-927 / DSM 2133 / JCM 14651 / NBRC 100331 / OCM 82 / Marburg) OX=79929 GN=uvrA PE=3 SV=1	D9PW36-DECOY		?	2	7	3	7	3	5	6	2	7	36	47	44
	30S ribosomal protein S4e OS=Methanothermobacter marburgensis (strain ATCC BAA-927 / DSM 2133 / JCM 14651 / NBRC 100331 / OCM 82 / Marburg) OX=79929 GN=rps4e PE=3 SV=1	D9PV52	rps4e	27 kDa	12	10	8	5	2	5	4	3	3	11	6	12
	Predicted sensory transduction histidine kinase OS=Methanothermobacter marburgensis (strain ATCC BAA-927 / DSM 2133 / JCM 14651 / NBRC 100331 / OCM 82 / Marburg) OX=79929 GN=MTBMA_c08500 PE=4 SV=1	D9PW47-DECOY		?	5	4	4	2	11	10	20	19	11	35	52	48
	Uncharacterized protein OS=Methanothermobacter marburgensis (strain ATCC BAA-927 / DSM 2133 / JCM 14651 / NBRC 100331 / OCM 82 / Marburg) OX=79929 GN=MTBMA_c10870 PE=4 SV=1	D9PWT3	MTBMA_c10870	18 kDa	0	0	0	0	0	0	0	0	3	15	17	9
	Carbamoyl-phosphate synthase large chain OS=Methanothermobacter marburgensis (strain ATCC BAA-927 / DSM 2133 / JCM 14651 / NBRC 100331 / OCM 82 / Marburg) OX=79929 GN=carB PE=3 SV=1	D9PXL8	carB	116 kDa	3	5	0	2	5	6	12	9	9	35	34	42
	Zpr1 domain-containing protein OS=Methanothermobacter marburgensis (strain ATCC BAA-927 / DSM 2133 / JCM 14651 / NBRC 100331 / OCM 82 / Marburg) OX=79929 GN=MTBMA_c04040 PE=3 SV=1	D9PUV8	MTBMA_c04040	22 kDa	6	5	5	3	5	1	5	1	5	8	9	9
	Uncharacterized protein OS=Methanothermobacter marburgensis (strain ATCC BAA-927 / DSM 2133 / JCM 14651 / NBRC 100331 / OCM 82 / Marburg) OX=79929 GN=MTBMA_c12100 PE=4 SV=1	D9PX52	MTBMA_c12100	11 kDa	0	1	0	0	0	7	8	7	5	4	7	8
	Threonine synthase OS=Methanothermobacter marburgensis (strain ATCC BAA-927 / DSM 2133 / JCM 14651 / NBRC 100331 / OCM 82 / Marburg) OX=79929 GN=thrC PE=3 SV=1	D9PVQ0	thrC	43 kDa	0	0	0	2	2	1	2	0	2	11	22	30
	Uncharacterized protein OS=Methanothermobacter marburgensis (strain ATCC BAA-927 / DSM 2133 / JCM 14651 / NBRC 100331 / OCM 82 / Marburg) OX=79929 GN=MTBMA_c02630 PE=4 SV=1	D9PUH3	MTBMA_c02630	44 kDa	1	1	0	3	1	2	3	1	1	16	22	9
	Phosphomethylpyrimidine synthase OS=Methanothermobacter marburgensis (strain ATCC BAA-927 / DSM 2133 / JCM 14651 / NBRC 100331 / OCM 82 / Marburg) OX=79929 GN=thiC PE=3 SV=1	D9PU73-DECOY		?	5	10	7	5	11	9	7	8	10	28	30	13
	Predicted cobalamin biosynthesis protein N OS=Methanothermobacter marburgensis (strain ATCC BAA-927 / DSM 2133 / JCM 14651 / NBRC 100331 / OCM 82 / Marburg) OX=79929 GN=cobN1 PE=4 SV=1	D9PVN3-DECOY		?	2	11	4	5	8	6	11	3	7	33	40	18
	Phosphomethylpyrimidine synthase OS=Methanothermobacter marburgensis (strain ATCC BAA-927 / DSM 2133 / JCM 14651 / NBRC 100331 / OCM 82 / Marburg) OX=79929 GN=thiC PE=3 SV=1	D9PU73	thiC	46 kDa	9	9	6	7	6	4	5	3	7	25	20	13
	Polyferredoxin protein MvhB OS=Methanothermobacter marburgensis (strain ATCC BAA-927 / DSM 2133 / JCM 14651 / NBRC 100331 / OCM 82 / Marburg) OX=79929 GN=mvhB PE=1 SV=2	P60232-DECOY		?	7	5	8	5	4	12	12	2	3	24	29	19
	Uncharacterized protein OS=Methanothermobacter marburgensis (strain ATCC BAA-927 / DSM 2133 / JCM 14651 / NBRC 100331 / OCM 82 / Marburg) OX=79929 GN=MTBMA_c13500 PE=4 SV=1	D9PXI9-DECOY		?	6	6	5	3	5	5	3	10	5	6	7	7
	DNA-binding protein MTBMA_c02010 OS=Methanothermobacter marburgensis (strain ATCC BAA-927 / DSM 2133 / JCM 14651 / NBRC 100331 / OCM 82 / Marburg) OX=79929 GN=MTBMA_c02010 PE=3 SV=1	D9PUB2	MTBMA_c02010	13 kDa	1	2	2	2	5	4	3	5	11	22	23	12
	Predicted phage infection protein OS=Methanothermobacter marburgensis (strain ATCC BAA-927 / DSM 2133 / JCM 14651 / NBRC 100331 / OCM 82 / Marburg) OX=79929 GN=MTBMA_c04280 PE=4 SV=1	D9PUY2	MTBMA_c04280	70 kDa	3	6	3	5	4	10	14	10	12	42	49	36
	Transcription elongation factor Spt5 OS=Methanothermobacter marburgensis (strain ATCC BAA-927 / DSM 2133 / JCM 14651 / NBRC 100331 / OCM 82 / Marburg) OX=79929 GN=nusG PE=3 SV=1	D9PUG7-DECOY		?	4	4	4	5	7	7	8	2	1	3	14	18
	Exosome complex component Rrp41 OS=Methanothermobacter marburgensis (strain ATCC BAA-927 / DSM 2133 / JCM 14651 / NBRC 100331 / OCM 82 / Marburg) OX=79929 GN=rpr42 PE=3 SV=1	D9PWR6	rpr42	26 kDa	0	4	1	0	0	8	14	5	5	6	6	11
	Uncharacterized protein OS=Methanothermobacter marburgensis (strain ATCC BAA-927 / DSM 2133 / JCM 14651 / NBRC 100331 / OCM 82 / Marburg) OX=79929 GN=MTBMA_c08900 PE=4 SV=1	D9PW87-DECOY		?	5	6	7	3	7	10	8	10	9	62	77	77
	Glutamyl-tRNA(Gln) amidotransferase subunit D OS=Methanothermobacter marburgensis (strain ATCC BAA-927 / DSM 2133 / JCM 14651 / NBRC 100331 / OCM 82 / Marburg) OX=79929 GN=gatD PE=3 SV=1	D9PWU0-DECOY		?	1	3	13	16	14	8	5	7	4	10	19	18
	Acetyl-CoA decarbonylase/synthase complex subunit beta OS=Methanothermobacter marburgensis (strain ATCC BAA-927 / DSM 2133 / JCM 14651 / NBRC 100331 / OCM 82 / Marburg) OX=79929 GN=cdhC PE=3 SV=1	D9PUJ9	cdhC	52 kDa	2	0	0	1	2	2	7	29	23	60	50	24
	Exosome complex component Rrp42 OS=Methanothermobacter marburgensis (strain ATCC BAA-927 / DSM 2133 / JCM 14651 / NBRC 100331 / OCM 82 / Marburg) OX=79929 GN=rpr41 PE=3 SV=1	D9PWR5	rpr41	29 kDa	1	2	1	0	3	7	6	1	6	20	10	10
	Predicted phage infection protein OS=Methanothermobacter marburgensis (strain ATCC BAA-927 / DSM 2133 / JCM 14651 / NBRC 100331 / OCM 82 / Marburg) OX=79929 GN=MTBMA_c04280 PE=4 SV=1	D9PUY2-DECOY		?	3	9	7	6	5	4	6	8	13	36	39	32
	Ketol-acid reductoisomerase (NADP(+)) OS=Methanothermobacter marburgensis (strain ATCC BAA-927 / DSM 2133 / JCM 14651 / NBRC 100331 / OCM 82 / Marburg) OX=79929 GN=ilvC PE=3 SV=1	D9PYU4	ilvC	36 kDa	8	9	2	10	7	13	9	13	7	14	27	20
	UPF0251 protein MTBMA_c15550 OS=Methanothermobacter marburgensis (strain ATCC BAA-927 / DSM 2133 / JCM 14651 / NBRC 100331 / OCM 82 / Marburg) OX=79929 GN=MTBMA_c15550 PE=3 SV=1	D9PY36-DECOY		?	4	6	4	7	4	6	5	2	4	13	27	14
	Proteasome subunit beta OS=Methanothermobacter marburgensis (strain ATCC BAA-927 / DSM 2133 / JCM 14651 / NBRC 100331 / OCM 82 / Marburg) OX=79929 GN=psmB PE=3 SV=1	D9PY61	psmB	23 kDa	0	1	9	13	3	0	0	1	1	9	6	8
	Uncharacterized protein OS=Methanothermobacter marburgensis (strain ATCC BAA-927 / DSM 2133 / JCM 14651 / NBRC 100331 / OCM 82 / Marburg) OX=79929 GN=MTBMA_c11930 PE=4 SV=1	D9PX35-DECOY		?	3	4	4	3	4	7	3	5	6	19	27	18
	Enolase OS=Methanothermobacter marburgensis (strain ATCC BAA-927 / DSM 2133 / JCM 14651 / NBRC 100331 / OCM 82 / Marburg) OX=79929 GN=eno PE=3 SV=1	D9PV79	eno	45 kDa	0	0	0	0	4	18	8	1	0	8	5	7
	DNA helicase OS=Methanothermobacter marburgensis (strain ATCC BAA-927 / DSM 2133 / JCM 14651 / NBRC 100331 / OCM 82 / Marburg) OX=79929 GN=pcrA1 PE=3 SV=1	D9PW62-DECOY		?	10	8	6	5	6	10	9	13	6	53	66	59
	Glutamate--tRNA ligase OS=Methanothermobacter marburgensis (strain ATCC BAA-927 / DSM 2133 / JCM 14651 / NBRC 100331 / OCM 82 / Marburg) OX=79929 GN=gltX PE=3 SV=1	Q50543	gltX	63 kDa	5	5	7	10	8	8	9	5	5	26	32	27
	50S ribosomal protein L3 OS=Methanothermobacter marburgensis (strain ATCC BAA-927 / DSM 2133 / JCM 14651 / NBRC 100331 / OCM 82 / Marburg) OX=79929 GN=rpl3 PE=3 SV=1	D9PV39	rpl3	37 kDa	7	18	4	0	3	1	6	5	2	12	16	12
	Predicted NADH dehydrogenase OS=Methanothermobacter marburgensis (strain ATCC BAA-927 / DSM 2133 / JCM 14651 / NBRC 100331 / OCM 82 / Marburg) OX=79929 GN=MTBMA_c01350 PE=3 SV=1	D9PU46	MTBMA_c01350	67 kDa	4	7	4	3	5	7	3	5	7	25	16	18
	tRNA-guanine(15) transglycosylase OS=Methanothermobacter marburgensis (strain ATCC BAA-927 / DSM 2133 / JCM 14651 / NBRC 100331 / OCM 82 / Marburg) OX=79929 GN=tgtA PE=3 SV=1	D9PVH6	tgtA	73 kDa	3	7	3	4	4	8	10	14	4	23	26	16
	Aminotransferase OS=Methanothermobacter marburgensis (strain ATCC BAA-927 / DSM 2133 / JCM 14651 / NBRC 100331 / OCM 82 / Marburg) OX=79929 GN=asp2 PE=3 SV=1	D9PV12-DECOY		?	4	6	8	2	10	2	11	14	8	23	14	2
	Flavin_Reduct domain-containing protein OS=Methanothermobacter marburgensis (strain ATCC BAA-927 / DSM 2133 / JCM 14651 / NBRC 100331 / OCM 82 / Marburg) OX=79929 GN=MTBMA_c17280 PE=4 SV=1	D9PYJ8-DECOY		?	4	4	1	2	1	4	6	5	7	11	8	10
	F420-reducing hydrogenase, subunit gamma OS=Methanothermobacter marburgensis (strain ATCC BAA-927 / DSM 2133 / JCM 14651 / NBRC 100331 / OCM 82 / Marburg) OX=79929 GN=frhG PE=1 SV=1	D9PYF7	frhG	30 kDa	3	7	4	5	6	5	8	6	9	11	13	9
	Probable translation initiation factor IF-2 OS=Methanothermobacter marburgensis (strain ATCC BAA-927 / DSM 2133 / JCM 14651 / NBRC 100331 / OCM 82 / Marburg) OX=79929 GN=infB PE=3 SV=1	D9PVQ6	infB	66 kDa	7	7	5	4	8	8	3	1	3	16	29	19
	Probable tRNA sulfurtransferase OS=Methanothermobacter marburgensis (strain ATCC BAA-927 / DSM 2133 / JCM 14651 / NBRC 100331 / OCM 82 / Marburg) OX=79929 GN=thiI PE=3 SV=1	D9PUH4	thiI	42 kDa	1	1	0	1	3	2	2	3	3	18	32	12
	Ribonucleoside-diphosphate reductase OS=Methanothermobacter marburgensis (strain ATCC BAA-927 / DSM 2133 / JCM 14651 / NBRC 100331 / OCM 82 / Marburg) OX=79929 GN=MTBMA_c10330 PE=3 SV=1	D9PWM9	MTBMA_c10330	63 kDa	8	9	4	7	3	5	9	9	5	26	29	30
	DNA polymerase II large subunit OS=Methanothermobacter marburgensis (strain ATCC BAA-927 / DSM 2133 / JCM 14651 / NBRC 100331 / OCM 82 / Marburg) OX=79929 GN=polC PE=3 SV=1	D9PU30-DECOY		?	5	4	6	5	3	6	5	4	7	35	45	44
	DNA helicase OS=Methanothermobacter marburgensis (strain ATCC BAA-927 / DSM 2133 / JCM 14651 / NBRC 100331 / OCM 82 / Marburg) OX=79929 GN=pcrA1 PE=3 SV=1	D9PW62	pcrA1	107 kDa	2	15	4	4	8	13	13	13	10	35	50	40
	Putative Rep protein OS=Methanothermobacter thermautotrophicus OX=145262 PE=4 SV=1	Q9V2V1		91 kDa	7	13	6	5	9	6	4	3	9	22	29	22
	Coenzyme F390 synthetase OS=Methanothermobacter marburgensis (strain ATCC BAA-927 / DSM 2133 / JCM 14651 / NBRC 100331 / OCM 82 / Marburg) OX=79929 GN=MTBMA_c01110 PE=4 SV=1	D9PU22-DECOY		?	7	1	4	3	6	4	5	13	18	24	24	14
	Predicted sensory transduction regulatory protein OS=Methanothermobacter marburgensis (strain ATCC BAA-927 / DSM 2133 / JCM 14651 / NBRC 100331 / OCM 82 / Marburg) OX=79929 GN=MTBMA_c09390 PE=4 SV=1	D9PWD6-DECOY		?	4	2	1	5	5	6	8	6	9	32	29	34
	Predicted potassium channel protein OS=Methanothermobacter marburgensis (strain ATCC BAA-927 / DSM 2133 / JCM 14651 / NBRC 100331 / OCM 82 / Marburg) OX=79929 GN=MTBMA_c01030 PE=4 SV=1	D9PU15	MTBMA_c01030	37 kDa	4	7	4	6	6	4	5	4	4	8	8	21
	Predicted UDP-N-acetylmuramate-alanine ligase OS=Methanothermobacter marburgensis (strain ATCC BAA-927 / DSM 2133 / JCM 14651 / NBRC 100331 / OCM 82 / Marburg) OX=79929 GN=murD2 PE=4 SV=1	D9PWB6	murD2	45 kDa	2	4	8	4	3	6	7	4	7	14	15	9
	Predicted sensory transduction histidine kinase OS=Methanothermobacter marburgensis (strain ATCC BAA-927 / DSM 2133 / JCM 14651 / NBRC 100331 / OCM 82 / Marburg) OX=79929 GN=MTBMA_c08500 PE=4 SV=1	D9PW47	MTBMA_c08500	137 kDa	4	5	9	8	9	11	9	11	13	33	50	47
	DNA-directed RNA polymerase subunit OS=Methanothermobacter marburgensis (strain ATCC BAA-927 / DSM 2133 / JCM 14651 / NBRC 100331 / OCM 82 / Marburg) OX=79929 GN=rpoA1 PE=3 SV=1	D9PXS2	rpoA1	132 kDa	6	4	9	5	5	9	12	10	15	40	43	41
	Glycosyltransferase OS=Methanothermobacter marburgensis (strain ATCC BAA-927 / DSM 2133 / JCM 14651 / NBRC 100331 / OCM 82 / Marburg) OX=79929 GN=MTBMA_c07710 PE=4 SV=1	D9PVW8-DECOY		?	3	4	2	4	2	5	7	5	7	7	14	13
	Predicted glycosyltransferase OS=Methanothermobacter marburgensis (strain ATCC BAA-927 / DSM 2133 / JCM 14651 / NBRC 100331 / OCM 82 / Marburg) OX=79929 GN=MTBMA_c05880 PE=4 SV=1	D9PVD5-DECOY		?	4	2	0	4	2	4	15	6	6	21	23	10
	Chaperone protein DnaK OS=Methanothermobacter marburgensis (strain ATCC BAA-927 / DSM 2133 / JCM 14651 / NBRC 100331 / OCM 82 / Marburg) OX=79929 GN=dnaK PE=3 SV=1	D9PYF0-DECOY		?	3	3	1	3	2	5	12	5	5	33	30	17
	Uncharacterized protein OS=Methanothermobacter marburgensis (strain ATCC BAA-927 / DSM 2133 / JCM 14651 / NBRC 100331 / OCM 82 / Marburg) OX=79929 GN=MTBMA_c16220 PE=4 SV=1	D9PYA3	MTBMA_c16220	10 kDa	4	5	3	3	2	3	3	0	0	3	9	4
	DNA double-strand break repair protein Mre11 OS=Methanothermobacter marburgensis (strain ATCC BAA-927 / DSM 2133 / JCM 14651 / NBRC 100331 / OCM 82 / Marburg) OX=79929 GN=mre11 PE=3 SV=1	D9PWC5	mre11	48 kDa	21	3	0	1	2	0	0	5	5	20	21	31
	Fumarate reductase (CoM/CoB) subunit A OS=Methanothermobacter marburgensis (strain ATCC BAA-927 / DSM 2133 / JCM 14651 / NBRC 100331 / OCM 82 / Marburg) OX=79929 GN=tfrA PE=1 SV=1	D9PU00	tfrA	60 kDa	1	2	1	1	2	4	2	3	0	24	19	14
	5,10-methylenetetrahydromethanopterin reductase OS=Methanothermobacter marburgensis (strain ATCC BAA-927 / DSM 2133 / JCM 14651 / NBRC 100331 / OCM 82 / Marburg) OX=79929 GN=mer PE=1 SV=1	Q50744	mer	33 kDa	5	3	2	0	0	1	1	2	0	3	18	14
	DNA polymerase sliding clamp OS=Methanothermobacter marburgensis (strain ATCC BAA-927 / DSM 2133 / JCM 14651 / NBRC 100331 / OCM 82 / Marburg) OX=79929 GN=pcn PE=3 SV=1	D9PYG9	pcn	28 kDa	1	2	0	0	1	3	2	3	2	17	15	26
	DNA helicase OS=Methanothermobacter marburgensis (strain ATCC BAA-927 / DSM 2133 / JCM 14651 / NBRC 100331 / OCM 82 / Marburg) OX=79929 GN=pcrA2 PE=3 SV=1	D9PW98	pcrA2	107 kDa	6	5	5	3	2	3	9	5	7	41	45	24
	DNA helicase related protein OS=Methanothermobacter marburgensis (strain ATCC BAA-927 / DSM 2133 / JCM 14651 / NBRC 100331 / OCM 82 / Marburg) OX=79929 GN=MTBMA_c08800 PE=4 SV=1	D9PW77	MTBMA_c08800	183 kDa	13	5	4	6	6	4	6	7	2	30	40	42
	Uncharacterized protein OS=Methanothermobacter marburgensis (strain ATCC BAA-927 / DSM 2133 / JCM 14651 / NBRC 100331 / OCM 82 / Marburg) OX=79929 GN=MTBMA_c05170 PE=4 SV=1	D9PV65-DECOY		?	7	6	6	6	7	6	4	5	1	18	23	17
	Carbamoyl-phosphate synthase OS=Methanothermobacter marburgensis (strain ATCC BAA-927 / DSM 2133 / JCM 14651 / NBRC 100331 / OCM 82 / Marburg) OX=79929 GN=MTBMA_c11310 PE=3 SV=1	D9PWX7-DECOY		?	3	3	2	3	2	4	4	4	3	8	12	10
	Bifunctional NAD(P)H-hydrate repair enzyme OS=Methanothermobacter marburgensis (strain ATCC BAA-927 / DSM 2133 / JCM 14651 / NBRC 100331 / OCM 82 / Marburg) OX=79929 GN=nnrD PE=3 SV=1	D9PYC5-DECOY		?	5	1	3	3	5	4	5	8	6	20	20	13
	tRNA-ribosyltransferase related protein OS=Methanothermobacter marburgensis (strain ATCC BAA-927 / DSM 2133 / JCM 14651 / NBRC 100331 / OCM 82 / Marburg) OX=79929 GN=MTBMA_c04480 PE=4 SV=1	D9PV02	MTBMA_c04480	28 kDa	0	2	1	4	4	8	7	0	3	7	10	9
	Uncharacterized protein OS=Methanothermobacter marburgensis (strain ATCC BAA-927 / DSM 2133 / JCM 14651 / NBRC 100331 / OCM 82 / Marburg) OX=79929 GN=MTBMA_c06850 PE=4 SV=1	D9PVN2-DECOY		?	1	1	0	0	2	3	6	10	6	9	3	5
	Valine--tRNA ligase OS=Methanothermobacter marburgensis (strain ATCC BAA-927 / DSM 2133 / JCM 14651 / NBRC 100331 / OCM 82 / Marburg) OX=79929 GN=valS PE=3 SV=1	D9PX07-DECOY		?	9	4	3	1	9	6	11	10	6	41	46	41
	Uncharacterized protein OS=Methanothermobacter marburgensis (strain ATCC BAA-927 / DSM 2133 / JCM 14651 / NBRC 100331 / OCM 82 / Marburg) OX=79929 GN=MTBMA_c10130 PE=4 SV=1	D9PWL0-DECOY		?	6	8	3	2	10	9	6	5	7	25	34	51
	Predicted DNA double-strand repair ATPase Rad50 OS=Methanothermobacter marburgensis (strain ATCC BAA-927 / DSM 2133 / JCM 14651 / NBRC 100331 / OCM 82 / Marburg) OX=79929 GN=MTBMA_c09270 PE=4 SV=1	D9PWC4-DECOY		?	4	6	2	3	4	8	7	8	7	45	75	66
	Exosome complex component Csl4 OS=Methanothermobacter marburgensis (strain ATCC BAA-927 / DSM 2133 / JCM 14651 / NBRC 100331 / OCM 82 / Marburg) OX=79929 GN=csl4 PE=3 SV=1	D9PYH5	csl4	21 kDa	7	4	5	4	5	4	11	14	7	19	17	11
	Predicted cobalamin biosynthesis protein N OS=Methanothermobacter marburgensis (strain ATCC BAA-927 / DSM 2133 / JCM 14651 / NBRC 100331 / OCM 82 / Marburg) OX=79929 GN=cobN2 PE=4 SV=1	D9PWA1	cobN2	164 kDa	3	5	5	4	6	2	9	9	4	38	35	22
	Predicted regulatory protein OS=Methanothermobacter marburgensis (strain ATCC BAA-927 / DSM 2133 / JCM 14651 / NBRC 100331 / OCM 82 / Marburg) OX=79929 GN=MTBMA_c05610 PE=3 SV=1	D9PVA8-DECOY		?	9	3	4	12	4	3	8	2	3	18	22	17
	Phosphoenolpyruvate synthase OS=Methanothermobacter marburgensis (strain ATCC BAA-927 / DSM 2133 / JCM 14651 / NBRC 100331 / OCM 82 / Marburg) OX=79929 GN=ppsA2 PE=3 SV=1	D9PXY2	ppsA2	83 kDa	2	4	3	0	4	5	4	5	5	13	11	16
	S-inosyl-L-homocysteine hydrolase OS=Methanothermobacter marburgensis (strain ATCC BAA-927 / DSM 2133 / JCM 14651 / NBRC 100331 / OCM 82 / Marburg) OX=79929 GN=ahcY PE=3 SV=1	D9PUD2	ahcY	46 kDa	2	3	1	1	4	3	4	5	13	22	18	16
	Aspartate-semialdehyde dehydrogenase OS=Methanothermobacter marburgensis (strain ATCC BAA-927 / DSM 2133 / JCM 14651 / NBRC 100331 / OCM 82 / Marburg) OX=79929 GN=asd PE=3 SV=1	D9PX37	asd	38 kDa	1	0	0	2	1	1	4	6	7	13	14	7
	Uncharacterized protein MTBMA_p00010 OS=Methanothermobacter marburgensis (strain ATCC BAA-927 / DSM 2133 / JCM 14651 / NBRC 100331 / OCM 82 / Marburg) OX=79929 GN=MTBMA_p00010 PE=4 SV=2	P14932	MTBMA_p00010	91 kDa	8	12	5	0	7	6	5	6	9	23	24	21
	Uncharacterized protein OS=Methanothermobacter marburgensis (strain ATCC BAA-927 / DSM 2133 / JCM 14651 / NBRC 100331 / OCM 82 / Marburg) OX=79929 GN=MTBMA_c07480 PE=4 SV=1	D9PVU5-DECOY		?	3	3	10	3	5	4	8	5	5	13	17	15
	Proteasome-activating nucleotidase OS=Methanothermobacter marburgensis (strain ATCC BAA-927 / DSM 2133 / JCM 14651 / NBRC 100331 / OCM 82 / Marburg) OX=79929 GN=pan PE=3 SV=1	D9PWX0-DECOY		?	4	6	5	4	4	3	9	5	7	32	28	21
	Valine--tRNA ligase OS=Methanothermobacter marburgensis (strain ATCC BAA-927 / DSM 2133 / JCM 14651 / NBRC 100331 / OCM 82 / Marburg) OX=79929 GN=valS PE=3 SV=1	D9PX07	valS	101 kDa	1	4	2	5	5	5	11	4	8	34	41	43
	Predicted glycosyl transferase OS=Methanothermobacter marburgensis (strain ATCC BAA-927 / DSM 2133 / JCM 14651 / NBRC 100331 / OCM 82 / Marburg) OX=79929 GN=MTBMA_c17780 PE=4 SV=1	D9PYP8	MTBMA_c17780	63 kDa	4	5	2	3	4	4	7	4	2	18	26	34
	Rubrerythrin OS=Methanothermobacter marburgensis (strain ATCC BAA-927 / DSM 2133 / JCM 14651 / NBRC 100331 / OCM 82 / Marburg) OX=79929 GN=fprB PE=4 SV=1	D9PYL1-DECOY		?	2	4	3	4	5	10	6	5	2	14	17	7
	Uncharacterized protein OS=Methanothermobacter marburgensis (strain ATCC BAA-927 / DSM 2133 / JCM 14651 / NBRC 100331 / OCM 82 / Marburg) OX=79929 GN=MTBMA_c11680 PE=4 SV=1	D9PX13-DECOY		?	4	6	1	2	4	6	8	5	6	14	13	17
	Uncharacterized protein OS=Methanothermobacter marburgensis (strain ATCC BAA-927 / DSM 2133 / JCM 14651 / NBRC 100331 / OCM 82 / Marburg) OX=79929 GN=MTBMA_c06700 PE=4 SV=1	D9PVL7	MTBMA_c06700	30 kDa	6	4	3	2	9	7	5	6	5	15	15	13
	zinc_ribbon_2 domain-containing protein OS=Methanothermobacter marburgensis (strain ATCC BAA-927 / DSM 2133 / JCM 14651 / NBRC 100331 / OCM 82 / Marburg) OX=79929 GN=MTBMA_c09980 PE=4 SV=1	D9PWJ5-DECOY		?	4	6	5	4	7	4	2	3	4	13	6	7
	Methyl-coenzyme M reductase II subunit alpha OS=Methanothermobacter marburgensis (strain ATCC BAA-927 / DSM 2133 / JCM 14651 / NBRC 100331 / OCM 82 / Marburg) OX=79929 GN=mrtA PE=1 SV=2	P58815-DECOY		?	6	3	5	1	2	1	0	1	2	21	25	10
	DUF89 domain-containing protein OS=Methanothermobacter marburgensis (strain ATCC BAA-927 / DSM 2133 / JCM 14651 / NBRC 100331 / OCM 82 / Marburg) OX=79929 GN=MTBMA_c03200 PE=4 SV=1	D9PUM8-DECOY		?	3	3	3	4	3	4	5	3	6	9	9	9
	Predicted ATPase OS=Methanothermobacter marburgensis (strain ATCC BAA-927 / DSM 2133 / JCM 14651 / NBRC 100331 / OCM 82 / Marburg) OX=79929 GN=MTBMA_c15630 PE=4 SV=1	D9PY44	MTBMA_c15630	33 kDa	1	1	1	2	1	3	1	2	0	13	19	14
	Ribonuclease Z OS=Methanothermobacter marburgensis (strain ATCC BAA-927 / DSM 2133 / JCM 14651 / NBRC 100331 / OCM 82 / Marburg) OX=79929 GN=rnz PE=3 SV=1	D9PUV5	rnz	34 kDa	0	1	0	0	1	2	2	3	1	7	13	13
	OB domain-containing protein OS=Methanothermobacter marburgensis (strain ATCC BAA-927 / DSM 2133 / JCM 14651 / NBRC 100331 / OCM 82 / Marburg) OX=79929 GN=MTBMA_c01670 PE=4 SV=1	D9PU78	MTBMA_c01670	14 kDa	2	2	2	2	1	4	3	4	4	4	5	4
	Carbamoyltransferase OS=Methanothermobacter marburgensis (strain ATCC BAA-927 / DSM 2133 / JCM 14651 / NBRC 100331 / OCM 82 / Marburg) OX=79929 GN=hypF PE=3 SV=1	D9PYE7-DECOY		?	5	5	3	4	2	6	5	12	11	20	22	22
	Predicted cation-transporting ATPase OS=Methanothermobacter marburgensis (strain ATCC BAA-927 / DSM 2133 / JCM 14651 / NBRC 100331 / OCM 82 / Marburg) OX=79929 GN=MTBMA_c01010 PE=4 SV=1	D9PU13	MTBMA_c01010	100 kDa	1	2	2	3	2	4	2	8	3	20	34	31
	Predicted helicase OS=Methanothermobacter marburgensis (strain ATCC BAA-927 / DSM 2133 / JCM 14651 / NBRC 100331 / OCM 82 / Marburg) OX=79929 GN=MTBMA_c00040 PE=4 SV=1	D9PYS1	MTBMA_c00040	84 kDa	2	2	7	2	2	7	7	4	2	33	34	47
	Probable dihydroorotate dehydrogenase B (NAD(+)), electron transfer subunit OS=Methanothermobacter marburgensis (strain ATCC BAA-927 / DSM 2133 / JCM 14651 / NBRC 100331 / OCM 82 / Marburg) OX=79929 GN=pyrK PE=3 SV=1	D9PY78-DECOY		?	6	6	3	2	3	4	6	4	4	24	27	16
	Type 2 DNA topoisomerase 6 subunit A OS=Methanothermobacter marburgensis (strain ATCC BAA-927 / DSM 2133 / JCM 14651 / NBRC 100331 / OCM 82 / Marburg) OX=79929 GN=top6A PE=3 SV=1	D9PXM9	top6A	40 kDa	3	9	8	12	17	12	10	2	2	12	22	23
	NurA domain-containing protein OS=Methanothermobacter marburgensis (strain ATCC BAA-927 / DSM 2133 / JCM 14651 / NBRC 100331 / OCM 82 / Marburg) OX=79929 GN=MTBMA_c09300 PE=4 SV=1	D9PWC7	MTBMA_c09300	40 kDa	4	2	1	3	4	3	6	2	1	13	15	8
	UPF0305 protein MTBMA_c12070 OS=Methanothermobacter marburgensis (strain ATCC BAA-927 / DSM 2133 / JCM 14651 / NBRC 100331 / OCM 82 / Marburg) OX=79929 GN=MTBMA_c12070 PE=3 SV=1	D9PX49-DECOY		?	9	5	4	4	2	5	5	9	2	12	8	3
	Predicted peptidase OS=Methanothermobacter marburgensis (strain ATCC BAA-927 / DSM 2133 / JCM 14651 / NBRC 100331 / OCM 82 / Marburg) OX=79929 GN=MTBMA_c14580 PE=4 SV=1	D9PXT9	MTBMA_c14580	46 kDa	2	1	2	1	1	1	1	0	4	9	15	19
	Phosphoribosylaminoimidazole-succinocarboxamide synthase OS=Methanothermobacter marburgensis (strain ATCC BAA-927 / DSM 2133 / JCM 14651 / NBRC 100331 / OCM 82 / Marburg) OX=79929 GN=purC PE=3 SV=1	D9PVG8	purC	28 kDa	1	0	0	1	0	3	1	1	1	3	17	25
	DNA-directed RNA polymerase OS=Methanothermobacter marburgensis (strain ATCC BAA-927 / DSM 2133 / JCM 14651 / NBRC 100331 / OCM 82 / Marburg) OX=79929 GN=rpoL PE=3 SV=1	D9PYH4	rpoL	10 kDa	1	0	0	0	1	1	0	0	0	4	13	10
	Uncharacterized protein OS=Methanothermobacter marburgensis (strain ATCC BAA-927 / DSM 2133 / JCM 14651 / NBRC 100331 / OCM 82 / Marburg) OX=79929 GN=MTBMA_c08900 PE=4 SV=1	D9PW87	MTBMA_c08900	165 kDa	4	4	3	0	11	4	10	12	7	48	74	66
	Predicted type I restriction-modification enzyme, subunit R OS=Methanothermobacter marburgensis (strain ATCC BAA-927 / DSM 2133 / JCM 14651 / NBRC 100331 / OCM 82 / Marburg) OX=79929 GN=hsdR2 PE=4 SV=1	D9PXV0-DECOY		?	2	7	3	7	5	7	11	12	5	39	48	41
	Putative nickel insertion protein OS=Methanothermobacter marburgensis (strain ATCC BAA-927 / DSM 2133 / JCM 14651 / NBRC 100331 / OCM 82 / Marburg) OX=79929 GN=MTBMA_c14930 PE=3 SV=1	D9PXX4-DECOY		?	6	4	3	3	8	6	6	2	3	10	18	17
	UvrABC system protein B OS=Methanothermobacter marburgensis (strain ATCC BAA-927 / DSM 2133 / JCM 14651 / NBRC 100331 / OCM 82 / Marburg) OX=79929 GN=uvrB PE=3 SV=1	D9PW35-DECOY		?	2	6	3	4	1	6	4	4	6	27	33	37
	N-acetyl-gamma-glutamyl-phosphate reductase OS=Methanothermobacter marburgensis (strain ATCC BAA-927 / DSM 2133 / JCM 14651 / NBRC 100331 / OCM 82 / Marburg) OX=79929 GN=argC PE=3 SV=1	D9PX83	argC	37 kDa	6	5	2	6	7	4	5	2	4	10	11	5
	Uncharacterized protein OS=Methanothermobacter marburgensis (strain ATCC BAA-927 / DSM 2133 / JCM 14651 / NBRC 100331 / OCM 82 / Marburg) OX=79929 GN=MTBMA_c11470 PE=4 SV=1	D9PWZ2	MTBMA_c11470	35 kDa	4	2	1	2	1	6	3	4	5	16	12	11
	Predicted NADH dehydrogenase OS=Methanothermobacter marburgensis (strain ATCC BAA-927 / DSM 2133 / JCM 14651 / NBRC 100331 / OCM 82 / Marburg) OX=79929 GN=MTBMA_c01350 PE=3 SV=1	D9PU46-DECOY		?	2	4	2	3	2	4	5	7	9	22	21	19
	Pyruvate formate-lyase activating related enzyme OS=Methanothermobacter marburgensis (strain ATCC BAA-927 / DSM 2133 / JCM 14651 / NBRC 100331 / OCM 82 / Marburg) OX=79929 GN=MTBMA_c13620 PE=4 SV=1	D9PXK1-DECOY		?	2	8	4	7	7	3	4	2	3	10	6	8
	Predicted type I restriction-modification enzyme, subunit R OS=Methanothermobacter marburgensis (strain ATCC BAA-927 / DSM 2133 / JCM 14651 / NBRC 100331 / OCM 82 / Marburg) OX=79929 GN=hsdR1 PE=4 SV=1	D9PXG6-DECOY		?	7	9	3	6	8	5	4	6	9	39	49	39
	Predicted UDP-N-acetylmuramate-alanine ligase OS=Methanothermobacter marburgensis (strain ATCC BAA-927 / DSM 2133 / JCM 14651 / NBRC 100331 / OCM 82 / Marburg) OX=79929 GN=murD1 PE=4 SV=1	D9PWB5	murD1	109 kDa	2	6	7	2	4	5	6	6	6	22	24	20
	Site-specific DNA-methyltransferase (adenine-specific) OS=Methanothermobacter marburgensis (strain ATCC BAA-927 / DSM 2133 / JCM 14651 / NBRC 100331 / OCM 82 / Marburg) OX=79929 GN=hsdM2 PE=3 SV=1	D9PXV3	hsdM2	79 kDa	3	1	6	3	5	3	3	3	4	24	48	38
	Archaeal glutamate synthase [NADPH] OS=Methanothermobacter marburgensis (strain ATCC BAA-927 / DSM 2133 / JCM 14651 / NBRC 100331 / OCM 82 / Marburg) OX=79929 GN=MTBMA_c05540 PE=3 SV=1	D9PVA1-DECOY		?	5	4	3	4	4	6	6	5	3	23	29	11
	P-type Ca(2+) transporter OS=Methanothermobacter marburgensis (strain ATCC BAA-927 / DSM 2133 / JCM 14651 / NBRC 100331 / OCM 82 / Marburg) OX=79929 GN=MTBMA_c13830 PE=4 SV=1	D9PXM2	MTBMA_c13830	91 kDa	5	5	6	5	7	2	8	5	7	36	45	26
	Formate dehydrogenase, beta subunit OS=Methanothermobacter marburgensis (strain ATCC BAA-927 / DSM 2133 / JCM 14651 / NBRC 100331 / OCM 82 / Marburg) OX=79929 GN=fdhB PE=4 SV=1	D9PY03-DECOY		?	4	6	4	3	3	5	5	3	8	27	22	23
	Nitrogenase iron protein 1 OS=Methanothermobacter marburgensis (strain ATCC BAA-927 / DSM 2133 / JCM 14651 / NBRC 100331 / OCM 82 / Marburg) OX=79929 GN=nifH1 PE=3 SV=1	Q50785	nifH1	30 kDa	3	4	1	1	3	7	9	4	5	14	18	7
	Uncharacterized protein OS=Methanothermobacter marburgensis (strain ATCC BAA-927 / DSM 2133 / JCM 14651 / NBRC 100331 / OCM 82 / Marburg) OX=79929 GN=MTBMA_c09140 PE=4 SV=1	D9PWB1-DECOY		?	3	4	2	0	6	2	2	6	8	12	15	8
	Predicted dehydrogenase OS=Methanothermobacter marburgensis (strain ATCC BAA-927 / DSM 2133 / JCM 14651 / NBRC 100331 / OCM 82 / Marburg) OX=79929 GN=MTBMA_c03230 PE=4 SV=1	D9PUN1-DECOY		?	3	0	0	2	7	3	6	5	4	11	13	15
	Uncharacterized protein OS=Methanothermobacter marburgensis (strain ATCC BAA-927 / DSM 2133 / JCM 14651 / NBRC 100331 / OCM 82 / Marburg) OX=79929 GN=MTBMA_c03960 PE=4 SV=1	D9PUV0-DECOY		?	7	4	4	3	6	2	5	1	3	8	17	13
	Uncharacterized protein OS=Methanothermobacter marburgensis (strain ATCC BAA-927 / DSM 2133 / JCM 14651 / NBRC 100331 / OCM 82 / Marburg) OX=79929 GN=MTBMA_c14730 PE=4 SV=1	D9PXV4	MTBMA_c14730	21 kDa	2	3	3	1	5	2	7	5	3	7	15	6
	Predicted transcriptional regulator OS=Methanothermobacter marburgensis (strain ATCC BAA-927 / DSM 2133 / JCM 14651 / NBRC 100331 / OCM 82 / Marburg) OX=79929 GN=MTBMA_c07560 PE=4 SV=1	D9PVV3	MTBMA_c07560	15 kDa	1	2	3	5	10	4	7	1	1	24	9	11
	Uncharacterized protein OS=Methanothermobacter marburgensis (strain ATCC BAA-927 / DSM 2133 / JCM 14651 / NBRC 100331 / OCM 82 / Marburg) OX=79929 GN=MTBMA_c04090 PE=4 SV=1	D9PUW3	MTBMA_c04090	42 kDa	1	2	3	1	1	2	8	3	3	10	10	7
	Uncharacterized protein OS=Methanothermobacter marburgensis (strain ATCC BAA-927 / DSM 2133 / JCM 14651 / NBRC 100331 / OCM 82 / Marburg) OX=79929 GN=MTBMA_c13030 PE=4 SV=1	D9PXE3	MTBMA_c13030	24 kDa	7	5	2	2	3	4	7	2	3	6	14	8
	Elongation factor 1-alpha OS=Methanothermobacter marburgensis (strain ATCC BAA-927 / DSM 2133 / JCM 14651 / NBRC 100331 / OCM 82 / Marburg) OX=79929 GN=tuf PE=3 SV=1	D9PXS9	tuf	45 kDa	4	8	2	1	2	1	1	2	2	10	21	21
	Exosome complex component Rrp4 OS=Methanothermobacter marburgensis (strain ATCC BAA-927 / DSM 2133 / JCM 14651 / NBRC 100331 / OCM 82 / Marburg) OX=79929 GN=rpr43 PE=3 SV=1	D9PWR7	rpr43	32 kDa	0	1	0	1	1	0	0	0	1	5	25	21
	Isoleucine--tRNA ligase OS=Methanothermobacter marburgensis (strain ATCC BAA-927 / DSM 2133 / JCM 14651 / NBRC 100331 / OCM 82 / Marburg) OX=79929 GN=ileS PE=1 SV=3	P26499	ileS	121 kDa	5	3	1	4	2	6	12	8	5	45	81	114
	Uncharacterized protein MTBMA_p00010 OS=Methanothermobacter marburgensis (strain ATCC BAA-927 / DSM 2133 / JCM 14651 / NBRC 100331 / OCM 82 / Marburg) OX=79929 GN=MTBMA_p00010 PE=4 SV=2	P14932-DECOY		?	4	7	4	10	3	3	5	9	4	20	22	19
	Helicase domain related protein OS=Methanothermobacter marburgensis (strain ATCC BAA-927 / DSM 2133 / JCM 14651 / NBRC 100331 / OCM 82 / Marburg) OX=79929 GN=MTBMA_c09350 PE=4 SV=1	D9PWD2-DECOY		?	2	6	6	6	4	7	7	6	3	39	43	37
	Uncharacterized protein OS=Methanothermobacter marburgensis (strain ATCC BAA-927 / DSM 2133 / JCM 14651 / NBRC 100331 / OCM 82 / Marburg) OX=79929 GN=MTBMA_c05170 PE=4 SV=1	D9PV65	MTBMA_c05170	22 kDa	1	6	5	2	4	6	7	8	9	28	29	16
	Tyrosine recombinase XerA OS=Methanothermobacter marburgensis (strain ATCC BAA-927 / DSM 2133 / JCM 14651 / NBRC 100331 / OCM 82 / Marburg) OX=79929 GN=xerA PE=3 SV=1	D9PXC8	xerA	37 kDa	2	7	2	4	2	1	5	3	2	26	22	21
	Methyl-coenzyme M reductase II subunit gamma OS=Methanothermobacter marburgensis (strain ATCC BAA-927 / DSM 2133 / JCM 14651 / NBRC 100331 / OCM 82 / Marburg) OX=79929 GN=mrtG PE=1 SV=3	P58816-DECOY		?	3	3	6	4	8	3	8	5	6	30	28	27
	Predicted DNA methylase OS=Methanothermobacter marburgensis (strain ATCC BAA-927 / DSM 2133 / JCM 14651 / NBRC 100331 / OCM 82 / Marburg) OX=79929 GN=MTBMA_c00770 PE=4 SV=1	D9PTY9-DECOY		?	2	3	2	4	4	2	4	5	8	34	33	33
	Tyrosine recombinase XerA OS=Methanothermobacter marburgensis (strain ATCC BAA-927 / DSM 2133 / JCM 14651 / NBRC 100331 / OCM 82 / Marburg) OX=79929 GN=xerA PE=3 SV=1	D9PXC8-DECOY		?	1	5	1	4	2	2	5	5	6	17	16	13
	Probable deoxyhypusine synthase OS=Methanothermobacter marburgensis (strain ATCC BAA-927 / DSM 2133 / JCM 14651 / NBRC 100331 / OCM 82 / Marburg) OX=79929 GN=dys PE=3 SV=1	D9PVC4-DECOY		?	1	7	4	2	5	5	7	8	8	15	14	13
	Dihydroxy-acid dehydratase OS=Methanothermobacter marburgensis (strain ATCC BAA-927 / DSM 2133 / JCM 14651 / NBRC 100331 / OCM 82 / Marburg) OX=79929 GN=ilvD PE=3 SV=1	D9PYV1-DECOY		?	3	8	1	4	5	6	14	7	7	20	24	22
	Nitrogenase molybdenum-iron protein alpha chain OS=Methanothermobacter marburgensis (strain ATCC BAA-927 / DSM 2133 / JCM 14651 / NBRC 100331 / OCM 82 / Marburg) OX=79929 GN=nifD PE=3 SV=3	Q50788-DECOY		?	2	7	3	5	7	5	5	4	6	16	9	9
	V-type ATP synthase alpha chain OS=Methanothermobacter marburgensis (strain ATCC BAA-927 / DSM 2133 / JCM 14651 / NBRC 100331 / OCM 82 / Marburg) OX=79929 GN=atpA PE=3 SV=1	D9PXI0	atpA	65 kDa	1	4	3	7	5	4	1	3	3	22	21	17
	Archaeal Lon protease OS=Methanothermobacter marburgensis (strain ATCC BAA-927 / DSM 2133 / JCM 14651 / NBRC 100331 / OCM 82 / Marburg) OX=79929 GN=lonB1 PE=3 SV=1	D9PX25	lonB1	70 kDa	9	3	1	4	4	6	2	7	6	28	38	26
	Histidine--tRNA ligase OS=Methanothermobacter marburgensis (strain ATCC BAA-927 / DSM 2133 / JCM 14651 / NBRC 100331 / OCM 82 / Marburg) OX=79929 GN=hisS PE=3 SV=1	D9PVP1	hisS	48 kDa	1	3	0	3	1	3	4	5	5	15	18	27
	Conserved iron-sulfur cluster binding protein OS=Methanothermobacter marburgensis (strain ATCC BAA-927 / DSM 2133 / JCM 14651 / NBRC 100331 / OCM 82 / Marburg) OX=79929 GN=MTBMA_c05900 PE=4 SV=1	D9PVD7	MTBMA_c05900	43 kDa	6	3	4	2	7	5	4	2	0	10	17	11
	DNA-directed RNA polymerase subunit beta OS=Methanothermobacter marburgensis (strain ATCC BAA-927 / DSM 2133 / JCM 14651 / NBRC 100331 / OCM 82 / Marburg) OX=79929 GN=rpoB2 PE=3 SV=1	D9PXS1	rpoB2	68 kDa	5	8	2	2	5	5	5	2	4	22	39	26
	Branched-chain-amino-acid aminotransferase OS=Methanothermobacter marburgensis (strain ATCC BAA-927 / DSM 2133 / JCM 14651 / NBRC 100331 / OCM 82 / Marburg) OX=79929 GN=ilvE PE=3 SV=1	D9PYT4	ilvE	34 kDa	0	3	2	2	2	3	4	7	8	10	14	12
	Uncharacterized protein OS=Methanobacterium phage psiM1 OX=78218 PE=4 SV=1	O80221		24 kDa	3	5	4	2	3	4	1	1	5	9	3	6
	Uncharacterized protein OS=Methanothermobacter marburgensis (strain ATCC BAA-927 / DSM 2133 / JCM 14651 / NBRC 100331 / OCM 82 / Marburg) OX=79929 GN=MTBMA_c10860 PE=4 SV=1	D9PWT2-DECOY		?	3	1	2	2	0	1	2	4	1	13	18	11
	tRNA (guanine(26)-N(2))-dimethyltransferase OS=Methanothermobacter marburgensis (strain ATCC BAA-927 / DSM 2133 / JCM 14651 / NBRC 100331 / OCM 82 / Marburg) OX=79929 GN=trm1 PE=3 SV=1	D9PY48	trm1	42 kDa	0	0	1	0	2	1	14	4	2	6	10	8
	Predicted cobalamin biosynthesis protein N OS=Methanothermobacter marburgensis (strain ATCC BAA-927 / DSM 2133 / JCM 14651 / NBRC 100331 / OCM 82 / Marburg) OX=79929 GN=cobN2 PE=4 SV=1	D9PWA1-DECOY		?	6	6	5	6	7	7	4	8	4	27	24	24
	UvrABC system protein A OS=Methanothermobacter marburgensis (strain ATCC BAA-927 / DSM 2133 / JCM 14651 / NBRC 100331 / OCM 82 / Marburg) OX=79929 GN=uvrA PE=3 SV=1	D9PW36	uvrA	107 kDa	2	5	5	5	8	12	6	9	8	46	41	36
	Ribonucleoside-diphosphate reductase OS=Methanothermobacter marburgensis (strain ATCC BAA-927 / DSM 2133 / JCM 14651 / NBRC 100331 / OCM 82 / Marburg) OX=79929 GN=MTBMA_c10330 PE=3 SV=1	D9PWM9-DECOY		?	5	9	3	7	4	4	7	5	3	31	32	15
	Energy-converting hydrogenase B, subunit K OS=Methanothermobacter marburgensis (strain ATCC BAA-927 / DSM 2133 / JCM 14651 / NBRC 100331 / OCM 82 / Marburg) OX=79929 GN=ehbK PE=4 SV=1	D9PYB0	ehbK	49 kDa	8	6	4	4	5	10	6	5	5	17	21	15
	Coenzyme F390 synthetase OS=Methanothermobacter marburgensis (strain ATCC BAA-927 / DSM 2133 / JCM 14651 / NBRC 100331 / OCM 82 / Marburg) OX=79929 GN=MTBMA_c01110 PE=4 SV=1	D9PU22	MTBMA_c01110	52 kDa	3	3	5	6	6	1	5	4	1	16	28	14
	Predicted archaea-specific RecJ-like exonuclease OS=Methanothermobacter marburgensis (strain ATCC BAA-927 / DSM 2133 / JCM 14651 / NBRC 100331 / OCM 82 / Marburg) OX=79929 GN=MTBMA_c11580 PE=4 SV=1	D9PX03	MTBMA_c11580	81 kDa	2	6	5	4	9	4	6	5	8	22	30	24
	Predicted UDP-N-acetylglucosamine 2-epimerase OS=Methanothermobacter marburgensis (strain ATCC BAA-927 / DSM 2133 / JCM 14651 / NBRC 100331 / OCM 82 / Marburg) OX=79929 GN=wecB PE=4 SV=1	D9PX75-DECOY		?	5	3	4	2	8	2	4	4	4	15	14	13
	Probable tRNA pseudouridine synthase D OS=Methanothermobacter marburgensis (strain ATCC BAA-927 / DSM 2133 / JCM 14651 / NBRC 100331 / OCM 82 / Marburg) OX=79929 GN=truD PE=3 SV=1	D9PU23-DECOY		?	6	2	5	7	7	7	5	6	6	18	15	16
	Uncharacterized protein OS=Methanothermobacter marburgensis (strain ATCC BAA-927 / DSM 2133 / JCM 14651 / NBRC 100331 / OCM 82 / Marburg) OX=79929 GN=MTBMA_c11270 PE=4 SV=1	D9PWX3-DECOY		?	1	3	2	7	3	2	4	1	1	11	18	17
	Dihydroorotase OS=Methanothermobacter marburgensis (strain ATCC BAA-927 / DSM 2133 / JCM 14651 / NBRC 100331 / OCM 82 / Marburg) OX=79929 GN=pyrC PE=3 SV=1	D9PXZ1-DECOY		?	3	3	1	1	2	2	8	4	6	11	18	12
	Predicted cobalamin biosynthesis protein CobN OS=Methanothermobacter marburgensis (strain ATCC BAA-927 / DSM 2133 / JCM 14651 / NBRC 100331 / OCM 82 / Marburg) OX=79929 GN=cobN3 PE=4 SV=1	D9PYM3-DECOY		?	2	4	2	0	6	2	4	9	12	38	37	33
	Thermosome, subunit beta (Chaperonin subunit) OS=Methanothermobacter marburgensis (strain ATCC BAA-927 / DSM 2133 / JCM 14651 / NBRC 100331 / OCM 82 / Marburg) OX=79929 GN=thsB PE=3 SV=1	D9PX32-DECOY		?	2	1	3	4	9	5	4	4	4	19	18	10
	RNA-splicing ligase RtcB OS=Methanothermobacter marburgensis (strain ATCC BAA-927 / DSM 2133 / JCM 14651 / NBRC 100331 / OCM 82 / Marburg) OX=79929 GN=rtcB PE=3 SV=1	D9PU94	rtcB	53 kDa	1	4	1	3	1	2	2	8	9	16	22	21
	Probable cobyric acid synthase OS=Methanothermobacter marburgensis (strain ATCC BAA-927 / DSM 2133 / JCM 14651 / NBRC 100331 / OCM 82 / Marburg) OX=79929 GN=cobQ PE=3 SV=1	D9PX27-DECOY		?	1	1	4	4	3	6	8	4	3	13	15	26
	Archaeal Rqc2 homolog aRqcH OS=Methanothermobacter marburgensis (strain ATCC BAA-927 / DSM 2133 / JCM 14651 / NBRC 100331 / OCM 82 / Marburg) OX=79929 GN=rqcH PE=3 SV=1	D9PV26	rqcH	75 kDa	4	3	1	3	5	14	6	2	1	20	29	29
	Predicted ATP-dependent protease La OS=Methanothermobacter marburgensis (strain ATCC BAA-927 / DSM 2133 / JCM 14651 / NBRC 100331 / OCM 82 / Marburg) OX=79929 GN=lonB2 PE=4 SV=1	D9PXC7	lonB2	56 kDa	3	3	2	4	5	5	5	3	11	20	25	16
	Predicted phosphoserine phosphatase OS=Methanothermobacter marburgensis (strain ATCC BAA-927 / DSM 2133 / JCM 14651 / NBRC 100331 / OCM 82 / Marburg) OX=79929 GN=MTBMA_c02110 PE=4 SV=1	D9PUC2-DECOY		?	0	4	4	4	2	2	3	2	4	23	31	43
	Type-2 serine--tRNA ligase OS=Methanothermobacter marburgensis (strain ATCC BAA-927 / DSM 2133 / JCM 14651 / NBRC 100331 / OCM 82 / Marburg) OX=79929 GN=serS PE=3 SV=1	D9PXY6	serS	59 kDa	2	2	5	1	3	5	2	2	1	12	17	10
	Acetyl-CoA decarbonylase/synthase complex subunit gamma OS=Methanothermobacter marburgensis (strain ATCC BAA-927 / DSM 2133 / JCM 14651 / NBRC 100331 / OCM 82 / Marburg) OX=79929 GN=cdhE PE=3 SV=1	D9PUK2-DECOY		?	4	7	1	5	6	6	2	5	3	8	16	21
	Aminotransferase OS=Methanothermobacter marburgensis (strain ATCC BAA-927 / DSM 2133 / JCM 14651 / NBRC 100331 / OCM 82 / Marburg) OX=79929 GN=asp2 PE=3 SV=1	D9PV12	asp2	41 kDa	7	1	1	1	5	2	3	7	7	27	24	10
	Fumarate reductase (CoM/CoB) subunit A OS=Methanothermobacter marburgensis (strain ATCC BAA-927 / DSM 2133 / JCM 14651 / NBRC 100331 / OCM 82 / Marburg) OX=79929 GN=tfrA PE=1 SV=1	D9PU00-DECOY		?	0	2	3	0	2	2	2	10	10	23	24	11
	2-oxoglutarate synthase subunit KorA OS=Methanothermobacter marburgensis (strain ATCC BAA-927 / DSM 2133 / JCM 14651 / NBRC 100331 / OCM 82 / Marburg) OX=79929 GN=korA PE=1 SV=2	P80904-DECOY		?	0	3	0	1	2	3	4	4	6	13	10	5
	Methanogenesis marker protein 6 OS=Methanothermobacter marburgensis (strain ATCC BAA-927 / DSM 2133 / JCM 14651 / NBRC 100331 / OCM 82 / Marburg) OX=79929 GN=MTBMA_c04370 PE=4 SV=1	D9PUZ1	MTBMA_c04370	17 kDa	2	0	0	0	1	3	11	2	5	14	8	6
	(5-formylfuran-3-yl)methyl phosphate synthase OS=Methanothermobacter marburgensis (strain ATCC BAA-927 / DSM 2133 / JCM 14651 / NBRC 100331 / OCM 82 / Marburg) OX=79929 GN=mfnB PE=3 SV=1	D9PVD8	mfnB	25 kDa	1	2	1	1	1	2	0	0	0	5	13	18
	Single-stranded-DNA-specific exonuclease OS=Methanothermobacter marburgensis (strain ATCC BAA-927 / DSM 2133 / JCM 14651 / NBRC 100331 / OCM 82 / Marburg) OX=79929 GN=recJ PE=4 SV=1	D9PVG2	recJ	52 kDa	7	4	5	6	12	11	8	3	2	22	26	26
	Predicted DNA helicase OS=Methanothermobacter marburgensis (strain ATCC BAA-927 / DSM 2133 / JCM 14651 / NBRC 100331 / OCM 82 / Marburg) OX=79929 GN=MTBMA_c02190 PE=3 SV=1	D9PUD0	MTBMA_c02190	74 kDa	5	3	3	2	6	8	7	7	6	22	27	27
	Predicted type I restriction-modification enzyme, subunit R OS=Methanothermobacter marburgensis (strain ATCC BAA-927 / DSM 2133 / JCM 14651 / NBRC 100331 / OCM 82 / Marburg) OX=79929 GN=hsdR2 PE=4 SV=1	D9PXV0	hsdR2	113 kDa	2	3	6	3	7	7	7	7	3	28	36	31
	Archaeal glutamate synthase [NADPH] OS=Methanothermobacter marburgensis (strain ATCC BAA-927 / DSM 2133 / JCM 14651 / NBRC 100331 / OCM 82 / Marburg) OX=79929 GN=MTBMA_c06450 PE=3 SV=1	D9PVJ2-DECOY		?	3	3	3	6	3	7	2	5	5	20	20	9
	Anaerobic ribonucleotide-triphosphate reductase OS=Methanothermobacter marburgensis (strain ATCC BAA-927 / DSM 2133 / JCM 14651 / NBRC 100331 / OCM 82 / Marburg) OX=79929 GN=nrdD PE=4 SV=1	D9PU34-DECOY		?	1	3	6	3	1	3	5	7	4	28	29	25
	Tetratricopeptide repeat domain-containing protein OS=Methanothermobacter marburgensis (strain ATCC BAA-927 / DSM 2133 / JCM 14651 / NBRC 100331 / OCM 82 / Marburg) OX=79929 GN=MTBMA_c11120 PE=4 SV=1	D9PWV8-DECOY		?	4	3	4	2	2	8	8	7	6	15	23	39
	Uncharacterized protein OS=Methanothermobacter marburgensis (strain ATCC BAA-927 / DSM 2133 / JCM 14651 / NBRC 100331 / OCM 82 / Marburg) OX=79929 GN=MTBMA_c07480 PE=4 SV=1	D9PVU5	MTBMA_c07480	78 kDa	1	5	2	6	2	4	5	1	2	18	15	11
	Predicted helicase OS=Methanothermobacter marburgensis (strain ATCC BAA-927 / DSM 2133 / JCM 14651 / NBRC 100331 / OCM 82 / Marburg) OX=79929 GN=MTBMA_c00040 PE=4 SV=1	D9PYS1-DECOY		?	2	5	3	2	1	7	3	10	3	43	37	29
	Anaerobic ribonucleotide-triphosphate reductase OS=Methanothermobacter marburgensis (strain ATCC BAA-927 / DSM 2133 / JCM 14651 / NBRC 100331 / OCM 82 / Marburg) OX=79929 GN=nrdD PE=4 SV=1	D9PU34	nrdD	88 kDa	2	2	1	3	5	4	9	1	8	32	30	33
	DUF4429 domain-containing protein OS=Methanothermobacter marburgensis (strain ATCC BAA-927 / DSM 2133 / JCM 14651 / NBRC 100331 / OCM 82 / Marburg) OX=79929 GN=MTBMA_c08580 PE=4 SV=1	D9PW55-DECOY		?	4	2	4	3	4	5	2	2	0	3	10	4
	Protein kinase domain-containing protein OS=Methanothermobacter marburgensis (strain ATCC BAA-927 / DSM 2133 / JCM 14651 / NBRC 100331 / OCM 82 / Marburg) OX=79929 GN=MTBMA_c02290 PE=4 SV=1	D9PUE0	MTBMA_c02290	64 kDa	1	3	2	1	4	2	4	1	3	36	37	25
	CTP synthase OS=Methanothermobacter marburgensis (strain ATCC BAA-927 / DSM 2133 / JCM 14651 / NBRC 100331 / OCM 82 / Marburg) OX=79929 GN=pyrG PE=3 SV=1	D9PW11-DECOY		?	1	7	4	1	2	1	3	3	4	10	6	15
	Uncharacterized protein OS=Methanothermobacter marburgensis (strain ATCC BAA-927 / DSM 2133 / JCM 14651 / NBRC 100331 / OCM 82 / Marburg) OX=79929 GN=MTBMA_c01260 PE=4 SV=1	D9PU37	MTBMA_c01260	39 kDa	1	1	0	2	1	2	4	1	1	12	20	5
	Predicted Fe-S oxidoreductase OS=Methanothermobacter marburgensis (strain ATCC BAA-927 / DSM 2133 / JCM 14651 / NBRC 100331 / OCM 82 / Marburg) OX=79929 GN=MTBMA_c03260 PE=4 SV=1	D9PUN4	MTBMA_c03260	40 kDa	0	0	0	2	3	5	7	0	3	6	2	6
	tRNA pseudouridine synthase A OS=Methanothermobacter marburgensis (strain ATCC BAA-927 / DSM 2133 / JCM 14651 / NBRC 100331 / OCM 82 / Marburg) OX=79929 GN=truA PE=3 SV=1	D9PX77	truA	32 kDa	0	0	0	0	2	0	3	5	7	15	16	14
	GMP synthase [glutamine-hydrolyzing] subunit B OS=Methanothermobacter marburgensis (strain ATCC BAA-927 / DSM 2133 / JCM 14651 / NBRC 100331 / OCM 82 / Marburg) OX=79929 GN=guaAB PE=3 SV=1	D9PWU6	guaAB	34 kDa	0	0	0	2	3	2	0	2	0	10	16	13
	Predicted regulatory protein OS=Methanothermobacter marburgensis (strain ATCC BAA-927 / DSM 2133 / JCM 14651 / NBRC 100331 / OCM 82 / Marburg) OX=79929 GN=MTBMA_c05610 PE=3 SV=1	D9PVA8	MTBMA_c05610	43 kDa	3	1	3	6	4	6	7	3	4	12	15	11
	UvrABC system protein C OS=Methanothermobacter marburgensis (strain ATCC BAA-927 / DSM 2133 / JCM 14651 / NBRC 100331 / OCM 82 / Marburg) OX=79929 GN=uvrC PE=3 SV=1	D9PW34-DECOY		?	5	2	3	3	6	4	7	7	2	16	15	19
	Tetratricopeptide repeat domain-containing protein OS=Methanothermobacter marburgensis (strain ATCC BAA-927 / DSM 2133 / JCM 14651 / NBRC 100331 / OCM 82 / Marburg) OX=79929 GN=MTBMA_c11120 PE=4 SV=1	D9PWV8	MTBMA_c11120	47 kDa	2	2	3	2	5	7	9	6	5	19	40	26
	Predicted cobalamin biosynthesis protein N OS=Methanothermobacter marburgensis (strain ATCC BAA-927 / DSM 2133 / JCM 14651 / NBRC 100331 / OCM 82 / Marburg) OX=79929 GN=cobN1 PE=4 SV=1	D9PVN3	cobN1	143 kDa	4	3	2	1	0	3	5	6	7	23	28	40
	DNA helicase OS=Methanothermobacter marburgensis (strain ATCC BAA-927 / DSM 2133 / JCM 14651 / NBRC 100331 / OCM 82 / Marburg) OX=79929 GN=mcm PE=3 SV=1	D9PUQ1-DECOY		?	3	4	4	6	5	1	3	1	5	25	21	14
	tRNA uridine(34) acetyltransferase OS=Methanothermobacter marburgensis (strain ATCC BAA-927 / DSM 2133 / JCM 14651 / NBRC 100331 / OCM 82 / Marburg) OX=79929 GN=MTBMA_c12140 PE=3 SV=1	D9PX56	MTBMA_c12140	40 kDa	0	1	1	5	4	3	4	6	2	19	20	29
	Signal recognition particle 54 kDa protein OS=Methanothermobacter marburgensis (strain ATCC BAA-927 / DSM 2133 / JCM 14651 / NBRC 100331 / OCM 82 / Marburg) OX=79929 GN=srp54 PE=3 SV=1	D9PYH8	srp54	50 kDa	5	3	0	2	5	13	3	2	4	26	18	34
	4Fe-4S domain-containing protein OS=Methanothermobacter marburgensis (strain ATCC BAA-927 / DSM 2133 / JCM 14651 / NBRC 100331 / OCM 82 / Marburg) OX=79929 GN=MTBMA_c17490 PE=4 SV=1	D9PYL9-DECOY		?	2	6	2	5	3	9	3	6	2	11	18	7
	Predicted pseudomurein-binding protein OS=Methanothermobacter marburgensis (strain ATCC BAA-927 / DSM 2133 / JCM 14651 / NBRC 100331 / OCM 82 / Marburg) OX=79929 GN=MTBMA_c15870 PE=4 SV=1	D9PY68	MTBMA_c15870	94 kDa	2	1	4	5	3	4	5	2	7	14	15	24
	Predicted ATP-binding protein OS=Methanothermobacter marburgensis (strain ATCC BAA-927 / DSM 2133 / JCM 14651 / NBRC 100331 / OCM 82 / Marburg) OX=79929 GN=MTBMA_c02520 PE=4 SV=1	D9PUG2	MTBMA_c02520	29 kDa	1	2	1	1	3	3	4	0	4	11	14	10
	Acetyl-CoA decarbonylase/synthase complex subunit alpha OS=Methanothermobacter marburgensis (strain ATCC BAA-927 / DSM 2133 / JCM 14651 / NBRC 100331 / OCM 82 / Marburg) OX=79929 GN=cdhA PE=3 SV=1	D9PUJ7-DECOY		?	6	7	0	2	6	3	8	7	2	20	32	23
	Uncharacterized protein OS=Methanothermobacter marburgensis (strain ATCC BAA-927 / DSM 2133 / JCM 14651 / NBRC 100331 / OCM 82 / Marburg) OX=79929 GN=MTBMA_c07240 PE=4 SV=1	D9PVS1-DECOY		?	2	6	1	3	4	3	2	2	3	10	8	5
	Phytoene synthase related protein OS=Methanothermobacter marburgensis (strain ATCC BAA-927 / DSM 2133 / JCM 14651 / NBRC 100331 / OCM 82 / Marburg) OX=79929 GN=MTBMA_c03780 PE=4 SV=1	D9PUT2	MTBMA_c03780	34 kDa	3	7	2	4	7	4	5	1	3	4	17	12
	Formate dehydrogenase OS=Methanothermobacter marburgensis (strain ATCC BAA-927 / DSM 2133 / JCM 14651 / NBRC 100331 / OCM 82 / Marburg) OX=79929 GN=fdhA1 PE=3 SV=1	D9PU49	fdhA1	97 kDa	0	3	2	2	2	1	5	9	4	35	24	15
	Methyl-coenzyme M reductase I operon protein C OS=Methanothermobacter marburgensis (strain ATCC BAA-927 / DSM 2133 / JCM 14651 / NBRC 100331 / OCM 82 / Marburg) OX=79929 GN=mcrC PE=2 SV=1	P11566-DECOY		?	4	1	0	3	3	6	8	4	3	16	18	9
	Predicted helicase OS=Methanothermobacter marburgensis (strain ATCC BAA-927 / DSM 2133 / JCM 14651 / NBRC 100331 / OCM 82 / Marburg) OX=79929 GN=MTBMA_c08840 PE=4 SV=1	D9PW81	MTBMA_c08840	94 kDa	3	2	1	2	3	3	3	4	6	16	23	25
	Pyruvate formate-lyase activating related enzyme OS=Methanothermobacter marburgensis (strain ATCC BAA-927 / DSM 2133 / JCM 14651 / NBRC 100331 / OCM 82 / Marburg) OX=79929 GN=MTBMA_c14570 PE=4 SV=1	D9PXT8-DECOY		?	8	3	2	4	3	4	1	5	5	12	9	15
	Anthranilate synthase component 1 OS=Methanothermobacter marburgensis (strain ATCC BAA-927 / DSM 2133 / JCM 14651 / NBRC 100331 / OCM 82 / Marburg) OX=79929 GN=trpE PE=3 SV=2	P26940	trpE	52 kDa	2	2	2	3	0	1	2	3	4	19	16	26
	Uncharacterized protein OS=Methanothermobacter marburgensis (strain ATCC BAA-927 / DSM 2133 / JCM 14651 / NBRC 100331 / OCM 82 / Marburg) OX=79929 GN=MTBMA_c09030 PE=4 SV=1	D9PWA0-DECOY		?	4	0	2	5	2	0	3	3	3	20	21	24
	Predicted Zn-ribbon RNA-binding protein OS=Methanothermobacter marburgensis (strain ATCC BAA-927 / DSM 2133 / JCM 14651 / NBRC 100331 / OCM 82 / Marburg) OX=79929 GN=MTBMA_c02770 PE=4 SV=1	D9PUI7-DECOY		?	4	3	3	2	8	5	3	1	0	8	14	6
	Predicted sensory transduction histidine kinase OS=Methanothermobacter marburgensis (strain ATCC BAA-927 / DSM 2133 / JCM 14651 / NBRC 100331 / OCM 82 / Marburg) OX=79929 GN=MTBMA_c10000 PE=4 SV=1	D9PWJ7	MTBMA_c10000	85 kDa	3	3	4	2	3	1	2	4	4	11	13	15
	Predicted alpha,alpha-trehalose-phosphate synthase OS=Methanothermobacter marburgensis (strain ATCC BAA-927 / DSM 2133 / JCM 14651 / NBRC 100331 / OCM 82 / Marburg) OX=79929 GN=MTBMA_c03330 PE=4 SV=1	D9PUN7-DECOY		?	0	2	3	0	1	1	6	5	3	18	25	18
	Predicted transcriptional regulator OS=Methanothermobacter marburgensis (strain ATCC BAA-927 / DSM 2133 / JCM 14651 / NBRC 100331 / OCM 82 / Marburg) OX=79929 GN=MTBMA_c13170 PE=4 SV=1	D9PXF7-DECOY		?	0	1	1	1	1	10	4	2	3	14	16	17
	50S ribosomal protein L10e OS=Methanothermobacter marburgensis (strain ATCC BAA-927 / DSM 2133 / JCM 14651 / NBRC 100331 / OCM 82 / Marburg) OX=79929 GN=rpl10e PE=3 SV=1	D9PXY3-DECOY		?	4	1	0	1	0	1	6	3	4	6	8	12
	Putative asparagine synthetase [glutamine-hydrolyzing] OS=Methanothermobacter marburgensis (strain ATCC BAA-927 / DSM 2133 / JCM 14651 / NBRC 100331 / OCM 82 / Marburg) OX=79929 GN=asnB PE=4 SV=1	D9PW06	asnB	51 kDa	0	2	2	4	2	3	1	2	2	13	18	19
	Tritrans,polycis-undecaprenyl-diphosphate synthase (geranylgeranyl-diphosphate specific) OS=Methanothermobacter marburgensis (strain ATCC BAA-927 / DSM 2133 / JCM 14651 / NBRC 100331 / OCM 82 / Marburg) OX=79929 GN=uppS PE=3 SV=1	D9PVM8-DECOY		?	1	3	0	0	0	5	7	1	4	19	32	36
	Molybdenum cofactor biosynthesis protein MoaB OS=Methanothermobacter marburgensis (strain ATCC BAA-927 / DSM 2133 / JCM 14651 / NBRC 100331 / OCM 82 / Marburg) OX=79929 GN=MTBMA_c04310 PE=4 SV=1	D9PUY5	MTBMA_c04310	19 kDa	1	0	0	0	2	0	0	1	0	0	8	21
	Acyl-CoA synthetase OS=Methanothermobacter marburgensis (strain ATCC BAA-927 / DSM 2133 / JCM 14651 / NBRC 100331 / OCM 82 / Marburg) OX=79929 GN=fadD PE=4 SV=1	D9PWN4	fadD	62 kDa	9	6	3	9	4	13	6	5	6	32	24	20
	Lysine--tRNA ligase OS=Methanothermobacter marburgensis (strain ATCC BAA-927 / DSM 2133 / JCM 14651 / NBRC 100331 / OCM 82 / Marburg) OX=79929 GN=lysS PE=3 SV=1	D9PU39-DECOY		?	6	6	4	3	4	4	5	7	4	18	25	26
	Isoleucine--tRNA ligase OS=Methanothermobacter marburgensis (strain ATCC BAA-927 / DSM 2133 / JCM 14651 / NBRC 100331 / OCM 82 / Marburg) OX=79929 GN=ileS PE=1 SV=3	P26499-DECOY		?	4	5	4	3	5	10	9	8	6	29	28	36
	Predicted DNA lyase OS=Methanothermobacter marburgensis (strain ATCC BAA-927 / DSM 2133 / JCM 14651 / NBRC 100331 / OCM 82 / Marburg) OX=79929 GN=MTBMA_c06610 PE=3 SV=1	D9PVK8	MTBMA_c06610	30 kDa	1	3	4	3	7	4	2	3	4	8	16	7
	Methyl-coenzyme M reductase I subunit gamma OS=Methanothermobacter marburgensis (strain ATCC BAA-927 / DSM 2133 / JCM 14651 / NBRC 100331 / OCM 82 / Marburg) OX=79929 GN=mcrG PE=1 SV=3	P11562-DECOY		?	3	2	4	4	2	6	7	5	4	16	23	16
	Predicted tRNA methyltransferase subunit OS=Methanothermobacter marburgensis (strain ATCC BAA-927 / DSM 2133 / JCM 14651 / NBRC 100331 / OCM 82 / Marburg) OX=79929 GN=MTBMA_c02000 PE=4 SV=1	D9PUB1-DECOY		?	6	4	3	7	5	5	1	5	1	16	16	16
	Cobaltochelatase subunit-like protein OS=Methanothermobacter marburgensis (strain ATCC BAA-927 / DSM 2133 / JCM 14651 / NBRC 100331 / OCM 82 / Marburg) OX=79929 GN=MTBMA_c10550 PE=4 SV=1	D9PWQ1	MTBMA_c10550	66 kDa	4	3	3	0	2	5	3	4	3	22	14	8
	Uncharacterized protein OS=Methanothermobacter marburgensis (strain ATCC BAA-927 / DSM 2133 / JCM 14651 / NBRC 100331 / OCM 82 / Marburg) OX=79929 GN=MTBMA_c07500 PE=4 SV=1	D9PVU7	MTBMA_c07500	48 kDa	2	3	4	4	4	6	1	2	5	22	17	18
	Energy-converting hydrogenase A, subunit O OS=Methanothermobacter marburgensis (strain ATCC BAA-927 / DSM 2133 / JCM 14651 / NBRC 100331 / OCM 82 / Marburg) OX=79929 GN=ehaO PE=4 SV=1	D9PVZ5-DECOY		?	5	4	2	2	5	4	5	7	6	15	32	28
	Predicted molybdopterin-guanine dinucleotide biosynthesis protein B OS=Methanothermobacter marburgensis (strain ATCC BAA-927 / DSM 2133 / JCM 14651 / NBRC 100331 / OCM 82 / Marburg) OX=79929 GN=mobB PE=4 SV=1	D9PU48-DECOY		?	3	5	5	3	4	9	6	2	1	6	6	8
	Serine hydroxymethyltransferase OS=Methanothermobacter marburgensis (strain ATCC BAA-927 / DSM 2133 / JCM 14651 / NBRC 100331 / OCM 82 / Marburg) OX=79929 GN=glyA PE=3 SV=2	P50436	glyA	47 kDa	2	3	3	5	4	4	3	3	4	17	15	15
	Molybdenum containing formylmethanofuran dehydrogenase, subunit B OS=Methanothermobacter marburgensis (strain ATCC BAA-927 / DSM 2133 / JCM 14651 / NBRC 100331 / OCM 82 / Marburg) OX=79929 GN=fmdB PE=4 SV=1	D9PXE7-DECOY		?	2	0	1	1	4	6	6	6	4	22	14	18
	Uncharacterized protein OS=Methanothermobacter marburgensis (strain ATCC BAA-927 / DSM 2133 / JCM 14651 / NBRC 100331 / OCM 82 / Marburg) OX=79929 GN=MTBMA_c08610 PE=4 SV=1	D9PW58-DECOY		?	3	3	3	0	3	4	7	5	6	25	26	11
	Methyl-coenzyme M reductase component A2-like protein OS=Methanothermobacter marburgensis (strain ATCC BAA-927 / DSM 2133 / JCM 14651 / NBRC 100331 / OCM 82 / Marburg) OX=79929 GN=MTBMA_c06010 PE=4 SV=1	D9PVE8	MTBMA_c06010	64 kDa	3	6	2	4	9	6	10	1	0	22	20	23
	Methyl-coenzyme M reductase I subunit alpha OS=Methanothermobacter marburgensis (strain ATCC BAA-927 / DSM 2133 / JCM 14651 / NBRC 100331 / OCM 82 / Marburg) OX=79929 GN=mcrA PE=1 SV=3	P11558-DECOY		?	1	2	1	1	2	5	5	4	5	26	26	14
	Predicted signal transduction protein OS=Methanothermobacter marburgensis (strain ATCC BAA-927 / DSM 2133 / JCM 14651 / NBRC 100331 / OCM 82 / Marburg) OX=79929 GN=MTBMA_c03410 PE=4 SV=1	D9PUP5-DECOY		?	3	4	2	2	6	1	4	0	0	9	8	14
	Uncharacterized protein OS=Methanothermobacter marburgensis (strain ATCC BAA-927 / DSM 2133 / JCM 14651 / NBRC 100331 / OCM 82 / Marburg) OX=79929 GN=MTBMA_c04760 PE=4 SV=1	D9PV24	MTBMA_c04760	13 kDa	2	2	5	1	2	1	1	2	4	5	6	6
	Uncharacterized protein OS=Methanothermobacter marburgensis (strain ATCC BAA-927 / DSM 2133 / JCM 14651 / NBRC 100331 / OCM 82 / Marburg) OX=79929 GN=MTBMA_c03240 PE=4 SV=1	D9PUN2-DECOY		?	1	3	3	1	3	5	2	5	3	1	4	6
	Phenylalanine--tRNA ligase beta subunit OS=Methanothermobacter marburgensis (strain ATCC BAA-927 / DSM 2133 / JCM 14651 / NBRC 100331 / OCM 82 / Marburg) OX=79929 GN=pheT PE=3 SV=1	D9PX11-DECOY		?	3	3	1	0	2	5	4	1	7	15	20	18
	N-acetyl-gamma-glutamyl-phosphate reductase OS=Methanothermobacter marburgensis (strain ATCC BAA-927 / DSM 2133 / JCM 14651 / NBRC 100331 / OCM 82 / Marburg) OX=79929 GN=argC PE=3 SV=1	D9PX83-DECOY		?	3	8	5	2	4	5	3	2	2	7	4	4
	HycB-related protein OS=Methanothermobacter marburgensis (strain ATCC BAA-927 / DSM 2133 / JCM 14651 / NBRC 100331 / OCM 82 / Marburg) OX=79929 GN=MTBMA_c03120 PE=4 SV=1	D9PUM0	MTBMA_c03120	18 kDa	3	2	2	2	1	5	8	3	0	5	12	6
	Ketol-acid reductoisomerase (NADP(+)) OS=Methanothermobacter marburgensis (strain ATCC BAA-927 / DSM 2133 / JCM 14651 / NBRC 100331 / OCM 82 / Marburg) OX=79929 GN=ilvC PE=3 SV=1	D9PYU4-DECOY		?	0	3	1	1	2	1	6	5	8	12	14	18
	Formylmethanofuran--tetrahydromethanopterin formyltransferase-like protein OS=Methanothermobacter marburgensis (strain ATCC BAA-927 / DSM 2133 / JCM 14651 / NBRC 100331 / OCM 82 / Marburg) OX=79929 GN=ehaS PE=3 SV=2	Q9P9J4	ehaS	33 kDa	1	3	1	0	2	0	6	7	8	11	18	9
	Uncharacterized protein OS=Methanothermobacter marburgensis (strain ATCC BAA-927 / DSM 2133 / JCM 14651 / NBRC 100331 / OCM 82 / Marburg) OX=79929 GN=MTBMA_c09030 PE=4 SV=1	D9PWA0	MTBMA_c09030	41 kDa	2	1	2	4	0	3	0	2	5	15	18	20
	Peptidyl-prolyl cis-trans isomerase OS=Methanothermobacter marburgensis (strain ATCC BAA-927 / DSM 2133 / JCM 14651 / NBRC 100331 / OCM 82 / Marburg) OX=79929 GN=MTBMA_c15080 PE=3 SV=1	D9PXY9-DECOY		?	2	0	1	1	0	1	0	4	3	16	27	14
	Predicted chlorohydrolase OS=Methanothermobacter marburgensis (strain ATCC BAA-927 / DSM 2133 / JCM 14651 / NBRC 100331 / OCM 82 / Marburg) OX=79929 GN=MTBMA_c13770 PE=4 SV=1	D9PXL6-DECOY		?	2	3	1	1	5	2	1	4	3	16	15	5
	Digeranylgeranylglycerophospholipid reductase OS=Methanothermobacter marburgensis (strain ATCC BAA-927 / DSM 2133 / JCM 14651 / NBRC 100331 / OCM 82 / Marburg) OX=79929 GN=MTBMA_c07260 PE=3 SV=1	D9PVS3	MTBMA_c07260	42 kDa	0	2	1	1	1	0	1	3	1	11	18	15
	Archaeal histone OS=Methanothermobacter marburgensis (strain ATCC BAA-927 / DSM 2133 / JCM 14651 / NBRC 100331 / OCM 82 / Marburg) OX=79929 GN=MTBMA_c07040 PE=3 SV=1	D9PVQ1	MTBMA_c07040	7 kDa	5	3	0	2	1	0	1	0	0	5	8	3
	Putative nickel-responsive regulator OS=Methanothermobacter marburgensis (strain ATCC BAA-927 / DSM 2133 / JCM 14651 / NBRC 100331 / OCM 82 / Marburg) OX=79929 GN=nikR1 PE=3 SV=1	D9PVT0	nikR1	17 kDa	0	0	0	2	2	0	2	2	2	8	8	13
	50S ribosomal protein L34e OS=Methanothermobacter marburgensis (strain ATCC BAA-927 / DSM 2133 / JCM 14651 / NBRC 100331 / OCM 82 / Marburg) OX=79929 GN=rpl34e PE=3 SV=1	D9PV66	rpl34e	10 kDa	5	6	3	1	1	0	0	0	0	1	0	0
	Predicted regulator protein OS=Methanothermobacter marburgensis (strain ATCC BAA-927 / DSM 2133 / JCM 14651 / NBRC 100331 / OCM 82 / Marburg) OX=79929 GN=MTBMA_c04060 PE=4 SV=1	D9PUW0	MTBMA_c04060	12 kDa	0	0	0	0	1	0	0	1	0	7	12	6
	Small heat shock protein OS=Methanothermobacter marburgensis (strain ATCC BAA-927 / DSM 2133 / JCM 14651 / NBRC 100331 / OCM 82 / Marburg) OX=79929 GN=hspA PE=3 SV=1	D9PX96-DECOY		?	3	1	5	3	5	3	4	3	10	21	24	12
	Site-specific DNA-methyltransferase (adenine-specific) OS=Methanothermobacter marburgensis (strain ATCC BAA-927 / DSM 2133 / JCM 14651 / NBRC 100331 / OCM 82 / Marburg) OX=79929 GN=hsdM2 PE=3 SV=1	D9PXV3-DECOY		?	6	5	2	4	5	4	4	5	5	26	35	36
	Predicted peptidase OS=Methanothermobacter marburgensis (strain ATCC BAA-927 / DSM 2133 / JCM 14651 / NBRC 100331 / OCM 82 / Marburg) OX=79929 GN=MTBMA_c03400 PE=4 SV=1	D9PUP4	MTBMA_c03400	90 kDa	2	4	1	4	7	4	4	7	7	27	12	18
	Site-specific DNA-methyltransferase (adenine-specific) OS=Methanothermobacter marburgensis (strain ATCC BAA-927 / DSM 2133 / JCM 14651 / NBRC 100331 / OCM 82 / Marburg) OX=79929 GN=hsdM1 PE=4 SV=1	D9PXG8	hsdM1	69 kDa	2	5	3	5	2	2	4	4	7	12	22	26
	Proteasome-activating nucleotidase OS=Methanothermobacter marburgensis (strain ATCC BAA-927 / DSM 2133 / JCM 14651 / NBRC 100331 / OCM 82 / Marburg) OX=79929 GN=pan PE=3 SV=1	D9PWX0	pan	46 kDa	4	4	3	4	9	4	1	3	3	13	20	13
	Probable GTP 3',8-cyclase OS=Methanothermobacter marburgensis (strain ATCC BAA-927 / DSM 2133 / JCM 14651 / NBRC 100331 / OCM 82 / Marburg) OX=79929 GN=moaA PE=3 SV=2	Q50746-DECOY		?	2	4	6	2	0	2	2	2	1	13	33	19
	Rubrerythrin OS=Methanothermobacter marburgensis (strain ATCC BAA-927 / DSM 2133 / JCM 14651 / NBRC 100331 / OCM 82 / Marburg) OX=79929 GN=MTBMA_c12190 PE=4 SV=1	D9PX61	MTBMA_c12190	18 kDa	1	5	3	2	3	5	7	10	2	15	19	19
	Predicted peptidase OS=Methanothermobacter marburgensis (strain ATCC BAA-927 / DSM 2133 / JCM 14651 / NBRC 100331 / OCM 82 / Marburg) OX=79929 GN=MTBMA_c10250 PE=4 SV=1	D9PWM1-DECOY		?	3	2	1	4	1	4	1	3	2	10	14	12
	Uncharacterized protein OS=Methanothermobacter marburgensis (strain ATCC BAA-927 / DSM 2133 / JCM 14651 / NBRC 100331 / OCM 82 / Marburg) OX=79929 GN=MTBMA_c09330 PE=4 SV=1	D9PWD0	MTBMA_c09330	103 kDa	1	1	2	2	8	4	1	4	5	28	30	18
	Uncharacterized protein OS=Methanothermobacter marburgensis (strain ATCC BAA-927 / DSM 2133 / JCM 14651 / NBRC 100331 / OCM 82 / Marburg) OX=79929 GN=MTBMA_c05490 PE=4 SV=1	D9PV96-DECOY		?	5	6	4	1	1	2	3	4	3	20	26	15
	Predicted cell division protein 48 OS=Methanothermobacter marburgensis (strain ATCC BAA-927 / DSM 2133 / JCM 14651 / NBRC 100331 / OCM 82 / Marburg) OX=79929 GN=cdcH PE=3 SV=1	D9PUD4-DECOY		?	2	4	1	4	7	5	7	1	4	21	15	19
	Alanine--tRNA ligase OS=Methanothermobacter marburgensis (strain ATCC BAA-927 / DSM 2133 / JCM 14651 / NBRC 100331 / OCM 82 / Marburg) OX=79929 GN=alaS PE=3 SV=1	D9PUH2	alaS	102 kDa	1	4	3	3	6	4	7	2	4	25	23	30
	Predicted metal-dependent RNase OS=Methanothermobacter marburgensis (strain ATCC BAA-927 / DSM 2133 / JCM 14651 / NBRC 100331 / OCM 82 / Marburg) OX=79929 GN=MTBMA_c15810 PE=4 SV=1	D9PY62	MTBMA_c15810	73 kDa	2	3	4	3	3	2	1	5	3	19	29	19
	Glutamyl-tRNA reductase OS=Methanothermobacter marburgensis (strain ATCC BAA-927 / DSM 2133 / JCM 14651 / NBRC 100331 / OCM 82 / Marburg) OX=79929 GN=hemA PE=1 SV=1	P42809	hemA	45 kDa	5	5	3	2	2	3	9	3	3	20	25	22
	Cobyrinic acid a,c-diamide synthase-related protein OS=Methanothermobacter marburgensis (strain ATCC BAA-927 / DSM 2133 / JCM 14651 / NBRC 100331 / OCM 82 / Marburg) OX=79929 GN=MTBMA_c00820 PE=4 SV=1	D9PTZ4-DECOY		?	0	5	2	2	4	8	6	3	2	16	5	14
	F420-dependent sulfite reductase OS=Methanothermobacter marburgensis (strain ATCC BAA-927 / DSM 2133 / JCM 14651 / NBRC 100331 / OCM 82 / Marburg) OX=79929 GN=MTBMA_c07290 PE=4 SV=1	D9PVS6	MTBMA_c07290	77 kDa	5	4	1	2	1	5	5	2	2	40	31	22
	Phosphomannomutase related protein OS=Methanothermobacter marburgensis (strain ATCC BAA-927 / DSM 2133 / JCM 14651 / NBRC 100331 / OCM 82 / Marburg) OX=79929 GN=MTBMA_c03340 PE=3 SV=1	D9PUN8	MTBMA_c03340	49 kDa	1	5	3	5	3	6	2	3	3	14	19	16
	Tyrosine--tRNA ligase OS=Methanothermobacter marburgensis (strain ATCC BAA-927 / DSM 2133 / JCM 14651 / NBRC 100331 / OCM 82 / Marburg) OX=79929 GN=tyrS PE=3 SV=1	D9PUP8	tyrS	36 kDa	0	4	5	3	1	1	2	1	1	6	14	11
	zinc_ribbon_2 domain-containing protein OS=Methanothermobacter marburgensis (strain ATCC BAA-927 / DSM 2133 / JCM 14651 / NBRC 100331 / OCM 82 / Marburg) OX=79929 GN=MTBMA_c09100 PE=4 SV=1	D9PWA7-DECOY		?	1	2	1	6	2	5	4	1	2	12	14	11
	Dihydrolipoamide dehydrogenase-related protein OS=Methanothermobacter marburgensis (strain ATCC BAA-927 / DSM 2133 / JCM 14651 / NBRC 100331 / OCM 82 / Marburg) OX=79929 GN=MTBMA_c02310 PE=4 SV=1	D9PUE2-DECOY		?	4	3	1	3	4	1	4	3	5	6	20	7
	Methyl coenzyme M reductase II, operon protein C OS=Methanothermobacter marburgensis (strain ATCC BAA-927 / DSM 2133 / JCM 14651 / NBRC 100331 / OCM 82 / Marburg) OX=79929 GN=mtrC2 PE=4 SV=1	D9PY38-DECOY		?	2	4	5	2	2	1	4	2	4	12	6	16
	SelA-related protein OS=Methanothermobacter marburgensis (strain ATCC BAA-927 / DSM 2133 / JCM 14651 / NBRC 100331 / OCM 82 / Marburg) OX=79929 GN=MTBMA_c04850 PE=4 SV=1	D9PV33-DECOY		?	1	3	1	1	5	3	1	3	5	10	11	12
	Uncharacterized protein OS=Methanothermobacter marburgensis (strain ATCC BAA-927 / DSM 2133 / JCM 14651 / NBRC 100331 / OCM 82 / Marburg) OX=79929 GN=MTBMA_c13180 PE=4 SV=1	D9PXF8	MTBMA_c13180	28 kDa	3	1	1	2	1	3	5	2	5	5	9	6
	Uncharacterized protein OS=Methanothermobacter marburgensis (strain ATCC BAA-927 / DSM 2133 / JCM 14651 / NBRC 100331 / OCM 82 / Marburg) OX=79929 GN=MTBMA_c08870 PE=4 SV=1	D9PW84	MTBMA_c08870	69 kDa	0	2	5	4	5	9	3	1	0	19	21	15
	Isopropylmalate dehydrogenase related protein OS=Methanothermobacter marburgensis (strain ATCC BAA-927 / DSM 2133 / JCM 14651 / NBRC 100331 / OCM 82 / Marburg) OX=79929 GN=MTBMA_c06370 PE=3 SV=1	D9PVI4	MTBMA_c06370	36 kDa	5	5	1	2	5	3	3	9	5	5	8	3
	2,3-bisphosphoglycerate-independent phosphoglycerate mutase OS=Methanothermobacter marburgensis (strain ATCC BAA-927 / DSM 2133 / JCM 14651 / NBRC 100331 / OCM 82 / Marburg) OX=79929 GN=apgM PE=3 SV=1	D9PW10	apgM	43 kDa	1	3	3	2	3	4	3	3	0	8	8	5
	Replication factor C small subunit OS=Methanothermobacter marburgensis (strain ATCC BAA-927 / DSM 2133 / JCM 14651 / NBRC 100331 / OCM 82 / Marburg) OX=79929 GN=rfcS PE=3 SV=1	D9PVN8	rfcS	36 kDa	0	2	0	3	1	2	2	3	5	14	28	16
	Anthranilate phosphoribosyltransferase OS=Methanothermobacter marburgensis (strain ATCC BAA-927 / DSM 2133 / JCM 14651 / NBRC 100331 / OCM 82 / Marburg) OX=79929 GN=trpD PE=3 SV=1	P26925	trpD	37 kDa	3	1	5	0	2	2	8	5	6	16	7	11
	Predicted ABC-type transport protein, permease component OS=Methanothermobacter marburgensis (strain ATCC BAA-927 / DSM 2133 / JCM 14651 / NBRC 100331 / OCM 82 / Marburg) OX=79929 GN=MTBMA_c08740 PE=4 SV=1	D9PW71	MTBMA_c08740	32 kDa	0	2	3	1	2	1	2	1	1	16	10	14
	Flavoprotein OS=Methanothermobacter marburgensis (strain ATCC BAA-927 / DSM 2133 / JCM 14651 / NBRC 100331 / OCM 82 / Marburg) OX=79929 GN=MTBMA_c10850 PE=4 SV=1	D9PWT1	MTBMA_c10850	22 kDa	1	0	0	1	0	1	0	2	0	4	14	14
	Signal recognition particle 54 kDa protein OS=Methanothermobacter marburgensis (strain ATCC BAA-927 / DSM 2133 / JCM 14651 / NBRC 100331 / OCM 82 / Marburg) OX=79929 GN=srp54 PE=3 SV=1	D9PYH8-DECOY		?	5	4	6	4	5	8	6	6	5	35	29	30
	Acetyl-CoA decarbonylase/synthase complex subunit alpha OS=Methanothermobacter marburgensis (strain ATCC BAA-927 / DSM 2133 / JCM 14651 / NBRC 100331 / OCM 82 / Marburg) OX=79929 GN=cdhA PE=3 SV=1	D9PUJ7	cdhA	86 kDa	7	5	6	2	6	7	8	2	2	26	37	26
	Predicted cobaltochelatase subunit-like protein OS=Methanothermobacter marburgensis (strain ATCC BAA-927 / DSM 2133 / JCM 14651 / NBRC 100331 / OCM 82 / Marburg) OX=79929 GN=MTBMA_c09440 PE=3 SV=1	D9PWE1	MTBMA_c09440	73 kDa	3	3	3	1	5	6	5	2	5	26	35	29
	Predicted sensory transduction histidine kinase OS=Methanothermobacter marburgensis (strain ATCC BAA-927 / DSM 2133 / JCM 14651 / NBRC 100331 / OCM 82 / Marburg) OX=79929 GN=MTBMA_c07310 PE=4 SV=1	D9PVS8-DECOY		?	3	4	1	7	4	5	7	2	2	11	18	21
	Predicted ATP-dependent carboligase OS=Methanothermobacter marburgensis (strain ATCC BAA-927 / DSM 2133 / JCM 14651 / NBRC 100331 / OCM 82 / Marburg) OX=79929 GN=MTBMA_c13320 PE=4 SV=1	D9PXH1	MTBMA_c13320	41 kDa	2	1	5	4	1	1	3	1	3	8	11	14
	H(2):CoB-CoM heterodisulfide,ferredoxin reductase subunit B OS=Methanothermobacter marburgensis (strain ATCC BAA-927 / DSM 2133 / JCM 14651 / NBRC 100331 / OCM 82 / Marburg) OX=79929 GN=hdrB PE=1 SV=1	Q50755-DECOY		?	4	3	3	2	3	4	3	5	3	11	11	16
	KAP NTPase domain-containing protein OS=Methanothermobacter marburgensis (strain ATCC BAA-927 / DSM 2133 / JCM 14651 / NBRC 100331 / OCM 82 / Marburg) OX=79929 GN=MTBMA_c07390 PE=4 SV=1	D9PVT6	MTBMA_c07390	73 kDa	3	3	1	2	2	3	4	3	2	23	25	31
	Tungsten-containing formylmethanofuran dehydrogenase 2 subunit C OS=Methanothermobacter marburgensis (strain ATCC BAA-927 / DSM 2133 / JCM 14651 / NBRC 100331 / OCM 82 / Marburg) OX=79929 GN=fwdC PE=2 SV=2	Q59579-DECOY		?	3	2	2	3	6	4	2	4	4	5	12	13
	Predicted pseudomurein-binding protein OS=Methanothermobacter marburgensis (strain ATCC BAA-927 / DSM 2133 / JCM 14651 / NBRC 100331 / OCM 82 / Marburg) OX=79929 GN=MTBMA_c08070 PE=4 SV=1	D9PW04-DECOY		?	1	6	2	5	5	4	6	2	0	7	8	15
	Predicted sensory transduction histidine kinase OS=Methanothermobacter marburgensis (strain ATCC BAA-927 / DSM 2133 / JCM 14651 / NBRC 100331 / OCM 82 / Marburg) OX=79929 GN=MTBMA_c08420 PE=4 SV=1	D9PW39	MTBMA_c08420	66 kDa	2	3	3	3	4	1	7	6	9	22	22	20
	Predicted adenine-specific DNA methylase OS=Methanothermobacter marburgensis (strain ATCC BAA-927 / DSM 2133 / JCM 14651 / NBRC 100331 / OCM 82 / Marburg) OX=79929 GN=MTBMA_c09340 PE=4 SV=1	D9PWD1	MTBMA_c09340	102 kDa	2	6	5	1	5	1	1	8	3	30	34	23
	Predicted pseudomurein-binding protein OS=Methanothermobacter marburgensis (strain ATCC BAA-927 / DSM 2133 / JCM 14651 / NBRC 100331 / OCM 82 / Marburg) OX=79929 GN=MTBMA_c15870 PE=4 SV=1	D9PY68-DECOY		?	2	3	2	0	3	3	2	6	2	10	13	17
	Elongation factor 2 OS=Methanothermobacter marburgensis (strain ATCC BAA-927 / DSM 2133 / JCM 14651 / NBRC 100331 / OCM 82 / Marburg) OX=79929 GN=fusA PE=3 SV=1	D9PXS8-DECOY		?	1	3	1	1	3	2	7	3	6	14	23	31
	Uncharacterized protein OS=Methanothermobacter marburgensis (strain ATCC BAA-927 / DSM 2133 / JCM 14651 / NBRC 100331 / OCM 82 / Marburg) OX=79929 GN=MTBMA_c08880 PE=4 SV=1	D9PW85	MTBMA_c08880	43 kDa	1	2	2	5	1	2	1	4	5	10	12	11
	Acyl-CoA synthetase OS=Methanothermobacter marburgensis (strain ATCC BAA-927 / DSM 2133 / JCM 14651 / NBRC 100331 / OCM 82 / Marburg) OX=79929 GN=fadD PE=4 SV=1	D9PWN4-DECOY		?	2	2	2	2	1	2	6	6	8	23	16	15
	Predicted nucleotidyltransferase OS=Methanothermobacter marburgensis (strain ATCC BAA-927 / DSM 2133 / JCM 14651 / NBRC 100331 / OCM 82 / Marburg) OX=79929 GN=MTBMA_c03250 PE=4 SV=1	D9PUN3-DECOY		?	0	5	4	2	1	3	6	5	3	18	19	19
	DNA-binding protein MTBMA_c02010 OS=Methanothermobacter marburgensis (strain ATCC BAA-927 / DSM 2133 / JCM 14651 / NBRC 100331 / OCM 82 / Marburg) OX=79929 GN=MTBMA_c02010 PE=3 SV=1	D9PUB2-DECOY		?	4	6	1	1	3	2	10	4	3	15	22	9
	Exosome complex component Csl4 OS=Methanothermobacter marburgensis (strain ATCC BAA-927 / DSM 2133 / JCM 14651 / NBRC 100331 / OCM 82 / Marburg) OX=79929 GN=csl4 PE=3 SV=1	D9PYH5-DECOY		?	0	2	3	1	3	2	5	6	8	13	15	14
	Signal recognition particle receptor FtsY OS=Methanothermobacter marburgensis (strain ATCC BAA-927 / DSM 2133 / JCM 14651 / NBRC 100331 / OCM 82 / Marburg) OX=79929 GN=ftsY PE=3 SV=1	D9PUA5	ftsY	39 kDa	0	2	2	5	1	2	3	1	3	9	12	7
	Predicted dehydrogenase OS=Methanothermobacter marburgensis (strain ATCC BAA-927 / DSM 2133 / JCM 14651 / NBRC 100331 / OCM 82 / Marburg) OX=79929 GN=MTBMA_c12700 PE=4 SV=1	D9PXB0-DECOY		?	0	5	2	3	3	2	5	3	2	13	17	17
	Predicted ATPase OS=Methanothermobacter marburgensis (strain ATCC BAA-927 / DSM 2133 / JCM 14651 / NBRC 100331 / OCM 82 / Marburg) OX=79929 GN=MTBMA_c02730 PE=4 SV=1	D9PUI3	MTBMA_c02730	66 kDa	1	3	3	2	0	1	4	5	3	10	17	13
	Transcriptional repressor of nif & glnA operons NrpR OS=Methanothermobacter marburgensis (strain ATCC BAA-927 / DSM 2133 / JCM 14651 / NBRC 100331 / OCM 82 / Marburg) OX=79929 GN=nrpR PE=4 SV=1	D9PU67-DECOY		?	1	1	2	2	3	5	1	3	3	15	17	15
	Signal recognition particle receptor FtsY OS=Methanothermobacter marburgensis (strain ATCC BAA-927 / DSM 2133 / JCM 14651 / NBRC 100331 / OCM 82 / Marburg) OX=79929 GN=ftsY PE=3 SV=1	D9PUA5-DECOY		?	2	1	2	1	1	2	3	2	5	21	13	14
	Transcriptional regulator OS=Methanothermobacter marburgensis (strain ATCC BAA-927 / DSM 2133 / JCM 14651 / NBRC 100331 / OCM 82 / Marburg) OX=79929 GN=MTBMA_c04150 PE=4 SV=1	D9PUW9	MTBMA_c04150	33 kDa	2	4	3	1	1	4	4	2	2	10	11	6
	Predicted cell surface glycoprotein OS=Methanothermobacter marburgensis (strain ATCC BAA-927 / DSM 2133 / JCM 14651 / NBRC 100331 / OCM 82 / Marburg) OX=79929 GN=MTBMA_c00980 PE=4 SV=1	D9PU10	MTBMA_c00980	148 kDa	0	1	2	1	7	2	2	5	6	11	23	18
	50S ribosomal protein L18e OS=Methanothermobacter marburgensis (strain ATCC BAA-927 / DSM 2133 / JCM 14651 / NBRC 100331 / OCM 82 / Marburg) OX=79929 GN=rpl18e PE=3 SV=1	D9PV74-DECOY		?	1	6	2	2	1	3	4	1	2	8	6	14
	Tetratricopeptide repeat domain-containing protein OS=Methanothermobacter marburgensis (strain ATCC BAA-927 / DSM 2133 / JCM 14651 / NBRC 100331 / OCM 82 / Marburg) OX=79929 GN=MTBMA_c15930 PE=4 SV=1	D9PY74-DECOY		?	4	3	4	4	4	8	4	7	5	23	20	32
	Coenzyme A biosynthesis bifunctional protein CoaBC OS=Methanothermobacter marburgensis (strain ATCC BAA-927 / DSM 2133 / JCM 14651 / NBRC 100331 / OCM 82 / Marburg) OX=79929 GN=coaBC PE=3 SV=1	D9PY82	coaBC	42 kDa	0	2	0	2	5	1	3	0	2	11	7	8
	Energy-coupling factor transporter ATP-binding protein EcfA OS=Methanothermobacter marburgensis (strain ATCC BAA-927 / DSM 2133 / JCM 14651 / NBRC 100331 / OCM 82 / Marburg) OX=79929 GN=cbiO1 PE=3 SV=1	D9PUJ3-DECOY		?	1	2	1	1	4	0	3	4	3	7	17	8
	Probable threonylcarbamoyladenosine tRNA methylthiotransferase OS=Methanothermobacter marburgensis (strain ATCC BAA-927 / DSM 2133 / JCM 14651 / NBRC 100331 / OCM 82 / Marburg) OX=79929 GN=miaB PE=3 SV=1	D9PX64	miaB	48 kDa	2	3	1	0	3	1	2	1	2	14	21	23
	Energy-converting hydrogenase A, subunit P OS=Methanothermobacter marburgensis (strain ATCC BAA-927 / DSM 2133 / JCM 14651 / NBRC 100331 / OCM 82 / Marburg) OX=79929 GN=ehaP PE=4 SV=1	D9PVZ6-DECOY		?	0	0	0	1	0	2	2	9	7	10	13	10
	Tetratricopeptide repeat domain-containing protein OS=Methanothermobacter marburgensis (strain ATCC BAA-927 / DSM 2133 / JCM 14651 / NBRC 100331 / OCM 82 / Marburg) OX=79929 GN=MTBMA_c01710 PE=4 SV=1	D9PU82	MTBMA_c01710	44 kDa	3	2	5	5	5	5	4	6	5	18	16	11
	Uncharacterized protein OS=Methanothermobacter marburgensis (strain ATCC BAA-927 / DSM 2133 / JCM 14651 / NBRC 100331 / OCM 82 / Marburg) OX=79929 GN=MTBMA_c08610 PE=4 SV=1	D9PW58	MTBMA_c08610	281 kDa	5	1	6	5	12	4	5	4	2	18	32	27
	Archaeal Lon protease OS=Methanothermobacter marburgensis (strain ATCC BAA-927 / DSM 2133 / JCM 14651 / NBRC 100331 / OCM 82 / Marburg) OX=79929 GN=lonB1 PE=3 SV=1	D9PX25-DECOY		?	4	5	3	2	7	9	10	2	5	14	37	31
	Predicted UDP-N-acetylmuramate-alanine ligase OS=Methanothermobacter marburgensis (strain ATCC BAA-927 / DSM 2133 / JCM 14651 / NBRC 100331 / OCM 82 / Marburg) OX=79929 GN=murD1 PE=4 SV=1	D9PWB5-DECOY		?	6	6	3	2	4	1	7	3	2	21	25	23
	Methionine--tRNA ligase OS=Methanothermobacter marburgensis (strain ATCC BAA-927 / DSM 2133 / JCM 14651 / NBRC 100331 / OCM 82 / Marburg) OX=79929 GN=metG PE=3 SV=1	D9PWG4-DECOY		?	3	4	1	4	6	4	2	5	2	18	28	12
	Leucine--tRNA ligase OS=Methanothermobacter marburgensis (strain ATCC BAA-927 / DSM 2133 / JCM 14651 / NBRC 100331 / OCM 82 / Marburg) OX=79929 GN=leuS PE=3 SV=1	D9PU05-DECOY		?	2	2	5	1	9	4	3	7	8	19	29	18
	Small heat shock protein OS=Methanothermobacter marburgensis (strain ATCC BAA-927 / DSM 2133 / JCM 14651 / NBRC 100331 / OCM 82 / Marburg) OX=79929 GN=hspA PE=3 SV=1	D9PX96	hspA	17 kDa	4	4	2	4	1	3	3	4	5	23	21	20
	DNA helicase OS=Methanothermobacter marburgensis (strain ATCC BAA-927 / DSM 2133 / JCM 14651 / NBRC 100331 / OCM 82 / Marburg) OX=79929 GN=pcrA2 PE=3 SV=1	D9PW98-DECOY		?	2	2	1	1	6	3	3	4	8	31	30	19
	Predicted adenine-specific DNA methylase OS=Methanothermobacter marburgensis (strain ATCC BAA-927 / DSM 2133 / JCM 14651 / NBRC 100331 / OCM 82 / Marburg) OX=79929 GN=MTBMA_c09340 PE=4 SV=1	D9PWD1-DECOY		?	2	5	2	2	2	3	5	5	1	15	34	24
	Predicted tungsten containing formylmethanofuran dehydrogenase, subunit F related protein OS=Methanothermobacter marburgensis (strain ATCC BAA-927 / DSM 2133 / JCM 14651 / NBRC 100331 / OCM 82 / Marburg) OX=79929 GN=MTBMA_c13130 PE=4 SV=1	D9PXF3-DECOY		?	3	3	2	3	4	7	2	2	4	11	24	13
	Anthranilate synthase component 1 OS=Methanothermobacter marburgensis (strain ATCC BAA-927 / DSM 2133 / JCM 14651 / NBRC 100331 / OCM 82 / Marburg) OX=79929 GN=trpE PE=3 SV=2	P26940-DECOY		?	3	1	0	3	5	4	4	5	3	16	25	17
	Predicted protease OS=Methanothermobacter marburgensis (strain ATCC BAA-927 / DSM 2133 / JCM 14651 / NBRC 100331 / OCM 82 / Marburg) OX=79929 GN=MTBMA_c12020 PE=3 SV=1	D9PX44	MTBMA_c12020	31 kDa	2	2	2	3	2	3	4	6	3	7	17	7
	Archaeal glutamate synthase [NADPH] OS=Methanothermobacter marburgensis (strain ATCC BAA-927 / DSM 2133 / JCM 14651 / NBRC 100331 / OCM 82 / Marburg) OX=79929 GN=MTBMA_c06450 PE=3 SV=1	D9PVJ2	MTBMA_c06450	54 kDa	4	1	3	1	5	3	2	7	6	13	17	18
	Bifunctional enzyme Fae/Hps OS=Methanothermobacter marburgensis (strain ATCC BAA-927 / DSM 2133 / JCM 14651 / NBRC 100331 / OCM 82 / Marburg) OX=79929 GN=fae-hps PE=3 SV=1	D9PTW9	fae-hps	45 kDa	1	8	4	0	5	4	4	4	2	10	15	23
	Helicase ATP-binding domain-containing protein OS=Methanothermobacter marburgensis (strain ATCC BAA-927 / DSM 2133 / JCM 14651 / NBRC 100331 / OCM 82 / Marburg) OX=79929 GN=MTBMA_c09360 PE=4 SV=1	D9PWD3-DECOY		?	0	3	2	7	5	9	1	6	8	18	23	16
	Predicted archaea-specific RecJ-like exonuclease OS=Methanothermobacter marburgensis (strain ATCC BAA-927 / DSM 2133 / JCM 14651 / NBRC 100331 / OCM 82 / Marburg) OX=79929 GN=MTBMA_c11580 PE=4 SV=1	D9PX03-DECOY		?	0	3	2	1	2	3	5	3	5	17	21	10
	Acetyl-CoA decarbonylase/synthase complex, alpha subunit OS=Methanothermobacter marburgensis (strain ATCC BAA-927 / DSM 2133 / JCM 14651 / NBRC 100331 / OCM 82 / Marburg) OX=79929 GN=cdhA2 PE=4 SV=1	D9PXQ9-DECOY		?	10	5	3	1	2	4	7	5	3	12	12	6
	Molybdenum-containing formylmethanofuran dehydrogenase 1 subunit C OS=Methanothermobacter marburgensis (strain ATCC BAA-927 / DSM 2133 / JCM 14651 / NBRC 100331 / OCM 82 / Marburg) OX=79929 GN=fmdC PE=1 SV=2	P61937-DECOY		?	1	5	5	2	5	2	2	0	1	13	18	16
	DNA-binding protein MutS2 OS=Methanothermobacter marburgensis (strain ATCC BAA-927 / DSM 2133 / JCM 14651 / NBRC 100331 / OCM 82 / Marburg) OX=79929 GN=mutS PE=3 SV=1	D9PUP3-DECOY		?	1	8	3	3	2	3	3	3	3	17	24	21
	Predicted extracellular metal-binding protein OS=Methanothermobacter marburgensis (strain ATCC BAA-927 / DSM 2133 / JCM 14651 / NBRC 100331 / OCM 82 / Marburg) OX=79929 GN=MTBMA_c09840 PE=4 SV=1	D9PWI1	MTBMA_c09840	34 kDa	2	2	3	2	4	2	3	4	1	13	25	21
	Methionine--tRNA ligase OS=Methanothermobacter marburgensis (strain ATCC BAA-927 / DSM 2133 / JCM 14651 / NBRC 100331 / OCM 82 / Marburg) OX=79929 GN=metG PE=3 SV=1	D9PWG4	metG	75 kDa	3	5	1	4	4	4	0	3	0	18	33	21
	Cobalt transport protein OS=Methanothermobacter marburgensis (strain ATCC BAA-927 / DSM 2133 / JCM 14651 / NBRC 100331 / OCM 82 / Marburg) OX=79929 GN=MTBMA_c15370 PE=4 SV=1	D9PY18-DECOY		?	4	2	0	2	2	4	3	2	1	16	24	22
	Predicted signal transduction histidine kinase OS=Methanothermobacter marburgensis (strain ATCC BAA-927 / DSM 2133 / JCM 14651 / NBRC 100331 / OCM 82 / Marburg) OX=79929 GN=MTBMA_c06270 PE=4 SV=1	D9PVH4	MTBMA_c06270	88 kDa	1	3	1	2	3	5	1	1	4	16	23	27
	tRNA-guanine(15) transglycosylase OS=Methanothermobacter marburgensis (strain ATCC BAA-927 / DSM 2133 / JCM 14651 / NBRC 100331 / OCM 82 / Marburg) OX=79929 GN=tgtA PE=3 SV=1	D9PVH6-DECOY		?	3	3	0	1	4	3	5	2	4	22	14	11
	Predicted AAA+ class ATPase with chaperone activity OS=Methanothermobacter marburgensis (strain ATCC BAA-927 / DSM 2133 / JCM 14651 / NBRC 100331 / OCM 82 / Marburg) OX=79929 GN=MTBMA_c09960 PE=4 SV=1	D9PWJ3-DECOY		?	3	3	4	5	15	3	4	4	5	11	22	13
	Predicted DNA lyase OS=Methanothermobacter marburgensis (strain ATCC BAA-927 / DSM 2133 / JCM 14651 / NBRC 100331 / OCM 82 / Marburg) OX=79929 GN=MTBMA_c06610 PE=3 SV=1	D9PVK8-DECOY		?	3	2	4	2	3	4	3	2	0	8	10	6
	Predicted ATP-dependent helicase OS=Methanothermobacter marburgensis (strain ATCC BAA-927 / DSM 2133 / JCM 14651 / NBRC 100331 / OCM 82 / Marburg) OX=79929 GN=MTBMA_c03720 PE=4 SV=1	D9PUS6-DECOY		?	1	1	3	3	5	6	1	2	3	18	25	19
	Predicted DNA-binding protein OS=Methanothermobacter marburgensis (strain ATCC BAA-927 / DSM 2133 / JCM 14651 / NBRC 100331 / OCM 82 / Marburg) OX=79929 GN=MTBMA_c00440 PE=4 SV=1	D9PYV9-DECOY		?	4	2	3	1	1	2	3	2	1	17	19	7
	Predicted myo-inositol-1-phosphate synthase OS=Methanothermobacter marburgensis (strain ATCC BAA-927 / DSM 2133 / JCM 14651 / NBRC 100331 / OCM 82 / Marburg) OX=79929 GN=ino PE=3 SV=1	D9PXW9-DECOY		?	0	4	3	3	4	8	3	2	1	7	15	11
	Predicted sensory transduction histidine kinase OS=Methanothermobacter marburgensis (strain ATCC BAA-927 / DSM 2133 / JCM 14651 / NBRC 100331 / OCM 82 / Marburg) OX=79929 GN=MTBMA_c11820 PE=4 SV=1	D9PX26-DECOY		?	2	2	0	2	3	6	0	2	3	17	24	12
	Formate dehydrogenase OS=Methanothermobacter marburgensis (strain ATCC BAA-927 / DSM 2133 / JCM 14651 / NBRC 100331 / OCM 82 / Marburg) OX=79929 GN=fdhA1 PE=3 SV=1	D9PU49-DECOY		?	2	1	5	0	5	3	5	0	0	34	39	20
	Predicted glycosyltransferase OS=Methanothermobacter marburgensis (strain ATCC BAA-927 / DSM 2133 / JCM 14651 / NBRC 100331 / OCM 82 / Marburg) OX=79929 GN=MTBMA_c08450 PE=4 SV=1	D9PW42	MTBMA_c08450	41 kDa	3	3	2	5	4	2	1	2	3	10	11	14
	Predicted nucleotidyltransferase OS=Methanothermobacter marburgensis (strain ATCC BAA-927 / DSM 2133 / JCM 14651 / NBRC 100331 / OCM 82 / Marburg) OX=79929 GN=MTBMA_c03250 PE=4 SV=1	D9PUN3	MTBMA_c03250	49 kDa	1	0	1	2	0	5	6	4	2	16	33	20
	DNA helicase OS=Methanothermobacter marburgensis (strain ATCC BAA-927 / DSM 2133 / JCM 14651 / NBRC 100331 / OCM 82 / Marburg) OX=79929 GN=MTBMA_c09290 PE=3 SV=1	D9PWC6-DECOY		?	2	0	0	1	3	1	2	2	1	15	11	10
	Predicted Fe-S oxidoreductase OS=Methanothermobacter marburgensis (strain ATCC BAA-927 / DSM 2133 / JCM 14651 / NBRC 100331 / OCM 82 / Marburg) OX=79929 GN=MTBMA_c03570 PE=4 SV=1	D9PUR1	MTBMA_c03570	53 kDa	2	1	0	2	0	2	3	3	2	6	15	28
	Nitrogenase iron-molybdenum cofactor biosynthesis protein NifN OS=Methanothermobacter marburgensis (strain ATCC BAA-927 / DSM 2133 / JCM 14651 / NBRC 100331 / OCM 82 / Marburg) OX=79929 GN=nifN PE=3 SV=1	D9PU63	nifN	49 kDa	4	2	2	0	6	3	5	1	2	4	12	13
	Methionine synthase OS=Methanothermobacter marburgensis (strain ATCC BAA-927 / DSM 2133 / JCM 14651 / NBRC 100331 / OCM 82 / Marburg) OX=79929 GN=metE PE=1 SV=3	P55299-DECOY		?	0	2	0	2	3	1	4	6	5	6	11	6
	ORC1-type DNA replication protein OS=Methanothermobacter marburgensis (strain ATCC BAA-927 / DSM 2133 / JCM 14651 / NBRC 100331 / OCM 82 / Marburg) OX=79929 GN=cdc61 PE=3 SV=1	D9PYR8-DECOY		?	1	4	2	2	4	2	4	3	3	8	14	9
	Nitrogenase iron-molybdenum cofactor biosynthesis protein NifE OS=Methanothermobacter marburgensis (strain ATCC BAA-927 / DSM 2133 / JCM 14651 / NBRC 100331 / OCM 82 / Marburg) OX=79929 GN=nifE PE=3 SV=2	P95297-DECOY		?	0	4	2	0	1	2	2	2	0	11	18	18
	Chaperone protein DnaJ OS=Methanothermobacter marburgensis (strain ATCC BAA-927 / DSM 2133 / JCM 14651 / NBRC 100331 / OCM 82 / Marburg) OX=79929 GN=dnaJ PE=3 SV=1	D9PYF1	dnaJ	42 kDa	1	2	2	2	3	1	6	4	9	18	16	6
	Uncharacterized protein OS=Methanothermobacter marburgensis (strain ATCC BAA-927 / DSM 2133 / JCM 14651 / NBRC 100331 / OCM 82 / Marburg) OX=79929 GN=MTBMA_c09470 PE=4 SV=1	D9PWE5	MTBMA_c09470	26 kDa	1	2	1	1	1	1	3	2	3	8	17	14
	Uncharacterized protein OS=Methanothermobacter marburgensis (strain ATCC BAA-927 / DSM 2133 / JCM 14651 / NBRC 100331 / OCM 82 / Marburg) OX=79929 GN=MTBMA_c07500 PE=4 SV=1	D9PVU7-DECOY		?	0	2	0	0	1	3	3	7	6	16	13	13
	Nitrogenase iron-molybdenum cofactor biosynthesis protein NifE OS=Methanothermobacter marburgensis (strain ATCC BAA-927 / DSM 2133 / JCM 14651 / NBRC 100331 / OCM 82 / Marburg) OX=79929 GN=nifE PE=3 SV=2	P95297	nifE	53 kDa	1	2	1	0	0	2	4	3	3	15	20	14
	Uncharacterized protein OS=Methanothermobacter marburgensis (strain ATCC BAA-927 / DSM 2133 / JCM 14651 / NBRC 100331 / OCM 82 / Marburg) OX=79929 GN=MTBMA_c11180 PE=3 SV=1	D9PWW4-DECOY		?	0	1	1	2	2	2	4	1	4	7	9	6
	Uncharacterized protein OS=Methanothermobacter marburgensis (strain ATCC BAA-927 / DSM 2133 / JCM 14651 / NBRC 100331 / OCM 82 / Marburg) OX=79929 GN=MTBMA_c05640 PE=4 SV=1	D9PVB1-DECOY		?	1	2	1	1	1	2	0	2	2	16	10	10
	Formate dehydrogenase, alpha subunit OS=Methanothermobacter marburgensis (strain ATCC BAA-927 / DSM 2133 / JCM 14651 / NBRC 100331 / OCM 82 / Marburg) OX=79929 GN=fdhA2 PE=4 SV=1	D9PY04-DECOY		?	0	0	0	2	2	0	1	1	6	17	20	15
	Uncharacterized protein OS=Methanothermobacter marburgensis (strain ATCC BAA-927 / DSM 2133 / JCM 14651 / NBRC 100331 / OCM 82 / Marburg) OX=79929 GN=MTBMA_c13360 PE=4 SV=1	D9PXH5-DECOY		?	2	2	0	1	1	2	3	0	1	7	5	10
	Riboflavin synthase OS=Methanothermobacter marburgensis (strain ATCC BAA-927 / DSM 2133 / JCM 14651 / NBRC 100331 / OCM 82 / Marburg) OX=79929 GN=ribC PE=1 SV=1	Q59587	ribC	17 kDa	0	0	1	1	0	1	1	5	2	5	13	14
	Uncharacterized protein OS=Methanothermobacter marburgensis (strain ATCC BAA-927 / DSM 2133 / JCM 14651 / NBRC 100331 / OCM 82 / Marburg) OX=79929 GN=MTBMA_c16140 PE=4 SV=1	D9PY95	MTBMA_c16140	21 kDa	0	0	0	0	0	0	1	1	3	6	3	4
	Predicted sensory transduction regulatory protein OS=Methanothermobacter marburgensis (strain ATCC BAA-927 / DSM 2133 / JCM 14651 / NBRC 100331 / OCM 82 / Marburg) OX=79929 GN=MTBMA_c08360 PE=4 SV=1	D9PW33-DECOY		?	0	3	3	0	4	1	2	0	1	4	6	9
	DNA-directed RNA polymerase subunit OS=Methanothermobacter marburgensis (strain ATCC BAA-927 / DSM 2133 / JCM 14651 / NBRC 100331 / OCM 82 / Marburg) OX=79929 GN=rpoA1 PE=3 SV=1	D9PXS2-DECOY		?	6	4	2	5	6	9	10	6	9	30	51	40
	DNA polymerase II large subunit OS=Methanothermobacter marburgensis (strain ATCC BAA-927 / DSM 2133 / JCM 14651 / NBRC 100331 / OCM 82 / Marburg) OX=79929 GN=polC PE=3 SV=1	D9PU30	polC	123 kDa	2	9	6	2	3	4	6	4	3	25	32	41
	Energy-converting hydrogenase B, subunit K OS=Methanothermobacter marburgensis (strain ATCC BAA-927 / DSM 2133 / JCM 14651 / NBRC 100331 / OCM 82 / Marburg) OX=79929 GN=ehbK PE=4 SV=1	D9PYB0-DECOY		?	3	6	4	1	3	7	5	4	5	23	27	14
	Probable translation initiation factor IF-2 OS=Methanothermobacter marburgensis (strain ATCC BAA-927 / DSM 2133 / JCM 14651 / NBRC 100331 / OCM 82 / Marburg) OX=79929 GN=infB PE=3 SV=1	D9PVQ6-DECOY		?	4	3	3	3	2	4	6	6	6	21	29	28
	Predicted type I restriction-modification enzyme, subunit R OS=Methanothermobacter marburgensis (strain ATCC BAA-927 / DSM 2133 / JCM 14651 / NBRC 100331 / OCM 82 / Marburg) OX=79929 GN=hsdR1 PE=4 SV=1	D9PXG6	hsdR1	120 kDa	3	3	2	6	4	3	6	2	3	36	40	50
	Protein pelota homolog OS=Methanothermobacter marburgensis (strain ATCC BAA-927 / DSM 2133 / JCM 14651 / NBRC 100331 / OCM 82 / Marburg) OX=79929 GN=pelA PE=3 SV=1	D9PUD7-DECOY		?	1	2	2	2	2	2	4	1	2	12	9	17
	Glutamyl-tRNA(Gln) amidotransferase subunit E OS=Methanothermobacter marburgensis (strain ATCC BAA-927 / DSM 2133 / JCM 14651 / NBRC 100331 / OCM 82 / Marburg) OX=79929 GN=gatE PE=3 SV=1	D9PWU1	gatE	70 kDa	2	3	5	4	2	6	6	6	5	18	20	23
	Cobaltochelatase subunit-like protein OS=Methanothermobacter marburgensis (strain ATCC BAA-927 / DSM 2133 / JCM 14651 / NBRC 100331 / OCM 82 / Marburg) OX=79929 GN=MTBMA_c10550 PE=4 SV=1	D9PWQ1-DECOY		?	3	1	0	3	2	4	4	4	3	16	22	13
	DNA topoisomerase 1 OS=Methanothermobacter marburgensis (strain ATCC BAA-927 / DSM 2133 / JCM 14651 / NBRC 100331 / OCM 82 / Marburg) OX=79929 GN=topA PE=3 SV=1	D9PUC1	topA	80 kDa	0	2	3	2	3	4	5	2	5	20	21	18
	D-3-phosphoglycerate dehydrogenase OS=Methanothermobacter marburgensis (strain ATCC BAA-927 / DSM 2133 / JCM 14651 / NBRC 100331 / OCM 82 / Marburg) OX=79929 GN=serA PE=3 SV=1	D9PXJ5	serA	57 kDa	4	3	2	3	3	8	3	2	1	6	15	18
	Predicted Fe-S oxidoreductase OS=Methanothermobacter marburgensis (strain ATCC BAA-927 / DSM 2133 / JCM 14651 / NBRC 100331 / OCM 82 / Marburg) OX=79929 GN=MTBMA_c03580 PE=4 SV=1	D9PUR2-DECOY		?	1	8	1	5	3	2	4	3	0	8	6	5
	Arginine biosynthesis bifunctional protein ArgJ OS=Methanothermobacter marburgensis (strain ATCC BAA-927 / DSM 2133 / JCM 14651 / NBRC 100331 / OCM 82 / Marburg) OX=79929 GN=argJ PE=3 SV=1	D9PVI2	argJ	42 kDa	3	3	3	0	2	6	3	2	2	15	17	13
	Predicted alpha,alpha-trehalose-phosphate synthase OS=Methanothermobacter marburgensis (strain ATCC BAA-927 / DSM 2133 / JCM 14651 / NBRC 100331 / OCM 82 / Marburg) OX=79929 GN=MTBMA_c03330 PE=4 SV=1	D9PUN7	MTBMA_c03330	57 kDa	1	4	0	3	2	3	6	5	2	21	18	18
	NurA domain-containing protein OS=Methanothermobacter marburgensis (strain ATCC BAA-927 / DSM 2133 / JCM 14651 / NBRC 100331 / OCM 82 / Marburg) OX=79929 GN=MTBMA_c09300 PE=4 SV=1	D9PWC7-DECOY		?	2	1	2	2	3	1	3	1	4	11	9	12
	Thermosome, subunit alpha (Chaperonin subunit) OS=Methanothermobacter marburgensis (strain ATCC BAA-927 / DSM 2133 / JCM 14651 / NBRC 100331 / OCM 82 / Marburg) OX=79929 GN=thsA PE=3 SV=1	D9PVL4-DECOY		?	1	1	3	6	3	1	2	3	4	18	25	22
	HypE-related protein OS=Methanothermobacter marburgensis (strain ATCC BAA-927 / DSM 2133 / JCM 14651 / NBRC 100331 / OCM 82 / Marburg) OX=79929 GN=MTBMA_c01080 PE=4 SV=1	D9PU20-DECOY		?	5	9	1	2	5	4	2	6	2	17	19	16
	Putative nickel insertion protein OS=Methanothermobacter marburgensis (strain ATCC BAA-927 / DSM 2133 / JCM 14651 / NBRC 100331 / OCM 82 / Marburg) OX=79929 GN=MTBMA_c14930 PE=3 SV=1	D9PXX4	MTBMA_c14930	44 kDa	1	5	3	2	1	8	3	3	2	15	18	16
	Carbamoyl-phosphate synthase large chain OS=Methanothermobacter marburgensis (strain ATCC BAA-927 / DSM 2133 / JCM 14651 / NBRC 100331 / OCM 82 / Marburg) OX=79929 GN=carB PE=3 SV=1	D9PXL8-DECOY		?	3	0	4	0	2	3	3	3	2	21	28	22
	Predicted Fe-S oxidoreductase OS=Methanothermobacter marburgensis (strain ATCC BAA-927 / DSM 2133 / JCM 14651 / NBRC 100331 / OCM 82 / Marburg) OX=79929 GN=MTBMA_c12290 PE=4 SV=1	D9PX69	MTBMA_c12290	55 kDa	2	3	2	1	4	3	3	2	1	13	20	16
	Cobyrinate a,c-diamide synthase OS=Methanothermobacter marburgensis (strain ATCC BAA-927 / DSM 2133 / JCM 14651 / NBRC 100331 / OCM 82 / Marburg) OX=79929 GN=cbiA PE=3 SV=1	D9PYW1-DECOY		?	2	3	2	2	2	0	4	1	5	32	45	40
	GAF domain-containing protein OS=Methanothermobacter marburgensis (strain ATCC BAA-927 / DSM 2133 / JCM 14651 / NBRC 100331 / OCM 82 / Marburg) OX=79929 GN=MTBMA_c00080 PE=4 SV=1	D9PYS5-DECOY		?	2	1	3	0	3	2	5	3	1	5	18	17
	Glutamate-1-semialdehyde 2,1-aminomutase OS=Methanothermobacter marburgensis (strain ATCC BAA-927 / DSM 2133 / JCM 14651 / NBRC 100331 / OCM 82 / Marburg) OX=79929 GN=hemL PE=3 SV=1	D9PVM4-DECOY		?	4	5	2	2	2	5	7	2	5	18	22	23
	Acetyl-CoA decarbonylase/synthase complex, alpha subunit OS=Methanothermobacter marburgensis (strain ATCC BAA-927 / DSM 2133 / JCM 14651 / NBRC 100331 / OCM 82 / Marburg) OX=79929 GN=cdhA3 PE=4 SV=1	D9PXR0	cdhA3	33 kDa	2	4	3	1	4	0	3	3	2	11	17	14
	Peroxiredoxin-related protein OS=Methanothermobacter marburgensis (strain ATCC BAA-927 / DSM 2133 / JCM 14651 / NBRC 100331 / OCM 82 / Marburg) OX=79929 GN=MTBMA_c00060 PE=4 SV=1	D9PYS3-DECOY		?	2	1	1	4	4	0	2	1	2	8	6	9
	Predicted sensory transduction histidine kinase OS=Methanothermobacter marburgensis (strain ATCC BAA-927 / DSM 2133 / JCM 14651 / NBRC 100331 / OCM 82 / Marburg) OX=79929 GN=MTBMA_c14790 PE=4 SV=1	D9PXW0-DECOY		?	2	2	0	5	0	4	4	5	1	32	29	21
	Predicted ATPase OS=Methanothermobacter marburgensis (strain ATCC BAA-927 / DSM 2133 / JCM 14651 / NBRC 100331 / OCM 82 / Marburg) OX=79929 GN=MTBMA_c02810 PE=4 SV=1	D9PUJ1	MTBMA_c02810	59 kDa	1	3	1	2	7	0	1	2	2	15	18	15
	Cas_Cas4 domain-containing protein OS=Methanothermobacter marburgensis (strain ATCC BAA-927 / DSM 2133 / JCM 14651 / NBRC 100331 / OCM 82 / Marburg) OX=79929 GN=MTBMA_c16210 PE=4 SV=1	D9PYA2-DECOY		?	0	0	1	4	4	2	1	2	0	9	15	5
	Fumarate reductase (CoM/CoB) subunit B OS=Methanothermobacter marburgensis (strain ATCC BAA-927 / DSM 2133 / JCM 14651 / NBRC 100331 / OCM 82 / Marburg) OX=79929 GN=tfrB PE=1 SV=1	D9PUX5	tfrB	54 kDa	1	1	3	3	4	0	2	3	1	23	18	26
	Oligosaccharyl transferase OS=Methanothermobacter marburgensis (strain ATCC BAA-927 / DSM 2133 / JCM 14651 / NBRC 100331 / OCM 82 / Marburg) OX=79929 GN=MTBMA_c04680 PE=3 SV=1	D9PV17	MTBMA_c04680	81 kDa	2	1	2	3	3	1	0	2	2	15	9	16
	Cobalamin biosynthesis protein OS=Methanothermobacter marburgensis (strain ATCC BAA-927 / DSM 2133 / JCM 14651 / NBRC 100331 / OCM 82 / Marburg) OX=79929 GN=cbiG PE=4 SV=1	D9PYR5	cbiG	35 kDa	2	2	0	4	4	2	3	1	2	10	16	7
	Peptidyl-prolyl cis-trans isomerase OS=Methanothermobacter marburgensis (strain ATCC BAA-927 / DSM 2133 / JCM 14651 / NBRC 100331 / OCM 82 / Marburg) OX=79929 GN=MTBMA_c15080 PE=3 SV=1	D9PXY9	MTBMA_c15080	28 kDa	2	1	2	2	3	5	2	4	0	12	9	16
	Predicted sensory transduction histidine kinase OS=Methanothermobacter marburgensis (strain ATCC BAA-927 / DSM 2133 / JCM 14651 / NBRC 100331 / OCM 82 / Marburg) OX=79929 GN=MTBMA_c05730 PE=4 SV=1	D9PVC0-DECOY		?	0	1	1	2	1	3	1	4	1	19	12	16
	DNA helicase OS=Methanothermobacter marburgensis (strain ATCC BAA-927 / DSM 2133 / JCM 14651 / NBRC 100331 / OCM 82 / Marburg) OX=79929 GN=MTBMA_c08910 PE=3 SV=1	D9PW88	MTBMA_c08910	60 kDa	0	2	0	3	4	1	3	3	4	6	13	19
	Uncharacterized protein OS=Methanothermobacter marburgensis (strain ATCC BAA-927 / DSM 2133 / JCM 14651 / NBRC 100331 / OCM 82 / Marburg) OX=79929 GN=MTBMA_c08870 PE=4 SV=1	D9PW84-DECOY		?	2	1	2	0	0	2	1	5	1	18	30	22
	Predicted iron-sulfur flavoprotein OS=Methanothermobacter marburgensis (strain ATCC BAA-927 / DSM 2133 / JCM 14651 / NBRC 100331 / OCM 82 / Marburg) OX=79929 GN=MTBMA_c00560 PE=4 SV=1	D9PYX1	MTBMA_c00560	21 kDa	0	2	2	1	2	1	7	0	0	7	12	18
	Thermosome, subunit beta (Chaperonin subunit) OS=Methanothermobacter marburgensis (strain ATCC BAA-927 / DSM 2133 / JCM 14651 / NBRC 100331 / OCM 82 / Marburg) OX=79929 GN=thsB PE=3 SV=1	D9PX32	thsB	58 kDa	1	6	3	0	2	2	7	1	2	14	23	14
	Methyl-coenzyme M reductase I subunit beta OS=Methanothermobacter marburgensis (strain ATCC BAA-927 / DSM 2133 / JCM 14651 / NBRC 100331 / OCM 82 / Marburg) OX=79929 GN=mcrB PE=1 SV=3	P11560-DECOY		?	0	2	1	1	1	1	1	6	4	12	22	12
	Formylmethanofuran--tetrahydromethanopterin formyltransferase-like protein OS=Methanothermobacter marburgensis (strain ATCC BAA-927 / DSM 2133 / JCM 14651 / NBRC 100331 / OCM 82 / Marburg) OX=79929 GN=ehaS PE=3 SV=2	Q9P9J4-DECOY		?	0	0	0	4	0	0	3	5	7	10	3	6
	PflA-related protein OS=Methanothermobacter marburgensis (strain ATCC BAA-927 / DSM 2133 / JCM 14651 / NBRC 100331 / OCM 82 / Marburg) OX=79929 GN=MTBMA_c02270 PE=4 SV=1	D9PUD8-DECOY		?	3	2	1	1	2	2	2	3	1	19	7	7
	Predicted sensory transduction histidine kinase OS=Methanothermobacter marburgensis (strain ATCC BAA-927 / DSM 2133 / JCM 14651 / NBRC 100331 / OCM 82 / Marburg) OX=79929 GN=MTBMA_c10000 PE=4 SV=1	D9PWJ7-DECOY		?	2	1	0	1	2	4	1	0	3	16	25	15
	Pyridoxal 5'-phosphate synthase subunit PdxS OS=Methanothermobacter marburgensis (strain ATCC BAA-927 / DSM 2133 / JCM 14651 / NBRC 100331 / OCM 82 / Marburg) OX=79929 GN=pdxS PE=3 SV=1	D9PWP4-DECOY		?	0	2	0	1	0	0	0	4	2	15	25	12
	V-type ATP synthase beta chain OS=Methanothermobacter marburgensis (strain ATCC BAA-927 / DSM 2133 / JCM 14651 / NBRC 100331 / OCM 82 / Marburg) OX=79929 GN=atpB PE=3 SV=1	D9PXH9	atpB	52 kDa	0	1	0	1	2	0	1	2	1	13	15	12
	Predicted tRNA-ribosyltransferase OS=Methanothermobacter marburgensis (strain ATCC BAA-927 / DSM 2133 / JCM 14651 / NBRC 100331 / OCM 82 / Marburg) OX=79929 GN=MTBMA_c02440 PE=3 SV=1	D9PUF4	MTBMA_c02440	34 kDa	1	0	0	0	0	3	8	1	0	3	7	6
	Protein archease OS=Methanothermobacter marburgensis (strain ATCC BAA-927 / DSM 2133 / JCM 14651 / NBRC 100331 / OCM 82 / Marburg) OX=79929 GN=MTBMA_c01840 PE=3 SV=1	D9PU95	MTBMA_c01840	16 kDa	1	1	1	2	0	1	4	0	3	11	19	11
	Predicted cobalamin biosynthesis protein CobN OS=Methanothermobacter marburgensis (strain ATCC BAA-927 / DSM 2133 / JCM 14651 / NBRC 100331 / OCM 82 / Marburg) OX=79929 GN=cobN3 PE=4 SV=1	D9PYM3	cobN3	146 kDa	1	3	7	4	4	4	5	5	5	38	46	55
	Predicted sensory transduction histidine kinase OS=Methanothermobacter marburgensis (strain ATCC BAA-927 / DSM 2133 / JCM 14651 / NBRC 100331 / OCM 82 / Marburg) OX=79929 GN=MTBMA_c12200 PE=4 SV=1	D9PX62	MTBMA_c12200	82 kDa	3	3	3	3	3	5	6	5	4	24	34	29
	Predicted cation-transporting ATPase OS=Methanothermobacter marburgensis (strain ATCC BAA-927 / DSM 2133 / JCM 14651 / NBRC 100331 / OCM 82 / Marburg) OX=79929 GN=MTBMA_c01010 PE=4 SV=1	D9PU13-DECOY		?	3	1	2	1	1	2	3	2	4	13	26	23
	Predicted ATP-dependent helicase OS=Methanothermobacter marburgensis (strain ATCC BAA-927 / DSM 2133 / JCM 14651 / NBRC 100331 / OCM 82 / Marburg) OX=79929 GN=MTBMA_c17370 PE=4 SV=1	D9PYK7	MTBMA_c17370	68 kDa	3	3	1	3	4	6	5	1	1	35	41	19
	Glutamate--tRNA ligase OS=Methanothermobacter marburgensis (strain ATCC BAA-927 / DSM 2133 / JCM 14651 / NBRC 100331 / OCM 82 / Marburg) OX=79929 GN=gltX PE=3 SV=1	Q50543-DECOY		?	0	3	4	3	3	3	6	3	3	16	27	19
	S-adenosyl-L-methionine-dependent tRNA 4-demethylwyosine synthase OS=Methanothermobacter marburgensis (strain ATCC BAA-927 / DSM 2133 / JCM 14651 / NBRC 100331 / OCM 82 / Marburg) OX=79929 GN=taw1 PE=3 SV=1	D9PXR5-DECOY		?	2	6	4	1	5	5	6	5	5	13	19	23
	Predicted glycosyl transferase OS=Methanothermobacter marburgensis (strain ATCC BAA-927 / DSM 2133 / JCM 14651 / NBRC 100331 / OCM 82 / Marburg) OX=79929 GN=MTBMA_c17780 PE=4 SV=1	D9PYP8-DECOY		?	1	1	2	3	8	4	3	3	6	24	21	26
	Acetolactate synthase OS=Methanothermobacter marburgensis (strain ATCC BAA-927 / DSM 2133 / JCM 14651 / NBRC 100331 / OCM 82 / Marburg) OX=79929 GN=ilvB PE=3 SV=1	D9PYU6-DECOY		?	4	2	2	5	4	8	3	1	2	11	10	7
	Predicted dehydrogenase OS=Methanothermobacter marburgensis (strain ATCC BAA-927 / DSM 2133 / JCM 14651 / NBRC 100331 / OCM 82 / Marburg) OX=79929 GN=MTBMA_c11210 PE=4 SV=1	D9PWW7	MTBMA_c11210	42 kDa	0	1	2	4	5	3	5	3	7	15	7	8
	Nascent polypeptide-associated complex protein OS=Methanothermobacter marburgensis (strain ATCC BAA-927 / DSM 2133 / JCM 14651 / NBRC 100331 / OCM 82 / Marburg) OX=79929 GN=nac PE=1 SV=2	P0C0K9	nac	13 kDa	2	2	1	1	3	5	7	1	4	19	24	16
	Predicted pseudomurein-binding protein OS=Methanothermobacter marburgensis (strain ATCC BAA-927 / DSM 2133 / JCM 14651 / NBRC 100331 / OCM 82 / Marburg) OX=79929 GN=MTBMA_c11910 PE=4 SV=1	D9PX33-DECOY		?	2	7	3	1	2	4	1	3	3	15	24	23
	Adenylosuccinate lyase OS=Methanothermobacter marburgensis (strain ATCC BAA-927 / DSM 2133 / JCM 14651 / NBRC 100331 / OCM 82 / Marburg) OX=79929 GN=purB PE=3 SV=1	D9PU32-DECOY		?	0	3	2	4	2	6	7	2	3	13	17	19
	Predicted DNA helicase OS=Methanothermobacter marburgensis (strain ATCC BAA-927 / DSM 2133 / JCM 14651 / NBRC 100331 / OCM 82 / Marburg) OX=79929 GN=MTBMA_c02190 PE=3 SV=1	D9PUD0-DECOY		?	2	1	3	2	2	1	4	2	1	28	37	24
	Fumarate reductase (CoM/CoB) subunit B OS=Methanothermobacter marburgensis (strain ATCC BAA-927 / DSM 2133 / JCM 14651 / NBRC 100331 / OCM 82 / Marburg) OX=79929 GN=tfrB PE=1 SV=1	D9PUX5-DECOY		?	1	1	1	0	3	5	6	3	5	19	25	20
	Uncharacterized protein OS=Methanothermobacter marburgensis (strain ATCC BAA-927 / DSM 2133 / JCM 14651 / NBRC 100331 / OCM 82 / Marburg) OX=79929 GN=MTBMA_c03850 PE=4 SV=1	D9PUT9	MTBMA_c03850	43 kDa	1	5	4	2	5	7	2	2	1	6	17	17
	Phosphoenolpyruvate synthase OS=Methanothermobacter marburgensis (strain ATCC BAA-927 / DSM 2133 / JCM 14651 / NBRC 100331 / OCM 82 / Marburg) OX=79929 GN=ppsA2 PE=3 SV=1	D9PXY2-DECOY		?	2	2	2	3	2	2	1	2	6	19	25	27
	DNA-directed RNA polymerase OS=Methanothermobacter marburgensis (strain ATCC BAA-927 / DSM 2133 / JCM 14651 / NBRC 100331 / OCM 82 / Marburg) OX=79929 GN=rpoB1 PE=3 SV=1	D9PXS0-DECOY		?	1	2	3	1	1	4	2	0	5	22	30	23
	Ketoisovalerate oxidoreductase subunit VorB OS=Methanothermobacter marburgensis (strain ATCC BAA-927 / DSM 2133 / JCM 14651 / NBRC 100331 / OCM 82 / Marburg) OX=79929 GN=vorB PE=1 SV=2	P80908-DECOY		?	1	3	1	0	2	4	4	2	6	6	10	8
	Acetyl-CoA decarbonylase/synthase complex subunit delta OS=Methanothermobacter marburgensis (strain ATCC BAA-927 / DSM 2133 / JCM 14651 / NBRC 100331 / OCM 82 / Marburg) OX=79929 GN=cdhD PE=3 SV=1	D9PUK1	cdhD	43 kDa	2	1	3	2	3	4	3	5	3	10	13	11
	Predicted signal transduction histidine kinase OS=Methanothermobacter marburgensis (strain ATCC BAA-927 / DSM 2133 / JCM 14651 / NBRC 100331 / OCM 82 / Marburg) OX=79929 GN=MTBMA_c16470 PE=4 SV=1	D9PYC8-DECOY		?	2	3	2	3	2	4	3	3	2	9	13	11
	Cobalt transport protein OS=Methanothermobacter marburgensis (strain ATCC BAA-927 / DSM 2133 / JCM 14651 / NBRC 100331 / OCM 82 / Marburg) OX=79929 GN=MTBMA_c15370 PE=4 SV=1	D9PY18	MTBMA_c15370	54 kDa	3	9	5	2	3	2	3	3	5	14	12	10
	Type-2 serine--tRNA ligase OS=Methanothermobacter marburgensis (strain ATCC BAA-927 / DSM 2133 / JCM 14651 / NBRC 100331 / OCM 82 / Marburg) OX=79929 GN=serS PE=3 SV=1	D9PXY6-DECOY		?	1	7	1	2	3	2	4	2	4	13	16	10
	Probable porphobilinogen deaminase OS=Methanothermobacter marburgensis (strain ATCC BAA-927 / DSM 2133 / JCM 14651 / NBRC 100331 / OCM 82 / Marburg) OX=79929 GN=hemC PE=3 SV=1	D9PXA9-DECOY		?	2	1	2	3	4	4	5	1	2	10	33	18
	Nitrogenase molybdenum-iron protein alpha chain OS=Methanothermobacter marburgensis (strain ATCC BAA-927 / DSM 2133 / JCM 14651 / NBRC 100331 / OCM 82 / Marburg) OX=79929 GN=nifD PE=3 SV=3	Q50788	nifD	53 kDa	1	2	3	2	2	3	0	5	2	26	19	12
	Predicted ATP-dependent helicase OS=Methanothermobacter marburgensis (strain ATCC BAA-927 / DSM 2133 / JCM 14651 / NBRC 100331 / OCM 82 / Marburg) OX=79929 GN=MTBMA_c07510 PE=4 SV=1	D9PVU8	MTBMA_c07510	81 kDa	1	0	0	3	3	4	8	7	3	16	25	23
	Elongation factor 2 OS=Methanothermobacter marburgensis (strain ATCC BAA-927 / DSM 2133 / JCM 14651 / NBRC 100331 / OCM 82 / Marburg) OX=79929 GN=fusA PE=3 SV=1	D9PXS8	fusA	81 kDa	0	7	3	1	5	2	5	1	1	28	26	11
	RcpC domain-containing protein OS=Methanothermobacter marburgensis (strain ATCC BAA-927 / DSM 2133 / JCM 14651 / NBRC 100331 / OCM 82 / Marburg) OX=79929 GN=MTBMA_c14100 PE=4 SV=1	D9PXP9-DECOY		?	3	0	1	3	5	4	3	2	1	9	25	16
	Glutamyl-tRNA(Gln) amidotransferase subunit A OS=Methanothermobacter marburgensis (strain ATCC BAA-927 / DSM 2133 / JCM 14651 / NBRC 100331 / OCM 82 / Marburg) OX=79929 GN=gatA PE=3 SV=1	D9PTZ3-DECOY		?	1	2	1	0	3	7	8	10	4	26	32	24
	Cobaltochelatase subunit-like protein OS=Methanothermobacter marburgensis (strain ATCC BAA-927 / DSM 2133 / JCM 14651 / NBRC 100331 / OCM 82 / Marburg) OX=79929 GN=MTBMA_c10560 PE=4 SV=1	D9PWQ2-DECOY		?	0	2	0	2	4	2	2	2	5	8	12	14
	Predicted peptidase OS=Methanothermobacter marburgensis (strain ATCC BAA-927 / DSM 2133 / JCM 14651 / NBRC 100331 / OCM 82 / Marburg) OX=79929 GN=MTBMA_c10250 PE=4 SV=1	D9PWM1	MTBMA_c10250	43 kDa	5	6	0	2	0	3	3	6	3	22	27	16
	Ribonuclease P protein component 3 OS=Methanothermobacter marburgensis (strain ATCC BAA-927 / DSM 2133 / JCM 14651 / NBRC 100331 / OCM 82 / Marburg) OX=79929 GN=rnp3 PE=3 SV=1	D9PWS1	rnp3	34 kDa	2	2	0	3	0	2	2	5	2	13	12	16
	Predicted sensory transduction histidine kinase OS=Methanothermobacter marburgensis (strain ATCC BAA-927 / DSM 2133 / JCM 14651 / NBRC 100331 / OCM 82 / Marburg) OX=79929 GN=MTBMA_c13690 PE=4 SV=1	D9PXK8-DECOY		?	1	3	4	1	0	1	3	3	5	13	17	18
	ATP phosphoribosyltransferase OS=Methanothermobacter marburgensis (strain ATCC BAA-927 / DSM 2133 / JCM 14651 / NBRC 100331 / OCM 82 / Marburg) OX=79929 GN=hisG2 PE=4 SV=1	D9PVB5-DECOY		?	0	3	2	5	1	1	2	1	5	15	20	13
	Probable phosphoglucosamine mutase OS=Methanothermobacter marburgensis (strain ATCC BAA-927 / DSM 2133 / JCM 14651 / NBRC 100331 / OCM 82 / Marburg) OX=79929 GN=glmM PE=3 SV=1	D9PU87	glmM	48 kDa	2	2	0	0	1	1	1	4	2	6	14	9
	Peptide chain release factor subunit 1 OS=Methanothermobacter marburgensis (strain ATCC BAA-927 / DSM 2133 / JCM 14651 / NBRC 100331 / OCM 82 / Marburg) OX=79929 GN=prf1 PE=3 SV=1	D9PXB3-DECOY		?	2	3	0	0	3	2	2	1	2	22	23	20
	Tryptophan--tRNA ligase OS=Methanothermobacter marburgensis (strain ATCC BAA-927 / DSM 2133 / JCM 14651 / NBRC 100331 / OCM 82 / Marburg) OX=79929 GN=trpS PE=3 SV=1	D9PVP8-DECOY		?	0	4	1	1	2	2	5	3	1	16	12	15
	Ketoisovalerate oxidoreductase subunit VorB OS=Methanothermobacter marburgensis (strain ATCC BAA-927 / DSM 2133 / JCM 14651 / NBRC 100331 / OCM 82 / Marburg) OX=79929 GN=vorB PE=1 SV=2	P80908	vorB	39 kDa	4	2	1	1	2	2	1	2	3	8	7	5
	Predicted UDP-N-acetylglucosamine 2-epimerase OS=Methanothermobacter marburgensis (strain ATCC BAA-927 / DSM 2133 / JCM 14651 / NBRC 100331 / OCM 82 / Marburg) OX=79929 GN=wecB PE=4 SV=1	D9PX75	wecB	49 kDa	0	3	2	2	4	1	6	7	4	10	6	16
	Predicted metal-dependent RNase OS=Methanothermobacter marburgensis (strain ATCC BAA-927 / DSM 2133 / JCM 14651 / NBRC 100331 / OCM 82 / Marburg) OX=79929 GN=MTBMA_c15810 PE=4 SV=1	D9PY62-DECOY		?	1	1	2	2	3	1	3	1	4	34	23	22
	Probable cobyric acid synthase OS=Methanothermobacter marburgensis (strain ATCC BAA-927 / DSM 2133 / JCM 14651 / NBRC 100331 / OCM 82 / Marburg) OX=79929 GN=cobQ PE=3 SV=1	D9PX27	cobQ	56 kDa	1	2	5	2	3	2	3	1	1	11	17	14
	Translation initiation factor 2 subunit gamma OS=Methanothermobacter marburgensis (strain ATCC BAA-927 / DSM 2133 / JCM 14651 / NBRC 100331 / OCM 82 / Marburg) OX=79929 GN=eif2g PE=3 SV=1	D9PVQ8	eif2g	44 kDa	2	1	1	2	3	3	1	3	4	12	11	9
	CBS domain containing protein OS=Methanothermobacter marburgensis (strain ATCC BAA-927 / DSM 2133 / JCM 14651 / NBRC 100331 / OCM 82 / Marburg) OX=79929 GN=MTBMA_c16670 PE=4 SV=1	D9PYE2	MTBMA_c16670	30 kDa	1	2	2	1	2	2	3	6	5	12	7	7
	Uncharacterized protein OS=Methanothermobacter marburgensis (strain ATCC BAA-927 / DSM 2133 / JCM 14651 / NBRC 100331 / OCM 82 / Marburg) OX=79929 GN=MTBMA_c07680 PE=4 SV=1	D9PVW5	MTBMA_c07680	31 kDa	2	2	2	2	3	3	1	1	2	15	8	12
	Energy-converting hydrogenase A, subunit Q OS=Methanothermobacter marburgensis (strain ATCC BAA-927 / DSM 2133 / JCM 14651 / NBRC 100331 / OCM 82 / Marburg) OX=79929 GN=ehaQ PE=4 SV=1	D9PVZ7-DECOY		?	1	2	0	1	2	2	1	3	5	12	16	9
	HypE-related protein OS=Methanothermobacter marburgensis (strain ATCC BAA-927 / DSM 2133 / JCM 14651 / NBRC 100331 / OCM 82 / Marburg) OX=79929 GN=MTBMA_c01080 PE=4 SV=1	D9PU20	MTBMA_c01080	48 kDa	1	4	2	3	3	2	4	7	3	8	9	15
	O-phospho-L-seryl-tRNA:Cys-tRNA synthase OS=Methanothermobacter marburgensis (strain ATCC BAA-927 / DSM 2133 / JCM 14651 / NBRC 100331 / OCM 82 / Marburg) OX=79929 GN=pscS PE=3 SV=1	D9PXT6-DECOY		?	0	1	0	4	5	1	6	4	3	19	18	11
	Phosphomethylpyrimidine synthase OS=Methanothermobacter marburgensis (strain ATCC BAA-927 / DSM 2133 / JCM 14651 / NBRC 100331 / OCM 82 / Marburg) OX=79929 GN=thiC PE=3 SV=1	D9PU40-DECOY		?	1	0	1	1	7	0	2	4	2	20	21	17
	Predicted acetyl-coenzyme A synthetase OS=Methanothermobacter marburgensis (strain ATCC BAA-927 / DSM 2133 / JCM 14651 / NBRC 100331 / OCM 82 / Marburg) OX=79929 GN=acsA1 PE=3 SV=1	D9PUA1	acsA1	74 kDa	3	1	1	1	4	1	3	1	2	9	23	22
	Predicted pseudomurein-binding protein OS=Methanothermobacter marburgensis (strain ATCC BAA-927 / DSM 2133 / JCM 14651 / NBRC 100331 / OCM 82 / Marburg) OX=79929 GN=MTBMA_c07430 PE=4 SV=1	D9PVU0-DECOY		?	0	0	1	0	1	4	5	5	1	12	9	16
	Glycosyltransferase OS=Methanothermobacter marburgensis (strain ATCC BAA-927 / DSM 2133 / JCM 14651 / NBRC 100331 / OCM 82 / Marburg) OX=79929 GN=MTBMA_c07710 PE=4 SV=1	D9PVW8	MTBMA_c07710	44 kDa	1	0	2	1	1	3	5	3	5	11	7	9
	Oligosaccharyl transferase OS=Methanothermobacter marburgensis (strain ATCC BAA-927 / DSM 2133 / JCM 14651 / NBRC 100331 / OCM 82 / Marburg) OX=79929 GN=MTBMA_c04680 PE=3 SV=1	D9PV17-DECOY		?	5	4	3	1	3	1	3	0	1	18	19	12
	Predicted glycosyltransferase OS=Methanothermobacter marburgensis (strain ATCC BAA-927 / DSM 2133 / JCM 14651 / NBRC 100331 / OCM 82 / Marburg) OX=79929 GN=MTBMA_c12790 PE=4 SV=1	D9PXB9-DECOY		?	0	2	2	2	1	1	2	6	4	16	21	18
	Predicted sensory transduction histidine kinase OS=Methanothermobacter marburgensis (strain ATCC BAA-927 / DSM 2133 / JCM 14651 / NBRC 100331 / OCM 82 / Marburg) OX=79929 GN=MTBMA_c07310 PE=4 SV=1	D9PVS8	MTBMA_c07310	62 kDa	0	4	0	2	0	2	2	0	6	21	5	14
	Arginine biosynthesis bifunctional protein ArgJ OS=Methanothermobacter marburgensis (strain ATCC BAA-927 / DSM 2133 / JCM 14651 / NBRC 100331 / OCM 82 / Marburg) OX=79929 GN=argJ PE=3 SV=1	D9PVI2-DECOY		?	0	1	1	2	1	5	2	2	3	9	11	6
	Predicted protease OS=Methanothermobacter marburgensis (strain ATCC BAA-927 / DSM 2133 / JCM 14651 / NBRC 100331 / OCM 82 / Marburg) OX=79929 GN=MTBMA_c08600 PE=3 SV=1	D9PW57	MTBMA_c08600	35 kDa	1	1	0	0	4	1	3	1	2	11	16	13
	DNA ligase OS=Methanothermobacter marburgensis (strain ATCC BAA-927 / DSM 2133 / JCM 14651 / NBRC 100331 / OCM 82 / Marburg) OX=79929 GN=lig PE=3 SV=1	D9PU77	lig	62 kDa	3	2	1	2	0	3	1	1	1	12	20	19
	CBS domain containing protein OS=Methanothermobacter marburgensis (strain ATCC BAA-927 / DSM 2133 / JCM 14651 / NBRC 100331 / OCM 82 / Marburg) OX=79929 GN=MTBMA_c12520 PE=4 SV=1	D9PX92-DECOY		?	0	1	2	1	2	1	4	4	2	14	17	16
	DNA ligase OS=Methanothermobacter marburgensis (strain ATCC BAA-927 / DSM 2133 / JCM 14651 / NBRC 100331 / OCM 82 / Marburg) OX=79929 GN=lig PE=3 SV=1	D9PU77-DECOY		?	4	3	2	2	5	0	0	1	1	11	12	19
	Aspartyl/glutamyl-tRNA(Asn/Gln) amidotransferase subunit B OS=Methanothermobacter marburgensis (strain ATCC BAA-927 / DSM 2133 / JCM 14651 / NBRC 100331 / OCM 82 / Marburg) OX=79929 GN=gatB PE=3 SV=1	D9PYE0-DECOY		?	0	2	1	0	1	0	3	6	2	20	20	23
	Phosphoenolpyruvate carboxylase OS=Methanothermobacter marburgensis (strain ATCC BAA-927 / DSM 2133 / JCM 14651 / NBRC 100331 / OCM 82 / Marburg) OX=79929 GN=ppcA PE=3 SV=1	D9PXG9	ppcA	55 kDa	2	0	0	3	1	0	3	1	3	16	23	19
	Uncharacterized protein OS=Methanothermobacter marburgensis (strain ATCC BAA-927 / DSM 2133 / JCM 14651 / NBRC 100331 / OCM 82 / Marburg) OX=79929 GN=MTBMA_c04180 PE=4 SV=1	D9PUX2-DECOY		?	0	2	2	2	4	1	1	1	2	3	6	2
	Acetylornithine aminotransferase OS=Methanothermobacter marburgensis (strain ATCC BAA-927 / DSM 2133 / JCM 14651 / NBRC 100331 / OCM 82 / Marburg) OX=79929 GN=argD PE=3 SV=1	D9PYJ0-DECOY		?	1	3	0	2	2	2	1	1	1	11	24	11
	Tetrahydromethanopterin S-methyltransferase subunit A 1 OS=Methanothermobacter marburgensis (strain ATCC BAA-927 / DSM 2133 / JCM 14651 / NBRC 100331 / OCM 82 / Marburg) OX=79929 GN=mtrA1 PE=1 SV=3	P80184	mtrA1	26 kDa	3	1	2	1	5	2	0	3	5	9	7	20
	Predicted sensory transduction histidine kinase OS=Methanothermobacter marburgensis (strain ATCC BAA-927 / DSM 2133 / JCM 14651 / NBRC 100331 / OCM 82 / Marburg) OX=79929 GN=MTBMA_c08790 PE=4 SV=1	D9PW76	MTBMA_c08790	74 kDa	0	1	0	0	3	3	0	2	3	8	10	10
	50S ribosomal protein L5 OS=Methanothermobacter marburgensis (strain ATCC BAA-927 / DSM 2133 / JCM 14651 / NBRC 100331 / OCM 82 / Marburg) OX=79929 GN=rpl5 PE=3 SV=1	D9PV53	rpl5	19 kDa	2	4	3	2	6	1	2	1	2	10	5	3
	Predicted metal-binding transcription factor OS=Methanothermobacter marburgensis (strain ATCC BAA-927 / DSM 2133 / JCM 14651 / NBRC 100331 / OCM 82 / Marburg) OX=79929 GN=MTBMA_c13960 PE=4 SV=1	D9PXN5	MTBMA_c13960	17 kDa	0	1	0	2	0	4	4	7	4	6	12	10
	Hydroxylamine reductase OS=Methanothermobacter marburgensis (strain ATCC BAA-927 / DSM 2133 / JCM 14651 / NBRC 100331 / OCM 82 / Marburg) OX=79929 GN=hcp PE=3 SV=1	D9PYV4	hcp	55 kDa	0	0	0	1	2	0	1	1	3	9	10	6
	Ferredoxin OS=Methanothermobacter marburgensis (strain ATCC BAA-927 / DSM 2133 / JCM 14651 / NBRC 100331 / OCM 82 / Marburg) OX=79929 GN=MTBMA_c07270 PE=4 SV=1	D9PVS4-DECOY		?	2	1	1	0	2	3	2	0	4	2	7	1
	Uncharacterized protein OS=Methanothermobacter marburgensis (strain ATCC BAA-927 / DSM 2133 / JCM 14651 / NBRC 100331 / OCM 82 / Marburg) OX=79929 GN=MTBMA_c04070 PE=4 SV=1	D9PUW1-DECOY		?	3	0	2	3	0	3	3	2	3	10	5	10
	NH(3)-dependent NAD(+) synthetase OS=Methanothermobacter marburgensis (strain ATCC BAA-927 / DSM 2133 / JCM 14651 / NBRC 100331 / OCM 82 / Marburg) OX=79929 GN=nadE PE=3 SV=1	D9PU07-DECOY		?	0	2	0	1	2	0	1	5	2	10	7	6
	UPF0216 protein MTBMA_c13350 OS=Methanothermobacter marburgensis (strain ATCC BAA-927 / DSM 2133 / JCM 14651 / NBRC 100331 / OCM 82 / Marburg) OX=79929 GN=MTBMA_c13350 PE=3 SV=1	D9PXH4	MTBMA_c13350	15 kDa	1	1	0	1	0	0	3	5	3	3	6	5
	Mrr_cat domain-containing protein OS=Methanothermobacter marburgensis (strain ATCC BAA-927 / DSM 2133 / JCM 14651 / NBRC 100331 / OCM 82 / Marburg) OX=79929 GN=MTBMA_c00210 PE=4 SV=1	D9PYT6	MTBMA_c00210	28 kDa	1	0	0	3	2	1	2	1	5	8	10	13
	Predicted acetolactate synthase, large subunit OS=Methanothermobacter marburgensis (strain ATCC BAA-927 / DSM 2133 / JCM 14651 / NBRC 100331 / OCM 82 / Marburg) OX=79929 GN=MTBMA_c01890 PE=3 SV=1	D9PUA0-DECOY		?	0	0	0	1	2	0	2	3	2	11	7	6
	Predicted methyltransferase, subunit X OS=Methanothermobacter marburgensis (strain ATCC BAA-927 / DSM 2133 / JCM 14651 / NBRC 100331 / OCM 82 / Marburg) OX=79929 GN=mtxX PE=3 SV=1	D9PVM7	mtxX	25 kDa	1	2	2	1	1	1	1	0	1	13	12	2
	DNA repair and recombination protein RadB OS=Methanothermobacter marburgensis (strain ATCC BAA-927 / DSM 2133 / JCM 14651 / NBRC 100331 / OCM 82 / Marburg) OX=79929 GN=radB PE=3 SV=1	D9PUI1-DECOY		?	0	6	0	0	0	1	4	3	3	10	7	5
	3-phosphoshikimate 1-carboxyvinyltransferase OS=Methanothermobacter marburgensis (strain ATCC BAA-927 / DSM 2133 / JCM 14651 / NBRC 100331 / OCM 82 / Marburg) OX=79929 GN=aroA PE=3 SV=1	D9PX06	aroA	45 kDa	0	2	0	0	2	1	2	7	1	7	9	11
	PRC domain-containing protein OS=Methanothermobacter marburgensis (strain ATCC BAA-927 / DSM 2133 / JCM 14651 / NBRC 100331 / OCM 82 / Marburg) OX=79929 GN=MTBMA_c04290 PE=4 SV=1	D9PUY3	MTBMA_c04290	8 kDa	4	2	3	1	0	0	0	0	0	0	4	1
	50S ribosomal protein L37Ae OS=Methanothermobacter marburgensis (strain ATCC BAA-927 / DSM 2133 / JCM 14651 / NBRC 100331 / OCM 82 / Marburg) OX=79929 GN=rpl37ae PE=3 SV=1	D9PWR4	rpl37ae	10 kDa	5	2	3	0	2	0	1	0	0	4	1	0
	Predicted FMN-binding protein OS=Methanothermobacter marburgensis (strain ATCC BAA-927 / DSM 2133 / JCM 14651 / NBRC 100331 / OCM 82 / Marburg) OX=79929 GN=MTBMA_c08080 PE=4 SV=1	D9PW05	MTBMA_c08080	15 kDa	0	0	0	0	0	1	2	3	1	5	11	11
	Predicted sugar phosphate isomerase / epimerase OS=Methanothermobacter marburgensis (strain ATCC BAA-927 / DSM 2133 / JCM 14651 / NBRC 100331 / OCM 82 / Marburg) OX=79929 GN=MTBMA_c06970 PE=4 SV=1	D9PVP4	MTBMA_c06970	27 kDa	0	1	0	0	0	0	1	1	1	6	10	6
	Nicotinamide-nucleotide adenylyltransferase OS=Methanothermobacter marburgensis (strain ATCC BAA-927 / DSM 2133 / JCM 14651 / NBRC 100331 / OCM 82 / Marburg) OX=79929 GN=nadD PE=3 SV=1	D9PVE7	nadD	20 kDa	0	0	1	0	0	0	0	0	0	5	8	14
	P-type Ca(2+) transporter OS=Methanothermobacter marburgensis (strain ATCC BAA-927 / DSM 2133 / JCM 14651 / NBRC 100331 / OCM 82 / Marburg) OX=79929 GN=MTBMA_c13830 PE=4 SV=1	D9PXM2-DECOY		?	4	1	1	4	3	1	5	4	6	32	34	27
	Predicted ATP-dependent helicase OS=Methanothermobacter marburgensis (strain ATCC BAA-927 / DSM 2133 / JCM 14651 / NBRC 100331 / OCM 82 / Marburg) OX=79929 GN=MTBMA_c17370 PE=4 SV=1	D9PYK7-DECOY		?	2	3	3	3	1	2	5	7	5	22	31	25
	Predicted replication factor A OS=Methanothermobacter marburgensis (strain ATCC BAA-927 / DSM 2133 / JCM 14651 / NBRC 100331 / OCM 82 / Marburg) OX=79929 GN=MTBMA_c17710 PE=4 SV=1	D9PYP1-DECOY		?	2	6	1	2	4	3	5	2	1	24	30	31
	F420-dependent sulfite reductase OS=Methanothermobacter marburgensis (strain ATCC BAA-927 / DSM 2133 / JCM 14651 / NBRC 100331 / OCM 82 / Marburg) OX=79929 GN=MTBMA_c07290 PE=4 SV=1	D9PVS6-DECOY		?	3	1	2	2	3	2	2	1	1	22	26	18
	Proline--tRNA ligase OS=Methanothermobacter marburgensis (strain ATCC BAA-927 / DSM 2133 / JCM 14651 / NBRC 100331 / OCM 82 / Marburg) OX=79929 GN=proS PE=3 SV=1	D9PWI8-DECOY		?	2	3	0	2	3	4	2	6	3	15	18	13
	Predicted esterase OS=Methanothermobacter marburgensis (strain ATCC BAA-927 / DSM 2133 / JCM 14651 / NBRC 100331 / OCM 82 / Marburg) OX=79929 GN=MTBMA_c00750 PE=4 SV=1	D9PTY7-DECOY		?	6	10	2	6	4	6	6	4	3	20	18	18
	RcpC domain-containing protein OS=Methanothermobacter marburgensis (strain ATCC BAA-927 / DSM 2133 / JCM 14651 / NBRC 100331 / OCM 82 / Marburg) OX=79929 GN=MTBMA_c14100 PE=4 SV=1	D9PXP9	MTBMA_c14100	47 kDa	1	7	4	5	5	6	2	3	5	29	35	22
	Uncharacterized protein OS=Methanothermobacter marburgensis (strain ATCC BAA-927 / DSM 2133 / JCM 14651 / NBRC 100331 / OCM 82 / Marburg) OX=79929 GN=MTBMA_c09680 PE=4 SV=1	D9PWG5-DECOY		?	1	5	3	2	3	2	4	5	3	25	21	20
	Transcriptional repressor of nif & glnA operons NrpR OS=Methanothermobacter marburgensis (strain ATCC BAA-927 / DSM 2133 / JCM 14651 / NBRC 100331 / OCM 82 / Marburg) OX=79929 GN=nrpR PE=4 SV=1	D9PU67	nrpR	62 kDa	5	7	5	1	8	7	7	2	2	14	25	13
	Peptide chain release factor subunit 1 OS=Methanothermobacter marburgensis (strain ATCC BAA-927 / DSM 2133 / JCM 14651 / NBRC 100331 / OCM 82 / Marburg) OX=79929 GN=prf1 PE=3 SV=1	D9PXB3	prf1	46 kDa	2	1	0	3	2	4	3	4	4	23	23	17
	Predicted nitrate reductase OS=Methanothermobacter marburgensis (strain ATCC BAA-927 / DSM 2133 / JCM 14651 / NBRC 100331 / OCM 82 / Marburg) OX=79929 GN=MTBMA_c01540 PE=4 SV=1	D9PU65	MTBMA_c01540	71 kDa	3	2	3	1	7	5	8	7	6	25	37	21
	Predicted arsenate transporting ATPase OS=Methanothermobacter marburgensis (strain ATCC BAA-927 / DSM 2133 / JCM 14651 / NBRC 100331 / OCM 82 / Marburg) OX=79929 GN=MTBMA_c00960 PE=4 SV=1	D9PU08-DECOY		?	3	2	1	1	1	3	3	2	4	16	16	15
	Type 2 DNA topoisomerase 6 subunit B OS=Methanothermobacter marburgensis (strain ATCC BAA-927 / DSM 2133 / JCM 14651 / NBRC 100331 / OCM 82 / Marburg) OX=79929 GN=top6B PE=3 SV=1	D9PXM8	top6B	59 kDa	0	1	1	4	8	5	1	3	3	15	31	13
	KAP NTPase domain-containing protein OS=Methanothermobacter marburgensis (strain ATCC BAA-927 / DSM 2133 / JCM 14651 / NBRC 100331 / OCM 82 / Marburg) OX=79929 GN=MTBMA_c07390 PE=4 SV=1	D9PVT6-DECOY		?	2	3	4	1	1	0	3	5	2	18	24	16
	Phosphoribosylformylglycinamidine synthase subunit PurL OS=Methanothermobacter marburgensis (strain ATCC BAA-927 / DSM 2133 / JCM 14651 / NBRC 100331 / OCM 82 / Marburg) OX=79929 GN=purL PE=3 SV=2	P26500-DECOY		?	0	4	2	1	2	8	3	2	2	13	14	15
	Methyltransf_11 domain-containing protein OS=Methanothermobacter marburgensis (strain ATCC BAA-927 / DSM 2133 / JCM 14651 / NBRC 100331 / OCM 82 / Marburg) OX=79929 GN=MTBMA_c03710 PE=4 SV=1	D9PUS5-DECOY		?	3	3	1	2	0	1	4	5	4	11	20	3
	Argininosuccinate synthase OS=Methanothermobacter marburgensis (strain ATCC BAA-927 / DSM 2133 / JCM 14651 / NBRC 100331 / OCM 82 / Marburg) OX=79929 GN=argG PE=3 SV=1	D9PYC3-DECOY		?	2	1	2	3	4	3	10	3	6	23	21	16
	Uncharacterized protein OS=Methanothermobacter marburgensis (strain ATCC BAA-927 / DSM 2133 / JCM 14651 / NBRC 100331 / OCM 82 / Marburg) OX=79929 GN=MTBMA_c07700 PE=4 SV=1	D9PVW7-DECOY		?	2	5	5	1	3	0	5	2	4	6	12	16
	Replication factor C large subunit OS=Methanothermobacter marburgensis (strain ATCC BAA-927 / DSM 2133 / JCM 14651 / NBRC 100331 / OCM 82 / Marburg) OX=79929 GN=rfcL PE=3 SV=1	D9PVN7	rfcL	53 kDa	1	4	2	2	2	4	2	2	4	15	20	20
	Predicted ATP-dependent helicase OS=Methanothermobacter marburgensis (strain ATCC BAA-927 / DSM 2133 / JCM 14651 / NBRC 100331 / OCM 82 / Marburg) OX=79929 GN=MTBMA_c03730 PE=4 SV=1	D9PUS7	MTBMA_c03730	50 kDa	1	3	2	1	0	5	2	3	1	9	13	13
	Predicted Fe-S oxidoreductase OS=Methanothermobacter marburgensis (strain ATCC BAA-927 / DSM 2133 / JCM 14651 / NBRC 100331 / OCM 82 / Marburg) OX=79929 GN=MTBMA_c03580 PE=4 SV=1	D9PUR2	MTBMA_c03580	51 kDa	1	2	3	4	4	2	0	2	5	8	16	4
	Uncharacterized protein OS=Methanothermobacter marburgensis (strain ATCC BAA-927 / DSM 2133 / JCM 14651 / NBRC 100331 / OCM 82 / Marburg) OX=79929 GN=MTBMA_c10130 PE=4 SV=1	D9PWL0	MTBMA_c10130	60 kDa	1	0	1	1	2	4	5	4	3	19	22	14
	Arginine--tRNA ligase OS=Methanothermobacter marburgensis (strain ATCC BAA-927 / DSM 2133 / JCM 14651 / NBRC 100331 / OCM 82 / Marburg) OX=79929 GN=argS PE=3 SV=1	D9PYU9-DECOY		?	0	1	0	3	1	5	7	3	3	10	20	18
	Predicted phosphohydrolase OS=Methanothermobacter marburgensis (strain ATCC BAA-927 / DSM 2133 / JCM 14651 / NBRC 100331 / OCM 82 / Marburg) OX=79929 GN=MTBMA_c05980 PE=4 SV=1	D9PVE5-DECOY		?	0	3	2	1	1	5	5	3	5	21	18	15
	Adenylosuccinate synthetase OS=Methanothermobacter marburgensis (strain ATCC BAA-927 / DSM 2133 / JCM 14651 / NBRC 100331 / OCM 82 / Marburg) OX=79929 GN=purA PE=3 SV=1	D9PWJ2-DECOY		?	2	2	2	1	4	0	5	3	2	7	13	5
	Predicted type I restriction-modification enzyme, subunit S OS=Methanothermobacter marburgensis (strain ATCC BAA-927 / DSM 2133 / JCM 14651 / NBRC 100331 / OCM 82 / Marburg) OX=79929 GN=hsdS2 PE=4 SV=1	D9PXV2	hsdS2	49 kDa	1	3	2	2	3	2	1	5	2	25	23	12
	Carbamoyltransferase OS=Methanothermobacter marburgensis (strain ATCC BAA-927 / DSM 2133 / JCM 14651 / NBRC 100331 / OCM 82 / Marburg) OX=79929 GN=hypF PE=3 SV=1	D9PYE7	hypF	85 kDa	1	3	2	0	3	1	3	5	2	21	16	10
	Histidinol dehydrogenase OS=Methanothermobacter marburgensis (strain ATCC BAA-927 / DSM 2133 / JCM 14651 / NBRC 100331 / OCM 82 / Marburg) OX=79929 GN=hisD PE=3 SV=1	D9PVM1-DECOY		?	0	3	1	5	4	4	2	2	2	6	12	11
	5-amino-6-(D-ribitylamino)uracil--L-tyrosine 4-hydroxyphenyl transferase OS=Methanothermobacter marburgensis (strain ATCC BAA-927 / DSM 2133 / JCM 14651 / NBRC 100331 / OCM 82 / Marburg) OX=79929 GN=cofH PE=3 SV=1	D9PX59-DECOY		?	0	4	1	1	1	3	2	8	1	14	15	19
	Predicted ATP-dependent helicase OS=Methanothermobacter marburgensis (strain ATCC BAA-927 / DSM 2133 / JCM 14651 / NBRC 100331 / OCM 82 / Marburg) OX=79929 GN=MTBMA_c07510 PE=4 SV=1	D9PVU8-DECOY		?	2	2	3	0	2	4	3	3	2	27	30	15
	Predicted phosphoserine phosphatase OS=Methanothermobacter marburgensis (strain ATCC BAA-927 / DSM 2133 / JCM 14651 / NBRC 100331 / OCM 82 / Marburg) OX=79929 GN=MTBMA_c02110 PE=4 SV=1	D9PUC2	MTBMA_c02110	57 kDa	1	2	2	2	0	5	0	3	3	29	43	35
	Phenylalanine--tRNA ligase alpha subunit OS=Methanothermobacter marburgensis (strain ATCC BAA-927 / DSM 2133 / JCM 14651 / NBRC 100331 / OCM 82 / Marburg) OX=79929 GN=pheS PE=3 SV=1	D9PWY3-DECOY		?	2	1	0	1	1	3	4	1	2	16	22	20
	2-oxoglutarate synthase subunit KorB OS=Methanothermobacter marburgensis (strain ATCC BAA-927 / DSM 2133 / JCM 14651 / NBRC 100331 / OCM 82 / Marburg) OX=79929 GN=korB PE=1 SV=2	P80905-DECOY		?	3	1	1	1	1	2	4	4	3	20	12	14
	Predicted sensory transduction regulatory protein OS=Methanothermobacter marburgensis (strain ATCC BAA-927 / DSM 2133 / JCM 14651 / NBRC 100331 / OCM 82 / Marburg) OX=79929 GN=MTBMA_c09390 PE=4 SV=1	D9PWD6	MTBMA_c09390	80 kDa	2	2	3	0	3	1	4	4	2	23	26	35
	Helicase ATP-binding domain-containing protein OS=Methanothermobacter marburgensis (strain ATCC BAA-927 / DSM 2133 / JCM 14651 / NBRC 100331 / OCM 82 / Marburg) OX=79929 GN=MTBMA_c09360 PE=4 SV=1	D9PWD3	MTBMA_c09360	34 kDa	0	1	3	1	3	3	2	5	2	18	15	10
	UPF0288 protein MTBMA_c04360 OS=Methanothermobacter marburgensis (strain ATCC BAA-927 / DSM 2133 / JCM 14651 / NBRC 100331 / OCM 82 / Marburg) OX=79929 GN=MTBMA_c04360 PE=3 SV=1	D9PUZ0-DECOY		?	2	4	1	1	2	3	2	2	2	9	9	19
	Predicted transcriptional regulator OS=Methanothermobacter marburgensis (strain ATCC BAA-927 / DSM 2133 / JCM 14651 / NBRC 100331 / OCM 82 / Marburg) OX=79929 GN=MTBMA_c14510 PE=4 SV=1	D9PXT2	MTBMA_c14510	26 kDa	2	2	3	4	0	4	1	0	2	14	19	7
	Predicted hydrolase OS=Methanothermobacter marburgensis (strain ATCC BAA-927 / DSM 2133 / JCM 14651 / NBRC 100331 / OCM 82 / Marburg) OX=79929 GN=MTBMA_c01160 PE=4 SV=1	D9PU27	MTBMA_c01160	38 kDa	2	7	2	2	3	1	2	1	1	12	18	12
	Probable threonylcarbamoyladenosine tRNA methylthiotransferase OS=Methanothermobacter marburgensis (strain ATCC BAA-927 / DSM 2133 / JCM 14651 / NBRC 100331 / OCM 82 / Marburg) OX=79929 GN=miaB PE=3 SV=1	D9PX64-DECOY		?	2	0	2	3	0	2	1	2	3	25	15	14
	tRNA pseudouridine synthase Pus10 OS=Methanothermobacter marburgensis (strain ATCC BAA-927 / DSM 2133 / JCM 14651 / NBRC 100331 / OCM 82 / Marburg) OX=79929 GN=pus10 PE=3 SV=1	D9PYH9-DECOY		?	0	1	1	2	3	2	6	1	2	10	11	8
	C5-epim_C domain-containing protein OS=Methanothermobacter marburgensis (strain ATCC BAA-927 / DSM 2133 / JCM 14651 / NBRC 100331 / OCM 82 / Marburg) OX=79929 GN=MTBMA_c07600 PE=4 SV=1	D9PVV7	MTBMA_c07600	45 kDa	3	2	1	5	3	0	0	3	3	14	25	15
	Predicted ATPase OS=Methanothermobacter marburgensis (strain ATCC BAA-927 / DSM 2133 / JCM 14651 / NBRC 100331 / OCM 82 / Marburg) OX=79929 GN=MTBMA_c06960 PE=4 SV=1	D9PVP3-DECOY		?	0	2	0	2	4	2	3	7	2	18	22	22
	Deoxyribodipyrimidine photo-lyase OS=Methanothermobacter marburgensis (strain ATCC BAA-927 / DSM 2133 / JCM 14651 / NBRC 100331 / OCM 82 / Marburg) OX=79929 GN=phr PE=1 SV=2	P58818	phr	52 kDa	0	2	1	4	0	7	7	3	3	11	17	13
	Putative 26S proteasome regulatory subunit homolog MTBMA_c13930 OS=Methanothermobacter marburgensis (strain ATCC BAA-927 / DSM 2133 / JCM 14651 / NBRC 100331 / OCM 82 / Marburg) OX=79929 GN=MTBMA_c13930 PE=3 SV=1	P42811	MTBMA_c13930	43 kDa	2	2	0	0	1	2	1	6	0	13	20	8
	Glutamine amidotransferase-related protein OS=Methanothermobacter marburgensis (strain ATCC BAA-927 / DSM 2133 / JCM 14651 / NBRC 100331 / OCM 82 / Marburg) OX=79929 GN=MTBMA_c00510 PE=4 SV=1	D9PYW6-DECOY		?	2	1	1	3	2	2	3	1	3	4	10	11
	Uncharacterized protein OS=Methanothermobacter marburgensis (strain ATCC BAA-927 / DSM 2133 / JCM 14651 / NBRC 100331 / OCM 82 / Marburg) OX=79929 GN=MTBMA_c04180 PE=4 SV=1	D9PUX2	MTBMA_c04180	29 kDa	4	1	1	0	0	0	2	4	1	7	10	7
	Methyl-coenzyme M reductase, component A2 OS=Methanothermobacter marburgensis (strain ATCC BAA-927 / DSM 2133 / JCM 14651 / NBRC 100331 / OCM 82 / Marburg) OX=79929 GN=atwA PE=4 SV=1	D9PXN7-DECOY		?	1	3	0	1	3	2	4	1	3	17	21	5
	Elongation factor 1-alpha OS=Methanothermobacter marburgensis (strain ATCC BAA-927 / DSM 2133 / JCM 14651 / NBRC 100331 / OCM 82 / Marburg) OX=79929 GN=tuf PE=3 SV=1	D9PXS9-DECOY		?	0	5	1	2	1	1	0	2	5	17	11	8
	Tetratricopeptide repeat domain-containing protein OS=Methanothermobacter marburgensis (strain ATCC BAA-927 / DSM 2133 / JCM 14651 / NBRC 100331 / OCM 82 / Marburg) OX=79929 GN=MTBMA_c15930 PE=4 SV=1	D9PY74	MTBMA_c15930	45 kDa	2	3	2	0	1	2	5	6	4	18	34	18
	YcaO domain-containing protein OS=Methanothermobacter marburgensis (strain ATCC BAA-927 / DSM 2133 / JCM 14651 / NBRC 100331 / OCM 82 / Marburg) OX=79929 GN=MTBMA_c13710 PE=4 SV=1	D9PXL0-DECOY		?	0	1	1	2	2	2	2	2	1	12	17	13
	Acyl-CoA synthetase OS=Methanothermobacter marburgensis (strain ATCC BAA-927 / DSM 2133 / JCM 14651 / NBRC 100331 / OCM 82 / Marburg) OX=79929 GN=acs PE=4 SV=1	D9PWT5	acs	64 kDa	1	1	1	1	1	3	1	1	3	14	19	9
	Peptidase related protein OS=Methanothermobacter marburgensis (strain ATCC BAA-927 / DSM 2133 / JCM 14651 / NBRC 100331 / OCM 82 / Marburg) OX=79929 GN=MTBMA_c03880 PE=4 SV=1	D9PUU2-DECOY		?	4	0	1	0	2	2	2	3	1	7	10	3
	Pyruvate formate-lyase activating related enzyme OS=Methanothermobacter marburgensis (strain ATCC BAA-927 / DSM 2133 / JCM 14651 / NBRC 100331 / OCM 82 / Marburg) OX=79929 GN=MTBMA_c13620 PE=4 SV=1	D9PXK1	MTBMA_c13620	35 kDa	0	1	1	1	3	2	3	3	4	11	17	15
	Glyceraldehyde-3-phosphate dehydrogenase OS=Methanothermobacter marburgensis (strain ATCC BAA-927 / DSM 2133 / JCM 14651 / NBRC 100331 / OCM 82 / Marburg) OX=79929 GN=gap PE=3 SV=1	D9PXN0-DECOY		?	7	1	5	0	2	0	1	2	1	5	8	8
	Uncharacterized protein OS=Methanothermobacter marburgensis (strain ATCC BAA-927 / DSM 2133 / JCM 14651 / NBRC 100331 / OCM 82 / Marburg) OX=79929 GN=MTBMA_c04090 PE=4 SV=1	D9PUW3-DECOY		?	0	3	2	1	0	3	1	0	1	10	13	7
	4Fe-4S domain-containing protein OS=Methanothermobacter marburgensis (strain ATCC BAA-927 / DSM 2133 / JCM 14651 / NBRC 100331 / OCM 82 / Marburg) OX=79929 GN=MTBMA_c02500 PE=4 SV=1	D9PUG0	MTBMA_c02500	25 kDa	1	3	1	3	6	4	4	1	0	7	18	16
	NurA domain-containing protein OS=Methanothermobacter marburgensis (strain ATCC BAA-927 / DSM 2133 / JCM 14651 / NBRC 100331 / OCM 82 / Marburg) OX=79929 GN=MTBMA_c08920 PE=4 SV=1	D9PW89	MTBMA_c08920	42 kDa	0	1	0	0	2	2	6	1	0	11	8	9
	CO dehydrogenase maturation factor OS=Methanothermobacter marburgensis (strain ATCC BAA-927 / DSM 2133 / JCM 14651 / NBRC 100331 / OCM 82 / Marburg) OX=79929 GN=MTBMA_c02900 PE=4 SV=1	D9PUK0-DECOY		?	0	0	2	4	2	3	2	0	0	8	11	10
	Probable thymidylate kinase OS=Methanothermobacter marburgensis (strain ATCC BAA-927 / DSM 2133 / JCM 14651 / NBRC 100331 / OCM 82 / Marburg) OX=79929 GN=tmk PE=3 SV=1	D9PUP6-DECOY		?	1	2	2	1	2	1	1	1	2	11	3	9
	DUF364 domain-containing protein OS=Methanothermobacter marburgensis (strain ATCC BAA-927 / DSM 2133 / JCM 14651 / NBRC 100331 / OCM 82 / Marburg) OX=79929 GN=MTBMA_c13100 PE=4 SV=1	D9PXF0-DECOY		?	2	3	2	0	0	4	1	0	1	5	6	17
	Polyferredoxin OS=Methanothermobacter marburgensis (strain ATCC BAA-927 / DSM 2133 / JCM 14651 / NBRC 100331 / OCM 82 / Marburg) OX=79929 GN=MTBMA_c08040 PE=4 SV=1	D9PW01-DECOY		?	0	0	1	1	1	1	2	2	5	15	20	6
	Uncharacterized protein OS=Methanothermobacter marburgensis (strain ATCC BAA-927 / DSM 2133 / JCM 14651 / NBRC 100331 / OCM 82 / Marburg) OX=79929 GN=MTBMA_c14700 PE=4 SV=1	D9PXV1-DECOY		?	0	4	0	0	1	3	2	0	2	12	14	17
	Predicted nitrate reductase OS=Methanothermobacter marburgensis (strain ATCC BAA-927 / DSM 2133 / JCM 14651 / NBRC 100331 / OCM 82 / Marburg) OX=79929 GN=MTBMA_c01540 PE=4 SV=1	D9PU65-DECOY		?	1	0	0	0	2	1	1	3	3	29	31	14
	Methenyltetrahydromethanopterin cyclohydrolase OS=Methanothermobacter marburgensis (strain ATCC BAA-927 / DSM 2133 / JCM 14651 / NBRC 100331 / OCM 82 / Marburg) OX=79929 GN=mch PE=1 SV=2	P51616	mch	34 kDa	1	0	0	0	1	1	1	2	1	18	15	13
	Predicted UDP-N-acetylmuramyl tripeptide synthase OS=Methanothermobacter marburgensis (strain ATCC BAA-927 / DSM 2133 / JCM 14651 / NBRC 100331 / OCM 82 / Marburg) OX=79929 GN=murE PE=4 SV=1	D9PWX5-DECOY		?	2	2	2	1	1	2	2	8	2	13	18	6
	7,8-didemethyl-8-hydroxy-5-deazariboflavin synthase OS=Methanothermobacter marburgensis (strain ATCC BAA-927 / DSM 2133 / JCM 14651 / NBRC 100331 / OCM 82 / Marburg) OX=79929 GN=cofG PE=3 SV=1	D9PY57	cofG	41 kDa	0	2	0	1	1	2	2	3	2	5	15	8
	Predicted extracellular metal-binding protein OS=Methanothermobacter marburgensis (strain ATCC BAA-927 / DSM 2133 / JCM 14651 / NBRC 100331 / OCM 82 / Marburg) OX=79929 GN=MTBMA_c09840 PE=4 SV=1	D9PWI1-DECOY		?	1	3	1	1	1	2	0	2	0	13	19	17
	Predicted transcriptional regulator OS=Methanothermobacter marburgensis (strain ATCC BAA-927 / DSM 2133 / JCM 14651 / NBRC 100331 / OCM 82 / Marburg) OX=79929 GN=MTBMA_c05760 PE=4 SV=1	D9PVC3-DECOY		?	0	0	0	1	0	2	2	1	1	10	16	11
	Uncharacterized protein OS=Methanothermobacter marburgensis (strain ATCC BAA-927 / DSM 2133 / JCM 14651 / NBRC 100331 / OCM 82 / Marburg) OX=79929 GN=MTBMA_c10820 PE=4 SV=1	D9PWS8	MTBMA_c10820	16 kDa	1	1	1	0	0	0	3	4	2	3	2	4
	50S ribosomal protein L15 OS=Methanothermobacter marburgensis (strain ATCC BAA-927 / DSM 2133 / JCM 14651 / NBRC 100331 / OCM 82 / Marburg) OX=79929 GN=rpl15 PE=3 SV=1	D9PV62	rpl15	16 kDa	4	5	1	0	0	1	1	0	0	3	7	3
	DNA protection during starvation protein OS=Methanothermobacter marburgensis (strain ATCC BAA-927 / DSM 2133 / JCM 14651 / NBRC 100331 / OCM 82 / Marburg) OX=79929 GN=MTBMA_c08670 PE=3 SV=1	D9PW64	MTBMA_c08670	21 kDa	1	0	0	0	0	1	0	2	3	6	6	2
	7-cyano-7-deazaguanine synthase OS=Methanothermobacter marburgensis (strain ATCC BAA-927 / DSM 2133 / JCM 14651 / NBRC 100331 / OCM 82 / Marburg) OX=79929 GN=queC PE=3 SV=1	D9PXX3	queC	24 kDa	0	2	0	0	2	4	1	2	0	0	8	7
	Circadian clock related protein OS=Methanothermobacter marburgensis (strain ATCC BAA-927 / DSM 2133 / JCM 14651 / NBRC 100331 / OCM 82 / Marburg) OX=79929 GN=MTBMA_c08340 PE=4 SV=1	D9PW31	MTBMA_c08340	26 kDa	0	1	0	0	1	0	0	0	0	7	6	12
	UvrABC system protein B OS=Methanothermobacter marburgensis (strain ATCC BAA-927 / DSM 2133 / JCM 14651 / NBRC 100331 / OCM 82 / Marburg) OX=79929 GN=uvrB PE=3 SV=1	D9PW35	uvrB	75 kDa	7	5	3	3	8	3	5	13	4	28	33	23
	Predicted peptidase OS=Methanothermobacter marburgensis (strain ATCC BAA-927 / DSM 2133 / JCM 14651 / NBRC 100331 / OCM 82 / Marburg) OX=79929 GN=MTBMA_c03400 PE=4 SV=1	D9PUP4-DECOY		?	1	5	2	3	5	5	4	5	7	21	25	29
	Nascent polypeptide-associated complex protein OS=Methanothermobacter marburgensis (strain ATCC BAA-927 / DSM 2133 / JCM 14651 / NBRC 100331 / OCM 82 / Marburg) OX=79929 GN=nac PE=1 SV=2	P0C0K9-DECOY		?	2	1	3	2	2	6	6	2	5	15	20	15
	Predicted sensory transduction histidine kinase OS=Methanothermobacter marburgensis (strain ATCC BAA-927 / DSM 2133 / JCM 14651 / NBRC 100331 / OCM 82 / Marburg) OX=79929 GN=MTBMA_c12200 PE=4 SV=1	D9PX62-DECOY		?	1	2	1	3	6	3	5	6	6	24	39	26
	DNA polymerase OS=Methanothermobacter marburgensis (strain ATCC BAA-927 / DSM 2133 / JCM 14651 / NBRC 100331 / OCM 82 / Marburg) OX=79929 GN=pol PE=3 SV=1	D9PY67-DECOY		?	1	3	3	2	5	4	2	3	5	14	15	21
	Proline--tRNA ligase OS=Methanothermobacter marburgensis (strain ATCC BAA-927 / DSM 2133 / JCM 14651 / NBRC 100331 / OCM 82 / Marburg) OX=79929 GN=proS PE=3 SV=1	D9PWI8	proS	54 kDa	2	4	3	1	4	5	6	2	2	14	25	13
	DNA topoisomerase 1 OS=Methanothermobacter marburgensis (strain ATCC BAA-927 / DSM 2133 / JCM 14651 / NBRC 100331 / OCM 82 / Marburg) OX=79929 GN=topA PE=3 SV=1	D9PUC1-DECOY		?	0	2	2	2	3	4	2	9	6	25	27	23
	Glutamyl-tRNA(Gln) amidotransferase subunit E OS=Methanothermobacter marburgensis (strain ATCC BAA-927 / DSM 2133 / JCM 14651 / NBRC 100331 / OCM 82 / Marburg) OX=79929 GN=gatE PE=3 SV=1	D9PWU1-DECOY		?	1	2	1	0	3	2	6	9	4	18	32	36
	Predicted oxidoreductase OS=Methanothermobacter marburgensis (strain ATCC BAA-927 / DSM 2133 / JCM 14651 / NBRC 100331 / OCM 82 / Marburg) OX=79929 GN=MTBMA_c13010 PE=4 SV=1	D9PXE1-DECOY		?	2	2	2	2	2	5	4	0	4	13	18	12
	Phytoene dehydrogenase-related protein OS=Methanothermobacter marburgensis (strain ATCC BAA-927 / DSM 2133 / JCM 14651 / NBRC 100331 / OCM 82 / Marburg) OX=79929 GN=MTBMA_c03770 PE=4 SV=1	D9PUT1	MTBMA_c03770	56 kDa	2	3	0	3	1	2	4	4	3	9	12	4
	Uncharacterized protein OS=Methanothermobacter marburgensis (strain ATCC BAA-927 / DSM 2133 / JCM 14651 / NBRC 100331 / OCM 82 / Marburg) OX=79929 GN=MTBMA_c10580 PE=4 SV=1	D9PWQ4-DECOY		?	3	3	2	3	2	1	3	5	5	21	26	28
	Pyruvate carboxylase, subunit A OS=Methanothermobacter marburgensis (strain ATCC BAA-927 / DSM 2133 / JCM 14651 / NBRC 100331 / OCM 82 / Marburg) OX=79929 GN=pycA PE=4 SV=1	D9PV36	pycA	55 kDa	6	1	0	2	3	4	4	4	2	18	19	11
	Replication factor C small subunit OS=Methanothermobacter marburgensis (strain ATCC BAA-927 / DSM 2133 / JCM 14651 / NBRC 100331 / OCM 82 / Marburg) OX=79929 GN=rfcS PE=3 SV=1	D9PVN8-DECOY		?	6	2	2	1	5	1	4	4	1	14	13	10
	Predicted ATP-dependent protease La OS=Methanothermobacter marburgensis (strain ATCC BAA-927 / DSM 2133 / JCM 14651 / NBRC 100331 / OCM 82 / Marburg) OX=79929 GN=lonB2 PE=4 SV=1	D9PXC7-DECOY		?	5	3	2	2	2	3	2	0	4	27	27	15
	Predicted cell surface glycoprotein OS=Methanothermobacter marburgensis (strain ATCC BAA-927 / DSM 2133 / JCM 14651 / NBRC 100331 / OCM 82 / Marburg) OX=79929 GN=MTBMA_c16170 PE=4 SV=1	D9PY98-DECOY		?	1	4	2	2	4	4	3	2	5	14	26	14
	GTP cyclohydrolase MptA OS=Methanothermobacter marburgensis (strain ATCC BAA-927 / DSM 2133 / JCM 14651 / NBRC 100331 / OCM 82 / Marburg) OX=79929 GN=mptA PE=3 SV=1	D9PY55-DECOY		?	2	2	1	1	2	4	3	2	2	10	14	9
	Acetyl-CoA decarbonylase/synthase complex, alpha subunit OS=Methanothermobacter marburgensis (strain ATCC BAA-927 / DSM 2133 / JCM 14651 / NBRC 100331 / OCM 82 / Marburg) OX=79929 GN=cdhA3 PE=4 SV=1	D9PXR0-DECOY		?	5	4	3	5	4	2	5	1	0	15	11	12
	Uncharacterized protein OS=Methanothermobacter marburgensis (strain ATCC BAA-927 / DSM 2133 / JCM 14651 / NBRC 100331 / OCM 82 / Marburg) OX=79929 GN=MTBMA_c06330 PE=4 SV=1	D9PVI0	MTBMA_c06330	45 kDa	2	1	1	3	2	1	3	1	3	18	13	18
	Predicted oxidoreductase OS=Methanothermobacter marburgensis (strain ATCC BAA-927 / DSM 2133 / JCM 14651 / NBRC 100331 / OCM 82 / Marburg) OX=79929 GN=MTBMA_c13010 PE=4 SV=1	D9PXE1	MTBMA_c13010	42 kDa	3	3	4	2	3	4	1	3	2	21	22	11
	Predicted sensory transduction histidine kinase OS=Methanothermobacter marburgensis (strain ATCC BAA-927 / DSM 2133 / JCM 14651 / NBRC 100331 / OCM 82 / Marburg) OX=79929 GN=MTBMA_c12950 PE=4 SV=1	D9PXD5-DECOY		?	1	1	2	3	2	3	2	1	3	6	17	16
	Archaeal Rqc2 homolog aRqcH OS=Methanothermobacter marburgensis (strain ATCC BAA-927 / DSM 2133 / JCM 14651 / NBRC 100331 / OCM 82 / Marburg) OX=79929 GN=rqcH PE=3 SV=1	D9PV26-DECOY		?	0	3	3	3	2	7	1	1	2	24	29	28
	Predicted biopolymer transport protein OS=Methanothermobacter marburgensis (strain ATCC BAA-927 / DSM 2133 / JCM 14651 / NBRC 100331 / OCM 82 / Marburg) OX=79929 GN=MTBMA_c14040 PE=3 SV=1	D9PXP3-DECOY		?	0	1	3	4	4	2	3	3	2	11	18	7
	Uncharacterized protein OS=Methanothermobacter marburgensis (strain ATCC BAA-927 / DSM 2133 / JCM 14651 / NBRC 100331 / OCM 82 / Marburg) OX=79929 GN=MTBMA_c08570 PE=4 SV=1	D9PW54-DECOY		?	3	3	2	2	2	2	3	2	1	16	11	12
	Predicted cell division protein 48 OS=Methanothermobacter marburgensis (strain ATCC BAA-927 / DSM 2133 / JCM 14651 / NBRC 100331 / OCM 82 / Marburg) OX=79929 GN=cdcH PE=3 SV=1	D9PUD4	cdcH	80 kDa	2	2	4	2	1	3	4	0	1	15	16	13
	AcnX domain-containing protein OS=Methanothermobacter marburgensis (strain ATCC BAA-927 / DSM 2133 / JCM 14651 / NBRC 100331 / OCM 82 / Marburg) OX=79929 GN=MTBMA_c00090 PE=4 SV=1	D9PYS6	MTBMA_c00090	42 kDa	4	2	1	3	1	2	2	1	3	15	11	11
	3-isopropylmalate dehydratase large subunit OS=Methanothermobacter marburgensis (strain ATCC BAA-927 / DSM 2133 / JCM 14651 / NBRC 100331 / OCM 82 / Marburg) OX=79929 GN=leuC PE=3 SV=1	D9PUC7-DECOY		?	0	2	4	2	5	3	4	5	2	6	12	9
	Methyl-coenzyme M reductase component A2-like protein OS=Methanothermobacter marburgensis (strain ATCC BAA-927 / DSM 2133 / JCM 14651 / NBRC 100331 / OCM 82 / Marburg) OX=79929 GN=MTBMA_c06010 PE=4 SV=1	D9PVE8-DECOY		?	3	1	1	1	6	3	4	7	4	12	17	17
	UvrABC system protein C OS=Methanothermobacter marburgensis (strain ATCC BAA-927 / DSM 2133 / JCM 14651 / NBRC 100331 / OCM 82 / Marburg) OX=79929 GN=uvrC PE=3 SV=1	D9PW34	uvrC	66 kDa	1	2	1	0	2	2	6	2	3	13	17	13
	Energy-converting hydrogenase A, subunit O OS=Methanothermobacter marburgensis (strain ATCC BAA-927 / DSM 2133 / JCM 14651 / NBRC 100331 / OCM 82 / Marburg) OX=79929 GN=ehaO PE=4 SV=1	D9PVZ5	ehaO	42 kDa	0	4	1	1	6	1	3	5	6	21	24	25
	Uncharacterized protein OS=Methanothermobacter marburgensis (strain ATCC BAA-927 / DSM 2133 / JCM 14651 / NBRC 100331 / OCM 82 / Marburg) OX=79929 GN=MTBMA_c05660 PE=4 SV=1	D9PVB3	MTBMA_c05660	38 kDa	2	2	1	1	5	2	2	0	2	9	13	15
	LL-diaminopimelate aminotransferase OS=Methanothermobacter marburgensis (strain ATCC BAA-927 / DSM 2133 / JCM 14651 / NBRC 100331 / OCM 82 / Marburg) OX=79929 GN=dapL PE=3 SV=1	D9PV90-DECOY		?	1	4	0	1	2	2	2	1	3	10	16	19
	Predicted signal transduction histidine kinase OS=Methanothermobacter marburgensis (strain ATCC BAA-927 / DSM 2133 / JCM 14651 / NBRC 100331 / OCM 82 / Marburg) OX=79929 GN=MTBMA_c06270 PE=4 SV=1	D9PVH4-DECOY		?	2	0	0	2	2	1	2	4	2	16	25	16
	Acetolactate synthase OS=Methanothermobacter marburgensis (strain ATCC BAA-927 / DSM 2133 / JCM 14651 / NBRC 100331 / OCM 82 / Marburg) OX=79929 GN=ilvB PE=3 SV=1	D9PYU6	ilvB	62 kDa	1	2	6	1	2	4	1	0	2	10	14	11
	Uncharacterized protein OS=Methanothermobacter marburgensis (strain ATCC BAA-927 / DSM 2133 / JCM 14651 / NBRC 100331 / OCM 82 / Marburg) OX=79929 GN=MTBMA_c12360 PE=4 SV=1	D9PX76-DECOY		?	2	3	2	0	4	5	2	3	1	9	20	19
	DZANK-type domain-containing protein OS=Methanothermobacter marburgensis (strain ATCC BAA-927 / DSM 2133 / JCM 14651 / NBRC 100331 / OCM 82 / Marburg) OX=79929 GN=MTBMA_c08590 PE=4 SV=1	D9PW56-DECOY		?	1	1	2	1	0	4	2	3	2	9	19	12
	Predicted glycosyltransferase OS=Methanothermobacter marburgensis (strain ATCC BAA-927 / DSM 2133 / JCM 14651 / NBRC 100331 / OCM 82 / Marburg) OX=79929 GN=MTBMA_c05880 PE=4 SV=1	D9PVD5	MTBMA_c05880	43 kDa	1	1	1	0	3	0	4	4	5	22	26	19
	Predicted transcriptional regulator OS=Methanothermobacter marburgensis (strain ATCC BAA-927 / DSM 2133 / JCM 14651 / NBRC 100331 / OCM 82 / Marburg) OX=79929 GN=MTBMA_c00400 PE=4 SV=1	D9PYV5-DECOY		?	2	3	0	3	2	1	2	3	0	9	14	8
	Predicted myo-inositol-1-phosphate synthase OS=Methanothermobacter marburgensis (strain ATCC BAA-927 / DSM 2133 / JCM 14651 / NBRC 100331 / OCM 82 / Marburg) OX=79929 GN=ino PE=3 SV=1	D9PXW9	ino	40 kDa	1	2	0	1	2	3	2	2	1	15	13	10
	Endonuclease III OS=Methanothermobacter marburgensis (strain ATCC BAA-927 / DSM 2133 / JCM 14651 / NBRC 100331 / OCM 82 / Marburg) OX=79929 GN=nth PE=3 SV=1	D9PX04	nth	25 kDa	2	1	1	0	1	1	2	1	2	6	11	4
	Tungsten formylmethanofuran dehydrogenase, subunit B OS=Methanothermobacter marburgensis (strain ATCC BAA-927 / DSM 2133 / JCM 14651 / NBRC 100331 / OCM 82 / Marburg) OX=79929 GN=fwdB PE=4 SV=1	D9PU56-DECOY		?	0	3	1	4	3	5	1	1	3	8	14	4
	Predicted sensory transduction histidine kinase OS=Methanothermobacter marburgensis (strain ATCC BAA-927 / DSM 2133 / JCM 14651 / NBRC 100331 / OCM 82 / Marburg) OX=79929 GN=MTBMA_c12960 PE=4 SV=1	D9PXD6	MTBMA_c12960	52 kDa	1	2	1	2	1	1	1	2	3	10	12	14
	ATP-dependent DNA helicase Hel308 OS=Methanothermobacter marburgensis (strain ATCC BAA-927 / DSM 2133 / JCM 14651 / NBRC 100331 / OCM 82 / Marburg) OX=79929 GN=hel308 PE=3 SV=1	D9PX48	hel308	78 kDa	2	1	1	1	2	0	5	1	0	18	20	17
	Uncharacterized protein OS=Methanothermobacter marburgensis (strain ATCC BAA-927 / DSM 2133 / JCM 14651 / NBRC 100331 / OCM 82 / Marburg) OX=79929 GN=MTBMA_c05490 PE=4 SV=1	D9PV96	MTBMA_c05490	56 kDa	2	1	1	3	2	1	2	8	1	25	25	14
	V-type proton ATPase subunit E OS=Methanothermobacter marburgensis (strain ATCC BAA-927 / DSM 2133 / JCM 14651 / NBRC 100331 / OCM 82 / Marburg) OX=79929 GN=atpE PE=3 SV=1	D9PXI3-DECOY		?	2	1	1	1	2	2	3	1	3	19	18	20
	Predicted GTP-binding protein OS=Methanothermobacter marburgensis (strain ATCC BAA-927 / DSM 2133 / JCM 14651 / NBRC 100331 / OCM 82 / Marburg) OX=79929 GN=MTBMA_c15620 PE=4 SV=1	D9PY43	MTBMA_c15620	59 kDa	1	3	2	1	1	2	2	3	2	7	14	20
	Predicted transcriptional regulator OS=Methanothermobacter marburgensis (strain ATCC BAA-927 / DSM 2133 / JCM 14651 / NBRC 100331 / OCM 82 / Marburg) OX=79929 GN=MTBMA_c14510 PE=4 SV=1	D9PXT2-DECOY		?	2	3	1	1	1	3	3	8	3	15	22	12
	Deoxyribodipyrimidine photo-lyase OS=Methanothermobacter marburgensis (strain ATCC BAA-927 / DSM 2133 / JCM 14651 / NBRC 100331 / OCM 82 / Marburg) OX=79929 GN=phr PE=1 SV=2	P58818-DECOY		?	2	0	0	1	0	3	3	2	3	24	20	18
	Threonine synthase OS=Methanothermobacter marburgensis (strain ATCC BAA-927 / DSM 2133 / JCM 14651 / NBRC 100331 / OCM 82 / Marburg) OX=79929 GN=thrC PE=3 SV=1	D9PVQ0-DECOY		?	1	2	1	2	3	0	2	3	3	14	10	12
	Predicted transcriptional regulator OS=Methanothermobacter marburgensis (strain ATCC BAA-927 / DSM 2133 / JCM 14651 / NBRC 100331 / OCM 82 / Marburg) OX=79929 GN=MTBMA_c01310 PE=4 SV=1	D9PU42-DECOY		?	2	1	1	2	4	1	2	4	3	4	8	7
	tRNA pseudouridine synthase Pus10 OS=Methanothermobacter marburgensis (strain ATCC BAA-927 / DSM 2133 / JCM 14651 / NBRC 100331 / OCM 82 / Marburg) OX=79929 GN=pus10 PE=3 SV=1	D9PYH9	pus10	46 kDa	1	2	3	1	2	1	3	6	3	10	12	19
	Tungsten formylmethanofuran dehydrogenase, subunit H OS=Methanothermobacter marburgensis (strain ATCC BAA-927 / DSM 2133 / JCM 14651 / NBRC 100331 / OCM 82 / Marburg) OX=79929 GN=fwdH PE=4 SV=1	D9PU50-DECOY		?	2	1	1	3	2	3	1	6	1	5	10	6
	Amidophosphoribosyltransferase OS=Methanothermobacter marburgensis (strain ATCC BAA-927 / DSM 2133 / JCM 14651 / NBRC 100331 / OCM 82 / Marburg) OX=79929 GN=purF PE=3 SV=1	D9PWM2	purF	52 kDa	0	2	1	2	1	2	3	3	4	8	8	8
	F420-dependent methylenetetrahydromethanopterin dehydrogenase OS=Methanothermobacter marburgensis (strain ATCC BAA-927 / DSM 2133 / JCM 14651 / NBRC 100331 / OCM 82 / Marburg) OX=79929 GN=mtd PE=1 SV=3	P55300-DECOY		?	2	2	0	2	2	1	2	3	2	9	11	5
	Phosphoribosyl-AMP cyclohydrolase OS=Methanothermobacter marburgensis (strain ATCC BAA-927 / DSM 2133 / JCM 14651 / NBRC 100331 / OCM 82 / Marburg) OX=79929 GN=hisI PE=3 SV=1	D9PVP2-DECOY		?	0	2	2	3	0	4	1	6	6	17	7	7
	Riboflavin synthase OS=Methanothermobacter marburgensis (strain ATCC BAA-927 / DSM 2133 / JCM 14651 / NBRC 100331 / OCM 82 / Marburg) OX=79929 GN=ribC PE=1 SV=1	Q59587-DECOY		?	0	2	2	2	1	2	3	0	2	9	17	10
	Predicted acetyl-coenzyme A synthetase OS=Methanothermobacter marburgensis (strain ATCC BAA-927 / DSM 2133 / JCM 14651 / NBRC 100331 / OCM 82 / Marburg) OX=79929 GN=acsA1 PE=3 SV=1	D9PUA1-DECOY		?	2	2	0	1	1	4	0	0	0	10	16	15
	DNA polymerase II small subunit OS=Methanothermobacter marburgensis (strain ATCC BAA-927 / DSM 2133 / JCM 14651 / NBRC 100331 / OCM 82 / Marburg) OX=79929 GN=polB PE=3 SV=1	D9PYR2	polB	55 kDa	2	1	1	0	1	2	2	0	2	9	7	9
	Predicted ATPase OS=Methanothermobacter marburgensis (strain ATCC BAA-927 / DSM 2133 / JCM 14651 / NBRC 100331 / OCM 82 / Marburg) OX=79929 GN=MTBMA_c07210 PE=4 SV=1	D9PVR8	MTBMA_c07210	38 kDa	1	1	1	1	1	1	2	1	1	9	12	11
	Predicted 2-isopropylmalate synthase OS=Methanothermobacter marburgensis (strain ATCC BAA-927 / DSM 2133 / JCM 14651 / NBRC 100331 / OCM 82 / Marburg) OX=79929 GN=leuA2 PE=3 SV=1	D9PUC6-DECOY		?	2	2	4	2	4	5	2	0	2	6	14	5
	Predicted ATPase OS=Methanothermobacter marburgensis (strain ATCC BAA-927 / DSM 2133 / JCM 14651 / NBRC 100331 / OCM 82 / Marburg) OX=79929 GN=MTBMA_c03180 PE=4 SV=1	D9PUM6	MTBMA_c03180	35 kDa	0	3	1	4	2	1	1	0	2	5	9	11
	Predicted pyridoxal phosphate-dependent enzyme OS=Methanothermobacter marburgensis (strain ATCC BAA-927 / DSM 2133 / JCM 14651 / NBRC 100331 / OCM 82 / Marburg) OX=79929 GN=MTBMA_c15650 PE=3 SV=1	D9PY46-DECOY		?	0	6	4	1	3	2	2	1	1	8	10	11
	DNA-directed RNA polymerase subunit A'' OS=Methanothermobacter marburgensis (strain ATCC BAA-927 / DSM 2133 / JCM 14651 / NBRC 100331 / OCM 82 / Marburg) OX=79929 GN=rpoA2 PE=3 SV=1	D9PXS3-DECOY		?	2	2	0	2	1	3	1	2	0	10	12	26
	Predicted acetolactate synthase, large subunit OS=Methanothermobacter marburgensis (strain ATCC BAA-927 / DSM 2133 / JCM 14651 / NBRC 100331 / OCM 82 / Marburg) OX=79929 GN=MTBMA_c01890 PE=3 SV=1	D9PUA0	MTBMA_c01890	56 kDa	0	1	0	0	0	4	7	1	3	12	16	13
	Predicted ATPase OS=Methanothermobacter marburgensis (strain ATCC BAA-927 / DSM 2133 / JCM 14651 / NBRC 100331 / OCM 82 / Marburg) OX=79929 GN=MTBMA_c00760 PE=4 SV=1	D9PTY8	MTBMA_c00760	30 kDa	0	2	0	1	1	1	5	3	2	13	24	18
	Uncharacterized protein OS=Methanothermobacter marburgensis (strain ATCC BAA-927 / DSM 2133 / JCM 14651 / NBRC 100331 / OCM 82 / Marburg) OX=79929 GN=MTBMA_c16970 PE=4 SV=1	D9PYG8	MTBMA_c16970	26 kDa	2	0	0	4	0	2	2	2	1	9	14	10
	Molybdenum containing formylmethanofuran dehydrogenase, subunit E OS=Methanothermobacter marburgensis (strain ATCC BAA-927 / DSM 2133 / JCM 14651 / NBRC 100331 / OCM 82 / Marburg) OX=79929 GN=fmdE PE=4 SV=1	D9PXE5	fmdE	20 kDa	0	3	2	3	4	3	2	2	1	6	11	5
	Predicted ATP-dependent DNA ligase OS=Methanothermobacter marburgensis (strain ATCC BAA-927 / DSM 2133 / JCM 14651 / NBRC 100331 / OCM 82 / Marburg) OX=79929 GN=MTBMA_c16060 PE=4 SV=1	D9PY87-DECOY		?	1	2	3	2	1	2	1	3	0	9	6	12
	Predicted ABC-type transport system, periplasmic component OS=Methanothermobacter marburgensis (strain ATCC BAA-927 / DSM 2133 / JCM 14651 / NBRC 100331 / OCM 82 / Marburg) OX=79929 GN=MTBMA_c13110 PE=4 SV=1	D9PXF1	MTBMA_c13110	28 kDa	1	1	2	0	3	3	2	0	2	9	10	15
	Uncharacterized protein OS=Methanothermobacter marburgensis (strain ATCC BAA-927 / DSM 2133 / JCM 14651 / NBRC 100331 / OCM 82 / Marburg) OX=79929 GN=MTBMA_c07750 PE=4 SV=1	D9PVX2	MTBMA_c07750	26 kDa	4	2	2	1	1	0	1	1	1	9	12	6
	Nitrogenase molybdenum-iron protein beta chain OS=Methanothermobacter marburgensis (strain ATCC BAA-927 / DSM 2133 / JCM 14651 / NBRC 100331 / OCM 82 / Marburg) OX=79929 GN=nifK PE=3 SV=1	P95296-DECOY		?	1	1	2	0	0	2	2	2	4	18	12	13
	Glyceraldehyde-3-phosphate dehydrogenase OS=Methanothermobacter marburgensis (strain ATCC BAA-927 / DSM 2133 / JCM 14651 / NBRC 100331 / OCM 82 / Marburg) OX=79929 GN=gap PE=3 SV=1	D9PXN0	gap	37 kDa	1	1	1	0	3	2	5	0	1	7	16	9
	Protein GrpE OS=Methanothermobacter marburgensis (strain ATCC BAA-927 / DSM 2133 / JCM 14651 / NBRC 100331 / OCM 82 / Marburg) OX=79929 GN=grpE PE=3 SV=1	D9PYE9	grpE	21 kDa	2	0	1	1	0	1	2	0	1	12	5	9
	O-phospho-L-seryl-tRNA:Cys-tRNA synthase OS=Methanothermobacter marburgensis (strain ATCC BAA-927 / DSM 2133 / JCM 14651 / NBRC 100331 / OCM 82 / Marburg) OX=79929 GN=pscS PE=3 SV=1	D9PXT6	pscS	42 kDa	0	0	4	3	2	1	0	1	0	9	8	17
	H2-forming methylenetetrahydromethanopterin dehydrogenase III OS=Methanothermobacter marburgensis (strain ATCC BAA-927 / DSM 2133 / JCM 14651 / NBRC 100331 / OCM 82 / Marburg) OX=79929 GN=hmdIII PE=3 SV=1	D9PW92-DECOY		?	3	1	4	0	1	1	1	2	1	10	10	9
	50S ribosomal protein L4 OS=Methanothermobacter marburgensis (strain ATCC BAA-927 / DSM 2133 / JCM 14651 / NBRC 100331 / OCM 82 / Marburg) OX=79929 GN=rpl4 PE=3 SV=1	D9PV40-DECOY		?	0	2	1	0	1	1	0	3	3	3	14	9
	Protease HtpX homolog OS=Methanothermobacter marburgensis (strain ATCC BAA-927 / DSM 2133 / JCM 14651 / NBRC 100331 / OCM 82 / Marburg) OX=79929 GN=htpX PE=3 SV=1	D9PWF2	htpX	35 kDa	2	3	0	0	1	0	0	1	1	10	16	9
	Lactaldehyde dehydrogenase OS=Methanothermobacter marburgensis (strain ATCC BAA-927 / DSM 2133 / JCM 14651 / NBRC 100331 / OCM 82 / Marburg) OX=79929 GN=MTBMA_c13630 PE=3 SV=1	D9PXK2	MTBMA_c13630	51 kDa	0	0	0	0	1	0	3	6	4	12	10	9
	F420-non-reducing hydrogenase iron-sulfur subunit D OS=Methanothermobacter marburgensis (strain ATCC BAA-927 / DSM 2133 / JCM 14651 / NBRC 100331 / OCM 82 / Marburg) OX=79929 GN=mvhD PE=1 SV=2	P60238-DECOY		?	4	5	1	2	0	0	1	1	2	6	3	3
	Glutamyl-tRNA(Gln) amidotransferase subunit A OS=Methanothermobacter marburgensis (strain ATCC BAA-927 / DSM 2133 / JCM 14651 / NBRC 100331 / OCM 82 / Marburg) OX=79929 GN=gatA PE=3 SV=1	D9PTZ3	gatA	49 kDa	0	1	2	1	1	1	2	0	0	18	13	11
	Rubrerythrin OS=Methanothermobacter marburgensis (strain ATCC BAA-927 / DSM 2133 / JCM 14651 / NBRC 100331 / OCM 82 / Marburg) OX=79929 GN=rbr PE=4 SV=1	D9PWZ5	rbr	22 kDa	1	4	1	0	0	0	2	1	1	5	9	12
	50S ribosomal protein L10 OS=Methanothermobacter marburgensis (strain ATCC BAA-927 / DSM 2133 / JCM 14651 / NBRC 100331 / OCM 82 / Marburg) OX=79929 GN=rpl10 PE=3 SV=1	D9PUH0	rpl10	36 kDa	2	1	1	1	1	1	3	1	0	3	5	6
	N5-carboxyaminoimidazole ribonucleotide mutase OS=Methanothermobacter marburgensis (strain ATCC BAA-927 / DSM 2133 / JCM 14651 / NBRC 100331 / OCM 82 / Marburg) OX=79929 GN=purE2 PE=3 SV=1	D9PYP9-DECOY		?	1	1	2	0	1	2	3	0	1	1	2	9
	Predicted alcohol dehydrogenase OS=Methanothermobacter marburgensis (strain ATCC BAA-927 / DSM 2133 / JCM 14651 / NBRC 100331 / OCM 82 / Marburg) OX=79929 GN=MTBMA_c13680 PE=4 SV=1	D9PXK7	MTBMA_c13680	41 kDa	1	0	0	0	4	2	3	3	0	4	6	3
	Predicted flavodoxin OS=Methanothermobacter marburgensis (strain ATCC BAA-927 / DSM 2133 / JCM 14651 / NBRC 100331 / OCM 82 / Marburg) OX=79929 GN=MTBMA_c12440 PE=4 SV=1	D9PX84	MTBMA_c12440	19 kDa	0	0	2	0	1	0	3	1	4	9	11	13
	Transcription initiation factor IIB OS=Methanothermobacter marburgensis (strain ATCC BAA-927 / DSM 2133 / JCM 14651 / NBRC 100331 / OCM 82 / Marburg) OX=79929 GN=tfb PE=3 SV=1	D9PXC0-DECOY		?	0	0	1	0	1	0	2	3	4	17	15	12
	Predicted signal transduction protein OS=Methanothermobacter marburgensis (strain ATCC BAA-927 / DSM 2133 / JCM 14651 / NBRC 100331 / OCM 82 / Marburg) OX=79929 GN=MTBMA_c01930 PE=4 SV=1	D9PUA4	MTBMA_c01930	36 kDa	1	0	0	0	1	1	2	0	5	9	14	11
	DNA repair and recombination protein RadA OS=Methanothermobacter marburgensis (strain ATCC BAA-927 / DSM 2133 / JCM 14651 / NBRC 100331 / OCM 82 / Marburg) OX=79929 GN=radA PE=3 SV=1	D9PYP0-DECOY		?	0	2	2	0	0	2	1	1	2	8	9	10
	Predicted ABC-type transport system, periplasmic component OS=Methanothermobacter marburgensis (strain ATCC BAA-927 / DSM 2133 / JCM 14651 / NBRC 100331 / OCM 82 / Marburg) OX=79929 GN=MTBMA_c13110 PE=4 SV=1	D9PXF1-DECOY		?	0	0	0	2	0	1	2	1	1	5	11	10
	DUF1616 domain-containing protein OS=Methanothermobacter marburgensis (strain ATCC BAA-927 / DSM 2133 / JCM 14651 / NBRC 100331 / OCM 82 / Marburg) OX=79929 GN=MTBMA_c07810 PE=4 SV=1	D9PVX8-DECOY		?	0	1	0	1	0	0	2	0	0	7	12	15
	DNA-directed DNA polymerase OS=Methanothermobacter marburgensis (strain ATCC BAA-927 / DSM 2133 / JCM 14651 / NBRC 100331 / OCM 82 / Marburg) OX=79929 GN=MTBMA_c06570 PE=4 SV=1	D9PVK4	MTBMA_c06570	25 kDa	0	1	0	1	2	2	3	2	0	9	11	6
	Histidinol-phosphate aminotransferase OS=Methanothermobacter marburgensis (strain ATCC BAA-927 / DSM 2133 / JCM 14651 / NBRC 100331 / OCM 82 / Marburg) OX=79929 GN=hisC PE=3 SV=1	D9PU84	hisC	41 kDa	0	0	1	0	1	1	1	1	1	9	8	8
	Uncharacterized protein OS=Methanothermobacter marburgensis (strain ATCC BAA-927 / DSM 2133 / JCM 14651 / NBRC 100331 / OCM 82 / Marburg) OX=79929 GN=MTBMA_c08440 PE=4 SV=1	D9PW41	MTBMA_c08440	40 kDa	5	4	0	2	0	1	2	0	0	7	12	19
	Uncharacterized protein OS=Methanothermobacter marburgensis (strain ATCC BAA-927 / DSM 2133 / JCM 14651 / NBRC 100331 / OCM 82 / Marburg) OX=79929 GN=MTBMA_c00240 PE=4 SV=1	D9PYT9	MTBMA_c00240	26 kDa	4	2	1	1	1	0	0	0	3	3	2	0
	Cytidylate kinase OS=Methanothermobacter marburgensis (strain ATCC BAA-927 / DSM 2133 / JCM 14651 / NBRC 100331 / OCM 82 / Marburg) OX=79929 GN=cmk PE=3 SV=1	D9PV67	cmk	19 kDa	1	0	0	1	0	0	1	1	1	5	9	3
	Ribose-5-phosphate isomerase A OS=Methanothermobacter marburgensis (strain ATCC BAA-927 / DSM 2133 / JCM 14651 / NBRC 100331 / OCM 82 / Marburg) OX=79929 GN=rpiA PE=3 SV=1	D9PWI5	rpiA	24 kDa	0	0	0	0	1	0	0	0	0	4	3	3
	Cobyrinate a,c-diamide synthase OS=Methanothermobacter marburgensis (strain ATCC BAA-927 / DSM 2133 / JCM 14651 / NBRC 100331 / OCM 82 / Marburg) OX=79929 GN=cbiA PE=3 SV=1	D9PYW1	cbiA	50 kDa	2	7	3	2	5	5	4	0	2	18	20	13
	Glutamyl-tRNA(Gln) amidotransferase subunit D OS=Methanothermobacter marburgensis (strain ATCC BAA-927 / DSM 2133 / JCM 14651 / NBRC 100331 / OCM 82 / Marburg) OX=79929 GN=gatD PE=3 SV=1	D9PWU0	gatD	48 kDa	1	7	1	3	1	2	5	2	2	14	24	18
	Predicted glycosyltransferase OS=Methanothermobacter marburgensis (strain ATCC BAA-927 / DSM 2133 / JCM 14651 / NBRC 100331 / OCM 82 / Marburg) OX=79929 GN=MTBMA_c12790 PE=4 SV=1	D9PXB9	MTBMA_c12790	68 kDa	2	1	4	1	1	2	4	2	5	13	21	25
	PKD domain-containing protein OS=Methanothermobacter marburgensis (strain ATCC BAA-927 / DSM 2133 / JCM 14651 / NBRC 100331 / OCM 82 / Marburg) OX=79929 GN=MTBMA_c13780 PE=4 SV=1	D9PXL7-DECOY		?	10	3	2	3	6	2	4	2	4	14	16	11
	Uncharacterized protein OS=Methanothermobacter marburgensis (strain ATCC BAA-927 / DSM 2133 / JCM 14651 / NBRC 100331 / OCM 82 / Marburg) OX=79929 GN=MTBMA_c09330 PE=4 SV=1	D9PWD0-DECOY		?	2	1	0	3	2	2	3	5	5	14	22	29
	Argininosuccinate lyase OS=Methanothermobacter marburgensis (strain ATCC BAA-927 / DSM 2133 / JCM 14651 / NBRC 100331 / OCM 82 / Marburg) OX=79929 GN=argH PE=3 SV=1	D9PVR6-DECOY		?	1	3	2	2	2	3	6	4	2	12	15	13
	Alanine--tRNA ligase OS=Methanothermobacter marburgensis (strain ATCC BAA-927 / DSM 2133 / JCM 14651 / NBRC 100331 / OCM 82 / Marburg) OX=79929 GN=alaS PE=3 SV=1	D9PUH2-DECOY		?	4	3	1	0	1	6	5	3	4	19	27	29
	3-isopropylmalate dehydratase large subunit OS=Methanothermobacter marburgensis (strain ATCC BAA-927 / DSM 2133 / JCM 14651 / NBRC 100331 / OCM 82 / Marburg) OX=79929 GN=leuC PE=3 SV=1	D9PUC7	leuC	45 kDa	1	1	1	1	2	3	3	6	2	8	15	11
	zinc_ribbon_2 domain-containing protein OS=Methanothermobacter marburgensis (strain ATCC BAA-927 / DSM 2133 / JCM 14651 / NBRC 100331 / OCM 82 / Marburg) OX=79929 GN=MTBMA_c09100 PE=4 SV=1	D9PWA7	MTBMA_c09100	26 kDa	4	5	4	2	6	0	2	4	0	12	12	6
	DNA-directed RNA polymerase subunit beta OS=Methanothermobacter marburgensis (strain ATCC BAA-927 / DSM 2133 / JCM 14651 / NBRC 100331 / OCM 82 / Marburg) OX=79929 GN=rpoB2 PE=3 SV=1	D9PXS1-DECOY		?	3	2	1	3	3	4	1	3	2	15	25	20
	Predicted helicase OS=Methanothermobacter marburgensis (strain ATCC BAA-927 / DSM 2133 / JCM 14651 / NBRC 100331 / OCM 82 / Marburg) OX=79929 GN=MTBMA_c10370 PE=4 SV=1	D9PWN3	MTBMA_c10370	93 kDa	1	1	0	1	3	3	4	1	1	16	21	17
	Predicted phosphate transport system regulator OS=Methanothermobacter marburgensis (strain ATCC BAA-927 / DSM 2133 / JCM 14651 / NBRC 100331 / OCM 82 / Marburg) OX=79929 GN=MTBMA_c03000 PE=4 SV=1	D9PUK8	MTBMA_c03000	35 kDa	2	0	1	1	3	3	7	4	2	14	15	10
	Photolyase related protein OS=Methanothermobacter marburgensis (strain ATCC BAA-927 / DSM 2133 / JCM 14651 / NBRC 100331 / OCM 82 / Marburg) OX=79929 GN=MTBMA_c03520 PE=4 SV=1	D9PUQ6-DECOY		?	2	1	1	3	2	2	2	2	3	23	16	18
	Predicted Fe-S oxidoreductase OS=Methanothermobacter marburgensis (strain ATCC BAA-927 / DSM 2133 / JCM 14651 / NBRC 100331 / OCM 82 / Marburg) OX=79929 GN=MTBMA_c03570 PE=4 SV=1	D9PUR1-DECOY		?	2	1	2	2	2	1	3	2	1	16	19	7
	Site-specific DNA-methyltransferase (adenine-specific) OS=Methanothermobacter marburgensis (strain ATCC BAA-927 / DSM 2133 / JCM 14651 / NBRC 100331 / OCM 82 / Marburg) OX=79929 GN=hsdM1 PE=4 SV=1	D9PXG8-DECOY		?	2	1	1	1	2	1	4	4	1	20	30	18
	V-type ATP synthase alpha chain OS=Methanothermobacter marburgensis (strain ATCC BAA-927 / DSM 2133 / JCM 14651 / NBRC 100331 / OCM 82 / Marburg) OX=79929 GN=atpA PE=3 SV=1	D9PXI0-DECOY		?	3	6	0	1	4	2	2	1	3	24	12	21
	PKD domain-containing protein OS=Methanothermobacter marburgensis (strain ATCC BAA-927 / DSM 2133 / JCM 14651 / NBRC 100331 / OCM 82 / Marburg) OX=79929 GN=MTBMA_c13780 PE=4 SV=1	D9PXL7	MTBMA_c13780	49 kDa	2	1	3	1	2	4	2	5	5	11	19	9
	Lysine--tRNA ligase OS=Methanothermobacter marburgensis (strain ATCC BAA-927 / DSM 2133 / JCM 14651 / NBRC 100331 / OCM 82 / Marburg) OX=79929 GN=lysS PE=3 SV=1	D9PU39	lysS	61 kDa	2	1	2	3	0	3	3	7	3	23	14	10
	2-phosphoglycerate kinase OS=Methanothermobacter marburgensis (strain ATCC BAA-927 / DSM 2133 / JCM 14651 / NBRC 100331 / OCM 82 / Marburg) OX=79929 GN=pgk1 PE=3 SV=1	D9PV08-DECOY		?	0	2	2	2	3	1	4	3	5	22	16	17
	4Fe-4S domain-containing protein OS=Methanothermobacter marburgensis (strain ATCC BAA-927 / DSM 2133 / JCM 14651 / NBRC 100331 / OCM 82 / Marburg) OX=79929 GN=MTBMA_c17490 PE=4 SV=1	D9PYL9	MTBMA_c17490	23 kDa	2	3	3	2	1	2	0	5	5	10	14	9
	Phosphoribosylformylglycinamidine synthase subunit PurL OS=Methanothermobacter marburgensis (strain ATCC BAA-927 / DSM 2133 / JCM 14651 / NBRC 100331 / OCM 82 / Marburg) OX=79929 GN=purL PE=3 SV=2	P26500	purL	77 kDa	1	2	0	3	1	3	1	3	3	10	12	10
	Predicted phosphate transport system regulator OS=Methanothermobacter marburgensis (strain ATCC BAA-927 / DSM 2133 / JCM 14651 / NBRC 100331 / OCM 82 / Marburg) OX=79929 GN=MTBMA_c03000 PE=4 SV=1	D9PUK8-DECOY		?	3	2	1	1	2	1	1	3	3	18	16	16
	Predicted iron-dependent transcriptional regulator containing a FeoA domain OS=Methanothermobacter marburgensis (strain ATCC BAA-927 / DSM 2133 / JCM 14651 / NBRC 100331 / OCM 82 / Marburg) OX=79929 GN=MTBMA_c06630 PE=3 SV=1	D9PVL0-DECOY		?	2	1	2	3	0	1	3	1	2	9	14	11
	Uncharacterized protein OS=Methanothermobacter marburgensis (strain ATCC BAA-927 / DSM 2133 / JCM 14651 / NBRC 100331 / OCM 82 / Marburg) OX=79929 GN=MTBMA_c06330 PE=4 SV=1	D9PVI0-DECOY		?	4	2	1	0	2	1	2	3	3	19	21	24
	Uncharacterized protein OS=Methanothermobacter marburgensis (strain ATCC BAA-927 / DSM 2133 / JCM 14651 / NBRC 100331 / OCM 82 / Marburg) OX=79929 GN=MTBMA_c11360 PE=4 SV=1	D9PWY2	MTBMA_c11360	18 kDa	0	2	1	4	4	2	3	1	5	8	6	7
	Lactaldehyde dehydrogenase OS=Methanothermobacter marburgensis (strain ATCC BAA-927 / DSM 2133 / JCM 14651 / NBRC 100331 / OCM 82 / Marburg) OX=79929 GN=MTBMA_c13630 PE=3 SV=1	D9PXK2-DECOY		?	2	2	4	9	3	3	4	0	0	11	13	10
	Elp3 domain-containing protein OS=Methanothermobacter marburgensis (strain ATCC BAA-927 / DSM 2133 / JCM 14651 / NBRC 100331 / OCM 82 / Marburg) OX=79929 GN=MTBMA_c15540 PE=4 SV=1	D9PY35	MTBMA_c15540	48 kDa	1	2	1	1	2	3	1	4	3	10	14	4
	Predicted histone acetyltransferase OS=Methanothermobacter marburgensis (strain ATCC BAA-927 / DSM 2133 / JCM 14651 / NBRC 100331 / OCM 82 / Marburg) OX=79929 GN=MTBMA_c12130 PE=4 SV=1	D9PX55	MTBMA_c12130	22 kDa	4	3	2	2	5	4	3	0	5	7	7	6
	Predicted sensory transduction histidine kinase OS=Methanothermobacter marburgensis (strain ATCC BAA-927 / DSM 2133 / JCM 14651 / NBRC 100331 / OCM 82 / Marburg) OX=79929 GN=MTBMA_c08420 PE=4 SV=1	D9PW39-DECOY		?	2	1	0	1	1	0	2	2	3	18	27	13
	Predicted glycosyltransferase OS=Methanothermobacter marburgensis (strain ATCC BAA-927 / DSM 2133 / JCM 14651 / NBRC 100331 / OCM 82 / Marburg) OX=79929 GN=MTBMA_c06240 PE=4 SV=1	D9PVH1	MTBMA_c06240	44 kDa	1	2	1	4	1	3	3	1	1	10	19	15
	DNA primase DnaG OS=Methanothermobacter marburgensis (strain ATCC BAA-927 / DSM 2133 / JCM 14651 / NBRC 100331 / OCM 82 / Marburg) OX=79929 GN=dnaG PE=3 SV=1	D9PXC6-DECOY		?	2	5	4	4	5	4	4	2	1	15	21	9
	Uncharacterized protein OS=Methanothermobacter marburgensis (strain ATCC BAA-927 / DSM 2133 / JCM 14651 / NBRC 100331 / OCM 82 / Marburg) OX=79929 GN=MTBMA_c17540 PE=4 SV=1	D9PYM4-DECOY		?	0	1	1	2	1	1	2	4	3	9	19	7
	Cobaltochelatase subunit-like protein OS=Methanothermobacter marburgensis (strain ATCC BAA-927 / DSM 2133 / JCM 14651 / NBRC 100331 / OCM 82 / Marburg) OX=79929 GN=MTBMA_c10560 PE=4 SV=1	D9PWQ2	MTBMA_c10560	94 kDa	1	3	2	3	3	2	1	2	1	15	18	9
	Amidophosphoribosyltransferase OS=Methanothermobacter marburgensis (strain ATCC BAA-927 / DSM 2133 / JCM 14651 / NBRC 100331 / OCM 82 / Marburg) OX=79929 GN=purF PE=3 SV=1	D9PWM2-DECOY		?	0	0	1	3	1	4	2	3	1	23	29	15
	Hydroxylamine reductase OS=Methanothermobacter marburgensis (strain ATCC BAA-927 / DSM 2133 / JCM 14651 / NBRC 100331 / OCM 82 / Marburg) OX=79929 GN=hcp PE=3 SV=1	D9PYV4-DECOY		?	1	2	0	2	1	3	3	1	3	9	5	3
	Predicted transporter protein OS=Methanothermobacter marburgensis (strain ATCC BAA-927 / DSM 2133 / JCM 14651 / NBRC 100331 / OCM 82 / Marburg) OX=79929 GN=MTBMA_c16450 PE=4 SV=1	D9PYC6-DECOY		?	1	0	0	3	1	1	2	4	3	25	30	25
	30S ribosomal protein S5 OS=Methanothermobacter marburgensis (strain ATCC BAA-927 / DSM 2133 / JCM 14651 / NBRC 100331 / OCM 82 / Marburg) OX=79929 GN=rps5 PE=3 SV=1	D9PV60	rps5	23 kDa	1	4	1	2	2	3	3	2	2	4	13	12
	DNA repair protein OS=Methanothermobacter marburgensis (strain ATCC BAA-927 / DSM 2133 / JCM 14651 / NBRC 100331 / OCM 82 / Marburg) OX=79929 GN=MTBMA_c11160 PE=3 SV=1	D9PWW2-DECOY		?	3	4	2	2	1	4	2	1	1	27	16	21
	Probable tRNA pseudouridine synthase D OS=Methanothermobacter marburgensis (strain ATCC BAA-927 / DSM 2133 / JCM 14651 / NBRC 100331 / OCM 82 / Marburg) OX=79929 GN=truD PE=3 SV=1	D9PU23	truD	47 kDa	1	2	2	0	3	0	1	3	3	24	34	27
	Predicted prephenate dehydrogenase OS=Methanothermobacter marburgensis (strain ATCC BAA-927 / DSM 2133 / JCM 14651 / NBRC 100331 / OCM 82 / Marburg) OX=79929 GN=tyrA PE=4 SV=1	D9PUD5	tyrA	48 kDa	4	1	2	1	0	2	3	1	3	10	18	15
	5-formaminoimidazole-4-carboxamide-1-(beta)-D-ribofuranosyl 5'-monophosphate synthetase OS=Methanothermobacter marburgensis (strain ATCC BAA-927 / DSM 2133 / JCM 14651 / NBRC 100331 / OCM 82 / Marburg) OX=79929 GN=purP PE=3 SV=1	D9PY60-DECOY		?	2	4	1	0	1	2	3	0	2	6	10	14
	Probable bifunctional tRNA threonylcarbamoyladenosine biosynthesis protein OS=Methanothermobacter marburgensis (strain ATCC BAA-927 / DSM 2133 / JCM 14651 / NBRC 100331 / OCM 82 / Marburg) OX=79929 GN=MTBMA_c00130 PE=3 SV=1	D9PYT0-DECOY		?	1	2	1	1	4	2	2	0	2	14	15	21
	Predicted transporter protein OS=Methanothermobacter marburgensis (strain ATCC BAA-927 / DSM 2133 / JCM 14651 / NBRC 100331 / OCM 82 / Marburg) OX=79929 GN=MTBMA_c16450 PE=4 SV=1	D9PYC6	MTBMA_c16450	73 kDa	3	0	0	0	4	2	4	3	3	13	32	22
	Probable tRNA sulfurtransferase OS=Methanothermobacter marburgensis (strain ATCC BAA-927 / DSM 2133 / JCM 14651 / NBRC 100331 / OCM 82 / Marburg) OX=79929 GN=thiI PE=3 SV=1	D9PUH4-DECOY		?	0	2	1	1	2	2	5	1	2	11	9	15
	Inosine-5'-monophosphate dehydrogenase OS=Methanothermobacter marburgensis (strain ATCC BAA-927 / DSM 2133 / JCM 14651 / NBRC 100331 / OCM 82 / Marburg) OX=79929 GN=guaB PE=3 SV=1	D9PVD9	guaB	53 kDa	0	1	0	0	1	5	3	2	1	16	21	16
	Uncharacterized protein OS=Methanothermobacter marburgensis (strain ATCC BAA-927 / DSM 2133 / JCM 14651 / NBRC 100331 / OCM 82 / Marburg) OX=79929 GN=MTBMA_c09680 PE=4 SV=1	D9PWG5	MTBMA_c09680	61 kDa	2	1	0	0	1	4	2	1	1	11	14	16
	Single-stranded-DNA-specific exonuclease OS=Methanothermobacter marburgensis (strain ATCC BAA-927 / DSM 2133 / JCM 14651 / NBRC 100331 / OCM 82 / Marburg) OX=79929 GN=recJ PE=4 SV=1	D9PVG2-DECOY		?	1	1	2	2	1	2	3	1	1	25	19	20
	Predicted sensory transduction histidine kinase OS=Methanothermobacter marburgensis (strain ATCC BAA-927 / DSM 2133 / JCM 14651 / NBRC 100331 / OCM 82 / Marburg) OX=79929 GN=MTBMA_c05730 PE=4 SV=1	D9PVC0	MTBMA_c05730	33 kDa	0	1	1	2	3	1	2	0	5	7	19	9
	F420-reducing hydrogenase, subunit beta OS=Methanothermobacter marburgensis (strain ATCC BAA-927 / DSM 2133 / JCM 14651 / NBRC 100331 / OCM 82 / Marburg) OX=79929 GN=frhB PE=1 SV=1	D9PYF6	frhB	31 kDa	0	2	2	1	3	1	3	5	1	9	16	12
	Predicted ABC-type transport system, permease protein OS=Methanothermobacter marburgensis (strain ATCC BAA-927 / DSM 2133 / JCM 14651 / NBRC 100331 / OCM 82 / Marburg) OX=79929 GN=MTBMA_c10830 PE=4 SV=1	D9PWS9-DECOY		?	3	1	0	3	4	2	2	4	0	6	16	17
	TPR_REGION domain-containing protein OS=Methanothermobacter marburgensis (strain ATCC BAA-927 / DSM 2133 / JCM 14651 / NBRC 100331 / OCM 82 / Marburg) OX=79929 GN=MTBMA_c10150 PE=4 SV=1	D9PWL2-DECOY		?	0	4	0	0	1	3	2	1	2	6	12	9
	Energy-converting hydrogenase A, subunit R OS=Methanothermobacter marburgensis (strain ATCC BAA-927 / DSM 2133 / JCM 14651 / NBRC 100331 / OCM 82 / Marburg) OX=79929 GN=ehaR PE=4 SV=1	D9PVZ8-DECOY		?	1	0	1	0	0	4	3	2	4	16	13	12
	RNase_Zc3h12a domain-containing protein OS=Methanothermobacter marburgensis (strain ATCC BAA-927 / DSM 2133 / JCM 14651 / NBRC 100331 / OCM 82 / Marburg) OX=79929 GN=MTBMA_c06320 PE=4 SV=1	D9PVH9-DECOY		?	0	1	2	1	1	2	3	0	1	9	9	10
	DNA polymerase beta OS=Methanothermobacter marburgensis (strain ATCC BAA-927 / DSM 2133 / JCM 14651 / NBRC 100331 / OCM 82 / Marburg) OX=79929 GN=MTBMA_c09400 PE=4 SV=1	D9PWD7-DECOY		?	2	2	1	1	0	1	0	2	0	15	14	6
	Phosphosulfolactate synthase OS=Methanothermobacter marburgensis (strain ATCC BAA-927 / DSM 2133 / JCM 14651 / NBRC 100331 / OCM 82 / Marburg) OX=79929 GN=comA PE=3 SV=1	D9PUG3-DECOY		?	1	1	1	1	3	0	4	1	2	17	6	10
	Predicted protease OS=Methanothermobacter marburgensis (strain ATCC BAA-927 / DSM 2133 / JCM 14651 / NBRC 100331 / OCM 82 / Marburg) OX=79929 GN=MTBMA_c08600 PE=3 SV=1	D9PW57-DECOY		?	0	2	2	2	2	0	3	5	3	12	8	9
	Predicted peptidase OS=Methanothermobacter marburgensis (strain ATCC BAA-927 / DSM 2133 / JCM 14651 / NBRC 100331 / OCM 82 / Marburg) OX=79929 GN=MTBMA_c14580 PE=4 SV=1	D9PXT9-DECOY		?	1	0	0	1	1	4	2	4	1	5	13	17
	Uncharacterized protein OS=Methanothermobacter marburgensis (strain ATCC BAA-927 / DSM 2133 / JCM 14651 / NBRC 100331 / OCM 82 / Marburg) OX=79929 GN=MTBMA_c04730 PE=4 SV=1	D9PV21-DECOY		?	0	3	0	3	2	1	0	1	3	14	13	25
	Uncharacterized protein OS=Methanothermobacter marburgensis (strain ATCC BAA-927 / DSM 2133 / JCM 14651 / NBRC 100331 / OCM 82 / Marburg) OX=79929 GN=MTBMA_c01590 PE=4 SV=1	D9PU70-DECOY		?	1	0	0	1	0	2	2	2	1	12	14	21
	Coenzyme F390 synthetase OS=Methanothermobacter marburgensis (strain ATCC BAA-927 / DSM 2133 / JCM 14651 / NBRC 100331 / OCM 82 / Marburg) OX=79929 GN=MTBMA_c04250 PE=4 SV=1	D9PUX9-DECOY		?	0	8	0	0	3	0	0	1	3	13	13	17
	2-phosphoglycerate kinase OS=Methanothermobacter marburgensis (strain ATCC BAA-927 / DSM 2133 / JCM 14651 / NBRC 100331 / OCM 82 / Marburg) OX=79929 GN=pgk1 PE=3 SV=1	D9PV08	pgk1	35 kDa	0	0	4	1	2	7	1	2	1	15	14	11
	DNA helicase OS=Methanothermobacter marburgensis (strain ATCC BAA-927 / DSM 2133 / JCM 14651 / NBRC 100331 / OCM 82 / Marburg) OX=79929 GN=MTBMA_c09290 PE=3 SV=1	D9PWC6	MTBMA_c09290	56 kDa	0	0	2	1	2	2	2	1	0	13	12	14
	Predicted nucleotidyl transferase OS=Methanothermobacter marburgensis (strain ATCC BAA-927 / DSM 2133 / JCM 14651 / NBRC 100331 / OCM 82 / Marburg) OX=79929 GN=MTBMA_c01060 PE=4 SV=1	D9PU18-DECOY		?	2	3	1	0	2	0	2	0	2	19	16	10
	Tryptophan synthase beta chain OS=Methanothermobacter marburgensis (strain ATCC BAA-927 / DSM 2133 / JCM 14651 / NBRC 100331 / OCM 82 / Marburg) OX=79929 GN=trpB PE=3 SV=1	D9PTX1	trpB	47 kDa	1	0	0	0	4	5	1	1	2	11	5	11
	CBS domain containing protein OS=Methanothermobacter marburgensis (strain ATCC BAA-927 / DSM 2133 / JCM 14651 / NBRC 100331 / OCM 82 / Marburg) OX=79929 GN=MTBMA_c12520 PE=4 SV=1	D9PX92	MTBMA_c12520	56 kDa	0	1	0	1	2	4	3	1	1	14	16	15
	Predicted DNA-binding protein OS=Methanothermobacter marburgensis (strain ATCC BAA-927 / DSM 2133 / JCM 14651 / NBRC 100331 / OCM 82 / Marburg) OX=79929 GN=MTBMA_c00440 PE=4 SV=1	D9PYV9	MTBMA_c00440	42 kDa	1	0	0	4	1	1	1	2	1	10	17	10
	NurA domain-containing protein OS=Methanothermobacter marburgensis (strain ATCC BAA-927 / DSM 2133 / JCM 14651 / NBRC 100331 / OCM 82 / Marburg) OX=79929 GN=MTBMA_c08920 PE=4 SV=1	D9PW89-DECOY		?	3	4	1	0	0	1	2	3	1	8	10	7
	Tungsten formylmethanofuran dehydrogenase, subunit F OS=Methanothermobacter marburgensis (strain ATCC BAA-927 / DSM 2133 / JCM 14651 / NBRC 100331 / OCM 82 / Marburg) OX=79929 GN=fwdF PE=4 SV=1	D9PU51-DECOY		?	4	1	0	0	1	2	4	3	1	13	14	9
	50S ribosomal protein L2 OS=Methanothermobacter marburgensis (strain ATCC BAA-927 / DSM 2133 / JCM 14651 / NBRC 100331 / OCM 82 / Marburg) OX=79929 GN=rpl2 PE=3 SV=1	D9PV42	rpl2	26 kDa	0	3	0	3	2	3	0	0	0	6	7	12
	Predicted ATP-utilizing enzyme OS=Methanothermobacter marburgensis (strain ATCC BAA-927 / DSM 2133 / JCM 14651 / NBRC 100331 / OCM 82 / Marburg) OX=79929 GN=MTBMA_c12330 PE=4 SV=1	D9PX73	MTBMA_c12330	37 kDa	1	2	1	1	1	0	2	3	5	9	14	10
	Ribonuclease P protein component 4 OS=Methanothermobacter marburgensis (strain ATCC BAA-927 / DSM 2133 / JCM 14651 / NBRC 100331 / OCM 82 / Marburg) OX=79929 GN=rnp4 PE=3 SV=1	D9PUB5-DECOY		?	0	2	1	0	2	1	1	0	4	7	14	16
	Acetyl-CoA decarbonylase/synthase complex subunit gamma OS=Methanothermobacter marburgensis (strain ATCC BAA-927 / DSM 2133 / JCM 14651 / NBRC 100331 / OCM 82 / Marburg) OX=79929 GN=cdhE PE=3 SV=1	D9PUK2	cdhE	50 kDa	3	1	0	1	0	0	1	3	5	8	12	14
	Predicted dTDP-glucose 4,6-dehydratase OS=Methanothermobacter marburgensis (strain ATCC BAA-927 / DSM 2133 / JCM 14651 / NBRC 100331 / OCM 82 / Marburg) OX=79929 GN=MTBMA_c03610 PE=4 SV=1	D9PUR5	MTBMA_c03610	39 kDa	0	1	0	0	2	3	6	0	0	9	8	10
	Ornithine carbamoyltransferase OS=Methanothermobacter marburgensis (strain ATCC BAA-927 / DSM 2133 / JCM 14651 / NBRC 100331 / OCM 82 / Marburg) OX=79929 GN=argF PE=3 SV=1	D9PYU8	argF	33 kDa	1	3	2	1	1	1	3	2	1	3	5	5
	Predicted transcriptional regulator OS=Methanothermobacter marburgensis (strain ATCC BAA-927 / DSM 2133 / JCM 14651 / NBRC 100331 / OCM 82 / Marburg) OX=79929 GN=MTBMA_c05760 PE=4 SV=1	D9PVC3	MTBMA_c05760	32 kDa	1	1	0	1	1	3	1	1	1	9	9	8
	Predicted ATP-binding protein OS=Methanothermobacter marburgensis (strain ATCC BAA-927 / DSM 2133 / JCM 14651 / NBRC 100331 / OCM 82 / Marburg) OX=79929 GN=MTBMA_c02520 PE=4 SV=1	D9PUG2-DECOY		?	2	2	1	1	1	2	2	1	1	14	13	11
	Uncharacterized protein OS=Methanothermobacter marburgensis (strain ATCC BAA-927 / DSM 2133 / JCM 14651 / NBRC 100331 / OCM 82 / Marburg) OX=79929 GN=MTBMA_c15730 PE=4 SV=1	D9PY54	MTBMA_c15730	25 kDa	0	3	0	4	3	0	2	0	1	5	8	10
	Energy-converting hydrogenase B, subunit N OS=Methanothermobacter marburgensis (strain ATCC BAA-927 / DSM 2133 / JCM 14651 / NBRC 100331 / OCM 82 / Marburg) OX=79929 GN=ehbN PE=4 SV=1	D9PYA7-DECOY		?	2	1	0	0	1	4	1	0	0	8	10	7
	Predicted copper-transporting P-type ATPase OS=Methanothermobacter marburgensis (strain ATCC BAA-927 / DSM 2133 / JCM 14651 / NBRC 100331 / OCM 82 / Marburg) OX=79929 GN=copB PE=3 SV=1	D9PWZ4	copB	69 kDa	0	1	0	1	1	3	1	4	3	5	8	8
	Translation initiation factor 2 subunit alpha OS=Methanothermobacter marburgensis (strain ATCC BAA-927 / DSM 2133 / JCM 14651 / NBRC 100331 / OCM 82 / Marburg) OX=79929 GN=eif2a PE=3 SV=1	D9PYG5-DECOY		?	2	0	1	1	0	2	0	1	5	11	18	20
	UPF0285 protein MTBMA_c00280 OS=Methanothermobacter marburgensis (strain ATCC BAA-927 / DSM 2133 / JCM 14651 / NBRC 100331 / OCM 82 / Marburg) OX=79929 GN=MTBMA_c00280 PE=3 SV=1	D9PYU3-DECOY		?	0	0	1	1	0	3	1	2	2	5	5	8
	Uncharacterized protein OS=Methanothermobacter marburgensis (strain ATCC BAA-927 / DSM 2133 / JCM 14651 / NBRC 100331 / OCM 82 / Marburg) OX=79929 GN=MTBMA_c06850 PE=4 SV=1	D9PVN2	MTBMA_c06850	21 kDa	1	1	0	0	1	1	3	1	4	5	7	5
	tRNA (guanine(26)-N(2))-dimethyltransferase OS=Methanothermobacter marburgensis (strain ATCC BAA-927 / DSM 2133 / JCM 14651 / NBRC 100331 / OCM 82 / Marburg) OX=79929 GN=trm1 PE=3 SV=1	D9PY48-DECOY		?	0	0	0	1	1	1	3	1	2	11	10	11
	Predicted copper-transporting P-type ATPase OS=Methanothermobacter marburgensis (strain ATCC BAA-927 / DSM 2133 / JCM 14651 / NBRC 100331 / OCM 82 / Marburg) OX=79929 GN=copB PE=3 SV=1	D9PWZ4-DECOY		?	1	1	0	0	1	4	1	1	1	5	11	10
	Predicted ribosome biogenesis protein Nop56 OS=Methanothermobacter marburgensis (strain ATCC BAA-927 / DSM 2133 / JCM 14651 / NBRC 100331 / OCM 82 / Marburg) OX=79929 GN=nop56 PE=4 SV=1	D9PY80-DECOY		?	1	0	1	0	0	3	1	0	0	8	6	15
	Dihydroorotase OS=Methanothermobacter marburgensis (strain ATCC BAA-927 / DSM 2133 / JCM 14651 / NBRC 100331 / OCM 82 / Marburg) OX=79929 GN=pyrC PE=3 SV=1	D9PXZ1	pyrC	48 kDa	0	1	0	2	2	2	1	1	0	11	16	11
	O-phosphoserine--tRNA(Cys) ligase OS=Methanothermobacter marburgensis (strain ATCC BAA-927 / DSM 2133 / JCM 14651 / NBRC 100331 / OCM 82 / Marburg) OX=79929 GN=sepS PE=3 SV=1	D9PTZ8	sepS	61 kDa	1	0	0	6	0	1	2	1	1	8	17	13
	F420-dependent glutamate synthase OS=Methanothermobacter marburgensis (strain ATCC BAA-927 / DSM 2133 / JCM 14651 / NBRC 100331 / OCM 82 / Marburg) OX=79929 GN=MTBMA_c06440 PE=4 SV=1	D9PVJ1-DECOY		?	0	3	1	0	1	0	1	2	0	13	7	13
	Predicted restriction endonuclease OS=Methanothermobacter marburgensis (strain ATCC BAA-927 / DSM 2133 / JCM 14651 / NBRC 100331 / OCM 82 / Marburg) OX=79929 GN=mrr PE=4 SV=1	D9PWU3	mrr	34 kDa	0	0	0	0	0	2	4	0	2	12	17	9
	Flavin_Reduct domain-containing protein OS=Methanothermobacter marburgensis (strain ATCC BAA-927 / DSM 2133 / JCM 14651 / NBRC 100331 / OCM 82 / Marburg) OX=79929 GN=MTBMA_c17280 PE=4 SV=1	D9PYJ8	MTBMA_c17280	22 kDa	0	2	1	0	0	0	1	1	0	1	4	5
	Uncharacterized protein OS=Methanothermobacter marburgensis (strain ATCC BAA-927 / DSM 2133 / JCM 14651 / NBRC 100331 / OCM 82 / Marburg) OX=79929 GN=MTBMA_c14640 PE=4 SV=1	D9PXU5-DECOY		?	0	1	0	0	2	1	2	1	6	8	2	6
	GTP cyclohydrolase III OS=Methanothermobacter marburgensis (strain ATCC BAA-927 / DSM 2133 / JCM 14651 / NBRC 100331 / OCM 82 / Marburg) OX=79929 GN=gch3 PE=3 SV=1	D9PXN8	gch3	28 kDa	1	0	0	0	0	1	2	3	1	6	8	3
	Predicted FMN-binding protein OS=Methanothermobacter marburgensis (strain ATCC BAA-927 / DSM 2133 / JCM 14651 / NBRC 100331 / OCM 82 / Marburg) OX=79929 GN=MTBMA_c13980 PE=4 SV=1	D9PXN6	MTBMA_c13980	26 kDa	4	0	2	0	0	1	1	2	3	5	8	7
	UDP-glucose 4-epimerase (NAD dependent) related protein OS=Methanothermobacter marburgensis (strain ATCC BAA-927 / DSM 2133 / JCM 14651 / NBRC 100331 / OCM 82 / Marburg) OX=79929 GN=galE1 PE=4 SV=1	D9PVX7-DECOY		?	0	0	0	1	1	1	1	2	1	10	10	7
	Acetyl-CoA acetyltransferase OS=Methanothermobacter marburgensis (strain ATCC BAA-927 / DSM 2133 / JCM 14651 / NBRC 100331 / OCM 82 / Marburg) OX=79929 GN=atoB PE=4 SV=1	D9PX31-DECOY		?	0	0	1	0	0	2	0	1	1	10	5	6
	PHB domain-containing protein OS=Methanothermobacter marburgensis (strain ATCC BAA-927 / DSM 2133 / JCM 14651 / NBRC 100331 / OCM 82 / Marburg) OX=79929 GN=MTBMA_c10800 PE=3 SV=1	D9PWS6-DECOY		?	0	0	1	0	0	0	1	0	3	10	19	15
	Cobaltochelatase subunit-like protein OS=Methanothermobacter marburgensis (strain ATCC BAA-927 / DSM 2133 / JCM 14651 / NBRC 100331 / OCM 82 / Marburg) OX=79929 GN=MTBMA_c10570 PE=4 SV=1	D9PWQ3-DECOY		?	1	0	2	0	1	1	1	0	0	7	4	6
	Predicted protease OS=Methanothermobacter marburgensis (strain ATCC BAA-927 / DSM 2133 / JCM 14651 / NBRC 100331 / OCM 82 / Marburg) OX=79929 GN=MTBMA_c17550 PE=4 SV=1	D9PYM5-DECOY		?	0	1	0	0	0	1	1	0	1	15	13	6
	Imidazole glycerol phosphate synthase subunit HisF OS=Methanothermobacter marburgensis (strain ATCC BAA-927 / DSM 2133 / JCM 14651 / NBRC 100331 / OCM 82 / Marburg) OX=79929 GN=hisF PE=3 SV=1	D9PYJ5-DECOY		?	0	1	1	0	2	0	2	4	2	10	2	3
	Bifunctional protein GlmU OS=Methanothermobacter marburgensis (strain ATCC BAA-927 / DSM 2133 / JCM 14651 / NBRC 100331 / OCM 82 / Marburg) OX=79929 GN=MTBMA_c01750 PE=3 SV=1	D9PU86	MTBMA_c01750	46 kDa	0	0	1	0	0	0	1	1	2	10	12	8
	GTP cyclohydrolase III OS=Methanothermobacter marburgensis (strain ATCC BAA-927 / DSM 2133 / JCM 14651 / NBRC 100331 / OCM 82 / Marburg) OX=79929 GN=gch3 PE=3 SV=1	D9PXN8-DECOY		?	1	0	0	0	0	0	2	0	2	5	5	7
	Type 2 DNA topoisomerase 6 subunit B OS=Methanothermobacter marburgensis (strain ATCC BAA-927 / DSM 2133 / JCM 14651 / NBRC 100331 / OCM 82 / Marburg) OX=79929 GN=top6B PE=3 SV=1	D9PXM8-DECOY		?	2	2	1	2	2	2	8	5	4	29	32	17
	Uncharacterized protein OS=Methanothermobacter marburgensis (strain ATCC BAA-927 / DSM 2133 / JCM 14651 / NBRC 100331 / OCM 82 / Marburg) OX=79929 GN=MTBMA_c05660 PE=4 SV=1	D9PVB3-DECOY		?	0	3	2	3	3	4	4	2	6	17	14	11
	Predicted esterase OS=Methanothermobacter marburgensis (strain ATCC BAA-927 / DSM 2133 / JCM 14651 / NBRC 100331 / OCM 82 / Marburg) OX=79929 GN=MTBMA_c00750 PE=4 SV=1	D9PTY7	MTBMA_c00750	53 kDa	2	3	3	1	6	5	1	1	4	8	11	15
	CTP synthase OS=Methanothermobacter marburgensis (strain ATCC BAA-927 / DSM 2133 / JCM 14651 / NBRC 100331 / OCM 82 / Marburg) OX=79929 GN=pyrG PE=3 SV=1	D9PW11	pyrG	60 kDa	1	4	3	1	4	3	5	2	0	12	18	9
	Predicted helicase OS=Methanothermobacter marburgensis (strain ATCC BAA-927 / DSM 2133 / JCM 14651 / NBRC 100331 / OCM 82 / Marburg) OX=79929 GN=MTBMA_c10370 PE=4 SV=1	D9PWN3-DECOY		?	0	2	0	4	1	1	2	2	2	30	33	27
	DNA-binding protein MutS2 OS=Methanothermobacter marburgensis (strain ATCC BAA-927 / DSM 2133 / JCM 14651 / NBRC 100331 / OCM 82 / Marburg) OX=79929 GN=mutS PE=3 SV=1	D9PUP3	mutS	73 kDa	2	1	2	2	1	1	4	1	2	17	23	23
	Predicted arsenate transporting ATPase OS=Methanothermobacter marburgensis (strain ATCC BAA-927 / DSM 2133 / JCM 14651 / NBRC 100331 / OCM 82 / Marburg) OX=79929 GN=MTBMA_c00960 PE=4 SV=1	D9PU08	MTBMA_c00960	37 kDa	1	2	4	1	3	1	2	1	4	18	19	13
	Uncharacterized protein OS=Methanothermobacter marburgensis (strain ATCC BAA-927 / DSM 2133 / JCM 14651 / NBRC 100331 / OCM 82 / Marburg) OX=79929 GN=MTBMA_c08220 PE=4 SV=1	D9PW19	MTBMA_c08220	76 kDa	1	2	1	1	2	0	6	5	5	13	10	11
	Predicted UDP-N-acetylmuramyl pentapeptide synthase OS=Methanothermobacter marburgensis (strain ATCC BAA-927 / DSM 2133 / JCM 14651 / NBRC 100331 / OCM 82 / Marburg) OX=79929 GN=murF PE=4 SV=1	D9PXA8-DECOY		?	3	3	2	3	4	1	3	3	3	9	15	14
	Archaeal glutamate synthase [NADPH] OS=Methanothermobacter marburgensis (strain ATCC BAA-927 / DSM 2133 / JCM 14651 / NBRC 100331 / OCM 82 / Marburg) OX=79929 GN=MTBMA_c02450 PE=3 SV=1	D9PUF5-DECOY		?	2	3	1	0	4	3	2	2	3	10	15	16
	DNA helicase OS=Methanothermobacter marburgensis (strain ATCC BAA-927 / DSM 2133 / JCM 14651 / NBRC 100331 / OCM 82 / Marburg) OX=79929 GN=mcm PE=3 SV=1	D9PUQ1	mcm	76 kDa	1	2	2	1	1	5	5	2	4	28	29	23
	Phosphate-specific transport system accessory protein PhoU OS=Methanothermobacter marburgensis (strain ATCC BAA-927 / DSM 2133 / JCM 14651 / NBRC 100331 / OCM 82 / Marburg) OX=79929 GN=phoU2 PE=3 SV=1	D9PUL7-DECOY		?	0	1	1	2	2	6	2	3	1	12	11	10
	Conserved iron-sulfur cluster binding protein OS=Methanothermobacter marburgensis (strain ATCC BAA-927 / DSM 2133 / JCM 14651 / NBRC 100331 / OCM 82 / Marburg) OX=79929 GN=MTBMA_c05900 PE=4 SV=1	D9PVD7-DECOY		?	4	0	4	5	4	3	1	2	0	13	9	9
	Coenzyme F390 synthetase OS=Methanothermobacter marburgensis (strain ATCC BAA-927 / DSM 2133 / JCM 14651 / NBRC 100331 / OCM 82 / Marburg) OX=79929 GN=MTBMA_c06120 PE=4 SV=1	D9PVF9	MTBMA_c06120	49 kDa	1	3	2	0	4	3	2	2	0	7	7	15
	Probable porphobilinogen deaminase OS=Methanothermobacter marburgensis (strain ATCC BAA-927 / DSM 2133 / JCM 14651 / NBRC 100331 / OCM 82 / Marburg) OX=79929 GN=hemC PE=3 SV=1	D9PXA9	hemC	32 kDa	2	2	1	2	1	3	1	2	1	17	19	16
	Thg1 domain-containing protein OS=Methanothermobacter marburgensis (strain ATCC BAA-927 / DSM 2133 / JCM 14651 / NBRC 100331 / OCM 82 / Marburg) OX=79929 GN=MTBMA_c13580 PE=4 SV=1	D9PXJ7	MTBMA_c13580	29 kDa	0	5	4	3	1	4	1	1	2	17	10	7
	Uncharacterized protein OS=Methanothermobacter marburgensis (strain ATCC BAA-927 / DSM 2133 / JCM 14651 / NBRC 100331 / OCM 82 / Marburg) OX=79929 GN=MTBMA_c12360 PE=4 SV=1	D9PX76	MTBMA_c12360	48 kDa	1	2	1	4	2	0	2	1	1	24	17	17
	Ribonuclease J OS=Methanothermobacter marburgensis (strain ATCC BAA-927 / DSM 2133 / JCM 14651 / NBRC 100331 / OCM 82 / Marburg) OX=79929 GN=rnj PE=3 SV=1	D9PV85	rnj	50 kDa	3	0	2	0	5	0	2	4	2	18	19	27
	DNA primase small subunit PriS OS=Methanothermobacter marburgensis (strain ATCC BAA-927 / DSM 2133 / JCM 14651 / NBRC 100331 / OCM 82 / Marburg) OX=79929 GN=priS PE=3 SV=1	D9PWG2-DECOY		?	2	1	0	4	0	5	3	3	2	8	11	13
	Predicted ATPase OS=Methanothermobacter marburgensis (strain ATCC BAA-927 / DSM 2133 / JCM 14651 / NBRC 100331 / OCM 82 / Marburg) OX=79929 GN=MTBMA_c02810 PE=4 SV=1	D9PUJ1-DECOY		?	2	1	0	0	3	4	2	1	0	23	20	25
	Predicted sensory transduction histidine kinase OS=Methanothermobacter marburgensis (strain ATCC BAA-927 / DSM 2133 / JCM 14651 / NBRC 100331 / OCM 82 / Marburg) OX=79929 GN=MTBMA_c13690 PE=4 SV=1	D9PXK8	MTBMA_c13690	43 kDa	2	1	3	1	3	1	2	3	1	19	15	9
	50S ribosomal protein L19e OS=Methanothermobacter marburgensis (strain ATCC BAA-927 / DSM 2133 / JCM 14651 / NBRC 100331 / OCM 82 / Marburg) OX=79929 GN=rpl19e PE=3 SV=1	D9PV58-DECOY		?	2	3	1	0	2	4	2	2	4	15	16	17
	ATP phosphoribosyltransferase OS=Methanothermobacter marburgensis (strain ATCC BAA-927 / DSM 2133 / JCM 14651 / NBRC 100331 / OCM 82 / Marburg) OX=79929 GN=hisG2 PE=4 SV=1	D9PVB5	hisG2	37 kDa	1	1	2	4	1	1	1	2	0	12	16	14
	Predicted Fe-S oxidoreductase OS=Methanothermobacter marburgensis (strain ATCC BAA-927 / DSM 2133 / JCM 14651 / NBRC 100331 / OCM 82 / Marburg) OX=79929 GN=MTBMA_c12290 PE=4 SV=1	D9PX69-DECOY		?	1	0	3	1	1	0	2	3	2	14	19	14
	Nitrogenase molybdenum-iron protein beta chain OS=Methanothermobacter marburgensis (strain ATCC BAA-927 / DSM 2133 / JCM 14651 / NBRC 100331 / OCM 82 / Marburg) OX=79929 GN=nifK PE=3 SV=1	P95296	nifK	51 kDa	1	2	3	0	0	2	1	3	2	15	12	14
	Uncharacterized protein OS=Methanothermobacter marburgensis (strain ATCC BAA-927 / DSM 2133 / JCM 14651 / NBRC 100331 / OCM 82 / Marburg) OX=79929 GN=MTBMA_c04340 PE=4 SV=1	D9PUY8-DECOY		?	1	1	4	0	0	0	6	6	5	16	11	23
	Thioredox_DsbH domain-containing protein OS=Methanothermobacter marburgensis (strain ATCC BAA-927 / DSM 2133 / JCM 14651 / NBRC 100331 / OCM 82 / Marburg) OX=79929 GN=MTBMA_c11480 PE=4 SV=1	D9PWZ3	MTBMA_c11480	76 kDa	0	1	1	2	1	3	2	1	4	9	18	15
	S-adenosylmethionine synthase OS=Methanothermobacter marburgensis (strain ATCC BAA-927 / DSM 2133 / JCM 14651 / NBRC 100331 / OCM 82 / Marburg) OX=79929 GN=mat PE=3 SV=2	P26498-DECOY		?	1	0	1	1	2	1	5	2	1	9	16	11
	V-type ATP synthase beta chain OS=Methanothermobacter marburgensis (strain ATCC BAA-927 / DSM 2133 / JCM 14651 / NBRC 100331 / OCM 82 / Marburg) OX=79929 GN=atpB PE=3 SV=1	D9PXH9-DECOY		?	1	0	2	3	2	3	0	1	1	7	11	13
	Predicted 3-hexulose-6-phosphate isomerase OS=Methanothermobacter marburgensis (strain ATCC BAA-927 / DSM 2133 / JCM 14651 / NBRC 100331 / OCM 82 / Marburg) OX=79929 GN=phi1 PE=3 SV=1	D9PU43	phi1	21 kDa	1	2	1	2	2	0	1	5	1	4	14	6
	tRNA(Ile2) 2-agmatinylcytidine synthetase TiaS OS=Methanothermobacter marburgensis (strain ATCC BAA-927 / DSM 2133 / JCM 14651 / NBRC 100331 / OCM 82 / Marburg) OX=79929 GN=tiaS PE=3 SV=1	D9PXJ1-DECOY		?	0	0	2	2	0	0	3	1	1	15	14	11
	50S ribosomal protein L3 OS=Methanothermobacter marburgensis (strain ATCC BAA-927 / DSM 2133 / JCM 14651 / NBRC 100331 / OCM 82 / Marburg) OX=79929 GN=rpl3 PE=3 SV=1	D9PV39-DECOY		?	0	4	0	1	1	6	5	1	3	15	25	20
	Tritrans,polycis-undecaprenyl-diphosphate synthase (geranylgeranyl-diphosphate specific) OS=Methanothermobacter marburgensis (strain ATCC BAA-927 / DSM 2133 / JCM 14651 / NBRC 100331 / OCM 82 / Marburg) OX=79929 GN=uppS PE=3 SV=1	D9PVM8	uppS	30 kDa	3	1	0	0	5	1	0	1	2	14	15	13
	Ferredoxin OS=Methanothermobacter marburgensis (strain ATCC BAA-927 / DSM 2133 / JCM 14651 / NBRC 100331 / OCM 82 / Marburg) OX=79929 GN=MTBMA_c00530 PE=4 SV=1	D9PYW8	MTBMA_c00530	9 kDa	2	2	2	1	2	3	0	1	2	6	16	9
	Threonine--tRNA ligase OS=Methanothermobacter marburgensis (strain ATCC BAA-927 / DSM 2133 / JCM 14651 / NBRC 100331 / OCM 82 / Marburg) OX=79929 GN=thrS PE=3 SV=1	D9PYV6-DECOY		?	1	3	0	0	3	0	0	2	6	17	26	18
	Predicted metal-dependent hydrolase OS=Methanothermobacter marburgensis (strain ATCC BAA-927 / DSM 2133 / JCM 14651 / NBRC 100331 / OCM 82 / Marburg) OX=79929 GN=MTBMA_c11460 PE=4 SV=1	D9PWZ1	MTBMA_c11460	28 kDa	1	4	2	1	2	1	0	2	2	17	17	6
	Putative (R)-citramalate synthase CimA OS=Methanothermobacter marburgensis (strain ATCC BAA-927 / DSM 2133 / JCM 14651 / NBRC 100331 / OCM 82 / Marburg) OX=79929 GN=cimA PE=3 SV=1	D9PWW5-DECOY		?	1	1	2	1	2	1	2	1	4	10	8	8
	5'-deoxyadenosine deaminase OS=Methanothermobacter marburgensis (strain ATCC BAA-927 / DSM 2133 / JCM 14651 / NBRC 100331 / OCM 82 / Marburg) OX=79929 GN=dadD PE=3 SV=1	D9PU02	dadD	46 kDa	0	5	0	2	3	3	7	0	0	9	10	6
	Predicted transcriptional regulator OS=Methanothermobacter marburgensis (strain ATCC BAA-927 / DSM 2133 / JCM 14651 / NBRC 100331 / OCM 82 / Marburg) OX=79929 GN=MTBMA_c00400 PE=4 SV=1	D9PYV5	MTBMA_c00400	29 kDa	1	1	1	1	1	1	2	2	0	7	15	13
	Uncharacterized protein OS=Methanothermobacter marburgensis (strain ATCC BAA-927 / DSM 2133 / JCM 14651 / NBRC 100331 / OCM 82 / Marburg) OX=79929 GN=MTBMA_c08570 PE=4 SV=1	D9PW54	MTBMA_c08570	10 kDa	2	2	0	2	2	2	4	0	3	10	9	17
	Predicted RNA 3'-terminal phosphate cyclase OS=Methanothermobacter marburgensis (strain ATCC BAA-927 / DSM 2133 / JCM 14651 / NBRC 100331 / OCM 82 / Marburg) OX=79929 GN=rtcA PE=3 SV=1	D9PV34-DECOY		?	0	4	2	2	3	3	4	4	1	12	14	8
	Putative methylthioribose-1-phosphate isomerase OS=Methanothermobacter marburgensis (strain ATCC BAA-927 / DSM 2133 / JCM 14651 / NBRC 100331 / OCM 82 / Marburg) OX=79929 GN=MTBMA_c04430 PE=3 SV=1	D9PUZ7	MTBMA_c04430	34 kDa	1	2	1	0	2	3	4	3	4	14	18	14
	CCA-adding enzyme OS=Methanothermobacter marburgensis (strain ATCC BAA-927 / DSM 2133 / JCM 14651 / NBRC 100331 / OCM 82 / Marburg) OX=79929 GN=cca PE=3 SV=1	D9PWG1-DECOY		?	0	2	1	3	1	1	3	0	1	12	15	12
	O-phosphoserine--tRNA(Cys) ligase OS=Methanothermobacter marburgensis (strain ATCC BAA-927 / DSM 2133 / JCM 14651 / NBRC 100331 / OCM 82 / Marburg) OX=79929 GN=sepS PE=3 SV=1	D9PTZ8-DECOY		?	1	2	0	1	0	7	1	2	2	22	28	30
	ORC1-type DNA replication protein OS=Methanothermobacter marburgensis (strain ATCC BAA-927 / DSM 2133 / JCM 14651 / NBRC 100331 / OCM 82 / Marburg) OX=79929 GN=cdc62 PE=3 SV=1	D9PU97-DECOY		?	1	1	1	1	1	2	2	1	1	15	3	5
	Pyrroline-5-carboxylate reductase OS=Methanothermobacter marburgensis (strain ATCC BAA-927 / DSM 2133 / JCM 14651 / NBRC 100331 / OCM 82 / Marburg) OX=79929 GN=proC PE=4 SV=1	D9PXD2	proC	28 kDa	1	2	0	3	0	2	4	1	1	8	14	7
	Predicted single-stranded-DNA-specific exonuclease OS=Methanothermobacter marburgensis (strain ATCC BAA-927 / DSM 2133 / JCM 14651 / NBRC 100331 / OCM 82 / Marburg) OX=79929 GN=MTBMA_c00100 PE=4 SV=1	D9PYS7-DECOY		?	1	0	3	1	3	2	0	0	0	10	13	8
	Ribonuclease VapC OS=Methanothermobacter marburgensis (strain ATCC BAA-927 / DSM 2133 / JCM 14651 / NBRC 100331 / OCM 82 / Marburg) OX=79929 GN=vapC PE=3 SV=1	D9PUY7	vapC	19 kDa	0	3	0	4	4	5	2	4	2	19	15	5
	Uncharacterized protein OS=Methanothermobacter marburgensis (strain ATCC BAA-927 / DSM 2133 / JCM 14651 / NBRC 100331 / OCM 82 / Marburg) OX=79929 GN=MTBMA_c16910 PE=4 SV=1	D9PYG2-DECOY		?	1	1	1	0	3	0	3	2	1	13	19	18
	GTP-binding protein OS=Methanothermobacter marburgensis (strain ATCC BAA-927 / DSM 2133 / JCM 14651 / NBRC 100331 / OCM 82 / Marburg) OX=79929 GN=MTBMA_c02070 PE=4 SV=1	D9PUB8-DECOY		?	1	1	0	0	1	3	3	2	1	8	8	16
	Predicted sensory transduction histidine kinase OS=Methanothermobacter marburgensis (strain ATCC BAA-927 / DSM 2133 / JCM 14651 / NBRC 100331 / OCM 82 / Marburg) OX=79929 GN=MTBMA_c08790 PE=4 SV=1	D9PW76-DECOY		?	1	1	0	1	0	4	1	3	2	15	15	11
	Uncharacterized protein OS=Methanothermobacter marburgensis (strain ATCC BAA-927 / DSM 2133 / JCM 14651 / NBRC 100331 / OCM 82 / Marburg) OX=79929 GN=MTBMA_c08880 PE=4 SV=1	D9PW85-DECOY		?	0	0	0	0	2	1	2	1	2	12	11	8
	Predicted UDP-N-acetylmuramyl tripeptide synthase OS=Methanothermobacter marburgensis (strain ATCC BAA-927 / DSM 2133 / JCM 14651 / NBRC 100331 / OCM 82 / Marburg) OX=79929 GN=murE PE=4 SV=1	D9PWX5	murE	52 kDa	1	3	2	2	0	2	0	1	3	18	9	4
	Bifunctional enzyme Fae/Hps OS=Methanothermobacter marburgensis (strain ATCC BAA-927 / DSM 2133 / JCM 14651 / NBRC 100331 / OCM 82 / Marburg) OX=79929 GN=fae-hps PE=3 SV=1	D9PTW9-DECOY		?	3	0	1	1	7	5	0	1	1	17	16	21
	F420-reducing hydrogenase, subunit alpha OS=Methanothermobacter marburgensis (strain ATCC BAA-927 / DSM 2133 / JCM 14651 / NBRC 100331 / OCM 82 / Marburg) OX=79929 GN=frhA PE=1 SV=1	D9PYF9	frhA	45 kDa	1	3	0	1	0	3	2	2	3	17	12	12
	Proteasome subunit alpha OS=Methanothermobacter marburgensis (strain ATCC BAA-927 / DSM 2133 / JCM 14651 / NBRC 100331 / OCM 82 / Marburg) OX=79929 GN=psmA PE=3 SV=1	D9PWR9-DECOY		?	0	0	0	0	1	4	2	2	3	18	22	15
	Zpr1 domain-containing protein OS=Methanothermobacter marburgensis (strain ATCC BAA-927 / DSM 2133 / JCM 14651 / NBRC 100331 / OCM 82 / Marburg) OX=79929 GN=MTBMA_c04040 PE=3 SV=1	D9PUV8-DECOY		?	0	3	1	1	1	0	2	0	2	10	6	5
	V-type proton ATPase subunit E OS=Methanothermobacter marburgensis (strain ATCC BAA-927 / DSM 2133 / JCM 14651 / NBRC 100331 / OCM 82 / Marburg) OX=79929 GN=atpE PE=3 SV=1	D9PXI3	atpE	23 kDa	0	1	0	1	4	0	0	1	3	16	21	6
	Predicted tRNA methyltransferase subunit OS=Methanothermobacter marburgensis (strain ATCC BAA-927 / DSM 2133 / JCM 14651 / NBRC 100331 / OCM 82 / Marburg) OX=79929 GN=MTBMA_c02000 PE=4 SV=1	D9PUB1	MTBMA_c02000	23 kDa	1	0	2	0	2	6	1	1	0	17	22	7
	Predicted cell surface glycoprotein OS=Methanothermobacter marburgensis (strain ATCC BAA-927 / DSM 2133 / JCM 14651 / NBRC 100331 / OCM 82 / Marburg) OX=79929 GN=MTBMA_c16170 PE=4 SV=1	D9PY98	MTBMA_c16170	64 kDa	0	4	0	1	2	3	2	2	0	22	20	22
	Uncharacterized protein OS=Methanothermobacter marburgensis (strain ATCC BAA-927 / DSM 2133 / JCM 14651 / NBRC 100331 / OCM 82 / Marburg) OX=79929 GN=MTBMA_c00660 PE=4 SV=1	D9PTX8-DECOY		?	2	1	1	1	2	2	1	2	2	9	22	14
	Tryptophan--tRNA ligase OS=Methanothermobacter marburgensis (strain ATCC BAA-927 / DSM 2133 / JCM 14651 / NBRC 100331 / OCM 82 / Marburg) OX=79929 GN=trpS PE=3 SV=1	D9PVP8	trpS	41 kDa	1	1	1	0	0	2	2	1	2	14	9	12
	Predicted dehydrogenase OS=Methanothermobacter marburgensis (strain ATCC BAA-927 / DSM 2133 / JCM 14651 / NBRC 100331 / OCM 82 / Marburg) OX=79929 GN=MTBMA_c17440 PE=4 SV=1	D9PYL4	MTBMA_c17440	49 kDa	1	0	0	2	2	2	3	1	2	5	10	9
	Predicted pseudomurein-binding protein OS=Methanothermobacter marburgensis (strain ATCC BAA-927 / DSM 2133 / JCM 14651 / NBRC 100331 / OCM 82 / Marburg) OX=79929 GN=MTBMA_c11150 PE=4 SV=1	D9PWW1	MTBMA_c11150	92 kDa	1	2	0	2	1	5	0	1	2	9	12	13
	Histidine--tRNA ligase OS=Methanothermobacter marburgensis (strain ATCC BAA-927 / DSM 2133 / JCM 14651 / NBRC 100331 / OCM 82 / Marburg) OX=79929 GN=hisS PE=3 SV=1	D9PVP1-DECOY		?	2	1	1	0	2	2	0	0	1	18	24	13
	Dihydroorotate dehydrogenase OS=Methanothermobacter marburgensis (strain ATCC BAA-927 / DSM 2133 / JCM 14651 / NBRC 100331 / OCM 82 / Marburg) OX=79929 GN=pyrD PE=3 SV=1	D9PY79-DECOY		?	1	1	1	1	2	1	3	4	4	3	11	6
	N-acetyltransferase related protein OS=Methanothermobacter marburgensis (strain ATCC BAA-927 / DSM 2133 / JCM 14651 / NBRC 100331 / OCM 82 / Marburg) OX=79929 GN=MTBMA_c10620 PE=4 SV=1	D9PWQ8	MTBMA_c10620	20 kDa	0	2	1	3	0	2	1	0	2	12	16	8
	Indolepyruvate oxidoreductase subunit IorA OS=Methanothermobacter marburgensis (strain ATCC BAA-927 / DSM 2133 / JCM 14651 / NBRC 100331 / OCM 82 / Marburg) OX=79929 GN=iorA PE=1 SV=2	P80910-DECOY		?	4	1	0	1	1	1	1	0	2	14	16	10
	Uncharacterized protein OS=Methanothermobacter marburgensis (strain ATCC BAA-927 / DSM 2133 / JCM 14651 / NBRC 100331 / OCM 82 / Marburg) OX=79929 GN=MTBMA_c02630 PE=4 SV=1	D9PUH3-DECOY		?	1	2	1	0	3	1	0	1	4	10	9	8
	NERD domain-containing protein OS=Methanothermobacter marburgensis (strain ATCC BAA-927 / DSM 2133 / JCM 14651 / NBRC 100331 / OCM 82 / Marburg) OX=79929 GN=MTBMA_c08530 PE=4 SV=1	D9PW50-DECOY		?	2	0	0	0	2	4	2	0	1	8	8	13
	Predicted cation transport ATPase OS=Methanothermobacter marburgensis (strain ATCC BAA-927 / DSM 2133 / JCM 14651 / NBRC 100331 / OCM 82 / Marburg) OX=79929 GN=MTBMA_c01180 PE=3 SV=1	D9PU29-DECOY		?	0	0	1	0	3	3	2	0	3	20	17	11
	Cystein desulfurase OS=Methanothermobacter marburgensis (strain ATCC BAA-927 / DSM 2133 / JCM 14651 / NBRC 100331 / OCM 82 / Marburg) OX=79929 GN=iscS PE=4 SV=1	D9PYP5	iscS	44 kDa	1	2	0	0	0	0	1	3	2	10	7	4
	Predicted M42 aminopeptidase OS=Methanothermobacter marburgensis (strain ATCC BAA-927 / DSM 2133 / JCM 14651 / NBRC 100331 / OCM 82 / Marburg) OX=79929 GN=MTBMA_c08320 PE=3 SV=1	D9PW29	MTBMA_c08320	37 kDa	0	0	1	2	1	3	1	2	1	9	10	7
	Aspartyl/glutamyl-tRNA(Asn/Gln) amidotransferase subunit B OS=Methanothermobacter marburgensis (strain ATCC BAA-927 / DSM 2133 / JCM 14651 / NBRC 100331 / OCM 82 / Marburg) OX=79929 GN=gatB PE=3 SV=1	D9PYE0	gatB	51 kDa	0	0	0	0	3	2	4	1	2	22	24	18
	Predicted pseudomurein-binding protein OS=Methanothermobacter marburgensis (strain ATCC BAA-927 / DSM 2133 / JCM 14651 / NBRC 100331 / OCM 82 / Marburg) OX=79929 GN=MTBMA_c06050 PE=4 SV=1	D9PVF2	MTBMA_c06050	89 kDa	1	1	1	1	1	0	3	3	4	5	10	8
	Archaeal glutamate synthase [NADPH] OS=Methanothermobacter marburgensis (strain ATCC BAA-927 / DSM 2133 / JCM 14651 / NBRC 100331 / OCM 82 / Marburg) OX=79929 GN=MTBMA_c02450 PE=3 SV=1	D9PUF5	MTBMA_c02450	52 kDa	1	3	0	0	0	0	1	2	4	14	5	10
	7,8-didemethyl-8-hydroxy-5-deazariboflavin synthase OS=Methanothermobacter marburgensis (strain ATCC BAA-927 / DSM 2133 / JCM 14651 / NBRC 100331 / OCM 82 / Marburg) OX=79929 GN=cofG PE=3 SV=1	D9PY57-DECOY		?	2	3	1	0	2	2	1	0	1	11	9	6
	UPF0280 protein MTBMA_c11230 OS=Methanothermobacter marburgensis (strain ATCC BAA-927 / DSM 2133 / JCM 14651 / NBRC 100331 / OCM 82 / Marburg) OX=79929 GN=MTBMA_c11230 PE=3 SV=1	D9PWW9-DECOY		?	1	2	3	1	1	1	6	3	3	6	8	2
	5-formaminoimidazole-4-carboxamide-1-(beta)-D-ribofuranosyl 5'-monophosphate synthetase OS=Methanothermobacter marburgensis (strain ATCC BAA-927 / DSM 2133 / JCM 14651 / NBRC 100331 / OCM 82 / Marburg) OX=79929 GN=purP PE=3 SV=1	D9PY60	purP	41 kDa	2	1	1	0	0	0	2	0	1	5	16	5
	Predicted pterin-binding enzyme OS=Methanothermobacter marburgensis (strain ATCC BAA-927 / DSM 2133 / JCM 14651 / NBRC 100331 / OCM 82 / Marburg) OX=79929 GN=MTBMA_c03170 PE=4 SV=1	D9PUM5	MTBMA_c03170	58 kDa	0	1	2	0	0	1	2	0	2	16	11	7
	F420-reducing hydrogenase, subunit gamma OS=Methanothermobacter marburgensis (strain ATCC BAA-927 / DSM 2133 / JCM 14651 / NBRC 100331 / OCM 82 / Marburg) OX=79929 GN=frhG PE=1 SV=1	D9PYF7-DECOY		?	1	1	1	0	0	2	4	1	2	6	11	7
	CO dehydrogenase maturation factor OS=Methanothermobacter marburgensis (strain ATCC BAA-927 / DSM 2133 / JCM 14651 / NBRC 100331 / OCM 82 / Marburg) OX=79929 GN=MTBMA_c02900 PE=4 SV=1	D9PUK0	MTBMA_c02900	27 kDa	1	2	0	0	0	1	5	0	5	4	6	3
	Predicted dTDP-4-dehydrorhamnose reductase OS=Methanothermobacter marburgensis (strain ATCC BAA-927 / DSM 2133 / JCM 14651 / NBRC 100331 / OCM 82 / Marburg) OX=79929 GN=MTBMA_c03640 PE=4 SV=1	D9PUR8	MTBMA_c03640	32 kDa	1	1	1	1	0	2	2	1	3	6	11	6
	Predicted biotin ligase OS=Methanothermobacter marburgensis (strain ATCC BAA-927 / DSM 2133 / JCM 14651 / NBRC 100331 / OCM 82 / Marburg) OX=79929 GN=birA PE=4 SV=1	D9PV35-DECOY		?	1	0	0	0	1	0	3	2	3	6	10	6
	Uncharacterized protein OS=Methanothermobacter marburgensis (strain ATCC BAA-927 / DSM 2133 / JCM 14651 / NBRC 100331 / OCM 82 / Marburg) OX=79929 GN=MTBMA_c08220 PE=4 SV=1	D9PW19-DECOY		?	0	0	0	2	0	2	1	1	2	9	8	8
	Putative methylthioribose-1-phosphate isomerase OS=Methanothermobacter marburgensis (strain ATCC BAA-927 / DSM 2133 / JCM 14651 / NBRC 100331 / OCM 82 / Marburg) OX=79929 GN=MTBMA_c04430 PE=3 SV=1	D9PUZ7-DECOY		?	0	1	6	5	1	3	0	1	0	9	9	6
	Predicted thioredoxin reductase OS=Methanothermobacter marburgensis (strain ATCC BAA-927 / DSM 2133 / JCM 14651 / NBRC 100331 / OCM 82 / Marburg) OX=79929 GN=trxB PE=4 SV=1	D9PWU2	trxB	33 kDa	0	1	0	0	1	1	1	2	1	11	6	10
	Uncharacterized protein OS=Methanothermobacter marburgensis (strain ATCC BAA-927 / DSM 2133 / JCM 14651 / NBRC 100331 / OCM 82 / Marburg) OX=79929 GN=MTBMA_c16880 PE=4 SV=1	D9PYG1	MTBMA_c16880	26 kDa	1	2	3	2	0	2	4	3	4	1	5	4
	Uncharacterized protein OS=Methanothermobacter marburgensis (strain ATCC BAA-927 / DSM 2133 / JCM 14651 / NBRC 100331 / OCM 82 / Marburg) OX=79929 GN=MTBMA_c10860 PE=4 SV=1	D9PWT2	MTBMA_c10860	12 kDa	1	3	2	0	0	0	3	1	4	5	10	8
	Predicted GTP-binding protein OS=Methanothermobacter marburgensis (strain ATCC BAA-927 / DSM 2133 / JCM 14651 / NBRC 100331 / OCM 82 / Marburg) OX=79929 GN=MTBMA_c15620 PE=4 SV=1	D9PY43-DECOY		?	0	0	2	0	0	0	3	0	1	5	23	16
	Phenylalanine--tRNA ligase beta subunit OS=Methanothermobacter marburgensis (strain ATCC BAA-927 / DSM 2133 / JCM 14651 / NBRC 100331 / OCM 82 / Marburg) OX=79929 GN=pheT PE=3 SV=1	D9PX11	pheT	62 kDa	0	0	1	2	0	1	2	2	1	6	14	8
	Cobaltochelatase subunit-like protein OS=Methanothermobacter marburgensis (strain ATCC BAA-927 / DSM 2133 / JCM 14651 / NBRC 100331 / OCM 82 / Marburg) OX=79929 GN=MTBMA_c10570 PE=4 SV=1	D9PWQ3	MTBMA_c10570	21 kDa	2	1	4	0	0	0	2	3	0	8	8	3
	CBS domain-containing protein OS=Methanothermobacter marburgensis (strain ATCC BAA-927 / DSM 2133 / JCM 14651 / NBRC 100331 / OCM 82 / Marburg) OX=79929 GN=MTBMA_c16090 PE=4 SV=1	D9PY90	MTBMA_c16090	34 kDa	0	1	0	2	1	1	1	1	2	6	6	6
	Delta-aminolevulinic acid dehydratase OS=Methanothermobacter marburgensis (strain ATCC BAA-927 / DSM 2133 / JCM 14651 / NBRC 100331 / OCM 82 / Marburg) OX=79929 GN=hemB PE=3 SV=1	D9PWY5	hemB	35 kDa	0	1	0	0	1	1	2	1	1	8	10	12
	Dihydroorotate dehydrogenase OS=Methanothermobacter marburgensis (strain ATCC BAA-927 / DSM 2133 / JCM 14651 / NBRC 100331 / OCM 82 / Marburg) OX=79929 GN=pyrD PE=3 SV=1	D9PY79	pyrD	32 kDa	2	2	0	2	0	0	4	1	3	5	6	2
	Predicted nucleotidyltransferase OS=Methanothermobacter marburgensis (strain ATCC BAA-927 / DSM 2133 / JCM 14651 / NBRC 100331 / OCM 82 / Marburg) OX=79929 GN=MTBMA_c15090 PE=4 SV=1	D9PXZ0	MTBMA_c15090	42 kDa	0	0	1	0	1	2	2	2	1	7	4	6
	Aspartate--tRNA(Asp/Asn) ligase OS=Methanothermobacter marburgensis (strain ATCC BAA-927 / DSM 2133 / JCM 14651 / NBRC 100331 / OCM 82 / Marburg) OX=79929 GN=aspS PE=3 SV=1	D9PVM2	aspS	50 kDa	0	2	0	0	6	1	2	0	0	17	14	15
	Predicted Na+/solute symporter OS=Methanothermobacter marburgensis (strain ATCC BAA-927 / DSM 2133 / JCM 14651 / NBRC 100331 / OCM 82 / Marburg) OX=79929 GN=MTBMA_c04260 PE=3 SV=1	D9PUY0	MTBMA_c04260	57 kDa	1	0	0	0	0	4	0	1	2	7	8	9
	5,10-methenyltetrahydromethanopterin hydrogenase OS=Methanothermobacter marburgensis (strain ATCC BAA-927 / DSM 2133 / JCM 14651 / NBRC 100331 / OCM 82 / Marburg) OX=79929 GN=hmd PE=1 SV=3	P32440-DECOY		?	0	0	0	0	1	3	2	2	0	13	6	3
	Uncharacterized protein OS=Methanothermobacter marburgensis (strain ATCC BAA-927 / DSM 2133 / JCM 14651 / NBRC 100331 / OCM 82 / Marburg) OX=79929 GN=MTBMA_c03530 PE=4 SV=1	D9PUQ7-DECOY		?	1	1	0	0	1	0	0	0	2	6	8	5
	Short chain isoprenyl diphosphate synthase OS=Methanothermobacter marburgensis (strain ATCC BAA-927 / DSM 2133 / JCM 14651 / NBRC 100331 / OCM 82 / Marburg) OX=79929 GN=idsA PE=1 SV=3	Q53479	idsA	36 kDa	0	0	1	0	0	0	3	0	1	3	11	7
	Predicted transporter protein OS=Methanothermobacter marburgensis (strain ATCC BAA-927 / DSM 2133 / JCM 14651 / NBRC 100331 / OCM 82 / Marburg) OX=79929 GN=MTBMA_c00540 PE=3 SV=1	D9PYW9-DECOY		?	1	2	0	1	1	1	2	0	1	12	11	10
	UPF0179 protein MTBMA_c09890 OS=Methanothermobacter marburgensis (strain ATCC BAA-927 / DSM 2133 / JCM 14651 / NBRC 100331 / OCM 82 / Marburg) OX=79929 GN=MTBMA_c09890 PE=3 SV=1	D9PWI6-DECOY		?	0	0	0	0	1	1	0	3	1	1	7	11
	Uncharacterized protein OS=Methanothermobacter marburgensis (strain ATCC BAA-927 / DSM 2133 / JCM 14651 / NBRC 100331 / OCM 82 / Marburg) OX=79929 GN=MTBMA_c06890 PE=4 SV=1	D9PVN6	MTBMA_c06890	23 kDa	0	1	0	1	2	2	1	1	1	5	8	12
	Alanine dehydrogenase OS=Methanothermobacter marburgensis (strain ATCC BAA-927 / DSM 2133 / JCM 14651 / NBRC 100331 / OCM 82 / Marburg) OX=79929 GN=ala PE=3 SV=1	D9PTZ2-DECOY		?	0	0	0	1	0	2	2	3	0	8	9	8
	Exosome complex component Rrp42 OS=Methanothermobacter marburgensis (strain ATCC BAA-927 / DSM 2133 / JCM 14651 / NBRC 100331 / OCM 82 / Marburg) OX=79929 GN=rpr41 PE=3 SV=1	D9PWR5-DECOY		?	1	1	1	0	0	0	1	0	0	5	4	3
	Predicted phosphomannomutase OS=Methanothermobacter marburgensis (strain ATCC BAA-927 / DSM 2133 / JCM 14651 / NBRC 100331 / OCM 82 / Marburg) OX=79929 GN=MTBMA_c01700 PE=3 SV=1	D9PU81-DECOY		?	0	1	0	0	0	1	1	0	0	17	11	1
	Predicted mechanosensitive ion channel OS=Methanothermobacter marburgensis (strain ATCC BAA-927 / DSM 2133 / JCM 14651 / NBRC 100331 / OCM 82 / Marburg) OX=79929 GN=MTBMA_c04000 PE=3 SV=1	D9PUV4	MTBMA_c04000	28 kDa	0	1	0	0	0	0	2	3	2	4	3	7
	CBS domain-containing protein OS=Methanothermobacter marburgensis (strain ATCC BAA-927 / DSM 2133 / JCM 14651 / NBRC 100331 / OCM 82 / Marburg) OX=79929 GN=MTBMA_c16100 PE=4 SV=1	D9PY91-DECOY		?	0	1	1	0	0	0	2	0	1	5	6	14
	Triosephosphate isomerase OS=Methanothermobacter marburgensis (strain ATCC BAA-927 / DSM 2133 / JCM 14651 / NBRC 100331 / OCM 82 / Marburg) OX=79929 GN=tpiA PE=3 SV=1	D9PXR7	tpiA	23 kDa	0	0	0	0	0	0	1	1	2	2	4	3
	Predicted nickel responsive regulator OS=Methanothermobacter marburgensis (strain ATCC BAA-927 / DSM 2133 / JCM 14651 / NBRC 100331 / OCM 82 / Marburg) OX=79929 GN=nikR2 PE=3 SV=1	D9PWI0-DECOY		?	1	3	1	0	0	0	0	1	1	5	7	8
	Superoxide reductase OS=Methanothermobacter marburgensis (strain ATCC BAA-927 / DSM 2133 / JCM 14651 / NBRC 100331 / OCM 82 / Marburg) OX=79929 GN=rbo PE=3 SV=1	D9PWZ6-DECOY		?	0	3	0	0	0	4	0	0	1	3	5	9
	Rubredoxin OS=Methanothermobacter marburgensis (strain ATCC BAA-927 / DSM 2133 / JCM 14651 / NBRC 100331 / OCM 82 / Marburg) OX=79929 GN=MTBMA_c06060 PE=3 SV=1	D9PVF3	MTBMA_c06060	6 kDa	1	2	1	0	0	0	0	1	0	1	2	1
	Tetrahydromethanopterin S-methyltransferase subunit H OS=Methanothermobacter marburgensis (strain ATCC BAA-927 / DSM 2133 / JCM 14651 / NBRC 100331 / OCM 82 / Marburg) OX=79929 GN=mtrH PE=1 SV=2	P80187	mtrH	33 kDa	0	0	0	0	0	0	0	0	0	3	7	5
	Predicted small GTPase OS=Methanothermobacter marburgensis (strain ATCC BAA-927 / DSM 2133 / JCM 14651 / NBRC 100331 / OCM 82 / Marburg) OX=79929 GN=MTBMA_c11600 PE=4 SV=1	D9PX05-DECOY		?	0	0	0	0	0	0	0	0	1	11	3	5
	Uncharacterized protein OS=Methanothermobacter marburgensis (strain ATCC BAA-927 / DSM 2133 / JCM 14651 / NBRC 100331 / OCM 82 / Marburg) OX=79929 GN=MTBMA_c01550 PE=4 SV=1	D9PU66	MTBMA_c01550	10 kDa	0	0	0	0	0	0	0	0	0	3	5	9
	Uncharacterized protein OS=Methanothermobacter marburgensis (strain ATCC BAA-927 / DSM 2133 / JCM 14651 / NBRC 100331 / OCM 82 / Marburg) OX=79929 GN=MTBMA_c07460 PE=4 SV=1	D9PVU3-DECOY		?	0	0	1	0	0	0	0	0	0	3	3	2
	Predicted cobaltochelatase subunit-like protein OS=Methanothermobacter marburgensis (strain ATCC BAA-927 / DSM 2133 / JCM 14651 / NBRC 100331 / OCM 82 / Marburg) OX=79929 GN=MTBMA_c09440 PE=3 SV=1	D9PWE1-DECOY		?	1	3	5	1	6	1	1	1	1	24	28	37
	tRNA uridine(34) acetyltransferase OS=Methanothermobacter marburgensis (strain ATCC BAA-927 / DSM 2133 / JCM 14651 / NBRC 100331 / OCM 82 / Marburg) OX=79929 GN=MTBMA_c12140 PE=3 SV=1	D9PX56-DECOY		?	1	3	2	2	0	5	6	5	5	16	20	16
	Predicted helicase OS=Methanothermobacter marburgensis (strain ATCC BAA-927 / DSM 2133 / JCM 14651 / NBRC 100331 / OCM 82 / Marburg) OX=79929 GN=MTBMA_c08840 PE=4 SV=1	D9PW81-DECOY		?	0	4	1	0	3	5	6	0	2	17	24	21
	Pyruvate carboxylase, subunit A OS=Methanothermobacter marburgensis (strain ATCC BAA-927 / DSM 2133 / JCM 14651 / NBRC 100331 / OCM 82 / Marburg) OX=79929 GN=pycA PE=4 SV=1	D9PV36-DECOY		?	1	4	1	2	1	3	2	4	1	22	21	12
	Adenylosuccinate lyase OS=Methanothermobacter marburgensis (strain ATCC BAA-927 / DSM 2133 / JCM 14651 / NBRC 100331 / OCM 82 / Marburg) OX=79929 GN=purB PE=3 SV=1	D9PU32	purB	51 kDa	1	0	1	4	3	1	2	3	3	17	28	18
	Predicted AAA+ class ATPase with chaperone activity OS=Methanothermobacter marburgensis (strain ATCC BAA-927 / DSM 2133 / JCM 14651 / NBRC 100331 / OCM 82 / Marburg) OX=79929 GN=MTBMA_c09960 PE=4 SV=1	D9PWJ3	MTBMA_c09960	51 kDa	3	2	2	1	0	2	1	2	3	20	17	14
	Glutamyl-tRNA reductase OS=Methanothermobacter marburgensis (strain ATCC BAA-927 / DSM 2133 / JCM 14651 / NBRC 100331 / OCM 82 / Marburg) OX=79929 GN=hemA PE=1 SV=1	P42809-DECOY		?	1	3	2	1	4	3	2	3	0	25	27	30
	Replication factor C large subunit OS=Methanothermobacter marburgensis (strain ATCC BAA-927 / DSM 2133 / JCM 14651 / NBRC 100331 / OCM 82 / Marburg) OX=79929 GN=rfcL PE=3 SV=1	D9PVN7-DECOY		?	1	0	0	3	2	4	0	4	1	19	18	17
	Predicted Fe-S oxidoreductase OS=Methanothermobacter marburgensis (strain ATCC BAA-927 / DSM 2133 / JCM 14651 / NBRC 100331 / OCM 82 / Marburg) OX=79929 GN=MTBMA_c15530 PE=4 SV=1	D9PY34	MTBMA_c15530	46 kDa	1	4	3	0	2	1	2	3	5	14	15	11
	RNA-splicing ligase RtcB OS=Methanothermobacter marburgensis (strain ATCC BAA-927 / DSM 2133 / JCM 14651 / NBRC 100331 / OCM 82 / Marburg) OX=79929 GN=rtcB PE=3 SV=1	D9PU94-DECOY		?	2	2	2	1	0	1	2	1	1	11	22	9
	Cyclic 2,3-diphosphoglycerate synthetase OS=Methanothermobacter marburgensis (strain ATCC BAA-927 / DSM 2133 / JCM 14651 / NBRC 100331 / OCM 82 / Marburg) OX=79929 GN=cpgS PE=3 SV=1	D9PVL9-DECOY		?	2	2	2	1	2	2	2	0	2	17	21	11
	Predicted ATPase OS=Methanothermobacter marburgensis (strain ATCC BAA-927 / DSM 2133 / JCM 14651 / NBRC 100331 / OCM 82 / Marburg) OX=79929 GN=MTBMA_c02730 PE=4 SV=1	D9PUI3-DECOY		?	0	1	2	2	1	8	4	0	4	18	17	15
	S-adenosyl-L-methionine-dependent tRNA 4-demethylwyosine synthase OS=Methanothermobacter marburgensis (strain ATCC BAA-927 / DSM 2133 / JCM 14651 / NBRC 100331 / OCM 82 / Marburg) OX=79929 GN=taw1 PE=3 SV=1	D9PXR5	taw1	35 kDa	2	2	2	0	3	3	0	1	3	17	13	17
	Uncharacterized protein OS=Methanothermobacter marburgensis (strain ATCC BAA-927 / DSM 2133 / JCM 14651 / NBRC 100331 / OCM 82 / Marburg) OX=79929 GN=MTBMA_c02940 PE=4 SV=1	D9PUK4	MTBMA_c02940	51 kDa	0	1	0	2	0	3	1	2	1	11	15	8
	2-oxoglutarate synthase subunit KorB OS=Methanothermobacter marburgensis (strain ATCC BAA-927 / DSM 2133 / JCM 14651 / NBRC 100331 / OCM 82 / Marburg) OX=79929 GN=korB PE=1 SV=2	P80905	korB	31 kDa	0	2	1	2	1	2	2	1	2	12	15	12
	Threonine--tRNA ligase OS=Methanothermobacter marburgensis (strain ATCC BAA-927 / DSM 2133 / JCM 14651 / NBRC 100331 / OCM 82 / Marburg) OX=79929 GN=thrS PE=3 SV=1	D9PYV6	thrS	70 kDa	0	2	0	2	2	2	2	2	1	15	18	18
	Flap endonuclease 1 OS=Methanothermobacter marburgensis (strain ATCC BAA-927 / DSM 2133 / JCM 14651 / NBRC 100331 / OCM 82 / Marburg) OX=79929 GN=fen PE=3 SV=1	D9PUC9	fen	37 kDa	3	4	0	0	0	3	9	5	3	6	14	11
	Thioredox_DsbH domain-containing protein OS=Methanothermobacter marburgensis (strain ATCC BAA-927 / DSM 2133 / JCM 14651 / NBRC 100331 / OCM 82 / Marburg) OX=79929 GN=MTBMA_c11480 PE=4 SV=1	D9PWZ3-DECOY		?	2	1	2	2	1	1	0	5	4	12	17	17
	Phosphoribosylaminoimidazole-succinocarboxamide synthase OS=Methanothermobacter marburgensis (strain ATCC BAA-927 / DSM 2133 / JCM 14651 / NBRC 100331 / OCM 82 / Marburg) OX=79929 GN=purC PE=3 SV=1	D9PVG8-DECOY		?	0	2	2	1	3	3	2	2	0	12	17	19
	Predicted sensory transduction histidine kinase OS=Methanothermobacter marburgensis (strain ATCC BAA-927 / DSM 2133 / JCM 14651 / NBRC 100331 / OCM 82 / Marburg) OX=79929 GN=MTBMA_c12960 PE=4 SV=1	D9PXD6-DECOY		?	1	2	3	1	2	0	3	3	1	27	16	32
	Phenylalanine--tRNA ligase alpha subunit OS=Methanothermobacter marburgensis (strain ATCC BAA-927 / DSM 2133 / JCM 14651 / NBRC 100331 / OCM 82 / Marburg) OX=79929 GN=pheS PE=3 SV=1	D9PWY3	pheS	58 kDa	0	1	3	0	1	3	3	3	0	8	11	11
	TPR_REGION domain-containing protein OS=Methanothermobacter marburgensis (strain ATCC BAA-927 / DSM 2133 / JCM 14651 / NBRC 100331 / OCM 82 / Marburg) OX=79929 GN=MTBMA_c10150 PE=4 SV=1	D9PWL2	MTBMA_c10150	48 kDa	1	2	0	2	0	3	2	0	1	10	15	11
	Predicted 2-isopropylmalate synthase OS=Methanothermobacter marburgensis (strain ATCC BAA-927 / DSM 2133 / JCM 14651 / NBRC 100331 / OCM 82 / Marburg) OX=79929 GN=leuA1 PE=3 SV=1	D9PTX5-DECOY		?	1	1	3	1	3	2	3	3	1	15	10	7
	Transposase OS=Methanothermobacter marburgensis (strain ATCC BAA-927 / DSM 2133 / JCM 14651 / NBRC 100331 / OCM 82 / Marburg) OX=79929 GN=MTBMA_c01240 PE=4 SV=1	D9PU35-DECOY		?	2	2	0	2	1	1	3	3	1	10	12	19
	DNA polymerase beta OS=Methanothermobacter marburgensis (strain ATCC BAA-927 / DSM 2133 / JCM 14651 / NBRC 100331 / OCM 82 / Marburg) OX=79929 GN=MTBMA_c09400 PE=4 SV=1	D9PWD7	MTBMA_c09400	63 kDa	0	2	1	2	4	1	3	0	7	14	23	16
	Adenine deaminase OS=Methanothermobacter marburgensis (strain ATCC BAA-927 / DSM 2133 / JCM 14651 / NBRC 100331 / OCM 82 / Marburg) OX=79929 GN=ade PE=3 SV=1	D9PXA1	ade	58 kDa	0	1	0	1	2	0	4	2	4	9	19	9
	Predicted ABC-type transporter protein, ATPase component OS=Methanothermobacter marburgensis (strain ATCC BAA-927 / DSM 2133 / JCM 14651 / NBRC 100331 / OCM 82 / Marburg) OX=79929 GN=MTBMA_c08720 PE=4 SV=1	D9PW69-DECOY		?	1	2	4	0	1	2	2	5	2	17	30	20
	Acyl-CoA synthetase OS=Methanothermobacter marburgensis (strain ATCC BAA-927 / DSM 2133 / JCM 14651 / NBRC 100331 / OCM 82 / Marburg) OX=79929 GN=acs PE=4 SV=1	D9PWT5-DECOY		?	0	1	1	1	2	3	2	1	3	16	10	7
	TPR_REGION domain-containing protein OS=Methanothermobacter marburgensis (strain ATCC BAA-927 / DSM 2133 / JCM 14651 / NBRC 100331 / OCM 82 / Marburg) OX=79929 GN=MTBMA_c06380 PE=4 SV=1	D9PVI5	MTBMA_c06380	35 kDa	0	1	1	2	1	3	3	1	2	11	12	8
	Cyclic 2,3-diphosphoglycerate synthetase OS=Methanothermobacter marburgensis (strain ATCC BAA-927 / DSM 2133 / JCM 14651 / NBRC 100331 / OCM 82 / Marburg) OX=79929 GN=cpgS PE=3 SV=1	D9PVL9	cpgS	51 kDa	2	1	0	1	3	3	3	1	6	16	9	4
	Predicted sensory transduction histidine kinase OS=Methanothermobacter marburgensis (strain ATCC BAA-927 / DSM 2133 / JCM 14651 / NBRC 100331 / OCM 82 / Marburg) OX=79929 GN=MTBMA_c14790 PE=4 SV=1	D9PXW0	MTBMA_c14790	76 kDa	0	1	0	2	1	1	2	2	1	23	28	22
	NosD-related protein OS=Methanothermobacter marburgensis (strain ATCC BAA-927 / DSM 2133 / JCM 14651 / NBRC 100331 / OCM 82 / Marburg) OX=79929 GN=MTBMA_c10780 PE=4 SV=1	D9PWS4-DECOY		?	1	2	1	0	1	2	2	4	0	9	15	13
	Glutamine--fructose-6-phosphate aminotransferase [isomerizing] OS=Methanothermobacter marburgensis (strain ATCC BAA-927 / DSM 2133 / JCM 14651 / NBRC 100331 / OCM 82 / Marburg) OX=79929 GN=glmS PE=3 SV=1	D9PVG9	glmS	64 kDa	1	1	1	1	1	1	1	2	1	12	19	7
	D-3-phosphoglycerate dehydrogenase OS=Methanothermobacter marburgensis (strain ATCC BAA-927 / DSM 2133 / JCM 14651 / NBRC 100331 / OCM 82 / Marburg) OX=79929 GN=serA PE=3 SV=1	D9PXJ5-DECOY		?	0	1	0	1	1	2	3	1	2	20	14	16
	Predicted Fe-S oxidoreductase OS=Methanothermobacter marburgensis (strain ATCC BAA-927 / DSM 2133 / JCM 14651 / NBRC 100331 / OCM 82 / Marburg) OX=79929 GN=MTBMA_c15530 PE=4 SV=1	D9PY34-DECOY		?	0	2	0	1	1	3	2	2	3	11	14	15
	2,3-bisphosphoglycerate-independent phosphoglycerate mutase OS=Methanothermobacter marburgensis (strain ATCC BAA-927 / DSM 2133 / JCM 14651 / NBRC 100331 / OCM 82 / Marburg) OX=79929 GN=pgm PE=3 SV=1	D9PU88	pgm	44 kDa	0	1	1	1	1	2	1	3	4	7	8	11
	Oligosaccharyl transferase OS=Methanothermobacter marburgensis (strain ATCC BAA-927 / DSM 2133 / JCM 14651 / NBRC 100331 / OCM 82 / Marburg) OX=79929 GN=MTBMA_c02090 PE=3 SV=1	D9PUC0-DECOY		?	2	7	0	0	1	1	4	3	0	7	11	6
	Tyrosine--tRNA ligase OS=Methanothermobacter marburgensis (strain ATCC BAA-927 / DSM 2133 / JCM 14651 / NBRC 100331 / OCM 82 / Marburg) OX=79929 GN=tyrS PE=3 SV=1	D9PUP8-DECOY		?	1	2	0	1	1	2	3	2	3	4	9	11
	Oligosaccharyl transferase OS=Methanothermobacter marburgensis (strain ATCC BAA-927 / DSM 2133 / JCM 14651 / NBRC 100331 / OCM 82 / Marburg) OX=79929 GN=MTBMA_c02090 PE=3 SV=1	D9PUC0	MTBMA_c02090	93 kDa	1	1	0	0	3	1	4	1	3	4	16	8
	Predicted sensory transduction histidine kinase OS=Methanothermobacter marburgensis (strain ATCC BAA-927 / DSM 2133 / JCM 14651 / NBRC 100331 / OCM 82 / Marburg) OX=79929 GN=MTBMA_c08550 PE=4 SV=1	D9PW52	MTBMA_c08550	65 kDa	2	3	1	0	0	1	1	0	2	16	20	15
	Predicted dehydrogenase OS=Methanothermobacter marburgensis (strain ATCC BAA-927 / DSM 2133 / JCM 14651 / NBRC 100331 / OCM 82 / Marburg) OX=79929 GN=MTBMA_c17440 PE=4 SV=1	D9PYL4-DECOY		?	0	1	1	0	0	2	2	1	2	12	11	7
	Predicted type I restriction-modification enzyme, subunit S OS=Methanothermobacter marburgensis (strain ATCC BAA-927 / DSM 2133 / JCM 14651 / NBRC 100331 / OCM 82 / Marburg) OX=79929 GN=hsdS1 PE=4 SV=1	D9PXG7-DECOY		?	0	2	0	1	1	1	5	2	4	12	14	9
	Predicted hydrogenase expression/formation protein HypD OS=Methanothermobacter marburgensis (strain ATCC BAA-927 / DSM 2133 / JCM 14651 / NBRC 100331 / OCM 82 / Marburg) OX=79929 GN=hypD PE=3 SV=1	D9PXU1-DECOY		?	1	2	1	0	1	3	2	3	0	9	17	15
	Predicted phosphoenolpyruvate synthase OS=Methanothermobacter marburgensis (strain ATCC BAA-927 / DSM 2133 / JCM 14651 / NBRC 100331 / OCM 82 / Marburg) OX=79929 GN=ppsA1 PE=3 SV=1	D9PW48-DECOY		?	0	3	2	1	3	2	0	0	1	9	28	17
	Zn_dep_PLPC domain-containing protein OS=Methanothermobacter marburgensis (strain ATCC BAA-927 / DSM 2133 / JCM 14651 / NBRC 100331 / OCM 82 / Marburg) OX=79929 GN=MTBMA_c05440 PE=4 SV=1	D9PV91	MTBMA_c05440	22 kDa	1	2	3	2	2	1	1	2	5	13	10	6
	Predicted transcriptional regulator OS=Methanothermobacter marburgensis (strain ATCC BAA-927 / DSM 2133 / JCM 14651 / NBRC 100331 / OCM 82 / Marburg) OX=79929 GN=MTBMA_c16730 PE=4 SV=1	D9PYE8-DECOY		?	1	1	1	0	1	1	1	1	2	13	17	19
	Quinolinate synthase A OS=Methanothermobacter marburgensis (strain ATCC BAA-927 / DSM 2133 / JCM 14651 / NBRC 100331 / OCM 82 / Marburg) OX=79929 GN=nadA PE=3 SV=1	D9PUV1-DECOY		?	1	1	0	1	1	3	2	3	8	17	16	12
	DNA primase large subunit PriL OS=Methanothermobacter marburgensis (strain ATCC BAA-927 / DSM 2133 / JCM 14651 / NBRC 100331 / OCM 82 / Marburg) OX=79929 GN=priL PE=3 SV=1	D9PWG3-DECOY		?	0	1	1	1	1	5	0	2	3	11	15	10
	50S ribosomal protein L44e OS=Methanothermobacter marburgensis (strain ATCC BAA-927 / DSM 2133 / JCM 14651 / NBRC 100331 / OCM 82 / Marburg) OX=79929 GN=rpl44e PE=3 SV=1	D9PYG7	rpl44e	11 kDa	2	4	1	0	2	1	1	1	1	8	14	2
	Uncharacterized protein OS=Methanothermobacter marburgensis (strain ATCC BAA-927 / DSM 2133 / JCM 14651 / NBRC 100331 / OCM 82 / Marburg) OX=79929 GN=MTBMA_c11930 PE=4 SV=1	D9PX35	MTBMA_c11930	21 kDa	1	2	0	2	3	2	0	1	1	14	16	15
	ATP-dependent DNA helicase Hel308 OS=Methanothermobacter marburgensis (strain ATCC BAA-927 / DSM 2133 / JCM 14651 / NBRC 100331 / OCM 82 / Marburg) OX=79929 GN=hel308 PE=3 SV=1	D9PX48-DECOY		?	1	0	0	0	0	2	3	2	2	15	18	23
	50S ribosomal protein L1 OS=Methanothermobacter marburgensis (strain ATCC BAA-927 / DSM 2133 / JCM 14651 / NBRC 100331 / OCM 82 / Marburg) OX=79929 GN=rpl1 PE=3 SV=1	D9PUG9-DECOY		?	1	1	2	0	1	1	1	2	3	14	13	9
	Acetyl-CoA decarbonylase/synthase complex, alpha subunit OS=Methanothermobacter marburgensis (strain ATCC BAA-927 / DSM 2133 / JCM 14651 / NBRC 100331 / OCM 82 / Marburg) OX=79929 GN=cdhA2 PE=4 SV=1	D9PXQ9	cdhA2	44 kDa	1	1	1	0	1	2	2	0	0	14	14	9
	Predicted ATPase OS=Methanothermobacter marburgensis (strain ATCC BAA-927 / DSM 2133 / JCM 14651 / NBRC 100331 / OCM 82 / Marburg) OX=79929 GN=MTBMA_c00760 PE=4 SV=1	D9PTY8-DECOY		?	0	1	0	1	3	1	1	1	2	9	15	10
	Cobyrinic acid a,c-diamide synthase-related protein OS=Methanothermobacter marburgensis (strain ATCC BAA-927 / DSM 2133 / JCM 14651 / NBRC 100331 / OCM 82 / Marburg) OX=79929 GN=MTBMA_c00820 PE=4 SV=1	D9PTZ4	MTBMA_c00820	53 kDa	0	1	0	0	1	1	1	4	7	9	9	10
	Tryptophan synthase beta chain 2 OS=Methanothermobacter marburgensis (strain ATCC BAA-927 / DSM 2133 / JCM 14651 / NBRC 100331 / OCM 82 / Marburg) OX=79929 GN=trpB2 PE=3 SV=1	P26921	trpB2	42 kDa	0	2	2	1	1	0	1	2	1	5	9	10
	Predicted serine protease HtrA OS=Methanothermobacter marburgensis (strain ATCC BAA-927 / DSM 2133 / JCM 14651 / NBRC 100331 / OCM 82 / Marburg) OX=79929 GN=htrA PE=4 SV=1	D9PUT7	htrA	35 kDa	1	1	1	2	0	1	2	2	1	15	23	11
	Phosphoglycerate kinase OS=Methanothermobacter marburgensis (strain ATCC BAA-927 / DSM 2133 / JCM 14651 / NBRC 100331 / OCM 82 / Marburg) OX=79929 GN=pgk PE=3 SV=1	D9PXR8	pgk	45 kDa	0	0	2	2	1	1	0	2	1	23	15	6
	V-type ATP synthase subunit D OS=Methanothermobacter marburgensis (strain ATCC BAA-927 / DSM 2133 / JCM 14651 / NBRC 100331 / OCM 82 / Marburg) OX=79929 GN=atpD PE=3 SV=1	D9PXH8	atpD	25 kDa	0	1	1	0	1	2	1	2	0	5	6	7
	30S ribosomal protein S3 OS=Methanothermobacter marburgensis (strain ATCC BAA-927 / DSM 2133 / JCM 14651 / NBRC 100331 / OCM 82 / Marburg) OX=79929 GN=rps3 PE=3 SV=1	D9PV45	rps3	31 kDa	2	0	1	0	1	0	2	4	2	11	11	8
	Predicted 2-isopropylmalate synthase OS=Methanothermobacter marburgensis (strain ATCC BAA-927 / DSM 2133 / JCM 14651 / NBRC 100331 / OCM 82 / Marburg) OX=79929 GN=leuA1 PE=3 SV=1	D9PTX5	leuA1	55 kDa	1	0	0	1	0	0	3	1	7	10	5	7
	AAA_16 domain-containing protein OS=Methanothermobacter marburgensis (strain ATCC BAA-927 / DSM 2133 / JCM 14651 / NBRC 100331 / OCM 82 / Marburg) OX=79929 GN=MTBMA_c09050 PE=4 SV=1	D9PWA2	MTBMA_c09050	33 kDa	1	1	0	0	0	1	2	1	2	15	13	6
	F420-reducing hydrogenase, subunit alpha OS=Methanothermobacter marburgensis (strain ATCC BAA-927 / DSM 2133 / JCM 14651 / NBRC 100331 / OCM 82 / Marburg) OX=79929 GN=frhA PE=1 SV=1	D9PYF9-DECOY		?	0	0	0	0	2	3	3	0	1	11	15	12
	Acetyl-CoA synthetase OS=Methanothermobacter marburgensis (strain ATCC BAA-927 / DSM 2133 / JCM 14651 / NBRC 100331 / OCM 82 / Marburg) OX=79929 GN=MTBMA_c06660 PE=4 SV=1	D9PVL3-DECOY		?	1	4	1	0	1	1	2	0	0	9	11	15
	FeMo cofactor biosynthesis protein NifB OS=Methanothermobacter marburgensis (strain ATCC BAA-927 / DSM 2133 / JCM 14651 / NBRC 100331 / OCM 82 / Marburg) OX=79929 GN=nifB PE=3 SV=1	D9PUZ6-DECOY		?	1	4	1	2	0	2	0	0	1	9	14	10
	V-type ATP synthase subunit I OS=Methanothermobacter marburgensis (strain ATCC BAA-927 / DSM 2133 / JCM 14651 / NBRC 100331 / OCM 82 / Marburg) OX=79929 GN=ahaI PE=3 SV=1	D9PXI5	ahaI	74 kDa	0	0	0	2	1	0	3	4	2	15	19	27
	Predicted pterin-binding enzyme OS=Methanothermobacter marburgensis (strain ATCC BAA-927 / DSM 2133 / JCM 14651 / NBRC 100331 / OCM 82 / Marburg) OX=79929 GN=MTBMA_c03170 PE=4 SV=1	D9PUM5-DECOY		?	0	0	2	0	0	0	1	3	1	13	11	18
	Uncharacterized protein OS=Methanothermobacter marburgensis (strain ATCC BAA-927 / DSM 2133 / JCM 14651 / NBRC 100331 / OCM 82 / Marburg) OX=79929 GN=MTBMA_c05640 PE=4 SV=1	D9PVB1	MTBMA_c05640	21 kDa	0	0	0	1	0	0	3	0	1	4	13	5
	Protein translocase subunit SecY OS=Methanothermobacter marburgensis (strain ATCC BAA-927 / DSM 2133 / JCM 14651 / NBRC 100331 / OCM 82 / Marburg) OX=79929 GN=secY PE=3 SV=1	D9PV63-DECOY		?	1	2	1	0	0	3	1	1	1	12	4	6
	Uncharacterized protein OS=Methanothermobacter marburgensis (strain ATCC BAA-927 / DSM 2133 / JCM 14651 / NBRC 100331 / OCM 82 / Marburg) OX=79929 GN=MTBMA_c03560 PE=4 SV=1	D9PUR0-DECOY		?	1	3	1	1	1	0	0	0	0	8	3	9
	Predicted pseudomurein-binding protein OS=Methanothermobacter marburgensis (strain ATCC BAA-927 / DSM 2133 / JCM 14651 / NBRC 100331 / OCM 82 / Marburg) OX=79929 GN=MTBMA_c12480 PE=4 SV=1	D9PX88	MTBMA_c12480	60 kDa	0	2	1	2	1	0	1	0	1	12	12	11
	Predicted glycosyltransferase OS=Methanothermobacter marburgensis (strain ATCC BAA-927 / DSM 2133 / JCM 14651 / NBRC 100331 / OCM 82 / Marburg) OX=79929 GN=MTBMA_c06240 PE=4 SV=1	D9PVH1-DECOY		?	0	0	1	2	1	3	1	0	2	17	9	11
	DUF2070 domain-containing protein OS=Methanothermobacter marburgensis (strain ATCC BAA-927 / DSM 2133 / JCM 14651 / NBRC 100331 / OCM 82 / Marburg) OX=79929 GN=MTBMA_c04800 PE=4 SV=1	D9PV28-DECOY		?	5	1	2	0	3	1	0	0	0	11	3	6
	Predicted ferrous iron transport protein B OS=Methanothermobacter marburgensis (strain ATCC BAA-927 / DSM 2133 / JCM 14651 / NBRC 100331 / OCM 82 / Marburg) OX=79929 GN=feoB1 PE=4 SV=1	D9PVK9-DECOY		?	0	0	0	0	1	1	4	0	0	8	7	10
	Uncharacterized protein OS=Methanothermobacter marburgensis (strain ATCC BAA-927 / DSM 2133 / JCM 14651 / NBRC 100331 / OCM 82 / Marburg) OX=79929 GN=MTBMA_c16160 PE=4 SV=1	D9PY97	MTBMA_c16160	39 kDa	1	0	0	2	0	1	2	1	1	7	12	6
	Carbamoyl-phosphate synthase small chain OS=Methanothermobacter marburgensis (strain ATCC BAA-927 / DSM 2133 / JCM 14651 / NBRC 100331 / OCM 82 / Marburg) OX=79929 GN=carA PE=3 SV=1	D9PXL9-DECOY		?	0	0	1	0	2	2	3	5	2	10	7	9
	Predicted ribosome biogenesis protein Nop56 OS=Methanothermobacter marburgensis (strain ATCC BAA-927 / DSM 2133 / JCM 14651 / NBRC 100331 / OCM 82 / Marburg) OX=79929 GN=nop56 PE=4 SV=1	D9PY80	nop56	42 kDa	0	1	0	0	0	1	3	2	0	7	10	11
	Uncharacterized protein OS=Methanothermobacter marburgensis (strain ATCC BAA-927 / DSM 2133 / JCM 14651 / NBRC 100331 / OCM 82 / Marburg) OX=79929 GN=MTBMA_c04820 PE=4 SV=1	D9PV30	MTBMA_c04820	28 kDa	0	0	0	2	0	0	3	0	2	11	5	6
	Uncharacterized protein OS=Methanothermobacter marburgensis (strain ATCC BAA-927 / DSM 2133 / JCM 14651 / NBRC 100331 / OCM 82 / Marburg) OX=79929 GN=MTBMA_c11530 PE=4 SV=1	D9PWZ8	MTBMA_c11530	18 kDa	0	1	1	1	1	2	0	1	0	4	5	7
	Flavodoxin-like domain-containing protein OS=Methanothermobacter marburgensis (strain ATCC BAA-927 / DSM 2133 / JCM 14651 / NBRC 100331 / OCM 82 / Marburg) OX=79929 GN=MTBMA_c00670 PE=4 SV=1	D9PTX9	MTBMA_c00670	35 kDa	1	0	0	0	2	2	0	0	1	10	17	9
	Predicted glycosyltransferase OS=Methanothermobacter marburgensis (strain ATCC BAA-927 / DSM 2133 / JCM 14651 / NBRC 100331 / OCM 82 / Marburg) OX=79929 GN=MTBMA_c05860 PE=4 SV=1	D9PVD3-DECOY		?	1	0	1	1	1	0	0	1	1	5	11	6
	UPF0305 protein MTBMA_c12080 OS=Methanothermobacter marburgensis (strain ATCC BAA-927 / DSM 2133 / JCM 14651 / NBRC 100331 / OCM 82 / Marburg) OX=79929 GN=MTBMA_c12080 PE=3 SV=1	D9PX50	MTBMA_c12080	21 kDa	0	0	2	0	2	1	1	1	0	8	12	8
	Uncharacterized protein OS=Methanothermobacter marburgensis (strain ATCC BAA-927 / DSM 2133 / JCM 14651 / NBRC 100331 / OCM 82 / Marburg) OX=79929 GN=MTBMA_c07750 PE=4 SV=1	D9PVX2-DECOY		?	0	1	2	1	0	2	2	0	0	5	9	11
	Mevalonate kinase OS=Methanothermobacter marburgensis (strain ATCC BAA-927 / DSM 2133 / JCM 14651 / NBRC 100331 / OCM 82 / Marburg) OX=79929 GN=mvk PE=3 SV=1	D9PV82-DECOY		?	2	0	1	0	1	2	3	0	0	9	7	3
	Phosphopantetheine adenylyltransferase OS=Methanothermobacter marburgensis (strain ATCC BAA-927 / DSM 2133 / JCM 14651 / NBRC 100331 / OCM 82 / Marburg) OX=79929 GN=coaD PE=3 SV=1	D9PV14-DECOY		?	1	0	0	1	0	1	1	0	0	6	11	5
	Predicted extracellular phosphate-binding protein OS=Methanothermobacter marburgensis (strain ATCC BAA-927 / DSM 2133 / JCM 14651 / NBRC 100331 / OCM 82 / Marburg) OX=79929 GN=pstS1 PE=4 SV=1	D9PUL0	pstS1	29 kDa	0	1	2	1	1	0	3	0	0	10	9	12
	CBS domain containing protein OS=Methanothermobacter marburgensis (strain ATCC BAA-927 / DSM 2133 / JCM 14651 / NBRC 100331 / OCM 82 / Marburg) OX=79929 GN=MTBMA_c13750 PE=4 SV=1	D9PXL4	MTBMA_c13750	31 kDa	0	4	0	0	0	0	1	0	1	11	9	10
	V4R domain-containing protein OS=Methanothermobacter marburgensis (strain ATCC BAA-927 / DSM 2133 / JCM 14651 / NBRC 100331 / OCM 82 / Marburg) OX=79929 GN=MTBMA_c12390 PE=4 SV=1	D9PX79-DECOY		?	0	2	0	0	0	1	1	1	3	10	11	6
	Predicted glycosyltransferase OS=Methanothermobacter marburgensis (strain ATCC BAA-927 / DSM 2133 / JCM 14651 / NBRC 100331 / OCM 82 / Marburg) OX=79929 GN=MTBMA_c07640 PE=4 SV=1	D9PVW1-DECOY		?	0	0	1	0	1	0	1	0	0	10	22	12
	Predicted restriction endonuclease OS=Methanothermobacter marburgensis (strain ATCC BAA-927 / DSM 2133 / JCM 14651 / NBRC 100331 / OCM 82 / Marburg) OX=79929 GN=mrr PE=4 SV=1	D9PWU3-DECOY		?	0	0	0	0	1	2	0	1	0	5	21	11
	Predicted Na+/H+ antiporter OS=Methanothermobacter marburgensis (strain ATCC BAA-927 / DSM 2133 / JCM 14651 / NBRC 100331 / OCM 82 / Marburg) OX=79929 GN=MTBMA_c11540 PE=4 SV=1	D9PWZ9	MTBMA_c11540	43 kDa	1	1	0	0	1	1	0	1	0	6	8	8
	Uncharacterized protein OS=Methanothermobacter marburgensis (strain ATCC BAA-927 / DSM 2133 / JCM 14651 / NBRC 100331 / OCM 82 / Marburg) OX=79929 GN=MTBMA_c00680 PE=4 SV=1	D9PTY0	MTBMA_c00680	43 kDa	0	1	0	1	0	1	2	0	0	3	4	3
	Uncharacterized protein OS=Methanothermobacter marburgensis (strain ATCC BAA-927 / DSM 2133 / JCM 14651 / NBRC 100331 / OCM 82 / Marburg) OX=79929 GN=MTBMA_c02130 PE=4 SV=1	D9PUC4	MTBMA_c02130	15 kDa	0	0	0	0	1	0	1	0	2	6	9	7
	Predicted ABC-type transport system, ATP-binding protein OS=Methanothermobacter marburgensis (strain ATCC BAA-927 / DSM 2133 / JCM 14651 / NBRC 100331 / OCM 82 / Marburg) OX=79929 GN=MTBMA_c10840 PE=4 SV=1	D9PWT0	MTBMA_c10840	24 kDa	0	0	0	0	0	0	1	2	2	10	8	7
	50S ribosomal protein L32e OS=Methanothermobacter marburgensis (strain ATCC BAA-927 / DSM 2133 / JCM 14651 / NBRC 100331 / OCM 82 / Marburg) OX=79929 GN=rpl32e PE=3 SV=1	D9PV57	rpl32e	13 kDa	0	1	0	1	1	0	0	1	1	4	7	8
	Uncharacterized protein OS=Methanothermobacter marburgensis (strain ATCC BAA-927 / DSM 2133 / JCM 14651 / NBRC 100331 / OCM 82 / Marburg) OX=79929 GN=MTBMA_c17970 PE=4 SV=1	D9PYR7-DECOY		?	0	0	0	0	0	0	0	1	1	4	5	2
	Predicted adenylate cyclase OS=Methanothermobacter marburgensis (strain ATCC BAA-927 / DSM 2133 / JCM 14651 / NBRC 100331 / OCM 82 / Marburg) OX=79929 GN=MTBMA_c02140 PE=4 SV=1	D9PUC5	MTBMA_c02140	20 kDa	1	0	0	0	0	1	1	1	1	7	5	13
	Uncharacterized protein OS=Methanothermobacter marburgensis (strain ATCC BAA-927 / DSM 2133 / JCM 14651 / NBRC 100331 / OCM 82 / Marburg) OX=79929 GN=MTBMA_c02280 PE=4 SV=1	D9PUD9	MTBMA_c02280	32 kDa	0	1	0	1	0	0	1	0	0	3	4	6
	Predicted DNA-binding protein OS=Methanothermobacter marburgensis (strain ATCC BAA-927 / DSM 2133 / JCM 14651 / NBRC 100331 / OCM 82 / Marburg) OX=79929 GN=MTBMA_c17770 PE=4 SV=1	D9PYP7-DECOY		?	0	0	0	0	0	0	2	2	0	3	8	9
	Predicted fumarate hydratase OS=Methanothermobacter marburgensis (strain ATCC BAA-927 / DSM 2133 / JCM 14651 / NBRC 100331 / OCM 82 / Marburg) OX=79929 GN=MTBMA_c14990 PE=3 SV=1	D9PXY0	MTBMA_c14990	17 kDa	1	1	0	0	1	1	0	0	0	3	8	2
	Uncharacterized protein OS=Methanothermobacter marburgensis (strain ATCC BAA-927 / DSM 2133 / JCM 14651 / NBRC 100331 / OCM 82 / Marburg) OX=79929 GN=MTBMA_c13300 PE=4 SV=1	D9PXH0	MTBMA_c13300	31 kDa	0	2	0	1	0	1	1	0	2	1	4	11
	Predicted DNA-directed RNA polymerase subunit E OS=Methanothermobacter marburgensis (strain ATCC BAA-927 / DSM 2133 / JCM 14651 / NBRC 100331 / OCM 82 / Marburg) OX=79929 GN=rpoE1 PE=4 SV=1	D9PVR1	rpoE1	21 kDa	0	0	1	0	0	0	1	1	0	5	10	6
	Predicted hydrolase OS=Methanothermobacter marburgensis (strain ATCC BAA-927 / DSM 2133 / JCM 14651 / NBRC 100331 / OCM 82 / Marburg) OX=79929 GN=MTBMA_c04120 PE=4 SV=1	D9PUW6	MTBMA_c04120	11 kDa	0	0	0	0	1	0	0	1	0	4	3	6
	Uncharacterized protein OS=Methanothermobacter marburgensis (strain ATCC BAA-927 / DSM 2133 / JCM 14651 / NBRC 100331 / OCM 82 / Marburg) OX=79929 GN=MTBMA_c10820 PE=4 SV=1	D9PWS8-DECOY		?	0	0	0	0	0	2	0	0	0	5	8	1
	Predicted pseudomurein-binding protein OS=Methanothermobacter marburgensis (strain ATCC BAA-927 / DSM 2133 / JCM 14651 / NBRC 100331 / OCM 82 / Marburg) OX=79929 GN=MTBMA_c11910 PE=4 SV=1	D9PX33	MTBMA_c11910	46 kDa	1	4	2	3	2	1	4	2	2	14	19	21
	Protein kinase domain-containing protein OS=Methanothermobacter marburgensis (strain ATCC BAA-927 / DSM 2133 / JCM 14651 / NBRC 100331 / OCM 82 / Marburg) OX=79929 GN=MTBMA_c02290 PE=4 SV=1	D9PUE0-DECOY		?	1	2	3	3	0	1	4	3	5	22	25	16
	50S ribosomal protein L19e OS=Methanothermobacter marburgensis (strain ATCC BAA-927 / DSM 2133 / JCM 14651 / NBRC 100331 / OCM 82 / Marburg) OX=79929 GN=rpl19e PE=3 SV=1	D9PV58	rpl19e	17 kDa	1	4	3	3	5	1	3	0	2	10	8	17
	TPR_REGION domain-containing protein OS=Methanothermobacter marburgensis (strain ATCC BAA-927 / DSM 2133 / JCM 14651 / NBRC 100331 / OCM 82 / Marburg) OX=79929 GN=MTBMA_c09710 PE=4 SV=1	D9PWG8-DECOY		?	2	1	1	0	2	5	3	2	2	16	13	9
	DNA-directed RNA polymerase OS=Methanothermobacter marburgensis (strain ATCC BAA-927 / DSM 2133 / JCM 14651 / NBRC 100331 / OCM 82 / Marburg) OX=79929 GN=rpoB1 PE=3 SV=1	D9PXS0	rpoB1	58 kDa	1	1	1	2	2	0	4	2	4	16	18	15
	Archaeal glutamate synthase [NADPH] OS=Methanothermobacter marburgensis (strain ATCC BAA-927 / DSM 2133 / JCM 14651 / NBRC 100331 / OCM 82 / Marburg) OX=79929 GN=MTBMA_c05540 PE=3 SV=1	D9PVA1	MTBMA_c05540	66 kDa	1	0	2	1	0	4	6	3	1	15	28	27
	Predicted ABC-type transport system, permease component OS=Methanothermobacter marburgensis (strain ATCC BAA-927 / DSM 2133 / JCM 14651 / NBRC 100331 / OCM 82 / Marburg) OX=79929 GN=MTBMA_c15340 PE=4 SV=1	D9PY15-DECOY		?	0	1	0	3	2	6	2	3	1	10	14	9
	Predicted dehydrogenase OS=Methanothermobacter marburgensis (strain ATCC BAA-927 / DSM 2133 / JCM 14651 / NBRC 100331 / OCM 82 / Marburg) OX=79929 GN=MTBMA_c11210 PE=4 SV=1	D9PWW7-DECOY		?	0	0	3	3	2	0	7	4	3	10	12	10
	Predicted pseudomurein-binding protein OS=Methanothermobacter marburgensis (strain ATCC BAA-927 / DSM 2133 / JCM 14651 / NBRC 100331 / OCM 82 / Marburg) OX=79929 GN=MTBMA_c11150 PE=4 SV=1	D9PWW1-DECOY		?	0	1	3	1	4	3	6	0	0	12	18	11
	Predicted ATP-dependent helicase OS=Methanothermobacter marburgensis (strain ATCC BAA-927 / DSM 2133 / JCM 14651 / NBRC 100331 / OCM 82 / Marburg) OX=79929 GN=MTBMA_c03720 PE=4 SV=1	D9PUS6	MTBMA_c03720	50 kDa	0	3	3	1	2	3	4	0	2	15	16	21
	Coenzyme F390 synthetase OS=Methanothermobacter marburgensis (strain ATCC BAA-927 / DSM 2133 / JCM 14651 / NBRC 100331 / OCM 82 / Marburg) OX=79929 GN=MTBMA_c04250 PE=4 SV=1	D9PUX9	MTBMA_c04250	49 kDa	2	2	0	1	3	4	1	3	2	10	20	11
	YcaO domain-containing protein OS=Methanothermobacter marburgensis (strain ATCC BAA-927 / DSM 2133 / JCM 14651 / NBRC 100331 / OCM 82 / Marburg) OX=79929 GN=MTBMA_c13710 PE=4 SV=1	D9PXL0	MTBMA_c13710	44 kDa	2	1	3	0	0	1	2	3	2	18	23	9
	Non-specific serine/threonine protein kinase OS=Methanothermobacter marburgensis (strain ATCC BAA-927 / DSM 2133 / JCM 14651 / NBRC 100331 / OCM 82 / Marburg) OX=79929 GN=MTBMA_c13870 PE=3 SV=1	D9PXM6	MTBMA_c13870	32 kDa	1	3	1	0	1	1	1	5	1	16	20	16
	Predicted phosphosugar isomerase OS=Methanothermobacter marburgensis (strain ATCC BAA-927 / DSM 2133 / JCM 14651 / NBRC 100331 / OCM 82 / Marburg) OX=79929 GN=MTBMA_c12570 PE=4 SV=1	D9PX97-DECOY		?	1	2	1	1	2	2	3	7	2	12	21	19
	Photolyase related protein OS=Methanothermobacter marburgensis (strain ATCC BAA-927 / DSM 2133 / JCM 14651 / NBRC 100331 / OCM 82 / Marburg) OX=79929 GN=MTBMA_c03520 PE=4 SV=1	D9PUQ6	MTBMA_c03520	57 kDa	1	2	0	1	2	1	0	3	2	16	14	16
	Predicted cell surface glycoprotein OS=Methanothermobacter marburgensis (strain ATCC BAA-927 / DSM 2133 / JCM 14651 / NBRC 100331 / OCM 82 / Marburg) OX=79929 GN=MTBMA_c00980 PE=4 SV=1	D9PU10-DECOY		?	1	0	1	3	0	1	4	2	4	20	9	11
	Inosine-5'-monophosphate dehydrogenase OS=Methanothermobacter marburgensis (strain ATCC BAA-927 / DSM 2133 / JCM 14651 / NBRC 100331 / OCM 82 / Marburg) OX=79929 GN=guaB PE=3 SV=1	D9PVD9-DECOY		?	2	0	1	0	2	2	4	4	1	8	14	10
	Tryptophan synthase beta chain OS=Methanothermobacter marburgensis (strain ATCC BAA-927 / DSM 2133 / JCM 14651 / NBRC 100331 / OCM 82 / Marburg) OX=79929 GN=trpB PE=3 SV=1	D9PTX1-DECOY		?	2	2	1	1	1	1	1	2	0	13	9	10
	Ribonuclease HII OS=Methanothermobacter marburgensis (strain ATCC BAA-927 / DSM 2133 / JCM 14651 / NBRC 100331 / OCM 82 / Marburg) OX=79929 GN=rnhB PE=3 SV=1	D9PXP4	rnhB	24 kDa	0	1	0	1	1	3	4	2	1	13	10	11
	Pyruvate carboxylase, subunit B OS=Methanothermobacter marburgensis (strain ATCC BAA-927 / DSM 2133 / JCM 14651 / NBRC 100331 / OCM 82 / Marburg) OX=79929 GN=pycB PE=4 SV=1	D9PXX1	pycB	64 kDa	2	1	2	1	1	1	2	3	0	18	21	9
	Predicted pyruvate flavodoxin/ferredoxin oxidoreductase, subunit alpha OS=Methanothermobacter marburgensis (strain ATCC BAA-927 / DSM 2133 / JCM 14651 / NBRC 100331 / OCM 82 / Marburg) OX=79929 GN=porA2 PE=4 SV=1	D9PWC0-DECOY		?	2	1	0	0	2	3	4	3	4	15	18	19
	Phosphate-specific transport system accessory protein PhoU OS=Methanothermobacter marburgensis (strain ATCC BAA-927 / DSM 2133 / JCM 14651 / NBRC 100331 / OCM 82 / Marburg) OX=79929 GN=phoU2 PE=3 SV=1	D9PUL7	phoU2	26 kDa	0	1	1	2	2	3	1	1	1	16	16	23
	Predicted transcriptional regulator OS=Methanothermobacter marburgensis (strain ATCC BAA-927 / DSM 2133 / JCM 14651 / NBRC 100331 / OCM 82 / Marburg) OX=79929 GN=MTBMA_c16730 PE=4 SV=1	D9PYE8	MTBMA_c16730	20 kDa	1	2	1	2	0	1	1	2	2	16	28	10
	Uncharacterized protein OS=Methanothermobacter marburgensis (strain ATCC BAA-927 / DSM 2133 / JCM 14651 / NBRC 100331 / OCM 82 / Marburg) OX=79929 GN=MTBMA_c16910 PE=4 SV=1	D9PYG2	MTBMA_c16910	43 kDa	0	4	1	0	1	0	3	2	1	9	8	7
	Pyruvate carboxylase, subunit B OS=Methanothermobacter marburgensis (strain ATCC BAA-927 / DSM 2133 / JCM 14651 / NBRC 100331 / OCM 82 / Marburg) OX=79929 GN=pycB PE=4 SV=1	D9PXX1-DECOY		?	0	0	1	1	0	1	1	1	3	14	23	17
	Probable bifunctional tRNA threonylcarbamoyladenosine biosynthesis protein OS=Methanothermobacter marburgensis (strain ATCC BAA-927 / DSM 2133 / JCM 14651 / NBRC 100331 / OCM 82 / Marburg) OX=79929 GN=MTBMA_c00130 PE=3 SV=1	D9PYT0	MTBMA_c00130	59 kDa	0	1	1	2	2	1	2	2	1	26	25	17
	NosD-related protein OS=Methanothermobacter marburgensis (strain ATCC BAA-927 / DSM 2133 / JCM 14651 / NBRC 100331 / OCM 82 / Marburg) OX=79929 GN=MTBMA_c10780 PE=4 SV=1	D9PWS4	MTBMA_c10780	74 kDa	0	1	1	0	2	1	1	2	4	14	10	19
	Precorrin-2 C(20)-methyltransferase OS=Methanothermobacter marburgensis (strain ATCC BAA-927 / DSM 2133 / JCM 14651 / NBRC 100331 / OCM 82 / Marburg) OX=79929 GN=cbiL PE=3 SV=1	D9PYK8	cbiL	26 kDa	1	1	1	0	2	3	2	2	1	10	16	3
	Predicted ATPase OS=Methanothermobacter marburgensis (strain ATCC BAA-927 / DSM 2133 / JCM 14651 / NBRC 100331 / OCM 82 / Marburg) OX=79929 GN=MTBMA_c06590 PE=4 SV=1	D9PVK6	MTBMA_c06590	59 kDa	1	2	0	1	1	3	0	1	3	10	21	15
	NAD kinase OS=Methanothermobacter marburgensis (strain ATCC BAA-927 / DSM 2133 / JCM 14651 / NBRC 100331 / OCM 82 / Marburg) OX=79929 GN=nadK PE=3 SV=1	D9PXA7-DECOY		?	0	2	1	0	8	1	1	1	2	3	7	8
	Uncharacterized protein OS=Methanothermobacter marburgensis (strain ATCC BAA-927 / DSM 2133 / JCM 14651 / NBRC 100331 / OCM 82 / Marburg) OX=79929 GN=MTBMA_c10350 PE=4 SV=1	D9PWN1-DECOY		?	1	3	1	1	1	4	0	6	2	7	15	11
	Acetyl-CoA decarbonylase/synthase complex subunit beta OS=Methanothermobacter marburgensis (strain ATCC BAA-927 / DSM 2133 / JCM 14651 / NBRC 100331 / OCM 82 / Marburg) OX=79929 GN=cdhC PE=3 SV=1	D9PUJ9-DECOY		?	3	0	0	0	1	2	1	3	1	16	17	9
	Sulfur carrier protein FdhD OS=Methanothermobacter marburgensis (strain ATCC BAA-927 / DSM 2133 / JCM 14651 / NBRC 100331 / OCM 82 / Marburg) OX=79929 GN=fdhD PE=3 SV=1	D9PU44	fdhD	28 kDa	1	4	0	1	0	0	1	2	1	12	12	11
	tRNA pseudouridine synthase A OS=Methanothermobacter marburgensis (strain ATCC BAA-927 / DSM 2133 / JCM 14651 / NBRC 100331 / OCM 82 / Marburg) OX=79929 GN=truA PE=3 SV=1	D9PX77-DECOY		?	1	1	2	0	0	1	1	3	2	14	14	9
	S-inosyl-L-homocysteine hydrolase OS=Methanothermobacter marburgensis (strain ATCC BAA-927 / DSM 2133 / JCM 14651 / NBRC 100331 / OCM 82 / Marburg) OX=79929 GN=ahcY PE=3 SV=1	D9PUD2-DECOY		?	2	1	1	1	0	0	2	0	3	18	19	15
	Predicted ATPase OS=Methanothermobacter marburgensis (strain ATCC BAA-927 / DSM 2133 / JCM 14651 / NBRC 100331 / OCM 82 / Marburg) OX=79929 GN=MTBMA_c15630 PE=4 SV=1	D9PY44-DECOY		?	1	1	0	1	1	3	5	0	1	10	13	10
	Predicted extracellular phosphate-binding protein OS=Methanothermobacter marburgensis (strain ATCC BAA-927 / DSM 2133 / JCM 14651 / NBRC 100331 / OCM 82 / Marburg) OX=79929 GN=pstS2 PE=4 SV=1	D9PUL1	pstS2	30 kDa	2	1	0	1	0	1	3	2	2	5	10	8
	3,4-dihydroxy-2-butanone 4-phosphate synthase OS=Methanothermobacter marburgensis (strain ATCC BAA-927 / DSM 2133 / JCM 14651 / NBRC 100331 / OCM 82 / Marburg) OX=79929 GN=ribB PE=3 SV=1	D9PTZ6-DECOY		?	2	1	1	0	1	0	3	2	3	9	10	6
	TGc domain-containing protein OS=Methanothermobacter marburgensis (strain ATCC BAA-927 / DSM 2133 / JCM 14651 / NBRC 100331 / OCM 82 / Marburg) OX=79929 GN=MTBMA_c14270 PE=4 SV=1	D9PXR6	MTBMA_c14270	24 kDa	1	1	1	0	0	4	3	2	3	13	4	12
	Precorrin-2 dehydrogenase OS=Methanothermobacter marburgensis (strain ATCC BAA-927 / DSM 2133 / JCM 14651 / NBRC 100331 / OCM 82 / Marburg) OX=79929 GN=cysG2 PE=4 SV=1	D9PXN4-DECOY		?	1	2	1	1	1	2	0	0	1	8	16	10
	RNase_Zc3h12a domain-containing protein OS=Methanothermobacter marburgensis (strain ATCC BAA-927 / DSM 2133 / JCM 14651 / NBRC 100331 / OCM 82 / Marburg) OX=79929 GN=MTBMA_c06320 PE=4 SV=1	D9PVH9	MTBMA_c06320	39 kDa	2	1	0	1	1	1	1	3	2	7	15	11
	Predicted ATPase OS=Methanothermobacter marburgensis (strain ATCC BAA-927 / DSM 2133 / JCM 14651 / NBRC 100331 / OCM 82 / Marburg) OX=79929 GN=MTBMA_c06960 PE=4 SV=1	D9PVP3	MTBMA_c06960	69 kDa	0	0	0	1	0	2	0	2	0	5	7	8
	Ketoisovalerate oxidoreductase subunit VorA OS=Methanothermobacter marburgensis (strain ATCC BAA-927 / DSM 2133 / JCM 14651 / NBRC 100331 / OCM 82 / Marburg) OX=79929 GN=vorA PE=1 SV=2	P80907	vorA	52 kDa	1	3	0	2	1	2	1	1	1	9	10	5
	Predicted nucleotidyltransferase OS=Methanothermobacter marburgensis (strain ATCC BAA-927 / DSM 2133 / JCM 14651 / NBRC 100331 / OCM 82 / Marburg) OX=79929 GN=MTBMA_c15090 PE=4 SV=1	D9PXZ0-DECOY		?	2	1	0	0	1	0	3	1	1	6	8	17
	V4R domain-containing protein OS=Methanothermobacter marburgensis (strain ATCC BAA-927 / DSM 2133 / JCM 14651 / NBRC 100331 / OCM 82 / Marburg) OX=79929 GN=MTBMA_c12390 PE=4 SV=1	D9PX79	MTBMA_c12390	22 kDa	2	0	0	0	2	1	1	3	0	3	3	9
	F420-non-reducing hydrogenase subunit A OS=Methanothermobacter marburgensis (strain ATCC BAA-927 / DSM 2133 / JCM 14651 / NBRC 100331 / OCM 82 / Marburg) OX=79929 GN=mvhA PE=1 SV=2	P60227-DECOY		?	1	1	0	0	1	3	1	0	3	9	16	22
	Predicted sensory transduction histidine kinase OS=Methanothermobacter marburgensis (strain ATCC BAA-927 / DSM 2133 / JCM 14651 / NBRC 100331 / OCM 82 / Marburg) OX=79929 GN=MTBMA_c12950 PE=4 SV=1	D9PXD5	MTBMA_c12950	40 kDa	1	0	3	0	0	1	1	1	2	11	14	11
	Probable transcription termination protein NusA OS=Methanothermobacter marburgensis (strain ATCC BAA-927 / DSM 2133 / JCM 14651 / NBRC 100331 / OCM 82 / Marburg) OX=79929 GN=nusA PE=3 SV=1	D9PXS5	nusA	16 kDa	0	1	1	1	2	2	0	1	0	3	9	11
	Uncharacterized protein OS=Methanothermobacter marburgensis (strain ATCC BAA-927 / DSM 2133 / JCM 14651 / NBRC 100331 / OCM 82 / Marburg) OX=79929 GN=MTBMA_c14700 PE=4 SV=1	D9PXV1	MTBMA_c14700	34 kDa	0	2	0	0	0	1	1	4	2	4	15	14
	Predicted sensory transduction histidine kinase OS=Methanothermobacter marburgensis (strain ATCC BAA-927 / DSM 2133 / JCM 14651 / NBRC 100331 / OCM 82 / Marburg) OX=79929 GN=MTBMA_c08400 PE=4 SV=1	D9PW37	MTBMA_c08400	39 kDa	0	2	0	2	1	2	1	1	1	16	7	6
	Uncharacterized protein OS=Methanothermobacter marburgensis (strain ATCC BAA-927 / DSM 2133 / JCM 14651 / NBRC 100331 / OCM 82 / Marburg) OX=79929 GN=MTBMA_c04520 PE=4 SV=1	D9PV06	MTBMA_c04520	20 kDa	0	1	2	0	3	2	4	3	1	7	10	9
	Sulfolactate dehydrogenase OS=Methanothermobacter marburgensis (strain ATCC BAA-927 / DSM 2133 / JCM 14651 / NBRC 100331 / OCM 82 / Marburg) OX=79929 GN=comC PE=3 SV=1	D9PY64-DECOY		?	3	1	2	1	1	0	2	0	0	2	10	10
	Putative (R)-citramalate synthase CimA OS=Methanothermobacter marburgensis (strain ATCC BAA-927 / DSM 2133 / JCM 14651 / NBRC 100331 / OCM 82 / Marburg) OX=79929 GN=cimA PE=3 SV=1	D9PWW5	cimA	54 kDa	1	0	0	1	2	1	2	1	2	12	7	9
	Tryptophan synthase alpha chain OS=Methanothermobacter marburgensis (strain ATCC BAA-927 / DSM 2133 / JCM 14651 / NBRC 100331 / OCM 82 / Marburg) OX=79929 GN=trpA PE=3 SV=1	P26920	trpA	29 kDa	1	3	1	0	0	0	2	0	0	6	7	11
	Energy-converting hydrogenase T, subunit T OS=Methanothermobacter marburgensis (strain ATCC BAA-927 / DSM 2133 / JCM 14651 / NBRC 100331 / OCM 82 / Marburg) OX=79929 GN=ehaT PE=3 SV=1	D9PW00-DECOY		?	0	0	1	2	1	1	0	2	1	12	16	13
	DNA polymerase II small subunit OS=Methanothermobacter marburgensis (strain ATCC BAA-927 / DSM 2133 / JCM 14651 / NBRC 100331 / OCM 82 / Marburg) OX=79929 GN=polB PE=3 SV=1	D9PYR2-DECOY		?	0	1	0	0	1	2	0	0	2	9	9	9
	Sulfur carrier protein FdhD OS=Methanothermobacter marburgensis (strain ATCC BAA-927 / DSM 2133 / JCM 14651 / NBRC 100331 / OCM 82 / Marburg) OX=79929 GN=fdhD PE=3 SV=1	D9PU44-DECOY		?	0	1	1	0	1	0	1	2	1	6	9	14
	Probable phosphoglucosamine mutase OS=Methanothermobacter marburgensis (strain ATCC BAA-927 / DSM 2133 / JCM 14651 / NBRC 100331 / OCM 82 / Marburg) OX=79929 GN=glmM PE=3 SV=1	D9PU87-DECOY		?	1	1	1	1	0	0	1	0	2	14	19	4
	Predicted ABC-type transporter, ATPase component OS=Methanothermobacter marburgensis (strain ATCC BAA-927 / DSM 2133 / JCM 14651 / NBRC 100331 / OCM 82 / Marburg) OX=79929 GN=MTBMA_c13080 PE=4 SV=1	D9PXE8	MTBMA_c13080	39 kDa	0	1	1	0	1	1	1	3	5	9	18	7
	Predicted ABC transporter, ATPase component OS=Methanothermobacter marburgensis (strain ATCC BAA-927 / DSM 2133 / JCM 14651 / NBRC 100331 / OCM 82 / Marburg) OX=79929 GN=MTBMA_c17570 PE=4 SV=1	D9PYM7	MTBMA_c17570	33 kDa	1	3	2	1	0	0	0	1	0	9	9	11
	5'-deoxyadenosine deaminase OS=Methanothermobacter marburgensis (strain ATCC BAA-927 / DSM 2133 / JCM 14651 / NBRC 100331 / OCM 82 / Marburg) OX=79929 GN=dadD PE=3 SV=1	D9PU02-DECOY		?	0	3	0	0	0	0	5	0	1	6	7	2
	Uncharacterized protein OS=Methanothermobacter marburgensis (strain ATCC BAA-927 / DSM 2133 / JCM 14651 / NBRC 100331 / OCM 82 / Marburg) OX=79929 GN=MTBMA_c00600 PE=4 SV=1	D9PTX2	MTBMA_c00600	38 kDa	1	1	1	1	2	1	1	1	1	3	11	12
	Ribosome maturation protein SDO1 homolog OS=Methanothermobacter marburgensis (strain ATCC BAA-927 / DSM 2133 / JCM 14651 / NBRC 100331 / OCM 82 / Marburg) OX=79929 GN=MTBMA_c10720 PE=3 SV=1	D9PWR8	MTBMA_c10720	26 kDa	0	2	0	0	0	0	3	1	1	5	13	10
	DNA primase large subunit PriL OS=Methanothermobacter marburgensis (strain ATCC BAA-927 / DSM 2133 / JCM 14651 / NBRC 100331 / OCM 82 / Marburg) OX=79929 GN=priL PE=3 SV=1	D9PWG3	priL	50 kDa	1	0	1	0	2	2	0	0	0	8	6	16
	H(2):CoB-CoM heterodisulfide,ferredoxin reductase subunit C OS=Methanothermobacter marburgensis (strain ATCC BAA-927 / DSM 2133 / JCM 14651 / NBRC 100331 / OCM 82 / Marburg) OX=79929 GN=hdrC PE=1 SV=6	Q50754-DECOY		?	0	1	0	2	0	4	0	0	1	6	13	9
	AcnX domain-containing protein OS=Methanothermobacter marburgensis (strain ATCC BAA-927 / DSM 2133 / JCM 14651 / NBRC 100331 / OCM 82 / Marburg) OX=79929 GN=MTBMA_c00090 PE=4 SV=1	D9PYS6-DECOY		?	0	0	0	1	0	2	4	0	1	16	12	6
	Ribosomal RNA large subunit methyltransferase E OS=Methanothermobacter marburgensis (strain ATCC BAA-927 / DSM 2133 / JCM 14651 / NBRC 100331 / OCM 82 / Marburg) OX=79929 GN=rlmE PE=3 SV=1	D9PUQ3-DECOY		?	1	0	1	3	0	1	0	1	1	13	12	12
	Uncharacterized protein OS=Methanothermobacter marburgensis (strain ATCC BAA-927 / DSM 2133 / JCM 14651 / NBRC 100331 / OCM 82 / Marburg) OX=79929 GN=MTBMA_c09470 PE=4 SV=1	D9PWE5-DECOY		?	1	1	1	0	1	0	0	1	1	3	10	14
	F420H2 oxidase OS=Methanothermobacter marburgensis (strain ATCC BAA-927 / DSM 2133 / JCM 14651 / NBRC 100331 / OCM 82 / Marburg) OX=79929 GN=fprA1 PE=4 SV=1	D9PVF5-DECOY		?	2	1	1	1	1	2	2	1	1	7	2	10
	Beta-ribofuranosylaminobenzene 5'-phosphate synthase OS=Methanothermobacter marburgensis (strain ATCC BAA-927 / DSM 2133 / JCM 14651 / NBRC 100331 / OCM 82 / Marburg) OX=79929 GN=MTBMA_c12280 PE=3 SV=1	D9PX68-DECOY		?	1	2	0	1	1	0	1	1	3	6	3	2
	UDP-glucose 4-epimerase (NAD dependent) related protein OS=Methanothermobacter marburgensis (strain ATCC BAA-927 / DSM 2133 / JCM 14651 / NBRC 100331 / OCM 82 / Marburg) OX=79929 GN=galE1 PE=4 SV=1	D9PVX7	galE1	34 kDa	2	0	0	1	1	2	0	4	2	10	11	5
	Acetyl-coenzyme A synthetase OS=Methanothermobacter marburgensis (strain ATCC BAA-927 / DSM 2133 / JCM 14651 / NBRC 100331 / OCM 82 / Marburg) OX=79929 GN=acsA2 PE=4 SV=1	D9PVL2	acsA2	61 kDa	0	0	0	1	0	1	3	0	3	10	10	10
	Ribosomal RNA large subunit methyltransferase E OS=Methanothermobacter marburgensis (strain ATCC BAA-927 / DSM 2133 / JCM 14651 / NBRC 100331 / OCM 82 / Marburg) OX=79929 GN=rlmE PE=3 SV=1	D9PUQ3	rlmE	24 kDa	0	0	1	0	2	0	0	1	0	9	15	8
	2-phosphoglycerate kinase related protein with an additional conserved domain OS=Methanothermobacter marburgensis (strain ATCC BAA-927 / DSM 2133 / JCM 14651 / NBRC 100331 / OCM 82 / Marburg) OX=79929 GN=MTBMA_c04050 PE=4 SV=1	D9PUV9	MTBMA_c04050	37 kDa	1	0	0	0	2	0	0	1	1	9	15	6
	Predicted glycosyltransferase OS=Methanothermobacter marburgensis (strain ATCC BAA-927 / DSM 2133 / JCM 14651 / NBRC 100331 / OCM 82 / Marburg) OX=79929 GN=MTBMA_c06260 PE=4 SV=1	D9PVH3	MTBMA_c06260	43 kDa	0	2	1	0	1	1	0	1	0	9	16	5
	Uncharacterized protein OS=Methanothermobacter marburgensis (strain ATCC BAA-927 / DSM 2133 / JCM 14651 / NBRC 100331 / OCM 82 / Marburg) OX=79929 GN=MTBMA_c12260 PE=4 SV=1	D9PX66	MTBMA_c12260	23 kDa	0	0	1	1	2	1	2	1	0	1	7	13
	50S ribosomal protein L10e OS=Methanothermobacter marburgensis (strain ATCC BAA-927 / DSM 2133 / JCM 14651 / NBRC 100331 / OCM 82 / Marburg) OX=79929 GN=rpl10e PE=3 SV=1	D9PXY3	rpl10e	18 kDa	0	1	0	1	1	1	1	0	0	11	13	7
	Uncharacterized protein OS=Methanothermobacter marburgensis (strain ATCC BAA-927 / DSM 2133 / JCM 14651 / NBRC 100331 / OCM 82 / Marburg) OX=79929 GN=MTBMA_c13370 PE=4 SV=1	D9PXH6	MTBMA_c13370	17 kDa	0	0	3	0	1	0	1	0	1	9	20	18
	Homoserine dehydrogenase OS=Methanothermobacter marburgensis (strain ATCC BAA-927 / DSM 2133 / JCM 14651 / NBRC 100331 / OCM 82 / Marburg) OX=79929 GN=hom PE=3 SV=1	D9PYA1-DECOY		?	0	0	0	1	1	0	1	0	4	13	7	12
	30S ribosomal protein S4 OS=Methanothermobacter marburgensis (strain ATCC BAA-927 / DSM 2133 / JCM 14651 / NBRC 100331 / OCM 82 / Marburg) OX=79929 GN=rps4 PE=3 SV=1	D9PV71	rps4	20 kDa	2	0	0	0	2	0	0	0	3	10	12	12
	Bifunctional NAD(P)H-hydrate repair enzyme OS=Methanothermobacter marburgensis (strain ATCC BAA-927 / DSM 2133 / JCM 14651 / NBRC 100331 / OCM 82 / Marburg) OX=79929 GN=nnrD PE=3 SV=1	D9PYC5	nnrD	53 kDa	1	1	0	0	0	0	0	1	1	8	9	10
	Predicted glycosyltransferase OS=Methanothermobacter marburgensis (strain ATCC BAA-927 / DSM 2133 / JCM 14651 / NBRC 100331 / OCM 82 / Marburg) OX=79929 GN=MTBMA_c07640 PE=4 SV=1	D9PVW1	MTBMA_c07640	39 kDa	0	0	0	0	0	1	0	1	4	5	10	17
	Ferrous iron transport protein B OS=Methanothermobacter marburgensis (strain ATCC BAA-927 / DSM 2133 / JCM 14651 / NBRC 100331 / OCM 82 / Marburg) OX=79929 GN=feoB2 PE=4 SV=1	D9PYM1-DECOY		?	0	1	2	3	0	0	0	0	3	5	6	4
	Uncharacterized protein OS=Methanothermobacter marburgensis (strain ATCC BAA-927 / DSM 2133 / JCM 14651 / NBRC 100331 / OCM 82 / Marburg) OX=79929 GN=MTBMA_c15600 PE=4 SV=1	D9PY41	MTBMA_c15600	26 kDa	1	0	0	0	0	0	1	1	0	11	9	9
	Predicted cation transport ATPase OS=Methanothermobacter marburgensis (strain ATCC BAA-927 / DSM 2133 / JCM 14651 / NBRC 100331 / OCM 82 / Marburg) OX=79929 GN=MTBMA_c08060 PE=3 SV=1	D9PW03	MTBMA_c08060	64 kDa	0	2	0	0	0	1	1	1	0	11	8	11
	Aspartate carbamoyltransferase OS=Methanothermobacter marburgensis (strain ATCC BAA-927 / DSM 2133 / JCM 14651 / NBRC 100331 / OCM 82 / Marburg) OX=79929 GN=pyrB PE=3 SV=1	D9PYR9	pyrB	34 kDa	0	0	0	0	1	0	1	1	1	5	8	5
	Alanine dehydrogenase OS=Methanothermobacter marburgensis (strain ATCC BAA-927 / DSM 2133 / JCM 14651 / NBRC 100331 / OCM 82 / Marburg) OX=79929 GN=ala PE=3 SV=1	D9PTZ2	ala	36 kDa	1	0	0	1	0	1	0	2	0	10	13	13
	Uncharacterized protein OS=Methanothermobacter marburgensis (strain ATCC BAA-927 / DSM 2133 / JCM 14651 / NBRC 100331 / OCM 82 / Marburg) OX=79929 GN=MTBMA_c12590 PE=4 SV=1	D9PX99	MTBMA_c12590	17 kDa	1	0	0	0	2	3	0	0	0	6	2	8
	Predicted methyltransferase OS=Methanothermobacter marburgensis (strain ATCC BAA-927 / DSM 2133 / JCM 14651 / NBRC 100331 / OCM 82 / Marburg) OX=79929 GN=MTBMA_c04440 PE=4 SV=1	D9PUZ8-DECOY		?	2	0	0	0	1	2	0	1	0	8	6	12
	Predicted fumarate hydratase OS=Methanothermobacter marburgensis (strain ATCC BAA-927 / DSM 2133 / JCM 14651 / NBRC 100331 / OCM 82 / Marburg) OX=79929 GN=MTBMA_c03100 PE=3 SV=1	D9PUL8	MTBMA_c03100	30 kDa	0	0	0	0	0	1	1	1	2	3	10	3
	Cobalt-precorrin-5B C(1)-methyltransferase OS=Methanothermobacter marburgensis (strain ATCC BAA-927 / DSM 2133 / JCM 14651 / NBRC 100331 / OCM 82 / Marburg) OX=79929 GN=cbiD PE=3 SV=1	D9PX46	cbiD	40 kDa	1	0	0	0	0	0	0	0	0	4	10	8
	Predicted glyoxalase family protein OS=Methanothermobacter marburgensis (strain ATCC BAA-927 / DSM 2133 / JCM 14651 / NBRC 100331 / OCM 82 / Marburg) OX=79929 GN=MTBMA_c11520 PE=4 SV=1	D9PWZ7	MTBMA_c11520	14 kDa	2	1	1	0	1	0	0	0	1	3	2	1
	Uncharacterized protein OS=Methanothermobacter marburgensis (strain ATCC BAA-927 / DSM 2133 / JCM 14651 / NBRC 100331 / OCM 82 / Marburg) OX=79929 GN=MTBMA_c05700 PE=4 SV=1	D9PVB7	MTBMA_c05700	8 kDa	1	0	1	1	0	1	0	0	0	3	4	0
	CBS domain-containing protein OS=Methanothermobacter marburgensis (strain ATCC BAA-927 / DSM 2133 / JCM 14651 / NBRC 100331 / OCM 82 / Marburg) OX=79929 GN=MTBMA_c16100 PE=4 SV=1	D9PY91	MTBMA_c16100	30 kDa	0	0	0	0	1	2	0	1	0	6	10	1
	Predicted ATPase OS=Methanothermobacter marburgensis (strain ATCC BAA-927 / DSM 2133 / JCM 14651 / NBRC 100331 / OCM 82 / Marburg) OX=79929 GN=MTBMA_c03840 PE=4 SV=1	D9PUT8-DECOY		?	0	0	0	0	0	0	3	3	0	13	10	9
	Uncharacterized protein OS=Methanothermobacter marburgensis (strain ATCC BAA-927 / DSM 2133 / JCM 14651 / NBRC 100331 / OCM 82 / Marburg) OX=79929 GN=MTBMA_c15240 PE=4 SV=1	D9PY05	MTBMA_c15240	14 kDa	0	0	1	2	2	0	0	2	0	2	0	4
	L-aspartate dehydrogenase OS=Methanothermobacter marburgensis (strain ATCC BAA-927 / DSM 2133 / JCM 14651 / NBRC 100331 / OCM 82 / Marburg) OX=79929 GN=nadX PE=3 SV=1	D9PXJ8	nadX	27 kDa	1	1	0	0	0	0	3	0	0	2	4	10
	dITP/XTP pyrophosphatase OS=Methanothermobacter marburgensis (strain ATCC BAA-927 / DSM 2133 / JCM 14651 / NBRC 100331 / OCM 82 / Marburg) OX=79929 GN=MTBMA_c00120 PE=3 SV=1	D9PYS9-DECOY		?	0	1	0	1	0	0	0	1	0	7	10	11
	Uncharacterized protein OS=Methanothermobacter marburgensis (strain ATCC BAA-927 / DSM 2133 / JCM 14651 / NBRC 100331 / OCM 82 / Marburg) OX=79929 GN=MTBMA_c06390 PE=4 SV=1	D9PVI6	MTBMA_c06390	21 kDa	0	0	0	0	0	0	0	0	0	7	13	10
	Probable cobalt-precorrin-6B C(15)-methyltransferase (decarboxylating) OS=Methanothermobacter marburgensis (strain ATCC BAA-927 / DSM 2133 / JCM 14651 / NBRC 100331 / OCM 82 / Marburg) OX=79929 GN=cbiT PE=3 SV=1	D9PVE3	cbiT	20 kDa	0	0	0	1	0	2	1	0	0	0	5	5
	Elongation factor 1-beta OS=Methanothermobacter marburgensis (strain ATCC BAA-927 / DSM 2133 / JCM 14651 / NBRC 100331 / OCM 82 / Marburg) OX=79929 GN=ef1b PE=3 SV=1	D9PUI8	ef1b	10 kDa	1	1	1	0	0	0	0	0	0	0	1	0
	50S ribosomal protein L18 OS=Methanothermobacter marburgensis (strain ATCC BAA-927 / DSM 2133 / JCM 14651 / NBRC 100331 / OCM 82 / Marburg) OX=79929 GN=rpl18 PE=3 SV=1	D9PV59	rpl18	22 kDa	0	0	0	0	0	1	1	1	1	1	7	9
	Predicted transporter protein OS=Methanothermobacter marburgensis (strain ATCC BAA-927 / DSM 2133 / JCM 14651 / NBRC 100331 / OCM 82 / Marburg) OX=79929 GN=MTBMA_c11840 PE=3 SV=1	D9PX28	MTBMA_c11840	47 kDa	0	0	0	0	0	0	0	0	1	4	4	3
	2-phospho-L-lactate guanylyltransferase OS=Methanothermobacter marburgensis (strain ATCC BAA-927 / DSM 2133 / JCM 14651 / NBRC 100331 / OCM 82 / Marburg) OX=79929 GN=cofC PE=3 SV=1	D9PWJ0	cofC	25 kDa	0	0	0	0	0	0	1	0	0	7	8	5
	Archaeal histone OS=Methanothermobacter marburgensis (strain ATCC BAA-927 / DSM 2133 / JCM 14651 / NBRC 100331 / OCM 82 / Marburg) OX=79929 GN=MTBMA_c02740 PE=3 SV=1	D9PUI4	MTBMA_c02740	7 kDa	2	1	0	0	0	0	0	0	0	2	1	1
	Phosphomannomutase related protein OS=Methanothermobacter marburgensis (strain ATCC BAA-927 / DSM 2133 / JCM 14651 / NBRC 100331 / OCM 82 / Marburg) OX=79929 GN=MTBMA_c03340 PE=3 SV=1	D9PUN8-DECOY		?	1	3	0	4	3	4	4	0	4	18	20	15
	Tungsten formylmethanofuran dehydrogenase, subunit A OS=Methanothermobacter marburgensis (strain ATCC BAA-927 / DSM 2133 / JCM 14651 / NBRC 100331 / OCM 82 / Marburg) OX=79929 GN=fwdA PE=4 SV=1	D9PU54-DECOY		?	1	2	1	3	3	2	2	3	5	17	17	10
	Methyltransf_30 domain-containing protein OS=Methanothermobacter marburgensis (strain ATCC BAA-927 / DSM 2133 / JCM 14651 / NBRC 100331 / OCM 82 / Marburg) OX=79929 GN=MTBMA_c06280 PE=4 SV=1	D9PVH5-DECOY		?	3	6	3	3	5	0	3	1	4	15	11	21
	Uncharacterized protein OS=Methanothermobacter marburgensis (strain ATCC BAA-927 / DSM 2133 / JCM 14651 / NBRC 100331 / OCM 82 / Marburg) OX=79929 GN=MTBMA_c01590 PE=4 SV=1	D9PU70	MTBMA_c01590	37 kDa	1	1	1	3	1	0	5	5	3	15	13	12
	Predicted cation transport ATPase OS=Methanothermobacter marburgensis (strain ATCC BAA-927 / DSM 2133 / JCM 14651 / NBRC 100331 / OCM 82 / Marburg) OX=79929 GN=MTBMA_c01180 PE=3 SV=1	D9PU29	MTBMA_c01180	83 kDa	2	2	1	1	2	1	2	2	2	15	21	7
	Predicted ATP-dependent RNA helicase OS=Methanothermobacter marburgensis (strain ATCC BAA-927 / DSM 2133 / JCM 14651 / NBRC 100331 / OCM 82 / Marburg) OX=79929 GN=MTBMA_c06520 PE=3 SV=1	D9PVJ9-DECOY		?	3	2	0	1	1	1	3	2	2	14	10	17
	Tetratricopeptide repeat domain-containing protein OS=Methanothermobacter marburgensis (strain ATCC BAA-927 / DSM 2133 / JCM 14651 / NBRC 100331 / OCM 82 / Marburg) OX=79929 GN=MTBMA_c01710 PE=4 SV=1	D9PU82-DECOY		?	1	4	1	0	2	1	0	2	2	19	29	23
	DNA helicase OS=Methanothermobacter marburgensis (strain ATCC BAA-927 / DSM 2133 / JCM 14651 / NBRC 100331 / OCM 82 / Marburg) OX=79929 GN=MTBMA_c08910 PE=3 SV=1	D9PW88-DECOY		?	0	1	1	1	1	0	4	3	0	25	20	13
	30S ribosomal protein S13 OS=Methanothermobacter marburgensis (strain ATCC BAA-927 / DSM 2133 / JCM 14651 / NBRC 100331 / OCM 82 / Marburg) OX=79929 GN=rps13p PE=3 SV=1	D9PV70	rps13p	17 kDa	1	1	1	2	1	5	0	1	1	13	13	11
	Methanogenesis marker protein 8 OS=Methanothermobacter marburgensis (strain ATCC BAA-927 / DSM 2133 / JCM 14651 / NBRC 100331 / OCM 82 / Marburg) OX=79929 GN=MTBMA_c01600 PE=4 SV=1	D9PU71-DECOY		?	2	2	1	1	4	4	1	1	0	9	12	13
	30S ribosomal protein S3 OS=Methanothermobacter marburgensis (strain ATCC BAA-927 / DSM 2133 / JCM 14651 / NBRC 100331 / OCM 82 / Marburg) OX=79929 GN=rps3 PE=3 SV=1	D9PV45-DECOY		?	1	3	0	1	3	2	3	2	3	7	16	26
	C5-epim_C domain-containing protein OS=Methanothermobacter marburgensis (strain ATCC BAA-927 / DSM 2133 / JCM 14651 / NBRC 100331 / OCM 82 / Marburg) OX=79929 GN=MTBMA_c07600 PE=4 SV=1	D9PVV7-DECOY		?	1	2	1	4	2	1	1	0	2	12	21	21
	Predicted ATP-dependent RNA helicase OS=Methanothermobacter marburgensis (strain ATCC BAA-927 / DSM 2133 / JCM 14651 / NBRC 100331 / OCM 82 / Marburg) OX=79929 GN=MTBMA_c06520 PE=3 SV=1	D9PVJ9	MTBMA_c06520	48 kDa	0	2	1	0	4	2	1	0	1	10	19	20
	Predicted nucleotidyl transferase OS=Methanothermobacter marburgensis (strain ATCC BAA-927 / DSM 2133 / JCM 14651 / NBRC 100331 / OCM 82 / Marburg) OX=79929 GN=MTBMA_c01060 PE=4 SV=1	D9PU18	MTBMA_c01060	39 kDa	2	2	0	0	3	2	2	3	2	12	17	25
	Transcription initiation factor IIB OS=Methanothermobacter marburgensis (strain ATCC BAA-927 / DSM 2133 / JCM 14651 / NBRC 100331 / OCM 82 / Marburg) OX=79929 GN=tfb PE=3 SV=1	D9PXC0	tfb	35 kDa	2	2	2	1	1	1	0	1	3	12	22	5
	Phosphoenolpyruvate carboxylase OS=Methanothermobacter marburgensis (strain ATCC BAA-927 / DSM 2133 / JCM 14651 / NBRC 100331 / OCM 82 / Marburg) OX=79929 GN=ppcA PE=3 SV=1	D9PXG9-DECOY		?	0	1	0	1	3	4	2	3	0	12	12	16
	Acetyl-coenzyme A synthetase OS=Methanothermobacter marburgensis (strain ATCC BAA-927 / DSM 2133 / JCM 14651 / NBRC 100331 / OCM 82 / Marburg) OX=79929 GN=acsA2 PE=4 SV=1	D9PVL2-DECOY		?	1	3	0	2	0	0	1	0	4	10	15	11
	DNA polymerase OS=Methanothermobacter marburgensis (strain ATCC BAA-927 / DSM 2133 / JCM 14651 / NBRC 100331 / OCM 82 / Marburg) OX=79929 GN=pol PE=3 SV=1	D9PY67	pol	68 kDa	0	1	2	0	2	2	6	1	2	16	11	16
	Putative asparagine synthetase [glutamine-hydrolyzing] OS=Methanothermobacter marburgensis (strain ATCC BAA-927 / DSM 2133 / JCM 14651 / NBRC 100331 / OCM 82 / Marburg) OX=79929 GN=asnB PE=4 SV=1	D9PW06-DECOY		?	0	1	2	0	1	2	0	2	3	17	20	28
	DNA-directed RNA polymerase subunit A'' OS=Methanothermobacter marburgensis (strain ATCC BAA-927 / DSM 2133 / JCM 14651 / NBRC 100331 / OCM 82 / Marburg) OX=79929 GN=rpoA2 PE=3 SV=1	D9PXS3	rpoA2	51 kDa	1	2	2	0	1	3	4	2	0	11	11	24
	Predicted tRNA-binding protein OS=Methanothermobacter marburgensis (strain ATCC BAA-927 / DSM 2133 / JCM 14651 / NBRC 100331 / OCM 82 / Marburg) OX=79929 GN=MTBMA_c13610 PE=4 SV=1	D9PXK0	MTBMA_c13610	26 kDa	0	2	1	1	1	1	3	0	1	5	19	17
	Uncharacterized protein OS=Methanothermobacter marburgensis (strain ATCC BAA-927 / DSM 2133 / JCM 14651 / NBRC 100331 / OCM 82 / Marburg) OX=79929 GN=MTBMA_c04030 PE=4 SV=1	D9PUV7	MTBMA_c04030	15 kDa	0	1	1	1	3	1	1	0	2	13	14	15
	UPF0305 protein MTBMA_c12080 OS=Methanothermobacter marburgensis (strain ATCC BAA-927 / DSM 2133 / JCM 14651 / NBRC 100331 / OCM 82 / Marburg) OX=79929 GN=MTBMA_c12080 PE=3 SV=1	D9PX50-DECOY		?	0	2	2	1	1	5	1	1	1	8	9	12
	Chaperone protein DnaJ OS=Methanothermobacter marburgensis (strain ATCC BAA-927 / DSM 2133 / JCM 14651 / NBRC 100331 / OCM 82 / Marburg) OX=79929 GN=dnaJ PE=3 SV=1	D9PYF1-DECOY		?	0	0	0	0	3	2	4	1	1	20	20	20
	Predicted glycosyltransferase OS=Methanothermobacter marburgensis (strain ATCC BAA-927 / DSM 2133 / JCM 14651 / NBRC 100331 / OCM 82 / Marburg) OX=79929 GN=MTBMA_c07630 PE=4 SV=1	D9PVW0	MTBMA_c07630	46 kDa	1	0	2	1	2	0	0	0	2	10	14	8
	Predicted sensory transduction histidine kinase OS=Methanothermobacter marburgensis (strain ATCC BAA-927 / DSM 2133 / JCM 14651 / NBRC 100331 / OCM 82 / Marburg) OX=79929 GN=MTBMA_c08550 PE=4 SV=1	D9PW52-DECOY		?	1	0	0	1	2	4	0	1	1	10	19	18
	Uncharacterized protein OS=Methanothermobacter marburgensis (strain ATCC BAA-927 / DSM 2133 / JCM 14651 / NBRC 100331 / OCM 82 / Marburg) OX=79929 GN=MTBMA_c04730 PE=4 SV=1	D9PV21	MTBMA_c04730	50 kDa	1	0	3	0	0	3	5	3	4	8	12	9
	Translation initiation factor 2 subunit gamma OS=Methanothermobacter marburgensis (strain ATCC BAA-927 / DSM 2133 / JCM 14651 / NBRC 100331 / OCM 82 / Marburg) OX=79929 GN=eif2g PE=3 SV=1	D9PVQ8-DECOY		?	1	2	0	0	2	3	1	1	1	12	15	9
	Phosphoglycerate kinase OS=Methanothermobacter marburgensis (strain ATCC BAA-927 / DSM 2133 / JCM 14651 / NBRC 100331 / OCM 82 / Marburg) OX=79929 GN=pgk PE=3 SV=1	D9PXR8-DECOY		?	0	0	0	0	2	1	2	2	5	15	9	11
	Predicted glycosyltransferase OS=Methanothermobacter marburgensis (strain ATCC BAA-927 / DSM 2133 / JCM 14651 / NBRC 100331 / OCM 82 / Marburg) OX=79929 GN=MTBMA_c07760 PE=4 SV=1	D9PVX3-DECOY		?	1	0	0	0	0	2	3	1	5	3	7	18
	30S ribosomal protein S5 OS=Methanothermobacter marburgensis (strain ATCC BAA-927 / DSM 2133 / JCM 14651 / NBRC 100331 / OCM 82 / Marburg) OX=79929 GN=rps5 PE=3 SV=1	D9PV60-DECOY		?	0	1	1	1	1	3	2	1	1	7	15	12
	Predicted ATP-utilizing enzyme OS=Methanothermobacter marburgensis (strain ATCC BAA-927 / DSM 2133 / JCM 14651 / NBRC 100331 / OCM 82 / Marburg) OX=79929 GN=MTBMA_c12330 PE=4 SV=1	D9PX73-DECOY		?	0	2	0	1	0	2	2	2	0	16	17	10
	Predicted iron-dependent transcriptional regulator containing a FeoA domain OS=Methanothermobacter marburgensis (strain ATCC BAA-927 / DSM 2133 / JCM 14651 / NBRC 100331 / OCM 82 / Marburg) OX=79929 GN=MTBMA_c06630 PE=3 SV=1	D9PVL0	MTBMA_c06630	27 kDa	1	0	0	0	1	0	1	2	2	7	14	9
	Ribonuclease P protein component 3 OS=Methanothermobacter marburgensis (strain ATCC BAA-927 / DSM 2133 / JCM 14651 / NBRC 100331 / OCM 82 / Marburg) OX=79929 GN=rnp3 PE=3 SV=1	D9PWS1-DECOY		?	0	1	1	1	1	1	0	3	2	11	17	11
	Ketoisovalerate oxidoreductase subunit VorA OS=Methanothermobacter marburgensis (strain ATCC BAA-927 / DSM 2133 / JCM 14651 / NBRC 100331 / OCM 82 / Marburg) OX=79929 GN=vorA PE=1 SV=2	P80907-DECOY		?	0	4	2	0	1	1	0	1	0	10	16	11
	Uncharacterized protein OS=Methanothermobacter marburgensis (strain ATCC BAA-927 / DSM 2133 / JCM 14651 / NBRC 100331 / OCM 82 / Marburg) OX=79929 GN=MTBMA_c03980 PE=4 SV=1	D9PUV2	MTBMA_c03980	39 kDa	1	2	0	0	1	2	1	0	1	4	7	12
	V-type ATP synthase subunit I OS=Methanothermobacter marburgensis (strain ATCC BAA-927 / DSM 2133 / JCM 14651 / NBRC 100331 / OCM 82 / Marburg) OX=79929 GN=ahaI PE=3 SV=1	D9PXI5-DECOY		?	0	0	0	0	1	1	0	1	0	16	19	31
	Uncharacterized protein OS=Methanothermobacter marburgensis (strain ATCC BAA-927 / DSM 2133 / JCM 14651 / NBRC 100331 / OCM 82 / Marburg) OX=79929 GN=MTBMA_c11170 PE=3 SV=1	D9PWW3	MTBMA_c11170	36 kDa	0	1	0	1	1	1	1	1	1	16	8	8
	Predicted pseudomurein-binding protein OS=Methanothermobacter marburgensis (strain ATCC BAA-927 / DSM 2133 / JCM 14651 / NBRC 100331 / OCM 82 / Marburg) OX=79929 GN=MTBMA_c12480 PE=4 SV=1	D9PX88-DECOY		?	1	1	0	0	0	1	2	1	2	6	17	17
	Predicted oxidoreductase OS=Methanothermobacter marburgensis (strain ATCC BAA-927 / DSM 2133 / JCM 14651 / NBRC 100331 / OCM 82 / Marburg) OX=79929 GN=MTBMA_c04640 PE=4 SV=1	D9PV13	MTBMA_c04640	60 kDa	0	0	0	0	0	0	1	3	1	10	8	13
	ORC1-type DNA replication protein OS=Methanothermobacter marburgensis (strain ATCC BAA-927 / DSM 2133 / JCM 14651 / NBRC 100331 / OCM 82 / Marburg) OX=79929 GN=cdc61 PE=3 SV=1	D9PYR8	cdc61	44 kDa	0	0	0	2	1	0	1	5	0	10	12	10
	Probable L-tyrosine/L-aspartate decarboxylase OS=Methanothermobacter marburgensis (strain ATCC BAA-927 / DSM 2133 / JCM 14651 / NBRC 100331 / OCM 82 / Marburg) OX=79929 GN=mfnA PE=3 SV=1	D9PXY1	mfnA	42 kDa	1	1	0	0	3	3	1	1	3	9	4	10
	Prefoldin subunit beta OS=Methanothermobacter marburgensis (strain ATCC BAA-927 / DSM 2133 / JCM 14651 / NBRC 100331 / OCM 82 / Marburg) OX=79929 GN=pfdB PE=3 SV=1	D9PWR0-DECOY		?	1	0	0	0	4	3	0	1	4	20	21	18
	Predicted ATP-utilizing enzyme OS=Methanothermobacter marburgensis (strain ATCC BAA-927 / DSM 2133 / JCM 14651 / NBRC 100331 / OCM 82 / Marburg) OX=79929 GN=MTBMA_c13730 PE=4 SV=1	D9PXL2	MTBMA_c13730	40 kDa	0	0	1	1	0	1	1	1	2	9	13	12
	Predicted methyltransferase OS=Methanothermobacter marburgensis (strain ATCC BAA-927 / DSM 2133 / JCM 14651 / NBRC 100331 / OCM 82 / Marburg) OX=79929 GN=MTBMA_c00030 PE=4 SV=1	D9PYS0-DECOY		?	0	2	0	1	0	0	2	1	0	3	10	13
	Predicted prephenate dehydrogenase OS=Methanothermobacter marburgensis (strain ATCC BAA-927 / DSM 2133 / JCM 14651 / NBRC 100331 / OCM 82 / Marburg) OX=79929 GN=tyrA PE=4 SV=1	D9PUD5-DECOY		?	0	2	0	1	1	0	0	1	2	6	13	14
	Predicted pseudomurein-binding protein OS=Methanothermobacter marburgensis (strain ATCC BAA-927 / DSM 2133 / JCM 14651 / NBRC 100331 / OCM 82 / Marburg) OX=79929 GN=MTBMA_c07420 PE=4 SV=1	D9PVT9	MTBMA_c07420	65 kDa	1	1	0	0	0	1	2	2	4	11	7	5
	Transglutaminase related protein OS=Methanothermobacter marburgensis (strain ATCC BAA-927 / DSM 2133 / JCM 14651 / NBRC 100331 / OCM 82 / Marburg) OX=79929 GN=MTBMA_c12420 PE=4 SV=1	D9PX82-DECOY		?	0	0	0	2	1	1	0	3	3	7	13	12
	Predicted CRISPR associated protein OS=Methanothermobacter marburgensis (strain ATCC BAA-927 / DSM 2133 / JCM 14651 / NBRC 100331 / OCM 82 / Marburg) OX=79929 GN=MTBMA_c09060 PE=4 SV=1	D9PWA3	MTBMA_c09060	22 kDa	0	0	2	1	0	1	1	2	1	11	15	14
	Uncharacterized protein OS=Methanothermobacter marburgensis (strain ATCC BAA-927 / DSM 2133 / JCM 14651 / NBRC 100331 / OCM 82 / Marburg) OX=79929 GN=MTBMA_c09620 PE=4 SV=1	D9PWF9	MTBMA_c09620	36 kDa	1	0	0	1	0	1	3	0	3	7	7	13
	SelA-related protein OS=Methanothermobacter marburgensis (strain ATCC BAA-927 / DSM 2133 / JCM 14651 / NBRC 100331 / OCM 82 / Marburg) OX=79929 GN=MTBMA_c04850 PE=4 SV=1	D9PV33	MTBMA_c04850	41 kDa	0	1	0	0	0	2	0	3	2	6	15	18
	Protein pelota homolog OS=Methanothermobacter marburgensis (strain ATCC BAA-927 / DSM 2133 / JCM 14651 / NBRC 100331 / OCM 82 / Marburg) OX=79929 GN=pelA PE=3 SV=1	D9PUD7	pelA	40 kDa	0	1	1	1	0	0	1	1	0	16	18	16
	Predicted aminotransferase OS=Methanothermobacter marburgensis (strain ATCC BAA-927 / DSM 2133 / JCM 14651 / NBRC 100331 / OCM 82 / Marburg) OX=79929 GN=MTBMA_c01880 PE=4 SV=1	D9PU99-DECOY		?	0	0	0	0	0	0	1	4	3	7	13	10
	Predicted cobalt transport protein OS=Methanothermobacter marburgensis (strain ATCC BAA-927 / DSM 2133 / JCM 14651 / NBRC 100331 / OCM 82 / Marburg) OX=79929 GN=cbiQ1 PE=4 SV=1	D9PUJ4	cbiQ1	30 kDa	0	0	0	0	1	2	1	0	3	6	14	8
	Predicted ABC-type transporter, ATPase component OS=Methanothermobacter marburgensis (strain ATCC BAA-927 / DSM 2133 / JCM 14651 / NBRC 100331 / OCM 82 / Marburg) OX=79929 GN=MTBMA_c13080 PE=4 SV=1	D9PXE8-DECOY		?	2	1	0	0	0	0	1	1	0	6	9	6
	Predicted biotin ligase OS=Methanothermobacter marburgensis (strain ATCC BAA-927 / DSM 2133 / JCM 14651 / NBRC 100331 / OCM 82 / Marburg) OX=79929 GN=birA PE=4 SV=1	D9PV35	birA	29 kDa	0	2	1	0	1	0	2	0	0	7	9	9
	Predicted ATP-dependent carboligase OS=Methanothermobacter marburgensis (strain ATCC BAA-927 / DSM 2133 / JCM 14651 / NBRC 100331 / OCM 82 / Marburg) OX=79929 GN=MTBMA_c13320 PE=4 SV=1	D9PXH1-DECOY		?	0	0	1	0	1	1	2	0	2	9	13	8
	UbiD-related decarboxylase OS=Methanothermobacter marburgensis (strain ATCC BAA-927 / DSM 2133 / JCM 14651 / NBRC 100331 / OCM 82 / Marburg) OX=79929 GN=MTBMA_c17800 PE=4 SV=1	D9PYQ0-DECOY		?	1	0	0	1	0	3	0	0	0	16	17	15
	Uncharacterized protein OS=Methanothermobacter marburgensis (strain ATCC BAA-927 / DSM 2133 / JCM 14651 / NBRC 100331 / OCM 82 / Marburg) OX=79929 GN=MTBMA_c09120 PE=4 SV=1	D9PWA9	MTBMA_c09120	26 kDa	0	2	0	1	1	1	0	1	2	3	14	13
	Probable transcription termination protein NusA OS=Methanothermobacter marburgensis (strain ATCC BAA-927 / DSM 2133 / JCM 14651 / NBRC 100331 / OCM 82 / Marburg) OX=79929 GN=nusA PE=3 SV=1	D9PXS5-DECOY		?	0	1	0	0	0	1	0	0	0	4	15	9
	Uncharacterized protein OS=Methanothermobacter marburgensis (strain ATCC BAA-927 / DSM 2133 / JCM 14651 / NBRC 100331 / OCM 82 / Marburg) OX=79929 GN=MTBMA_c10360 PE=4 SV=1	D9PWN2	MTBMA_c10360	48 kDa	0	0	0	0	1	3	2	0	0	6	9	14
	Predicted adenylate kinase OS=Methanothermobacter marburgensis (strain ATCC BAA-927 / DSM 2133 / JCM 14651 / NBRC 100331 / OCM 82 / Marburg) OX=79929 GN=adk PE=4 SV=1	D9PUF2-DECOY		?	1	0	0	0	1	1	1	1	1	4	4	7
	Predicted ABC-type transport system, permease component OS=Methanothermobacter marburgensis (strain ATCC BAA-927 / DSM 2133 / JCM 14651 / NBRC 100331 / OCM 82 / Marburg) OX=79929 GN=MTBMA_c15340 PE=4 SV=1	D9PY15	MTBMA_c15340	45 kDa	1	0	0	1	0	0	1	1	0	8	9	8
	DNA repair and recombination protein RadA OS=Methanothermobacter marburgensis (strain ATCC BAA-927 / DSM 2133 / JCM 14651 / NBRC 100331 / OCM 82 / Marburg) OX=79929 GN=radA PE=3 SV=1	D9PYP0	radA	34 kDa	0	1	0	0	0	0	3	0	0	4	10	5
	Energy-converting hydrogenase A, subunit P OS=Methanothermobacter marburgensis (strain ATCC BAA-927 / DSM 2133 / JCM 14651 / NBRC 100331 / OCM 82 / Marburg) OX=79929 GN=ehaP PE=4 SV=1	D9PVZ6	ehaP	38 kDa	2	1	0	1	0	0	0	0	1	4	3	6
	Histidinol dehydrogenase OS=Methanothermobacter marburgensis (strain ATCC BAA-927 / DSM 2133 / JCM 14651 / NBRC 100331 / OCM 82 / Marburg) OX=79929 GN=hisD PE=3 SV=1	D9PVM1	hisD	46 kDa	1	0	0	1	0	1	0	0	1	9	9	8
	Phosphate import ATP-binding protein PstB OS=Methanothermobacter marburgensis (strain ATCC BAA-927 / DSM 2133 / JCM 14651 / NBRC 100331 / OCM 82 / Marburg) OX=79929 GN=pstB PE=3 SV=1	D9PUL4	pstB	29 kDa	1	0	0	0	1	0	0	0	2	10	6	2
	Predicted glycosyltransferase OS=Methanothermobacter marburgensis (strain ATCC BAA-927 / DSM 2133 / JCM 14651 / NBRC 100331 / OCM 82 / Marburg) OX=79929 GN=MTBMA_c07690 PE=4 SV=1	D9PVW6	MTBMA_c07690	44 kDa	0	0	0	0	0	1	0	0	0	13	16	16
	DNA-binding protein Tfx OS=Methanothermobacter marburgensis (strain ATCC BAA-927 / DSM 2133 / JCM 14651 / NBRC 100331 / OCM 82 / Marburg) OX=79929 GN=tfx PE=3 SV=2	P56811-DECOY		?	0	0	0	0	0	0	0	2	1	10	11	10
	2-amino-5-formylamino-6-ribosylaminopyrimidin-4(3H)-one 5'-monophosphate deformylase OS=Methanothermobacter marburgensis (strain ATCC BAA-927 / DSM 2133 / JCM 14651 / NBRC 100331 / OCM 82 / Marburg) OX=79929 GN=arfB PE=3 SV=1	D9PWM7	arfB	25 kDa	0	0	0	0	0	4	0	0	2	4	6	9
	Uncharacterized protein OS=Methanothermobacter marburgensis (strain ATCC BAA-927 / DSM 2133 / JCM 14651 / NBRC 100331 / OCM 82 / Marburg) OX=79929 GN=MTBMA_c10140 PE=4 SV=1	D9PWL1	MTBMA_c10140	19 kDa	2	1	1	0	0	1	1	1	0	0	6	1
	Uncharacterized protein OS=Methanothermobacter marburgensis (strain ATCC BAA-927 / DSM 2133 / JCM 14651 / NBRC 100331 / OCM 82 / Marburg) OX=79929 GN=MTBMA_c14740 PE=4 SV=1	D9PXV5-DECOY		?	0	0	0	0	0	1	0	1	1	9	10	11
	Uncharacterized protein OS=Methanothermobacter marburgensis (strain ATCC BAA-927 / DSM 2133 / JCM 14651 / NBRC 100331 / OCM 82 / Marburg) OX=79929 GN=MTBMA_c03480 PE=4 SV=1	D9PUQ2	MTBMA_c03480	16 kDa	0	0	0	0	0	1	1	0	1	2	5	7
	Protein-L-isoaspartate O-methyltransferase OS=Methanothermobacter marburgensis (strain ATCC BAA-927 / DSM 2133 / JCM 14651 / NBRC 100331 / OCM 82 / Marburg) OX=79929 GN=pcm PE=3 SV=1	D9PX65-DECOY		?	0	0	0	0	0	1	1	1	2	5	4	6
	Predicted phosphomethylpyrimidine kinase OS=Methanothermobacter marburgensis (strain ATCC BAA-927 / DSM 2133 / JCM 14651 / NBRC 100331 / OCM 82 / Marburg) OX=79929 GN=thiD2 PE=4 SV=1	D9PX98	thiD2	21 kDa	1	2	0	0	0	0	1	0	1	1	4	10
	UPF0219 protein MTBMA_c11880 OS=Methanothermobacter marburgensis (strain ATCC BAA-927 / DSM 2133 / JCM 14651 / NBRC 100331 / OCM 82 / Marburg) OX=79929 GN=MTBMA_c11880 PE=3 SV=1	D9PX30-DECOY		?	0	1	0	0	1	0	0	1	0	11	6	10
	Predicted metal-dependent hydrolase OS=Methanothermobacter marburgensis (strain ATCC BAA-927 / DSM 2133 / JCM 14651 / NBRC 100331 / OCM 82 / Marburg) OX=79929 GN=MTBMA_c09480 PE=4 SV=1	D9PWE4	MTBMA_c09480	31 kDa	0	0	0	1	4	0	2	0	0	2	6	14
	Predicted ribokinase OS=Methanothermobacter marburgensis (strain ATCC BAA-927 / DSM 2133 / JCM 14651 / NBRC 100331 / OCM 82 / Marburg) OX=79929 GN=MTBMA_c01300 PE=3 SV=1	D9PU41	MTBMA_c01300	34 kDa	0	0	1	0	1	0	0	0	0	6	7	10
	Isopentenyl phosphate kinase OS=Methanothermobacter marburgensis (strain ATCC BAA-927 / DSM 2133 / JCM 14651 / NBRC 100331 / OCM 82 / Marburg) OX=79929 GN=MTBMA_c05360 PE=3 SV=1	D9PV83	MTBMA_c05360	29 kDa	0	0	0	0	0	1	1	0	0	2	6	6
	Uncharacterized protein OS=Methanothermobacter marburgensis (strain ATCC BAA-927 / DSM 2133 / JCM 14651 / NBRC 100331 / OCM 82 / Marburg) OX=79929 GN=MTBMA_c03480 PE=4 SV=1	D9PUQ2-DECOY		?	0	0	0	0	2	0	0	0	0	6	11	2
	DNA-binding protein OS=Methanothermobacter marburgensis (strain ATCC BAA-927 / DSM 2133 / JCM 14651 / NBRC 100331 / OCM 82 / Marburg) OX=79929 GN=hmtA PE=4 SV=1	D9PXG1-DECOY		?	0	0	0	0	0	0	0	0	1	7	4	7
	Uncharacterized protein OS=Methanothermobacter marburgensis (strain ATCC BAA-927 / DSM 2133 / JCM 14651 / NBRC 100331 / OCM 82 / Marburg) OX=79929 GN=MTBMA_c01150 PE=4 SV=1	D9PU26-DECOY		?	0	0	0	1	0	1	0	2	0	2	3	5
	Transcription elongation factor NusA-like protein OS=Methanothermobacter marburgensis (strain ATCC BAA-927 / DSM 2133 / JCM 14651 / NBRC 100331 / OCM 82 / Marburg) OX=79929 GN=MTBMA_c16020 PE=4 SV=1	D9PY83-DECOY		?	0	1	0	0	0	0	2	0	1	1	16	3
	Diphthine synthase OS=Methanothermobacter marburgensis (strain ATCC BAA-927 / DSM 2133 / JCM 14651 / NBRC 100331 / OCM 82 / Marburg) OX=79929 GN=dphB PE=3 SV=1	D9PUZ9	dphB	29 kDa	0	0	0	0	0	0	1	0	0	2	6	6
	50S ribosomal protein L13 OS=Methanothermobacter marburgensis (strain ATCC BAA-927 / DSM 2133 / JCM 14651 / NBRC 100331 / OCM 82 / Marburg) OX=79929 GN=rpl13p PE=3 SV=1	D9PV75-DECOY		?	0	0	1	0	0	0	0	0	0	2	9	5
	Predicted RNA methylase OS=Methanothermobacter marburgensis (strain ATCC BAA-927 / DSM 2133 / JCM 14651 / NBRC 100331 / OCM 82 / Marburg) OX=79929 GN=MTBMA_c11330 PE=4 SV=1	D9PWX9	MTBMA_c11330	27 kDa	0	1	0	1	0	0	0	0	0	3	1	4
	Inorganic pyrophosphatase OS=Methanothermobacter marburgensis (strain ATCC BAA-927 / DSM 2133 / JCM 14651 / NBRC 100331 / OCM 82 / Marburg) OX=79929 GN=ppa PE=3 SV=1	D9PVR0-DECOY		?	0	0	0	0	0	0	0	0	1	3	2	3
	Carboxymuconolactone decarboxylase related protein OS=Methanothermobacter marburgensis (strain ATCC BAA-927 / DSM 2133 / JCM 14651 / NBRC 100331 / OCM 82 / Marburg) OX=79929 GN=MTBMA_c10790 PE=4 SV=1	D9PWS5	MTBMA_c10790	12 kDa	0	0	0	0	0	0	0	1	0	3	3	9
	Uncharacterized protein OS=Methanothermobacter marburgensis (strain ATCC BAA-927 / DSM 2133 / JCM 14651 / NBRC 100331 / OCM 82 / Marburg) OX=79929 GN=MTBMA_c00790 PE=4 SV=1	D9PTZ1-DECOY		?	0	0	0	0	0	0	0	1	0	4	2	4
	5'-nucleotidase SurE OS=Methanothermobacter marburgensis (strain ATCC BAA-927 / DSM 2133 / JCM 14651 / NBRC 100331 / OCM 82 / Marburg) OX=79929 GN=surE PE=3 SV=1	D9PYT7	surE	28 kDa	0	0	0	0	0	0	1	0	0	1	2	0
	Hmd co-occurring protein HcgA OS=Methanothermobacter marburgensis (strain ATCC BAA-927 / DSM 2133 / JCM 14651 / NBRC 100331 / OCM 82 / Marburg) OX=79929 GN=hcgA PE=4 SV=1	D9PY08	hcgA	38 kDa	0	0	0	0	0	0	0	0	1	1	2	7
	Predicted metal-dependent hydrolase OS=Methanothermobacter marburgensis (strain ATCC BAA-927 / DSM 2133 / JCM 14651 / NBRC 100331 / OCM 82 / Marburg) OX=79929 GN=MTBMA_c03680 PE=4 SV=1	D9PUS2	MTBMA_c03680	24 kDa	0	0	1	0	0	0	0	0	0	0	0	2
	Predicted oxidoreductase OS=Methanothermobacter marburgensis (strain ATCC BAA-927 / DSM 2133 / JCM 14651 / NBRC 100331 / OCM 82 / Marburg) OX=79929 GN=MTBMA_c04640 PE=4 SV=1	D9PV13-DECOY		?	1	0	1	2	0	2	2	3	5	20	16	16
	Predicted type I restriction-modification enzyme, subunit S OS=Methanothermobacter marburgensis (strain ATCC BAA-927 / DSM 2133 / JCM 14651 / NBRC 100331 / OCM 82 / Marburg) OX=79929 GN=hsdS2 PE=4 SV=1	D9PXV2-DECOY		?	2	2	1	0	2	3	3	3	1	16	21	8
	30S ribosomal protein S7 OS=Methanothermobacter marburgensis (strain ATCC BAA-927 / DSM 2133 / JCM 14651 / NBRC 100331 / OCM 82 / Marburg) OX=79929 GN=rps7 PE=3 SV=1	D9PXS7	rps7	21 kDa	0	1	0	2	1	0	2	5	3	13	12	7
	Predicted tRNA-ribosyltransferase OS=Methanothermobacter marburgensis (strain ATCC BAA-927 / DSM 2133 / JCM 14651 / NBRC 100331 / OCM 82 / Marburg) OX=79929 GN=MTBMA_c08930 PE=4 SV=1	D9PW90	MTBMA_c08930	44 kDa	0	0	0	2	1	0	2	2	2	12	17	10
	Predicted tRNA-ribosyltransferase OS=Methanothermobacter marburgensis (strain ATCC BAA-927 / DSM 2133 / JCM 14651 / NBRC 100331 / OCM 82 / Marburg) OX=79929 GN=MTBMA_c08930 PE=4 SV=1	D9PW90-DECOY		?	0	0	0	0	1	2	0	2	2	11	26	13
	DNA double-strand break repair protein Mre11 OS=Methanothermobacter marburgensis (strain ATCC BAA-927 / DSM 2133 / JCM 14651 / NBRC 100331 / OCM 82 / Marburg) OX=79929 GN=mre11 PE=3 SV=1	D9PWC5-DECOY		?	1	4	1	2	1	1	3	3	1	11	20	16
	LL-diaminopimelate aminotransferase OS=Methanothermobacter marburgensis (strain ATCC BAA-927 / DSM 2133 / JCM 14651 / NBRC 100331 / OCM 82 / Marburg) OX=79929 GN=dapL PE=3 SV=1	D9PV90	dapL	46 kDa	3	1	0	0	1	1	1	1	1	14	17	15
	Probable GTP 3',8-cyclase OS=Methanothermobacter marburgensis (strain ATCC BAA-927 / DSM 2133 / JCM 14651 / NBRC 100331 / OCM 82 / Marburg) OX=79929 GN=moaA PE=3 SV=2	Q50746	moaA	35 kDa	0	0	2	0	1	1	1	4	2	9	16	12
	Glutamate-1-semialdehyde 2,1-aminomutase OS=Methanothermobacter marburgensis (strain ATCC BAA-927 / DSM 2133 / JCM 14651 / NBRC 100331 / OCM 82 / Marburg) OX=79929 GN=hemL PE=3 SV=1	D9PVM4	hemL	47 kDa	5	1	0	1	4	1	1	1	0	9	15	9
	Ribonuclease J OS=Methanothermobacter marburgensis (strain ATCC BAA-927 / DSM 2133 / JCM 14651 / NBRC 100331 / OCM 82 / Marburg) OX=79929 GN=rnj PE=3 SV=1	D9PV85-DECOY		?	2	0	0	0	0	1	2	3	1	18	23	25
	F420-reducing hydrogenase, subunit beta OS=Methanothermobacter marburgensis (strain ATCC BAA-927 / DSM 2133 / JCM 14651 / NBRC 100331 / OCM 82 / Marburg) OX=79929 GN=frhB PE=1 SV=1	D9PYF6-DECOY		?	0	1	0	2	0	1	1	2	3	8	8	11
	Malate dehydrogenase OS=Methanothermobacter marburgensis (strain ATCC BAA-927 / DSM 2133 / JCM 14651 / NBRC 100331 / OCM 82 / Marburg) OX=79929 GN=mdh PE=1 SV=1	D9PVI7-DECOY		?	0	0	1	1	2	1	3	2	3	11	11	13
	Uncharacterized protein OS=Methanothermobacter marburgensis (strain ATCC BAA-927 / DSM 2133 / JCM 14651 / NBRC 100331 / OCM 82 / Marburg) OX=79929 GN=MTBMA_c11470 PE=4 SV=1	D9PWZ2-DECOY		?	0	3	0	0	1	4	0	1	0	11	16	11
	Elp3 domain-containing protein OS=Methanothermobacter marburgensis (strain ATCC BAA-927 / DSM 2133 / JCM 14651 / NBRC 100331 / OCM 82 / Marburg) OX=79929 GN=MTBMA_c15540 PE=4 SV=1	D9PY35-DECOY		?	0	3	2	1	1	0	0	0	0	10	10	8
	30S ribosomal protein S3Ae OS=Methanothermobacter marburgensis (strain ATCC BAA-927 / DSM 2133 / JCM 14651 / NBRC 100331 / OCM 82 / Marburg) OX=79929 GN=rps3ae PE=3 SV=1	D9PU90-DECOY		?	2	1	0	0	2	3	0	1	2	16	15	14
	DUF1616 domain-containing protein OS=Methanothermobacter marburgensis (strain ATCC BAA-927 / DSM 2133 / JCM 14651 / NBRC 100331 / OCM 82 / Marburg) OX=79929 GN=MTBMA_c07810 PE=4 SV=1	D9PVX8	MTBMA_c07810	67 kDa	0	2	1	1	1	0	2	0	1	12	17	16
	DNA primase small subunit PriS OS=Methanothermobacter marburgensis (strain ATCC BAA-927 / DSM 2133 / JCM 14651 / NBRC 100331 / OCM 82 / Marburg) OX=79929 GN=priS PE=3 SV=1	D9PWG2	priS	41 kDa	0	2	1	1	0	1	1	2	2	21	6	15
	Citrate synthase-related protein OS=Methanothermobacter marburgensis (strain ATCC BAA-927 / DSM 2133 / JCM 14651 / NBRC 100331 / OCM 82 / Marburg) OX=79929 GN=MTBMA_c03010 PE=4 SV=1	D9PUK9-DECOY		?	0	1	0	1	0	0	2	0	4	9	13	5
	30S ribosomal protein S13 OS=Methanothermobacter marburgensis (strain ATCC BAA-927 / DSM 2133 / JCM 14651 / NBRC 100331 / OCM 82 / Marburg) OX=79929 GN=rps13p PE=3 SV=1	D9PV70-DECOY		?	0	2	1	0	1	1	4	0	2	7	17	10
	Protein GrpE OS=Methanothermobacter marburgensis (strain ATCC BAA-927 / DSM 2133 / JCM 14651 / NBRC 100331 / OCM 82 / Marburg) OX=79929 GN=grpE PE=3 SV=1	D9PYE9-DECOY		?	0	2	0	1	0	1	2	0	3	12	11	7
	Predicted zinc metalloprotease OS=Methanothermobacter marburgensis (strain ATCC BAA-927 / DSM 2133 / JCM 14651 / NBRC 100331 / OCM 82 / Marburg) OX=79929 GN=tldD PE=3 SV=1	D9PX93	tldD	48 kDa	1	0	1	1	3	1	1	0	1	8	15	10
	Uncharacterized protein OS=Methanothermobacter marburgensis (strain ATCC BAA-927 / DSM 2133 / JCM 14651 / NBRC 100331 / OCM 82 / Marburg) OX=79929 GN=MTBMA_c03380 PE=4 SV=1	D9PUP2	MTBMA_c03380	41 kDa	0	1	2	1	1	3	1	1	1	11	8	11
	Uncharacterized protein OS=Methanothermobacter marburgensis (strain ATCC BAA-927 / DSM 2133 / JCM 14651 / NBRC 100331 / OCM 82 / Marburg) OX=79929 GN=MTBMA_c10020 PE=4 SV=1	D9PWJ9-DECOY		?	1	2	0	0	1	1	1	1	2	6	15	9
	50S ribosomal protein L15e OS=Methanothermobacter marburgensis (strain ATCC BAA-927 / DSM 2133 / JCM 14651 / NBRC 100331 / OCM 82 / Marburg) OX=79929 GN=rpl15e PE=3 SV=1	D9PWS3-DECOY		?	0	2	1	0	1	1	2	1	0	5	13	7
	Phytoene synthase related protein OS=Methanothermobacter marburgensis (strain ATCC BAA-927 / DSM 2133 / JCM 14651 / NBRC 100331 / OCM 82 / Marburg) OX=79929 GN=MTBMA_c03780 PE=4 SV=1	D9PUT2-DECOY		?	0	0	0	0	0	1	2	3	0	15	19	16
	UDP-glucose 4-epimerase OS=Methanothermobacter marburgensis (strain ATCC BAA-927 / DSM 2133 / JCM 14651 / NBRC 100331 / OCM 82 / Marburg) OX=79929 GN=galE2 PE=4 SV=1	D9PWK9-DECOY		?	0	0	0	2	3	1	1	0	1	11	13	16
	Predicted ATPase OS=Methanothermobacter marburgensis (strain ATCC BAA-927 / DSM 2133 / JCM 14651 / NBRC 100331 / OCM 82 / Marburg) OX=79929 GN=MTBMA_c06590 PE=4 SV=1	D9PVK6-DECOY		?	2	0	1	0	2	0	0	1	2	15	12	10
	Predicted hydrolase OS=Methanothermobacter marburgensis (strain ATCC BAA-927 / DSM 2133 / JCM 14651 / NBRC 100331 / OCM 82 / Marburg) OX=79929 GN=MTBMA_c14810 PE=4 SV=1	D9PXW2	MTBMA_c14810	50 kDa	0	0	3	0	1	4	0	0	2	11	15	10
	NMD3-related protein OS=Methanothermobacter marburgensis (strain ATCC BAA-927 / DSM 2133 / JCM 14651 / NBRC 100331 / OCM 82 / Marburg) OX=79929 GN=MTBMA_c03450 PE=4 SV=1	D9PUP9	MTBMA_c03450	40 kDa	0	2	1	0	0	1	0	1	1	10	13	13
	Putative membrane protein OS=Methanothermobacter marburgensis (strain ATCC BAA-927 / DSM 2133 / JCM 14651 / NBRC 100331 / OCM 82 / Marburg) OX=79929 GN=MTBMA_c02820 PE=4 SV=1	D9PUJ2-DECOY		?	0	2	0	0	1	1	0	1	0	11	7	14
	Uncharacterized protein MTBMA_p00030 OS=Methanothermobacter marburgensis (strain ATCC BAA-927 / DSM 2133 / JCM 14651 / NBRC 100331 / OCM 82 / Marburg) OX=79929 GN=MTBMA_p00030 PE=4 SV=1	P14935-DECOY		?	1	2	0	0	1	1	0	0	2	8	13	7
	Ribosome maturation protein SDO1 homolog OS=Methanothermobacter marburgensis (strain ATCC BAA-927 / DSM 2133 / JCM 14651 / NBRC 100331 / OCM 82 / Marburg) OX=79929 GN=MTBMA_c10720 PE=3 SV=1	D9PWR8-DECOY		?	0	0	2	0	1	0	1	0	0	9	18	11
	Tungsten formylmethanofuran dehydrogenase, subunit C related protein OS=Methanothermobacter marburgensis (strain ATCC BAA-927 / DSM 2133 / JCM 14651 / NBRC 100331 / OCM 82 / Marburg) OX=79929 GN=MTBMA_c06880 PE=4 SV=1	D9PVN5	MTBMA_c06880	33 kDa	0	0	0	0	0	0	0	1	1	7	11	10
	Endonuclease NucS OS=Methanothermobacter marburgensis (strain ATCC BAA-927 / DSM 2133 / JCM 14651 / NBRC 100331 / OCM 82 / Marburg) OX=79929 GN=nucS PE=3 SV=1	D9PUU1	nucS	29 kDa	0	1	0	0	0	1	0	1	0	10	11	11
	Malate dehydrogenase OS=Methanothermobacter marburgensis (strain ATCC BAA-927 / DSM 2133 / JCM 14651 / NBRC 100331 / OCM 82 / Marburg) OX=79929 GN=mdh PE=1 SV=1	D9PVI7	mdh	36 kDa	1	0	0	1	0	1	0	3	0	4	16	8
	Uncharacterized protein OS=Methanothermobacter marburgensis (strain ATCC BAA-927 / DSM 2133 / JCM 14651 / NBRC 100331 / OCM 82 / Marburg) OX=79929 GN=MTBMA_c09170 PE=4 SV=1	D9PWB4-DECOY		?	0	0	2	2	1	0	3	0	2	9	14	4
	Putative membrane protein OS=Methanothermobacter marburgensis (strain ATCC BAA-927 / DSM 2133 / JCM 14651 / NBRC 100331 / OCM 82 / Marburg) OX=79929 GN=MTBMA_c13650 PE=4 SV=1	D9PXK4-DECOY		?	0	1	1	1	1	0	0	1	0	11	4	9
	Nicotinate-nucleotide pyrophosphorylase [carboxylating] OS=Methanothermobacter marburgensis (strain ATCC BAA-927 / DSM 2133 / JCM 14651 / NBRC 100331 / OCM 82 / Marburg) OX=79929 GN=nadC PE=3 SV=1	D9PUV6-DECOY		?	0	1	0	0	1	1	1	0	1	6	6	14
	30S ribosomal protein S8e OS=Methanothermobacter marburgensis (strain ATCC BAA-927 / DSM 2133 / JCM 14651 / NBRC 100331 / OCM 82 / Marburg) OX=79929 GN=rps8e PE=3 SV=1	D9PVK3-DECOY		?	0	0	0	1	0	0	0	0	0	8	10	19
	Predicted Xaa-Pro dipeptidase OS=Methanothermobacter marburgensis (strain ATCC BAA-927 / DSM 2133 / JCM 14651 / NBRC 100331 / OCM 82 / Marburg) OX=79929 GN=pepQ PE=4 SV=1	D9PXK5-DECOY		?	0	0	0	0	1	3	0	0	0	9	4	9
	50S ribosomal protein L24 OS=Methanothermobacter marburgensis (strain ATCC BAA-927 / DSM 2133 / JCM 14651 / NBRC 100331 / OCM 82 / Marburg) OX=79929 GN=rpl24p PE=3 SV=1	D9PV51	rpl24p	14 kDa	0	1	0	1	1	0	0	1	0	7	11	5
	PRC domain-containing protein OS=Methanothermobacter marburgensis (strain ATCC BAA-927 / DSM 2133 / JCM 14651 / NBRC 100331 / OCM 82 / Marburg) OX=79929 GN=MTBMA_c12110 PE=4 SV=1	D9PX53	MTBMA_c12110	10 kDa	0	2	0	0	0	1	0	0	1	6	9	4
	Methanogenesis marker protein 17 OS=Methanothermobacter marburgensis (strain ATCC BAA-927 / DSM 2133 / JCM 14651 / NBRC 100331 / OCM 82 / Marburg) OX=79929 GN=MTBMA_c04410 PE=4 SV=1	D9PUZ5-DECOY		?	0	0	0	1	0	1	1	0	2	11	8	2
	1-(5-phosphoribosyl)-5-[(5-phosphoribosylamino)methylideneamino] imidazole-4-carboxamide isomerase OS=Methanothermobacter marburgensis (strain ATCC BAA-927 / DSM 2133 / JCM 14651 / NBRC 100331 / OCM 82 / Marburg) OX=79929 GN=hisA PE=3 SV=1	D9PX80-DECOY		?	0	0	0	0	0	0	1	1	0	4	9	6
	2-oxoglutarate synthase subunit KorC OS=Methanothermobacter marburgensis (strain ATCC BAA-927 / DSM 2133 / JCM 14651 / NBRC 100331 / OCM 82 / Marburg) OX=79929 GN=korC PE=1 SV=2	P80906-DECOY		?	1	0	0	0	0	1	0	1	1	5	7	5
	Sortase-related protein OS=Methanothermobacter marburgensis (strain ATCC BAA-927 / DSM 2133 / JCM 14651 / NBRC 100331 / OCM 82 / Marburg) OX=79929 GN=MTBMA_c14120 PE=4 SV=1	D9PXQ1	MTBMA_c14120	27 kDa	0	1	1	0	1	0	1	0	0	5	4	5
	Succinate--CoA ligase [ADP-forming] subunit beta OS=Methanothermobacter marburgensis (strain ATCC BAA-927 / DSM 2133 / JCM 14651 / NBRC 100331 / OCM 82 / Marburg) OX=79929 GN=sucC PE=3 SV=1	D9PXQ7-DECOY		?	0	0	1	0	0	0	0	0	0	8	11	3
	Diaminopimelate decarboxylase OS=Methanothermobacter marburgensis (strain ATCC BAA-927 / DSM 2133 / JCM 14651 / NBRC 100331 / OCM 82 / Marburg) OX=79929 GN=lysA PE=3 SV=1	D9PYI8	lysA	47 kDa	0	0	0	0	0	1	1	0	0	3	10	3
	Superoxide reductase OS=Methanothermobacter marburgensis (strain ATCC BAA-927 / DSM 2133 / JCM 14651 / NBRC 100331 / OCM 82 / Marburg) OX=79929 GN=rbo PE=3 SV=1	D9PWZ6	rbo	14 kDa	1	0	0	0	0	0	1	0	0	1	1	2
	Predicted phosphoesterase OS=Methanothermobacter marburgensis (strain ATCC BAA-927 / DSM 2133 / JCM 14651 / NBRC 100331 / OCM 82 / Marburg) OX=79929 GN=MTBMA_c04530 PE=4 SV=1	D9PV07	MTBMA_c04530	24 kDa	0	0	0	0	0	0	0	0	1	3	1	4
	Predicted transporter OS=Methanothermobacter marburgensis (strain ATCC BAA-927 / DSM 2133 / JCM 14651 / NBRC 100331 / OCM 82 / Marburg) OX=79929 GN=MTBMA_c11550 PE=4 SV=1	D9PX00	MTBMA_c11550	41 kDa	0	0	0	0	0	1	0	1	0	1	1	0
	DNA repair protein OS=Methanothermobacter marburgensis (strain ATCC BAA-927 / DSM 2133 / JCM 14651 / NBRC 100331 / OCM 82 / Marburg) OX=79929 GN=MTBMA_c11160 PE=3 SV=1	D9PWW2	MTBMA_c11160	45 kDa	1	0	0	0	1	0	3	2	3	12	17	18
	PHB domain-containing protein OS=Methanothermobacter marburgensis (strain ATCC BAA-927 / DSM 2133 / JCM 14651 / NBRC 100331 / OCM 82 / Marburg) OX=79929 GN=MTBMA_c10800 PE=3 SV=1	D9PWS6	MTBMA_c10800	36 kDa	1	2	1	0	2	3	0	1	1	9	18	13
	Predicted glycosyltransferase OS=Methanothermobacter marburgensis (strain ATCC BAA-927 / DSM 2133 / JCM 14651 / NBRC 100331 / OCM 82 / Marburg) OX=79929 GN=MTBMA_c07690 PE=4 SV=1	D9PVW6-DECOY		?	1	2	1	0	0	2	1	0	0	16	16	27
	CCA-adding enzyme OS=Methanothermobacter marburgensis (strain ATCC BAA-927 / DSM 2133 / JCM 14651 / NBRC 100331 / OCM 82 / Marburg) OX=79929 GN=cca PE=3 SV=1	D9PWG1	cca	52 kDa	0	1	0	0	1	2	0	1	0	9	17	13
	V-type ATP synthase subunit C OS=Methanothermobacter marburgensis (strain ATCC BAA-927 / DSM 2133 / JCM 14651 / NBRC 100331 / OCM 82 / Marburg) OX=79929 GN=atpC PE=3 SV=1	D9PXI2	atpC	43 kDa	0	0	0	0	1	2	0	1	1	4	11	15
	Non-specific serine/threonine protein kinase OS=Methanothermobacter marburgensis (strain ATCC BAA-927 / DSM 2133 / JCM 14651 / NBRC 100331 / OCM 82 / Marburg) OX=79929 GN=MTBMA_c13870 PE=3 SV=1	D9PXM6-DECOY		?	1	0	0	0	1	2	0	1	1	8	17	13
	2,3-bisphosphoglycerate-independent phosphoglycerate mutase OS=Methanothermobacter marburgensis (strain ATCC BAA-927 / DSM 2133 / JCM 14651 / NBRC 100331 / OCM 82 / Marburg) OX=79929 GN=apgM PE=3 SV=1	D9PW10-DECOY		?	0	0	0	0	1	1	0	0	2	10	18	3
	Uncharacterized protein OS=Methanothermobacter marburgensis (strain ATCC BAA-927 / DSM 2133 / JCM 14651 / NBRC 100331 / OCM 82 / Marburg) OX=79929 GN=MTBMA_c11650 PE=4 SV=1	D9PX09	MTBMA_c11650	31 kDa	0	0	0	1	1	0	0	1	0	12	7	14
	Cell division protein FtsZ OS=Methanothermobacter marburgensis (strain ATCC BAA-927 / DSM 2133 / JCM 14651 / NBRC 100331 / OCM 82 / Marburg) OX=79929 GN=ftsZ PE=3 SV=1	D9PUG5	ftsZ	41 kDa	0	1	0	0	0	0	0	1	4	10	5	7
	Predicted ABC-type transport system, permease protein OS=Methanothermobacter marburgensis (strain ATCC BAA-927 / DSM 2133 / JCM 14651 / NBRC 100331 / OCM 82 / Marburg) OX=79929 GN=MTBMA_c10830 PE=4 SV=1	D9PWS9	MTBMA_c10830	40 kDa	0	0	0	0	0	0	0	0	0	7	16	11
	Glutamine--fructose-6-phosphate aminotransferase [isomerizing] OS=Methanothermobacter marburgensis (strain ATCC BAA-927 / DSM 2133 / JCM 14651 / NBRC 100331 / OCM 82 / Marburg) OX=79929 GN=glmS PE=3 SV=1	D9PVG9-DECOY		?	0	1	0	0	1	0	1	0	0	14	5	4
	Uncharacterized protein OS=Methanothermobacter marburgensis (strain ATCC BAA-927 / DSM 2133 / JCM 14651 / NBRC 100331 / OCM 82 / Marburg) OX=79929 GN=MTBMA_c17430 PE=4 SV=1	D9PYL3	MTBMA_c17430	28 kDa	0	1	0	0	1	1	0	0	0	6	9	5
	Predicted dTDP-glucose 4,6-dehydratase OS=Methanothermobacter marburgensis (strain ATCC BAA-927 / DSM 2133 / JCM 14651 / NBRC 100331 / OCM 82 / Marburg) OX=79929 GN=MTBMA_c03610 PE=4 SV=1	D9PUR5-DECOY		?	0	1	0	0	0	0	1	1	0	12	20	9
