# Supplementary material for: Electron flow in hydrogenotrophic methanogens under nickel limitation
Source: Nature. 2025 Jul 2;644(8076):490–6. doi: 10.1038/s41586-025-09229-y (PMC12350162; doi:10.1038/s41586-025-09229-y)
Supplement: Supplementary file 8 — Source Data Extended Data Fig. 8 [file 41586_2025_9229_MOESM8_ESM.xlsx]

## Sheet: proteinGroups
Protein IDs	Majority protein IDs		Peptide counts (all)	Peptide counts (razor+unique)	Peptide counts (unique)	Fasta headers	Number of proteins	Peptides	Razor + unique peptides	Unique peptides	Peptides Nilim-2-1	Peptides Nilim-2-2	Peptides Nilim-2-3	Peptides Nilim-2-4	Peptides Nilim-2-5	Peptides Nilim-2-6	Razor + unique peptides Nilim-2-1	Razor + unique peptides Nilim-2-2	Razor + unique peptides Nilim-2-3	Razor + unique peptides Nilim-2-4	Razor + unique peptides Nilim-2-5	Razor + unique peptides Nilim-2-6	Unique peptides Nilim-2-1	Unique peptides Nilim-2-2	Unique peptides Nilim-2-3	Unique peptides Nilim-2-4	Unique peptides Nilim-2-5	Unique peptides Nilim-2-6	Sequence coverage [%]	Unique + razor sequence coverage [%]	Unique sequence coverage [%]	Mol. weight [kDa]	Sequence length	Sequence lengths	Q-value	Score	Sequence coverage Nilim-2-1 [%]	Sequence coverage Nilim-2-2 [%]	Sequence coverage Nilim-2-3 [%]	Sequence coverage Nilim-2-4 [%]	Sequence coverage Nilim-2-5 [%]	Sequence coverage Nilim-2-6 [%]	Intensity	Intensity Nilim-2-1	Intensity Nilim-2-2	Intensity Nilim-2-3	Intensity Nilim-2-4	Intensity Nilim-2-5	Intensity Nilim-2-6
gi|516895537|ref|WP_018153184.1|	gi|516895537|ref|WP_018153184.1|		47	37	37	gi|516895537|ref|WP_018153184.1| hypothetical protein, partial [Methanothermococcus thermolithotrophicus]	1	47	37	37	34	36	34	44	38	40	27	27	25	34	30	31	27	27	25	34	30	31	80.1	72	72	42.078	386	386	0	323.31	75.1	77.7	68.1	79.3	70.5	73.1	910940000000	94934000000	112270000000	126070000000	237260000000	174820000000	165580000000
gi|516895544|ref|WP_018153186.1|	gi|516895544|ref|WP_018153186.1|		51	51	41	gi|516895544|ref|WP_018153186.1| hypothetical protein, partial [Methanothermococcus thermolithotrophicus]	1	51	51	41	41	40	43	47	48	47	41	40	43	47	48	47	34	31	34	37	40	38	78.8	78.8	67	55.27	509	509	0	323.31	74.7	72.1	73.3	75	78.6	78	365580000000	39861000000	53733000000	50222000000	102500000000	54590000000	64683000000
gi|516895551|ref|WP_018153189.1|	gi|516895551|ref|WP_018153189.1|		4	4	4	gi|516895551|ref|WP_018153189.1| succinate dehydrogenase [Methanothermococcus thermolithotrophicus]	1	4	4	4	2	2	2	1	2	1	2	2	2	1	2	1	2	2	2	1	2	1	10.7	10.7	10.7	58.761	531	531	0	10.578	6.8	6.8	5.5	3.4	5.3	3.4	173450000	33216000	44554000	30026000	28474000	37180000	0
gi|516895563|ref|WP_018153194.1|	gi|516895563|ref|WP_018153194.1|		6	6	6	gi|516895563|ref|WP_018153194.1| hypothetical protein [Methanothermococcus thermolithotrophicus]	1	6	6	6	5	5	4	4	3	3	5	5	4	4	3	3	5	5	4	4	3	3	33.9	33.9	33.9	20.509	186	186	0	52.609	27.4	27.4	15.1	15.1	17.7	15.1	1458000000	342580000	468500000	251570000	211470000	122650000	61249000
gi|516895565|ref|WP_018153195.1|	gi|516895565|ref|WP_018153195.1|		4	4	4	gi|516895565|ref|WP_018153195.1| hypothetical protein [Methanothermococcus thermolithotrophicus]	1	4	4	4	0	1	1	2	2	2	0	1	1	2	2	2	0	1	1	2	2	2	18.7	18.7	18.7	32.372	289	289	0	11.032	0	5.2	5.5	8.3	10.4	10.7	82287000	0	20123000	10406000	18199000	23810000	9749100
gi|516895570|ref|WP_018153198.1|	gi|516895570|ref|WP_018153198.1|		27	27	27	gi|516895570|ref|WP_018153198.1| ATPase AAA [Methanothermococcus thermolithotrophicus]	1	27	27	27	17	24	18	18	8	13	17	24	18	18	8	13	17	24	18	18	8	13	38.9	38.9	38.9	76.415	691	691	0	187.97	25.6	34.9	28.2	26.5	15.2	24.3	6166800000	1029200000	1785200000	1163900000	969120000	403720000	815710000
gi|516895572|ref|WP_018153199.1|	gi|516895572|ref|WP_018153199.1|		3	3	3	gi|516895572|ref|WP_018153199.1| fructose-bisphosphate aldolase [Methanothermococcus thermolithotrophicus]	1	3	3	3	1	1	0	0	1	0	1	1	0	0	1	0	1	1	0	0	1	0	19.2	19.2	19.2	20.445	182	182	0.0010526	2.8741	9.3	9.9	0	0	6.6	0	32119000	12286000	7351000	0	0	12482000	0
gi|516895573|ref|WP_018153200.1|	gi|516895573|ref|WP_018153200.1|		5	5	5	gi|516895573|ref|WP_018153200.1| hypothetical protein [Methanothermococcus thermolithotrophicus]	1	5	5	5	3	4	2	2	5	5	3	4	2	2	5	5	3	4	2	2	5	5	78.3	78.3	78.3	10.536	92	92	0	323.31	62	78.3	38	41.3	78.3	78.3	1847500000	135250000	238410000	113530000	112730000	669560000	578060000
gi|516895575|ref|WP_018153201.1|	gi|516895575|ref|WP_018153201.1|		7	7	7	gi|516895575|ref|WP_018153201.1| ribose-5-phosphate isomerase [Methanothermococcus thermolithotrophicus]	1	7	7	7	2	3	2	2	6	6	2	3	2	2	6	6	2	3	2	2	6	6	38.4	38.4	38.4	26.491	242	242	0	55.474	9.1	16.5	10.3	9.1	31.4	35.5	603690000	4668600	31992000	11730000	7382700	252000000	295920000
gi|516895578|ref|WP_018153202.1|	gi|516895578|ref|WP_018153202.1|		4	4	4	gi|516895578|ref|WP_018153202.1| DNA repair and recombination protein RadB [Methanothermococcus thermolithotrophicus]	1	4	4	4	3	1	2	2	0	1	3	1	2	2	0	1	3	1	2	2	0	1	20.4	20.4	20.4	25.868	226	226	0.0010471	2.8135	15.5	5.8	8	10.6	0	5.8	168230000	75022000	13200000	34089000	33114000	0	12805000
gi|516895585|ref|WP_018153206.1|	gi|516895585|ref|WP_018153206.1|		7	7	7	gi|516895585|ref|WP_018153206.1| hypothetical protein [Methanothermococcus thermolithotrophicus]	1	7	7	7	4	4	3	6	1	3	4	4	3	6	1	3	4	4	3	6	1	3	39.4	39.4	39.4	20.491	175	175	0	9.4571	21.7	21.1	13.7	33.1	5.7	13.7	695060000	123350000	118640000	76721000	284320000	8239000	83794000
gi|516895592|ref|WP_018153209.1|	gi|516895592|ref|WP_018153209.1|		18	18	18	gi|516895592|ref|WP_018153209.1| threonine--tRNA ligase [Methanothermococcus thermolithotrophicus]	1	18	18	18	8	8	6	5	17	16	8	8	6	5	17	16	8	8	6	5	17	16	27.5	27.5	27.5	72.359	626	626	0	68.895	14.1	14.9	9.9	9.7	25.9	25.9	2655400000	221000000	249420000	266520000	342880000	596590000	978990000
gi|516895596|ref|WP_018153211.1|	gi|516895596|ref|WP_018153211.1|		8	8	8	gi|516895596|ref|WP_018153211.1| serine/threonine protein kinase [Methanothermococcus thermolithotrophicus]	1	8	8	8	6	3	2	2	0	1	6	3	2	2	0	1	6	3	2	2	0	1	16.2	16.2	16.2	60.62	537	537	0	4.2958	13.4	6.5	4.8	3.7	0	1.3	156850000	97511000	27536000	11722000	14204000	0	5875000
gi|516895603|ref|WP_018153214.1|	gi|516895603|ref|WP_018153214.1|		16	16	16	gi|516895603|ref|WP_018153214.1| hypothetical protein [Methanothermococcus thermolithotrophicus]	1	16	16	16	11	10	9	15	7	9	11	10	9	15	7	9	11	10	9	15	7	9	40.4	40.4	40.4	31.626	275	275	0	171.62	36.7	36.7	36.7	40.4	32.4	29.8	4274000000	631990000	465830000	562300000	1350400000	416260000	847250000
gi|516895611|ref|WP_018153219.1|	gi|516895611|ref|WP_018153219.1|		13	13	13	gi|516895611|ref|WP_018153219.1| iron ABC transporter ATP-binding protein [Methanothermococcus thermolithotrophicus]	1	13	13	13	12	7	9	11	2	11	12	7	9	11	2	11	12	7	9	11	2	11	48	48	48	28.558	252	252	0	90.529	45.2	28.6	36.9	45.2	9.1	41.7	1780300000	694710000	235080000	309070000	365620000	9127300	166710000
gi|516895617|ref|WP_018153222.1|	gi|516895617|ref|WP_018153222.1|		4	4	4	gi|516895617|ref|WP_018153222.1| ABC transporter [Methanothermococcus thermolithotrophicus]	1	4	4	4	3	2	0	2	0	0	3	2	0	2	0	0	3	2	0	2	0	0	19.4	19.4	19.4	41.883	371	371	0	12.841	15.9	9.2	0	9.2	0	0	83550000	13378000	42603000	0	27569000	0	0
gi|516895619|ref|WP_018153223.1|	gi|516895619|ref|WP_018153223.1|		33	33	33	gi|516895619|ref|WP_018153223.1| Osmoprotection protein (proX) [Methanothermococcus thermolithotrophicus]	1	33	33	33	28	30	28	27	15	26	28	30	28	27	15	26	28	30	28	27	15	26	68.6	68.6	68.6	33.754	299	299	0	323.31	67.2	68.6	67.2	67.2	50.8	67.2	70378000000	13525000000	19801000000	13784000000	13974000000	2702500000	6590800000
gi|516895626|ref|WP_018153227.1|	gi|516895626|ref|WP_018153227.1|		1	1	1	gi|516895626|ref|WP_018153227.1| hypothetical protein [Methanothermococcus thermolithotrophicus]	1	1	1	1	1	0	0	0	0	0	1	0	0	0	0	0	1	0	0	0	0	0	4.5	4.5	4.5	26.364	223	223	1	-2	4.5	0	0	0	0	0	54951000	54951000	0	0	0	0	0
gi|516895634|ref|WP_018153230.1|	gi|516895634|ref|WP_018153230.1|	ElpB	44	44	39	gi|516895634|ref|WP_018153230.1| formate dehydrogenase subunit beta [Methanothermococcus thermolithotrophicus]	1	44	44	39	37	36	38	40	31	38	37	36	38	40	31	38	32	31	33	35	27	33	79.9	79.9	75.2	43.072	379	379	0	323.31	69.4	76.5	78.6	70.4	74.1	78.9	65624000000	9092300000	9526400000	10781000000	18594000000	3744700000	13886000000
gi|516895636|ref|WP_018153231.1|	gi|516895636|ref|WP_018153231.1|		37	37	37	gi|516895636|ref|WP_018153231.1| hypothetical protein [Methanothermococcus thermolithotrophicus]	1	37	37	37	25	28	27	28	27	36	25	28	27	28	27	36	25	28	27	28	27	36	68	68	68	42.728	384	384	0	323.31	51.6	51.8	52.1	52.3	51.3	66.9	32165000000	2438900000	4221200000	2860800000	4218500000	4594100000	13832000000
gi|516895638|ref|WP_018153232.1|	gi|516895638|ref|WP_018153232.1|		6	6	6	gi|516895638|ref|WP_018153232.1| flagellar protein FlpE [Methanothermococcus thermolithotrophicus]	1	6	6	6	4	4	6	3	4	5	4	4	6	3	4	5	4	4	6	3	4	5	37.3	37.3	37.3	13.627	118	118	0	6.7972	25.4	25.4	37.3	23.7	25.4	26.3	2664800000	636090000	646760000	836610000	204190000	91468000	249680000
gi|516895639|ref|WP_018153233.1|	gi|516895639|ref|WP_018153233.1|		7	7	7	gi|516895639|ref|WP_018153233.1| hypothetical protein [Methanothermococcus thermolithotrophicus]	1	7	7	7	1	1	0	0	6	2	1	1	0	0	6	2	1	1	0	0	6	2	29	29	29	34.807	307	307	0	11.481	3.9	3.9	0	0	25.1	8.5	265300000	125280000	0	0	0	113530000	26496000
gi|516895640|ref|WP_018153234.1|	gi|516895640|ref|WP_018153234.1|		8	8	8	gi|516895640|ref|WP_018153234.1| phosphoribosylaminoimidazole synthetase [Methanothermococcus thermolithotrophicus]	1	8	8	8	3	7	4	6	4	3	3	7	4	6	4	3	3	7	4	6	4	3	28.4	28.4	28.4	38.5	349	349	0	25.903	13.5	25.2	16.6	19.8	16.6	10.3	700010000	112610000	152130000	71948000	197930000	91549000	73838000
gi|516895642|ref|WP_018153235.1|	gi|516895642|ref|WP_018153235.1|		12	12	12	gi|516895642|ref|WP_018153235.1| phenylalanine--tRNA ligase subunit beta [Methanothermococcus thermolithotrophicus]	1	12	12	12	2	8	6	6	9	9	2	8	6	6	9	9	2	8	6	6	9	9	29.1	29.1	29.1	63.337	556	556	0	75.057	5.2	17.6	16.5	13.8	23	22.7	1341200000	47587000	180470000	176630000	117650000	333610000	485300000
gi|516895657|ref|WP_018153242.1|	gi|516895657|ref|WP_018153242.1|		11	11	11	gi|516895657|ref|WP_018153242.1| DNA-binding protein [Methanothermococcus thermolithotrophicus]	1	11	11	11	9	9	9	9	10	10	9	9	9	9	10	10	9	9	9	9	10	10	95.5	95.5	95.5	9.9684	89	89	0	323.31	86.5	86.5	86.5	86.5	86.5	95.5	9658600000	994860000	1351700000	1005300000	1378700000	2468800000	2459200000
gi|516895659|ref|WP_018153243.1|	gi|516895659|ref|WP_018153243.1|		3	3	3	gi|516895659|ref|WP_018153243.1| hypothetical protein [Methanothermococcus thermolithotrophicus]	1	3	3	3	2	2	1	3	2	3	2	2	1	3	2	3	2	2	1	3	2	3	38.3	38.3	38.3	7.2413	60	60	0	4.0014	20	35	18.3	38.3	33.3	38.3	207430000	58852000	50473000	0	17660000	24014000	56428000
gi|516895662|ref|WP_018153245.1|	gi|516895662|ref|WP_018153245.1|		5	5	5	gi|516895662|ref|WP_018153245.1| hypothetical protein [Methanothermococcus thermolithotrophicus]	1	5	5	5	2	3	3	2	5	5	2	3	3	2	5	5	2	3	3	2	5	5	43.2	43.2	43.2	10.087	95	95	0	60.07	23.2	23.2	23.2	23.2	43.2	43.2	2628300000	70506000	321680000	178840000	125970000	1147200000	784140000
gi|516895665|ref|WP_018153247.1|	gi|516895665|ref|WP_018153247.1|		7	7	7	gi|516895665|ref|WP_018153247.1| hypothetical protein [Methanothermococcus thermolithotrophicus]	1	7	7	7	6	4	5	3	1	2	6	4	5	3	1	2	6	4	5	3	1	2	13.5	13.5	13.5	66.146	572	572	0	5.4782	13.5	7.5	11	6.1	2.3	4.9	815060000	281230000	70249000	276260000	148810000	20357000	18154000
gi|516895667|ref|WP_018153249.1|	gi|516895667|ref|WP_018153249.1|		19	19	19	gi|516895667|ref|WP_018153249.1| hypothetical protein [Methanothermococcus thermolithotrophicus]	1	19	19	19	14	12	17	12	4	7	14	12	17	12	4	7	14	12	17	12	4	7	47.4	47.4	47.4	44.46	407	407	0	144.22	34.9	34.6	41.8	31	8.4	18.4	2906000000	670470000	523780000	872680000	676850000	28842000	133390000
gi|516895668|ref|WP_018153250.1|	gi|516895668|ref|WP_018153250.1|		4	4	4	gi|516895668|ref|WP_018153250.1| cobalt-precorrin-4 C(11)-methyltransferase [Methanothermococcus thermolithotrophicus]	1	4	4	4	2	3	2	3	2	4	2	3	2	3	2	4	2	3	2	3	2	4	19.3	19.3	19.3	28.261	254	254	0	4.6619	11.8	16.1	11.8	16.1	11.8	19.3	682360000	60622000	113620000	82863000	103460000	151090000	170710000
gi|516895672|ref|WP_018153253.1|	gi|516895672|ref|WP_018153253.1|		5	5	5	gi|516895672|ref|WP_018153253.1| aspartate carbamoyltransferase [Methanothermococcus thermolithotrophicus]	1	5	5	5	2	1	2	5	2	3	2	1	2	5	2	3	2	1	2	5	2	3	19.7	19.7	19.7	34.515	304	304	0	42.232	10.2	4.9	8.9	19.7	8.9	11.8	494380000	61455000	40685000	61511000	75575000	96500000	158660000
gi|516895673|ref|WP_018153254.1|	gi|516895673|ref|WP_018153254.1|		10	10	10	gi|516895673|ref|WP_018153254.1| 30S ribosomal protein S8e [Methanothermococcus thermolithotrophicus]	1	10	10	10	6	4	5	5	10	8	6	4	5	5	10	8	6	4	5	5	10	8	60.2	60.2	60.2	14.308	128	128	0	102.12	40.6	30.5	32.8	32.8	60.2	56.2	8054800000	912840000	745330000	827490000	424910000	3606900000	1537300000
gi|516895674|ref|WP_018153255.1|	gi|516895674|ref|WP_018153255.1|		6	6	6	gi|516895674|ref|WP_018153255.1| hypothetical protein [Methanothermococcus thermolithotrophicus]	1	6	6	6	0	0	3	0	3	3	0	0	3	0	3	3	0	0	3	0	3	3	16.8	16.8	16.8	44.542	393	393	0	10.996	0	0	11.2	0	10.2	5.6	112460000	0	0	38653000	0	55889000	17922000
gi|516895676|ref|WP_018153256.1|	gi|516895676|ref|WP_018153256.1|		7	7	7	gi|516895676|ref|WP_018153256.1| CGGC domain-containing protein [Methanothermococcus thermolithotrophicus]	1	7	7	7	3	4	3	6	4	3	3	4	3	6	4	3	3	4	3	6	4	3	60.4	60.4	60.4	11.57	106	106	0	163.52	33	39.6	33	56.6	36.8	33	2760600000	390980000	498350000	474820000	647440000	199470000	549570000
gi|516895682|ref|WP_018153259.1|	gi|516895682|ref|WP_018153259.1|		8	8	8	gi|516895682|ref|WP_018153259.1| hypothetical protein [Methanothermococcus thermolithotrophicus]	1	8	8	8	3	7	3	4	5	6	3	7	3	4	5	6	3	7	3	4	5	6	70.1	70.1	70.1	13.16	117	117	0	159.52	36.8	66.7	36.8	49.6	53	59	3146600000	160320000	739190000	221390000	172790000	897870000	955010000
gi|516895684|ref|WP_018153260.1|	gi|516895684|ref|WP_018153260.1|		6	6	6	gi|516895684|ref|WP_018153260.1| hypothetical protein [Methanothermococcus thermolithotrophicus]	1	6	6	6	3	4	3	3	1	3	3	4	3	3	1	3	3	4	3	3	1	3	47	47	47	13.724	115	115	0	9.9099	28.7	31.3	23.5	26.1	10.4	26.1	377410000	61518000	82144000	67003000	91728000	24389000	50625000
gi|516895686|ref|WP_018153261.1|	gi|516895686|ref|WP_018153261.1|		5	5	5	gi|516895686|ref|WP_018153261.1| deoxyribonuclease [Methanothermococcus thermolithotrophicus]	1	5	5	5	0	1	2	0	0	4	0	1	2	0	0	4	0	1	2	0	0	4	25.5	25.5	25.5	28.897	251	251	0	9.9313	0	2.8	10.4	0	0	17.9	344290000	0	7870600	270390000	0	0	66027000
gi|516895690|ref|WP_018153263.1|	gi|516895690|ref|WP_018153263.1|		6	6	6	gi|516895690|ref|WP_018153263.1| phosphotyrosine protein phosphatase [Methanothermococcus thermolithotrophicus]	1	6	6	6	2	2	1	3	3	1	2	2	1	3	3	1	2	2	1	3	3	1	41.7	41.7	41.7	14.582	127	127	0.001046	2.7972	18.1	15.7	8.7	23.6	23.6	8.7	119910000	9765600	11088000	37660000	20274000	30613000	10504000
gi|516895692|ref|WP_018153264.1|	gi|516895692|ref|WP_018153264.1|		6	6	6	gi|516895692|ref|WP_018153264.1| thymidylate synthase [Methanothermococcus thermolithotrophicus]	1	6	6	6	3	4	2	3	4	6	3	4	2	3	4	6	3	4	2	3	4	6	30.4	30.4	30.4	29.966	260	260	0	48.224	15	16.5	10	15	22.3	30.4	544640000	73644000	38343000	44993000	57670000	106880000	223110000
gi|516895694|ref|WP_018153265.1|	gi|516895694|ref|WP_018153265.1|		6	6	6	gi|516895694|ref|WP_018153265.1| hypothetical protein [Methanothermococcus thermolithotrophicus]	1	6	6	6	2	4	3	3	0	4	2	4	3	3	0	4	2	4	3	3	0	4	27.1	27.1	27.1	25.736	229	229	0	9.1231	12.2	20.5	17.5	14	0	19.2	393980000	70349000	91315000	78554000	62246000	0	91516000
gi|516895697|ref|WP_018153267.1|	gi|516895697|ref|WP_018153267.1|		29	29	29	gi|516895697|ref|WP_018153267.1| hypothetical protein, partial [Methanothermococcus thermolithotrophicus]	1	29	29	29	24	26	26	26	19	22	24	26	26	26	19	22	24	26	26	26	19	22	75.1	75.1	75.1	34.694	317	317	0	323.31	62.8	65.9	74.1	74.8	71.6	59.3	36184000000	7884100000	8132700000	7896600000	7145100000	1657400000	3468500000
gi|516895705|ref|WP_018153271.1|	gi|516895705|ref|WP_018153271.1|		8	8	8	gi|516895705|ref|WP_018153271.1| hypothetical protein [Methanothermococcus thermolithotrophicus]	1	8	8	8	1	2	2	4	2	4	1	2	2	4	2	4	1	2	2	4	2	4	13.4	13.4	13.4	82.708	722	722	0	3.4093	1.5	3	2.6	5.5	2.8	8.6	381740000	56799000	82789000	51061000	59284000	54231000	77581000
gi|516895708|ref|WP_018153273.1|	gi|516895708|ref|WP_018153273.1|		2	2	2	gi|516895708|ref|WP_018153273.1| hypothetical protein [Methanothermococcus thermolithotrophicus]	1	2	2	2	0	0	0	0	1	2	0	0	0	0	1	2	0	0	0	0	1	2	14.5	14.5	14.5	14.305	124	124	0	3.2296	0	0	0	0	6.5	14.5	42077000	0	0	0	0	9950200	32127000
gi|516895720|ref|WP_018153280.1|	gi|516895720|ref|WP_018153280.1|		4	4	4	gi|516895720|ref|WP_018153280.1| hypothetical protein [Methanothermococcus thermolithotrophicus]	1	4	4	4	4	4	4	4	3	4	4	4	4	4	3	4	4	4	4	4	3	4	38.9	38.9	38.9	8.1454	72	72	0	152.98	38.9	38.9	38.9	38.9	23.6	38.9	13439000000	2710200000	2440200000	2572000000	3552600000	368170000	1795900000
gi|516895723|ref|WP_018153282.1|	gi|516895723|ref|WP_018153282.1|		2	2	2	gi|516895723|ref|WP_018153282.1| hypothetical protein [Methanothermococcus thermolithotrophicus]	1	2	2	2	2	2	2	2	0	2	2	2	2	2	0	2	2	2	2	2	0	2	6	6	6	32.196	284	284	0	3.1426	6	6	6	6	0	6	212100000	19419000	50564000	35400000	66586000	0	40134000
gi|516895728|ref|WP_018153285.1|	gi|516895728|ref|WP_018153285.1|		1	1	1	gi|516895728|ref|WP_018153285.1| hypothetical protein [Methanothermococcus thermolithotrophicus]	1	1	1	1	0	0	0	1	0	0	0	0	0	1	0	0	0	0	0	1	0	0	15.8	15.8	15.8	12.364	114	114	0	5.6198	0	0	0	15.8	0	0	26110000	0	0	0	26110000	0	0
gi|516895729|ref|WP_018153286.1|	gi|516895729|ref|WP_018153286.1|		6	6	6	gi|516895729|ref|WP_018153286.1| hypothetical protein [Methanothermococcus thermolithotrophicus]	1	6	6	6	4	3	4	0	2	0	4	3	4	0	2	0	4	3	4	0	2	0	40.6	40.6	40.6	11.518	101	101	0	8.8604	28.7	21.8	37.6	0	19.8	0	267290000	102440000	62566000	78755000	0	23536000	0
gi|516895732|ref|WP_018153287.1|	gi|516895732|ref|WP_018153287.1|		7	7	7	gi|516895732|ref|WP_018153287.1| Fe-S cluster protein [Methanothermococcus thermolithotrophicus]	1	7	7	7	4	4	4	2	5	7	4	4	4	2	5	7	4	4	4	2	5	7	26.1	26.1	26.1	22.607	203	203	0	49.345	13.8	24.1	24.1	7.4	25.1	26.1	1712000000	81244000	263210000	151860000	70856000	293100000	851770000
gi|516895734|ref|WP_018153288.1|	gi|516895734|ref|WP_018153288.1|		7	7	7	gi|516895734|ref|WP_018153288.1| hypothetical protein [Methanothermococcus thermolithotrophicus]	1	7	7	7	3	6	5	4	4	6	3	6	5	4	4	6	3	6	5	4	4	6	28	28	28	20.934	186	186	0	84.508	21	28	21	21	20.4	28	1490800000	122420000	442740000	261820000	179010000	143030000	341770000
gi|516895735|ref|WP_018153289.1|	gi|516895735|ref|WP_018153289.1|		16	16	16	gi|516895735|ref|WP_018153289.1| ABC transporter ATP-binding protein [Methanothermococcus thermolithotrophicus]	1	16	16	16	10	15	13	13	9	13	10	15	13	13	9	13	10	15	13	13	9	13	54	54	54	27.853	248	248	0	262.57	35.1	52.4	44.8	44.8	35.1	43.1	9950500000	1253400000	2167100000	1712100000	1641900000	867110000	2309000000
gi|516895737|ref|WP_018153290.1|	gi|516895737|ref|WP_018153290.1|		33	33	33	gi|516895737|ref|WP_018153290.1| hypothetical protein [Methanothermococcus thermolithotrophicus]	1	33	33	33	17	26	23	20	26	31	17	26	23	20	26	31	17	26	23	20	26	31	82.8	82.8	82.8	45.018	407	407	0	323.31	53.6	75.2	70.8	66.8	70	79.6	31624000000	2300300000	5191000000	3325300000	3228400000	5602700000	11976000000
gi|516895738|ref|WP_018153291.1|	gi|516895738|ref|WP_018153291.1|		6	6	6	gi|516895738|ref|WP_018153291.1| transcriptional regulator [Methanothermococcus thermolithotrophicus]	1	6	6	6	4	4	5	6	1	4	4	4	5	6	1	4	4	4	5	6	1	4	43	43	43	15.507	135	135	0	11.901	30.4	26.7	36.3	43	7.4	26.7	1048700000	201090000	248900000	243860000	240890000	13733000	100240000
gi|516895741|ref|WP_018153293.1|	gi|516895741|ref|WP_018153293.1|		6	6	6	gi|516895741|ref|WP_018153293.1| phosphonate ABC transporter ATP-binding protein [Methanothermococcus thermolithotrophicus]	1	6	6	6	2	2	4	1	0	1	2	2	4	1	0	1	2	2	4	1	0	1	30.2	30.2	30.2	28.429	258	258	0.0010373	2.6231	9.7	9.7	19.4	2.7	0	8.1	183530000	43474000	30231000	94038000	466460	0	15324000
gi|516895743|ref|WP_018153294.1|	gi|516895743|ref|WP_018153294.1|		26	26	26	gi|516895743|ref|WP_018153294.1| hypothetical protein [Methanothermococcus thermolithotrophicus]	1	26	26	26	20	24	19	18	12	13	20	24	19	18	12	13	20	24	19	18	12	13	70.6	70.6	70.6	33.701	310	310	0	323.31	57.1	70.6	52.3	52.3	32.9	37.1	45045000000	8956100000	11318000000	11671000000	7135500000	2629400000	3335700000
gi|516895755|ref|WP_018153301.1|	gi|516895755|ref|WP_018153301.1|		2	2	2	gi|516895755|ref|WP_018153301.1| hypothetical protein [Methanothermococcus thermolithotrophicus]	1	2	2	2	0	0	0	1	1	1	0	0	0	1	1	1	0	0	0	1	1	1	13.1	13.1	13.1	14.839	130	130	0.0030457	2.143	0	0	0	5.4	7.7	7.7	8447900	0	0	0	5474000	0	2973900
gi|516895757|ref|WP_018153302.1|	gi|516895757|ref|WP_018153302.1|		5	5	5	gi|516895757|ref|WP_018153302.1| hypothetical protein [Methanothermococcus thermolithotrophicus]	1	5	5	5	0	2	0	1	2	0	0	2	0	1	2	0	0	2	0	1	2	0	9.5	9.5	9.5	70.941	610	610	0.0095785	1.2896	0	3.9	0	1.6	3.9	0	252530000	0	39039000	0	191450000	22047000	0
gi|516895758|ref|WP_018153303.1|	gi|516895758|ref|WP_018153303.1|		16	16	16	gi|516895758|ref|WP_018153303.1| ABC transporter ATP-binding protein [Methanothermococcus thermolithotrophicus]	1	16	16	16	10	12	11	12	14	12	10	12	11	12	14	12	10	12	11	12	14	12	30.3	30.3	30.3	59.497	531	531	0	113.19	21.5	24.5	20	26	26.2	24.7	11056000000	438700000	654400000	733810000	1594400000	3953400000	3681600000
gi|516895763|ref|WP_018153306.1|	gi|516895763|ref|WP_018153306.1|		14	14	14	gi|516895763|ref|WP_018153306.1| TIGR00266 family protein [Methanothermococcus thermolithotrophicus]	1	14	14	14	12	13	10	13	7	8	12	13	10	13	7	8	12	13	10	13	7	8	66.2	66.2	66.2	24.143	222	222	0	323.31	56.3	61.3	34.7	62.2	27.9	27.9	10834000000	2035300000	2384900000	2099900000	2243200000	756060000	1314800000
gi|516895765|ref|WP_018153307.1|	gi|516895765|ref|WP_018153307.1|		13	13	13	gi|516895765|ref|WP_018153307.1| 50S ribosomal protein L14 [Methanothermococcus thermolithotrophicus]	1	13	13	13	6	7	8	6	13	9	6	7	8	6	13	9	6	7	8	6	13	9	85.7	85.7	85.7	8.4338	77	77	0	139.72	48.1	61	61	48.1	85.7	61	4349500000	354260000	599190000	502340000	249200000	1357900000	1286600000
gi|516895766|ref|WP_018153308.1|	gi|516895766|ref|WP_018153308.1|		5	5	5	gi|516895766|ref|WP_018153308.1| cytidylate kinase [Methanothermococcus thermolithotrophicus]	1	5	5	5	3	4	2	2	2	3	3	4	2	2	2	3	3	4	2	2	2	3	32	32	32	20.51	178	178	0	11.518	21.9	25.8	16.9	16.9	16.9	23	1007800000	144250000	201730000	141430000	109730000	215530000	195110000
gi|516895769|ref|WP_018153309.1|	gi|516895769|ref|WP_018153309.1|		4	4	4	gi|516895769|ref|WP_018153309.1| 50S ribosomal protein L34 [Methanothermococcus thermolithotrophicus]	1	4	4	4	1	0	2	0	4	2	1	0	2	0	4	2	1	0	2	0	4	2	55.1	55.1	55.1	10.116	89	89	0	3.5226	14.6	0	27	0	55.1	27	375130000	68939000	0	75715000	0	136690000	93786000
gi|516895772|ref|WP_018153311.1|	gi|516895772|ref|WP_018153311.1|		4	4	4	gi|516895772|ref|WP_018153311.1| reactive intermediate/imine deaminase [Methanothermococcus thermolithotrophicus]	1	4	4	4	2	3	3	2	3	3	2	3	3	2	3	3	2	3	3	2	3	3	24.2	24.2	24.2	13.784	124	124	0	6.0663	15.3	22.6	16.9	15.3	22.6	22.6	526060000	43216000	57202000	111020000	45786000	131210000	137640000
gi|516895784|ref|WP_018153317.1|	gi|516895784|ref|WP_018153317.1|		1	1	1	gi|516895784|ref|WP_018153317.1| CRISPR-associated protein Cas5 [Methanothermococcus thermolithotrophicus]	1	1	1	1	0	0	0	1	1	0	0	0	0	1	1	0	0	0	0	1	1	0	3.3	3.3	3.3	27.841	244	244	0	4.0858	0	0	0	3.3	3.3	0	36590000	0	0	0	11161000	25429000	0
gi|516895786|ref|WP_018153318.1|	gi|516895786|ref|WP_018153318.1|		12	12	12	gi|516895786|ref|WP_018153318.1| hypothetical protein [Methanothermococcus thermolithotrophicus]	1	12	12	12	10	10	9	10	9	12	10	10	9	10	9	12	10	10	9	10	9	12	37.8	37.8	37.8	33.695	299	299	0	251.52	34.8	34.8	32.8	34.8	29.4	37.8	5338600000	643310000	764140000	582700000	885060000	892150000	1571300000
gi|516895788|ref|WP_018153319.1|	gi|516895788|ref|WP_018153319.1|		17	17	17	gi|516895788|ref|WP_018153319.1| hypothetical protein [Methanothermococcus thermolithotrophicus]	1	17	17	17	10	4	6	9	4	10	10	4	6	9	4	10	10	4	6	9	4	10	28	28	28	58.199	493	493	0	45.115	14.2	4.9	10.8	16.4	7.9	18.9	1579800000	292710000	142430000	267010000	405350000	62540000	409730000
gi|516895808|ref|WP_018153331.1|	gi|516895808|ref|WP_018153331.1|		3	3	3	gi|516895808|ref|WP_018153331.1| hypothetical protein [Methanothermococcus thermolithotrophicus]	1	3	3	3	1	2	1	1	1	1	1	2	1	1	1	1	1	2	1	1	1	1	8	8	8	37.796	351	351	0	12.603	3.1	5.4	3.1	3.1	4.8	3.1	105900000	17642000	25342000	18182000	12322000	16022000	16387000
gi|516895809|ref|WP_018153332.1|	gi|516895809|ref|WP_018153332.1|		4	4	4	gi|516895809|ref|WP_018153332.1| hypothetical protein [Methanothermococcus thermolithotrophicus]	1	4	4	4	3	3	3	2	2	4	3	3	3	2	2	4	3	3	3	2	2	4	11.7	11.7	11.7	36.912	334	334	0	8.3209	9.6	9.3	9.6	7.5	4.5	11.7	312360000	69223000	98482000	47904000	14936000	23707000	58113000
gi|516895812|ref|WP_018153334.1|	gi|516895812|ref|WP_018153334.1|		11	11	11	gi|516895812|ref|WP_018153334.1| 2-oxoglutarate ferredoxin oxidoreductase subunit alpha [Methanothermococcus thermolithotrophicus]	1	11	11	11	7	8	5	4	0	3	7	8	5	4	0	3	7	8	5	4	0	3	43.8	43.8	43.8	41.943	381	381	0	71.84	30.2	27.3	17.1	12.3	0	11.5	751140000	250990000	142030000	167020000	157960000	0	33150000
gi|516895813|ref|WP_018153335.1|	gi|516895813|ref|WP_018153335.1|		6	6	6	gi|516895813|ref|WP_018153335.1| 2-oxoglutarate synthase [Methanothermococcus thermolithotrophicus]	1	6	6	6	4	3	2	2	1	0	4	3	2	2	1	0	4	3	2	2	1	0	26.1	26.1	26.1	31.759	287	287	0	12.157	12.2	14.6	11.1	9.4	8	0	268880000	100170000	70958000	41811000	40802000	15138000	0
gi|516895815|ref|WP_018153336.1|	gi|516895815|ref|WP_018153336.1|		5	5	5	gi|516895815|ref|WP_018153336.1| 2-oxoglutarate ferredoxin oxidoreductase subunit gamma [Methanothermococcus thermolithotrophicus]	1	5	5	5	4	5	5	3	0	1	4	5	5	3	0	1	4	5	5	3	0	1	45	45	45	19.656	180	180	0	45.564	33.3	45	45	23.3	0	7.8	496750000	150390000	133030000	152210000	33401000	0	27719000
gi|516895816|ref|WP_018153337.1|	gi|516895816|ref|WP_018153337.1|		4	4	4	gi|516895816|ref|WP_018153337.1| hypothetical protein [Methanothermococcus thermolithotrophicus]	1	4	4	4	2	4	3	0	1	4	2	4	3	0	1	4	2	4	3	0	1	4	26.2	26.2	26.2	21.941	202	202	0.0010331	2.4448	12.9	26.2	18.8	0	5.4	26.2	198920000	25881000	71959000	23492000	0	10161000	67425000
gi|516895818|ref|WP_018153338.1|	gi|516895818|ref|WP_018153338.1|		2	2	2	gi|516895818|ref|WP_018153338.1| hypothetical protein [Methanothermococcus thermolithotrophicus]	1	2	2	2	0	0	0	1	1	2	0	0	0	1	1	2	0	0	0	1	1	2	13.8	13.8	13.8	17.928	160	160	0.0010493	2.828	0	0	0	5.6	5.6	13.8	55730000	0	0	0	0	20210000	35520000
gi|516895821|ref|WP_018153340.1|	gi|516895821|ref|WP_018153340.1|		14	14	14	gi|516895821|ref|WP_018153340.1| acetyl-CoA synthase subunit alpha [Methanothermococcus thermolithotrophicus]	1	14	14	14	10	7	10	7	1	5	10	7	10	7	1	5	10	7	10	7	1	5	19	19	19	85.936	773	773	0	20.102	13.5	10.7	14.6	10.9	2.2	5.6	1498500000	746960000	194560000	158990000	251610000	88988000	57397000
gi|516895831|ref|WP_018153346.1|	gi|516895831|ref|WP_018153346.1|		4	4	4	gi|516895831|ref|WP_018153346.1| 5-amino-6-(5-phosphoribosylamino)uracil reductase [Methanothermococcus thermolithotrophicus]	1	4	4	4	0	0	1	0	2	3	0	0	1	0	2	3	0	0	1	0	2	3	15.7	15.7	15.7	25.182	223	223	0.0030519	2.1489	0	0	4	0	7.6	12.1	74049000	0	0	0	0	32602000	41447000
gi|516895833|ref|WP_018153347.1|	gi|516895833|ref|WP_018153347.1|		9	9	9	gi|516895833|ref|WP_018153347.1| histone [Methanothermococcus thermolithotrophicus]	1	9	9	9	2	3	3	2	7	7	2	3	3	2	7	7	2	3	3	2	7	7	80.3	80.3	80.3	7.0873	66	66	0	228.14	54.5	60.6	68.2	54.5	75.8	78.8	60918000000	4425100000	7781700000	4391800000	5858800000	17330000000	21130000000
gi|516895840|ref|WP_018153351.1|	gi|516895840|ref|WP_018153351.1|		3	3	3	gi|516895840|ref|WP_018153351.1| hypothetical protein [Methanothermococcus thermolithotrophicus]	1	3	3	3	2	2	1	1	0	0	2	2	1	1	0	0	2	2	1	1	0	0	9.6	9.6	9.6	30.227	272	272	0	3.2957	7.4	6.6	4.4	4.4	0	0	26205000	13448000	12757000	0	0	0	0
gi|516895841|ref|WP_018153352.1|	gi|516895841|ref|WP_018153352.1|		5	5	5	gi|516895841|ref|WP_018153352.1| hypothetical protein [Methanothermococcus thermolithotrophicus]	1	5	5	5	1	3	2	2	5	5	1	3	2	2	5	5	1	3	2	2	5	5	29.8	29.8	29.8	21.418	188	188	0	27.43	5.9	10.1	10.1	10.1	29.8	29.8	1176900000	31670000	169140000	42100000	31934000	450010000	452020000
gi|516895843|ref|WP_018153353.1|	gi|516895843|ref|WP_018153353.1|		5	5	5	gi|516895843|ref|WP_018153353.1| hypothetical protein [Methanothermococcus thermolithotrophicus]	1	5	5	5	5	4	5	5	3	3	5	4	5	5	3	3	5	4	5	5	3	3	24	24	24	20.928	175	175	0	11.699	24	18.3	24	24	18.3	18.3	785270000	176060000	178820000	124880000	142350000	73673000	89476000
gi|516895847|ref|WP_018153355.1|	gi|516895847|ref|WP_018153355.1|		3	3	3	gi|516895847|ref|WP_018153355.1| hypothetical protein [Methanothermococcus thermolithotrophicus]	1	3	3	3	1	1	2	1	1	2	1	1	2	1	1	2	1	1	2	1	1	2	6.8	6.8	6.8	56.708	498	498	0.0059583	1.7689	1.6	1.6	4	1.6	1.6	4.4	121700000	8886900	10360000	30055000	10702000	0	61691000
gi|516895849|ref|WP_018153356.1|	gi|516895849|ref|WP_018153356.1|		17	17	17	gi|516895849|ref|WP_018153356.1| glutamyl-tRNA(Gln) amidotransferase subunit E [Methanothermococcus thermolithotrophicus]	1	17	17	17	5	9	8	6	9	14	5	9	8	6	9	14	5	9	8	6	9	14	31.5	31.5	31.5	71.648	632	632	0	31.925	11.7	16	16.8	13.1	20.1	26.7	1277800000	103510000	275660000	139810000	210160000	179040000	369630000
gi|516895851|ref|WP_018153357.1|	gi|516895851|ref|WP_018153357.1|		9	9	9	gi|516895851|ref|WP_018153357.1| glutamyl-tRNA(Gln) amidotransferase subunit D [Methanothermococcus thermolithotrophicus]	1	9	9	9	4	7	7	6	7	7	4	7	7	6	7	7	4	7	7	6	7	7	25.5	25.5	25.5	45.966	415	415	0	38.067	12.3	23.4	18.1	17.8	17.8	21.2	949640000	59822000	105720000	138160000	255180000	184050000	206710000
gi|516895854|ref|WP_018153358.1|	gi|516895854|ref|WP_018153358.1|		14	14	14	gi|516895854|ref|WP_018153358.1| hypothetical protein [Methanothermococcus thermolithotrophicus]	1	14	14	14	8	13	6	11	1	5	8	13	6	11	1	5	8	13	6	11	1	5	36.2	36.2	36.2	37.793	337	337	0	40.783	22	34.1	20.8	31.8	3.6	15.7	2923800000	428330000	854490000	464540000	506660000	88678000	581080000
gi|516895861|ref|WP_018153362.1|	gi|516895861|ref|WP_018153362.1|		46	46	46	gi|516895861|ref|WP_018153362.1| phosphoribosylformylglycinamidine synthase [Methanothermococcus thermolithotrophicus]	1	46	46	46	39	37	37	34	18	26	39	37	37	34	18	26	39	37	37	34	18	26	70.3	70.3	70.3	80.195	731	731	0	323.31	60.1	62.7	59	56	34.6	43.5	22785000000	4804300000	4473400000	5679900000	3352900000	1648200000	2826200000
gi|516895863|ref|WP_018153363.1|	gi|516895863|ref|WP_018153363.1|		3	3	3	gi|516895863|ref|WP_018153363.1| hypothetical protein [Methanothermococcus thermolithotrophicus]	1	3	3	3	0	1	0	0	1	1	0	1	0	0	1	1	0	1	0	0	1	1	7.3	7.3	7.3	46.456	398	398	0	7.8832	0	2.3	0	0	3.3	1.8	319190000	0	302780000	0	0	0	16409000
gi|516895873|ref|WP_018153368.1|	gi|516895873|ref|WP_018153368.1|		3	3	3	gi|516895873|ref|WP_018153368.1| 3-isopropylmalate dehydratase small subunit [Methanothermococcus thermolithotrophicus]	1	3	3	3	0	0	1	0	1	3	0	0	1	0	1	3	0	0	1	0	1	3	32.1	32.1	32.1	18.355	168	168	0	19.626	0	0	11.9	0	11.9	32.1	72718000	0	0	0	0	12322000	60397000
gi|516895874|ref|WP_018153369.1|	gi|516895874|ref|WP_018153369.1|		21	21	21	gi|516895874|ref|WP_018153369.1| ATPase [Methanothermococcus thermolithotrophicus]	1	21	21	21	16	14	16	17	2	5	16	14	16	17	2	5	16	14	16	17	2	5	41.2	41.2	41.2	66.456	590	590	0	160.91	36.1	31.5	33.1	34.7	2.9	10	2226800000	539680000	580740000	442390000	501070000	67952000	94961000
gi|516895878|ref|WP_018153370.1|	gi|516895878|ref|WP_018153370.1|		6	6	6	gi|516895878|ref|WP_018153370.1| transcriptional regulator [Methanothermococcus thermolithotrophicus]	1	6	6	6	1	3	2	1	1	5	1	3	2	1	1	5	1	3	2	1	1	5	57.4	57.4	57.4	13.762	115	115	0	24.955	8.7	40	24.3	8.7	8.7	41.7	397180000	14802000	112210000	98045000	23710000	15891000	132520000
gi|516895880|ref|WP_018153371.1|	gi|516895880|ref|WP_018153371.1|		6	6	6	gi|516895880|ref|WP_018153371.1| mRNA surveillance protein Pelota [Methanothermococcus thermolithotrophicus]	1	6	6	6	3	2	2	2	3	5	3	2	2	2	3	5	3	2	2	2	3	5	24.1	24.1	24.1	39.384	348	348	0	9.6664	8.9	6	6	6	8.9	21.3	342650000	23836000	32585000	15761000	23094000	52800000	194570000
gi|516895881|ref|WP_018153372.1|	gi|516895881|ref|WP_018153372.1|		2	2	2	gi|516895881|ref|WP_018153372.1| hypothetical protein [Methanothermococcus thermolithotrophicus]	1	2	2	2	0	1	0	0	0	2	0	1	0	0	0	2	0	1	0	0	0	2	27.3	27.3	27.3	16	139	139	0	5.0053	0	20.9	0	0	0	27.3	18695000	0	8243400	0	0	0	10452000
gi|516895883|ref|WP_018153373.1|	gi|516895883|ref|WP_018153373.1|		4	4	4	gi|516895883|ref|WP_018153373.1| 3-hydroxy-3-methylglutaryl-CoA reductase [Methanothermococcus thermolithotrophicus]	1	4	4	4	1	1	0	0	3	2	1	1	0	0	3	2	1	1	0	0	3	2	21.2	21.2	21.2	44.275	406	406	0.0010309	2.4339	10.6	3.9	0	0	10.6	6.7	559400000	6329600	111910000	0	0	272830000	168330000
gi|516895886|ref|WP_018153374.1|	gi|516895886|ref|WP_018153374.1|		11	11	11	gi|516895886|ref|WP_018153374.1| glutamyl-tRNA reductase [Methanothermococcus thermolithotrophicus]	1	11	11	11	5	4	5	6	4	10	5	4	5	6	4	10	5	4	5	6	4	10	28.8	28.8	28.8	44.75	386	386	0	12.798	13.5	10.4	11.9	14.8	9.6	26.4	518780000	86639000	72875000	51052000	110760000	44297000	153160000
gi|516895893|ref|WP_018153378.1|	gi|516895893|ref|WP_018153378.1|		2	2	2	gi|516895893|ref|WP_018153378.1| hypothetical protein [Methanothermococcus thermolithotrophicus]	1	2	2	2	0	0	1	0	1	1	0	0	1	0	1	1	0	0	1	0	1	1	19.6	19.6	19.6	12.426	107	107	0.0058708	1.602	0	0	10.3	0	9.3	9.3	43810000	0	0	0	0	34191000	9619700
gi|516895895|ref|WP_018153379.1|	gi|516895895|ref|WP_018153379.1|		8	8	8	gi|516895895|ref|WP_018153379.1| 50S ribosomal protein L21e [Methanothermococcus thermolithotrophicus]	1	8	8	8	2	4	3	5	7	6	2	4	3	5	7	6	2	4	3	5	7	6	48	48	48	11.185	98	98	0	225.49	22.4	28.6	28.6	45.9	38.8	38.8	3078600000	99087000	166730000	127630000	89783000	1618500000	976870000
gi|516895899|ref|WP_018153381.1|	gi|516895899|ref|WP_018153381.1|		1	1	1	gi|516895899|ref|WP_018153381.1| phosphotransferase [Methanothermococcus thermolithotrophicus]	1	1	1	1	1	1	1	0	0	0	1	1	1	0	0	0	1	1	1	0	0	0	4.5	4.5	4.5	47.907	418	418	0	6.5718	4.5	4.5	4.5	0	0	0	37789000	13127000	9854700	14807000	0	0	0
gi|516895906|ref|WP_018153386.1|	gi|516895906|ref|WP_018153386.1|		2	2	2	gi|516895906|ref|WP_018153386.1| protein-L-isoaspartate O-methyltransferase [Methanothermococcus thermolithotrophicus]	1	2	2	2	0	0	0	0	2	2	0	0	0	0	2	2	0	0	0	0	2	2	14	14	14	23.447	215	215	0	4.5583	0	0	0	0	14	14	655480000	0	0	0	0	344130000	311350000
gi|516895908|ref|WP_018153387.1|	gi|516895908|ref|WP_018153387.1|		25	25	25	gi|516895908|ref|WP_018153387.1| pyridoxal biosynthesis lyase PdxS [Methanothermococcus thermolithotrophicus]	1	25	25	25	17	19	19	19	20	24	17	19	19	19	20	24	17	19	19	19	20	24	71.6	71.6	71.6	32.318	299	299	0	323.31	70.9	57.9	70.9	70.9	68.6	71.6	14906000000	1408400000	2799800000	2036700000	2085200000	2072700000	4503100000
gi|516895913|ref|WP_018153389.1|	gi|516895913|ref|WP_018153389.1|		7	7	7	gi|516895913|ref|WP_018153389.1| tRNA-guanine(15) transglycosylase [Methanothermococcus thermolithotrophicus]	1	7	7	7	1	0	2	3	3	2	1	0	2	3	3	2	1	0	2	3	3	2	20.2	20.2	20.2	75.015	650	650	0	3.9884	1.5	0	3.5	13.2	5.2	4.2	427140000	15036000	0	32383000	257880000	43262000	78579000
gi|516895915|ref|WP_018153390.1|	gi|516895915|ref|WP_018153390.1|		1	1	1	gi|516895915|ref|WP_018153390.1| peptidyl-tRNA hydrolase [Methanothermococcus thermolithotrophicus]	1	1	1	1	0	0	0	0	0	1	0	0	0	0	0	1	0	0	0	0	0	1	19.8	19.8	19.8	12.836	116	116	0	16.755	0	0	0	0	0	19.8	31387000	0	0	0	0	0	31387000
gi|516895918|ref|WP_018153392.1|	gi|516895918|ref|WP_018153392.1|		4	4	4	gi|516895918|ref|WP_018153392.1| hypothetical protein [Methanothermococcus thermolithotrophicus]	1	4	4	4	4	3	3	4	1	3	4	3	3	4	1	3	4	3	3	4	1	3	72.2	72.2	72.2	10.397	90	90	0	99.2	72.2	50	62.2	72.2	11.1	50	398410000	95019000	80294000	125070000	74993000	23033000	0
gi|516895920|ref|WP_018153393.1|	gi|516895920|ref|WP_018153393.1|		9	9	9	gi|516895920|ref|WP_018153393.1| hypothetical protein [Methanothermococcus thermolithotrophicus]	1	9	9	9	8	8	6	6	4	6	8	8	6	6	4	6	8	8	6	6	4	6	46.7	46.7	46.7	22.745	212	212	0	21.928	36.3	36.3	29.7	29.7	18.9	34	1538600000	307860000	292250000	320990000	298140000	83468000	235860000
gi|516895921|ref|WP_018153394.1|	gi|516895921|ref|WP_018153394.1|		7	7	7	gi|516895921|ref|WP_018153394.1| hydrolase [Methanothermococcus thermolithotrophicus]	1	7	7	7	2	3	3	3	7	6	2	3	3	3	7	6	2	3	3	3	7	6	49.2	49.2	49.2	15.016	130	130	0	97.859	21.5	29.2	29.2	29.2	49.2	49.2	1193700000	22840000	123130000	64966000	108580000	208350000	665880000
gi|516895925|ref|WP_018153396.1|	gi|516895925|ref|WP_018153396.1|		2	2	2	gi|516895925|ref|WP_018153396.1| rRNA methyltransferase [Methanothermococcus thermolithotrophicus]	1	2	2	2	2	2	1	2	1	1	2	2	1	2	1	1	2	2	1	2	1	1	7.6	7.6	7.6	26.737	236	236	0	3.6675	7.6	7.6	4.2	7.6	4.2	4.2	99877000	12752000	28161000	34520000	11558000	0	12886000
gi|516895927|ref|WP_018153397.1|	gi|516895927|ref|WP_018153397.1|		5	5	5	gi|516895927|ref|WP_018153397.1| hypothetical protein [Methanothermococcus thermolithotrophicus]	1	5	5	5	5	5	5	5	5	5	5	5	5	5	5	5	5	5	5	5	5	5	40.6	40.6	40.6	15.307	138	138	0	138.08	40.6	40.6	40.6	40.6	40.6	40.6	3447000000	425950000	712150000	415190000	670150000	419520000	804070000
gi|516895930|ref|WP_018153399.1|	gi|516895930|ref|WP_018153399.1|		3	3	3	gi|516895930|ref|WP_018153399.1| membrane protein [Methanothermococcus thermolithotrophicus]	1	3	3	3	1	2	1	1	2	2	1	2	1	1	2	2	1	2	1	1	2	2	43.8	43.8	43.8	14.786	130	130	0	6.8796	9.2	16.9	9.2	9.2	36.2	36.2	1778900000	110100000	251690000	178010000	223270000	450720000	565130000
gi|516895931|ref|WP_018153400.1|	gi|516895931|ref|WP_018153400.1|		6	6	6	gi|516895931|ref|WP_018153400.1| hypothetical protein [Methanothermococcus thermolithotrophicus]	1	6	6	6	0	2	1	1	4	5	0	2	1	1	4	5	0	2	1	1	4	5	41.5	41.5	41.5	17.182	147	147	0	24.119	0	14.3	7.5	10.2	30.6	38.8	399050000	0	12938000	34388000	90834000	98420000	162470000
gi|516895933|ref|WP_018153401.1|	gi|516895933|ref|WP_018153401.1|		3	3	3	gi|516895933|ref|WP_018153401.1| TIGR00303 family protein [Methanothermococcus thermolithotrophicus]	1	3	3	3	3	1	3	3	1	1	3	1	3	3	1	1	3	1	3	3	1	1	9.3	9.3	9.3	38.144	354	354	0	8.9351	9.3	2.5	9.3	9.3	2.5	2.5	164170000	48232000	6370500	41091000	59857000	2691600	5924300
gi|516895935|ref|WP_018153402.1|	gi|516895935|ref|WP_018153402.1|		8	8	8	gi|516895935|ref|WP_018153402.1| 3-hexulose-6-phosphate synthase [Methanothermococcus thermolithotrophicus]	1	8	8	8	4	5	5	5	7	7	4	5	5	5	7	7	4	5	5	5	7	7	22	22	22	44.425	395	395	0	36.439	12.2	13.7	11.6	11.6	18.7	19.5	1005100000	125390000	169240000	167940000	125120000	192740000	224690000
gi|516895938|ref|WP_018153404.1|	gi|516895938|ref|WP_018153404.1|		10	10	10	gi|516895938|ref|WP_018153404.1| universal stress protein [Methanothermococcus thermolithotrophicus]	1	10	10	10	5	8	5	7	9	7	5	8	5	7	9	7	5	8	5	7	9	7	50.7	50.7	50.7	16.623	150	150	0	24.22	30.7	50	31.3	45.3	46	45.3	4688500000	391070000	689850000	434390000	719450000	1228800000	1224900000
gi|516895940|ref|WP_018153406.1|	gi|516895940|ref|WP_018153406.1|		6	6	6	gi|516895940|ref|WP_018153406.1| diphthine synthase [Methanothermococcus thermolithotrophicus]	1	6	6	6	4	1	3	4	2	4	4	1	3	4	2	4	4	1	3	4	2	4	32.5	32.5	32.5	28.681	255	255	0	16.168	21.2	5.1	11	27.8	14.9	18	685790000	110420000	30261000	89196000	133810000	145210000	176900000
gi|516895941|ref|WP_018153407.1|	gi|516895941|ref|WP_018153407.1|		4	4	4	gi|516895941|ref|WP_018153407.1| small mechanosensitive ion channel protein MscS [Methanothermococcus thermolithotrophicus]	1	4	4	4	2	3	3	4	2	3	2	3	3	4	2	3	2	3	3	4	2	3	11.9	11.9	11.9	38.578	335	335	0	6.3119	5.4	10.1	10.1	11.9	7.8	10.1	353120000	70380000	59695000	95572000	75595000	18493000	33380000
gi|516895947|ref|WP_018153410.1|	gi|516895947|ref|WP_018153410.1|		6	6	6	gi|516895947|ref|WP_018153410.1| histidinol-phosphate aminotransferase [Methanothermococcus thermolithotrophicus]	1	6	6	6	4	5	5	0	5	4	4	5	5	0	5	4	4	5	5	0	5	4	24.6	24.6	24.6	42.312	370	370	0	54.527	16.2	21.1	21.1	0	18.1	15.9	395300000	26885000	93848000	88606000	0	69011000	116950000
gi|516895949|ref|WP_018153411.1|	gi|516895949|ref|WP_018153411.1|		9	9	9	gi|516895949|ref|WP_018153411.1| hypothetical protein [Methanothermococcus thermolithotrophicus]	1	9	9	9	6	6	7	5	7	7	6	6	7	5	7	7	6	6	7	5	7	7	41.2	41.2	41.2	25.841	226	226	0	81.333	33.6	23.5	40.7	31.9	36.3	36.3	1010800000	125630000	204270000	205340000	94090000	159700000	221810000
gi|516895951|ref|WP_018153412.1|	gi|516895951|ref|WP_018153412.1|		13	13	13	gi|516895951|ref|WP_018153412.1| TIGR00300 family protein [Methanothermococcus thermolithotrophicus]	1	13	13	13	4	6	4	11	4	10	4	6	4	11	4	10	4	6	4	11	4	10	35.6	35.6	35.6	46.274	419	419	0	22.709	10.3	16.5	10.3	28.9	10.3	23.2	1089700000	103960000	220670000	91070000	316860000	118960000	238170000
gi|516895953|ref|WP_018153413.1|	gi|516895953|ref|WP_018153413.1|		12	12	12	gi|516895953|ref|WP_018153413.1| ATP-dependent helicase [Methanothermococcus thermolithotrophicus]	1	12	12	12	7	6	5	9	3	5	7	6	5	9	3	5	7	6	5	9	3	5	17.4	17.4	17.4	75.59	657	657	0	5.6388	10	9	9.7	14.8	5.9	8.8	10283000000	312060000	2836300000	1966100000	2465900000	359240000	2343000000
gi|516895954|ref|WP_018153414.1|	gi|516895954|ref|WP_018153414.1|		18	18	18	gi|516895954|ref|WP_018153414.1| hypothetical protein [Methanothermococcus thermolithotrophicus]	1	18	18	18	13	14	11	14	5	8	13	14	11	14	5	8	13	14	11	14	5	8	41.4	41.4	41.4	59.955	519	519	0	262.49	35.5	38.2	32.2	35.5	14.3	23.1	6208400000	1329500000	1221700000	1311600000	1683400000	196760000	465400000
gi|516895956|ref|WP_018153415.1|	gi|516895956|ref|WP_018153415.1|		4	4	4	gi|516895956|ref|WP_018153415.1| hypothetical protein [Methanothermococcus thermolithotrophicus]	1	4	4	4	1	0	1	2	1	4	1	0	1	2	1	4	1	0	1	2	1	4	26.8	26.8	26.8	19.934	179	179	0	3.3458	5.6	0	5.6	12.3	6.7	26.8	79124000	5913700	0	3760200	8141400	8384600	52925000
gi|516895958|ref|WP_018153416.1|	gi|516895958|ref|WP_018153416.1|		17	17	17	gi|516895958|ref|WP_018153416.1| DNA repair and recombination protein RadA [Methanothermococcus thermolithotrophicus]	1	17	17	17	14	11	14	15	12	13	14	11	14	15	12	13	14	11	14	15	12	13	64.6	64.6	64.6	35.317	322	322	0	323.31	47.2	45.7	57.5	63.4	44.1	47.2	28809000000	6233500000	5170000000	5814700000	6756300000	1453400000	3381300000
gi|516895959|ref|WP_018153417.1|	gi|516895959|ref|WP_018153417.1|		30	30	30	gi|516895959|ref|WP_018153417.1| hypothetical protein [Methanothermococcus thermolithotrophicus]	1	30	30	30	20	22	20	16	8	22	20	22	20	16	8	22	20	22	20	16	8	22	55.3	55.3	55.3	51.78	483	483	0	144.09	37.5	40.2	43.7	32.1	17.2	41	5435100000	937340000	1569500000	785610000	821610000	266080000	1055000000
gi|516895963|ref|WP_018153420.1|	gi|516895963|ref|WP_018153420.1|		8	8	8	gi|516895963|ref|WP_018153420.1| hypothetical protein [Methanothermococcus thermolithotrophicus]	1	8	8	8	6	5	4	4	2	6	6	5	4	4	2	6	6	5	4	4	2	6	46.6	46.6	46.6	36.335	320	320	0	19.698	32.8	15.9	11.2	15.6	6.2	26.2	1124900000	166460000	315890000	169370000	210420000	54893000	207860000
gi|516895967|ref|WP_018153422.1|	gi|516895967|ref|WP_018153422.1|		2	2	2	gi|516895967|ref|WP_018153422.1| hypothetical protein [Methanothermococcus thermolithotrophicus]	1	2	2	2	1	1	1	1	1	0	1	1	1	1	1	0	1	1	1	1	1	0	5.6	5.6	5.6	42.108	357	357	0.0060181	1.9009	2.2	2.2	3.4	2.2	2.2	0	40473000	32905000	0	7568000	0	0	0
gi|516895971|ref|WP_018153424.1|	gi|516895971|ref|WP_018153424.1|		8	8	8	gi|516895971|ref|WP_018153424.1| hydrogenase, partial [Methanothermococcus thermolithotrophicus]	1	8	8	8	4	6	6	4	7	2	4	6	6	4	7	2	4	6	6	4	7	2	36.5	36.5	36.5	31.048	282	282	0	25.535	20.9	29.8	29.8	20.9	32.6	12.1	2269000000	419340000	522120000	399210000	99827000	735000000	93518000
gi|516895976|ref|WP_018153426.1|	gi|516895976|ref|WP_018153426.1|		24	24	24	gi|516895976|ref|WP_018153426.1| DNA-directed RNA polymerase subunit A [Methanothermococcus thermolithotrophicus]	1	24	24	24	22	18	21	17	14	12	22	18	21	17	14	12	22	18	21	17	14	12	70.3	70.3	70.3	43.362	390	390	0	323.31	61.3	61	60.8	57.7	50.3	37.7	11373000000	2777200000	2290300000	2944700000	1869100000	735650000	756170000
gi|516895978|ref|WP_018153427.1|	gi|516895978|ref|WP_018153427.1|		47	47	47	gi|516895978|ref|WP_018153427.1| DNA-directed RNA polymerase subunit A [Methanothermococcus thermolithotrophicus]	1	47	47	47	40	32	43	32	21	30	40	32	43	32	21	30	40	32	43	32	21	30	49.3	49.3	49.3	99.68	889	889	0	323.31	46.1	42.1	45.9	39.3	27.3	36.1	16827000000	3832400000	2975700000	5613900000	2291800000	742220000	1370900000
gi|516895980|ref|WP_018153428.1|	gi|516895980|ref|WP_018153428.1|		40	40	40	gi|516895980|ref|WP_018153428.1| DNA-directed RNA polymerase subunit B [Methanothermococcus thermolithotrophicus]	1	40	40	40	37	35	36	34	23	26	37	35	36	34	23	26	37	35	36	34	23	26	53.5	53.5	53.5	68.908	611	611	0	323.31	52	50.7	51.7	47.1	33.2	35.5	22743000000	5558000000	3605200000	6343000000	4238600000	1354500000	1644200000
gi|516895982|ref|WP_018153429.1|	gi|516895982|ref|WP_018153429.1|		19	19	19	gi|516895982|ref|WP_018153429.1| DNA-directed RNA polymerase subunit B [Methanothermococcus thermolithotrophicus]	1	19	19	19	15	18	15	15	11	13	15	18	15	15	11	13	15	18	15	15	11	13	40.3	40.3	40.3	56.134	496	496	0	139.76	30	38.7	30.8	29.4	21	25.2	3499200000	477120000	732230000	589750000	490790000	541720000	667580000
gi|516895984|ref|WP_018153430.1|	gi|516895984|ref|WP_018153430.1|		6	6	6	gi|516895984|ref|WP_018153430.1| DNA-directed RNA polymerase subunit H [Methanothermococcus thermolithotrophicus]	1	6	6	6	3	6	5	3	5	5	3	6	5	3	5	5	3	6	5	3	5	5	82.1	82.1	82.1	8.7343	78	78	0	33.556	48.7	82.1	67.9	48.7	74.4	67.9	994160000	33756000	144930000	82799000	33301000	386190000	313190000
gi|516895987|ref|WP_018153431.1|	gi|516895987|ref|WP_018153431.1|		32	32	32	gi|516895987|ref|WP_018153431.1| hypothetical protein [Methanothermococcus thermolithotrophicus]	1	32	32	32	19	22	24	15	23	28	19	22	24	15	23	28	19	22	24	15	23	28	71	71	71	55.689	514	514	0	323.31	48.2	50.8	52.5	36.4	55.1	63	20295000000	1880300000	3999100000	2847800000	1550000000	2535500000	7482600000
gi|516895989|ref|WP_018153432.1|	gi|516895989|ref|WP_018153432.1|		6	6	6	gi|516895989|ref|WP_018153432.1| ferredoxin [Methanothermococcus thermolithotrophicus]	1	6	6	6	3	4	4	4	2	6	3	4	4	4	2	6	3	4	4	4	2	6	44.7	44.7	44.7	14.867	132	132	0	101.58	18.2	24.2	18.2	24.2	12.9	44.7	3136300000	271740000	459610000	489500000	492590000	147750000	1275100000
gi|516895990|ref|WP_018153433.1|	gi|516895990|ref|WP_018153433.1|		3	3	3	gi|516895990|ref|WP_018153433.1| hypothetical protein [Methanothermococcus thermolithotrophicus]	1	3	3	3	1	1	1	1	1	3	1	1	1	1	1	3	1	1	1	1	1	3	29.8	29.8	29.8	9.4466	84	84	0	3.5282	10.7	10.7	10.7	10.7	10.7	29.8	138980000	18301000	33259000	15969000	0	28764000	42691000
gi|516895992|ref|WP_018153434.1|	gi|516895992|ref|WP_018153434.1|		19	19	19	gi|516895992|ref|WP_018153434.1| hypothetical protein [Methanothermococcus thermolithotrophicus]	1	19	19	19	15	15	14	17	11	14	15	15	14	17	11	14	15	15	14	17	11	14	67.4	67.4	67.4	35.28	310	310	0	213.48	54.8	55.8	60.6	64.5	44.8	58.1	5554200000	1095000000	1261900000	1019000000	1122300000	274370000	781670000
gi|516895994|ref|WP_018153435.1|	gi|516895994|ref|WP_018153435.1|		15	15	15	gi|516895994|ref|WP_018153435.1| tRNA sulfurtransferase ThiI [Methanothermococcus thermolithotrophicus]	1	15	15	15	12	10	12	12	3	6	12	10	12	12	3	6	12	10	12	12	3	6	36.2	36.2	36.2	43.392	381	381	0	36.835	30.4	23.9	29.4	28.3	6.8	14.2	3445700000	767200000	662510000	725540000	817810000	60662000	411970000
gi|516895997|ref|WP_018153436.1|	gi|516895997|ref|WP_018153436.1|		27	27	27	gi|516895997|ref|WP_018153436.1| tRNA 2-thiocytidine biosynthesis protein TtcA [Methanothermococcus thermolithotrophicus]	1	27	27	27	22	20	24	23	6	19	22	20	24	23	6	19	22	20	24	23	6	19	62.7	62.7	62.7	37.4	324	324	0	323.31	58.3	58	59.3	61.7	26.2	58	34470000000	8678900000	6722600000	8582700000	7534400000	279220000	2671600000
gi|516895998|ref|WP_018153437.1|	gi|516895998|ref|WP_018153437.1|		39	39	39	gi|516895998|ref|WP_018153437.1| ribose 1,5-bisphosphate isomerase [Methanothermococcus thermolithotrophicus]	1	39	39	39	35	35	36	33	22	27	35	35	36	33	22	27	35	35	36	33	22	27	89.3	89.3	89.3	27.889	261	261	0	323.31	89.3	89.3	89.3	89.3	75.1	87.7	339640000000	83597000000	64755000000	85903000000	63523000000	11277000000	30585000000
gi|516896002|ref|WP_018153439.1|	gi|516896002|ref|WP_018153439.1|		10	10	10	gi|516896002|ref|WP_018153439.1| B12-binding domain-containing radical SAM protein [Methanothermococcus thermolithotrophicus]	1	10	10	10	6	4	8	7	1	3	6	4	8	7	1	3	6	4	8	7	1	3	28.9	28.9	28.9	50.056	443	443	0	31.874	19.6	12.6	23	19.4	3.4	7.9	861470000	222870000	127310000	256770000	179060000	10969000	64495000
gi|516896007|ref|WP_018153441.1|	gi|516896007|ref|WP_018153441.1|		2	2	2	gi|516896007|ref|WP_018153441.1| hypothetical protein [Methanothermococcus thermolithotrophicus]	1	2	2	2	1	1	0	0	1	1	1	1	0	0	1	1	1	1	0	0	1	1	59.4	59.4	59.4	7.8048	69	69	0	12.693	59.4	36.2	0	0	36.2	36.2	113760000	72761000	0	0	0	22185000	18811000
gi|516896010|ref|WP_018153443.1|	gi|516896010|ref|WP_018153443.1|		6	6	6	gi|516896010|ref|WP_018153443.1| tryptophan--tRNA ligase [Methanothermococcus thermolithotrophicus]	1	6	6	6	4	4	4	3	3	5	4	4	4	3	3	5	4	4	4	3	3	5	28.4	28.4	28.4	41.209	359	359	0	22.338	16.4	21.7	21.7	18.4	10.9	25.3	728680000	97385000	107570000	115270000	162930000	59075000	186440000
gi|516896012|ref|WP_018153444.1|	gi|516896012|ref|WP_018153444.1|		7	7	7	gi|516896012|ref|WP_018153444.1| hypothetical protein [Methanothermococcus thermolithotrophicus]	1	7	7	7	5	6	5	6	3	4	5	6	5	6	3	4	5	6	5	6	3	4	24	24	24	32.786	300	300	0	21.52	17.3	20.7	12.3	15.7	9	9	1187800000	275750000	241270000	215020000	268820000	71843000	115120000
gi|516896016|ref|WP_018153446.1|	gi|516896016|ref|WP_018153446.1|		16	16	16	gi|516896016|ref|WP_018153446.1| hypothetical protein [Methanothermococcus thermolithotrophicus]	1	16	16	16	13	8	14	13	6	5	13	8	14	13	6	5	13	8	14	13	6	5	29.1	29.1	29.1	62.794	547	547	0	60.718	22.9	15	23.2	26.5	9.7	9.1	2084400000	588750000	160010000	486810000	599950000	176970000	71867000
gi|516896018|ref|WP_018153447.1|	gi|516896018|ref|WP_018153447.1|		3	3	3	gi|516896018|ref|WP_018153447.1| hypothetical protein [Methanothermococcus thermolithotrophicus]	1	3	3	3	2	2	2	1	0	0	2	2	2	1	0	0	2	2	2	1	0	0	12.6	12.6	12.6	23.093	206	206	0.0096246	1.3435	11.2	11.2	12.6	4.9	0	0	247810000	90051000	115870000	38168000	3721200	0	0
gi|516896022|ref|WP_018153449.1|	gi|516896022|ref|WP_018153449.1|		7	7	7	gi|516896022|ref|WP_018153449.1| hypothetical protein [Methanothermococcus thermolithotrophicus]	1	7	7	7	3	6	5	5	2	4	3	6	5	5	2	4	3	6	5	5	2	4	38.5	38.5	38.5	22.234	187	187	0	25.743	17.6	32.6	31.6	31	13.9	26.2	421280000	93228000	101260000	74271000	89356000	0	63164000
gi|516896024|ref|WP_018153450.1|	gi|516896024|ref|WP_018153450.1|		6	6	6	gi|516896024|ref|WP_018153450.1| potassium transporter TrkA [Methanothermococcus thermolithotrophicus]	1	6	6	6	0	3	1	3	3	6	0	3	1	3	3	6	0	3	1	3	3	6	26.5	26.5	26.5	24.05	219	219	0	14.271	0	17.8	4.1	18.3	9.6	26.5	212570000	0	8782200	17361000	13404000	38334000	134690000
gi|516896028|ref|WP_018153452.1|	gi|516896028|ref|WP_018153452.1|		6	6	6	gi|516896028|ref|WP_018153452.1| hypothetical protein [Methanothermococcus thermolithotrophicus]	1	6	6	6	5	3	5	2	1	0	5	3	5	2	1	0	5	3	5	2	1	0	32.8	32.8	32.8	29.277	259	259	0	19.149	27	21.2	27	16.6	5.8	0	482370000	101770000	76511000	154430000	90455000	59197000	0
gi|516896029|ref|WP_018153453.1|	gi|516896029|ref|WP_018153453.1|		14	14	14	gi|516896029|ref|WP_018153453.1| hypothetical protein [Methanothermococcus thermolithotrophicus]	1	14	14	14	5	7	8	7	11	14	5	7	8	7	11	14	5	7	8	7	11	14	32.7	32.7	32.7	43.411	388	388	0	198.77	15.7	21.1	26.8	22.7	31.7	32.7	4624500000	441640000	737160000	590360000	479730000	575720000	1799900000
gi|516896033|ref|WP_018153456.1|	gi|516896033|ref|WP_018153456.1|		12	12	12	gi|516896033|ref|WP_018153456.1| phosphopantothenate--cysteine ligase [Methanothermococcus thermolithotrophicus]	1	12	12	12	5	8	2	5	5	9	5	8	2	5	5	9	5	8	2	5	5	9	36.8	36.8	36.8	44.954	399	399	0	26.66	11.8	21.1	4.8	12	13.3	28.6	689220000	110180000	182410000	10709000	73594000	76144000	236180000
gi|516896037|ref|WP_018153458.1|	gi|516896037|ref|WP_018153458.1|		37	37	37	gi|516896037|ref|WP_018153458.1| formylmethanofuran--tetrahydromethanopterin formyltransferase [Methanothermococcus thermolithotrophicus]	1	37	37	37	25	27	31	29	30	33	25	27	31	29	30	33	25	27	31	29	30	33	92.7	92.7	92.7	32.247	301	301	0	323.31	74.4	74.1	89	75.7	76.1	88	142000000000	17939000000	23413000000	26190000000	30727000000	16537000000	27192000000
gi|516896039|ref|WP_018153459.1|	gi|516896039|ref|WP_018153459.1|		3	3	3	gi|516896039|ref|WP_018153459.1| hypothetical protein [Methanothermococcus thermolithotrophicus]	1	3	3	3	1	1	2	1	0	0	1	1	2	1	0	0	1	1	2	1	0	0	16.5	16.5	16.5	25.877	224	224	0	8.6795	6.7	3.6	9.8	6.7	0	0	78073000	78073000	0	0	0	0	0
gi|516896041|ref|WP_018153460.1|	gi|516896041|ref|WP_018153460.1|		13	13	13	gi|516896041|ref|WP_018153460.1| proteasome assembly chaperone family protein [Methanothermococcus thermolithotrophicus]	1	13	13	13	6	9	8	9	8	9	6	9	8	9	8	9	6	9	8	9	8	9	44.1	44.1	44.1	28.186	254	254	0	195.68	30.3	35.4	35.8	38.6	35.8	39.4	7027300000	679620000	884610000	782900000	1275000000	1455600000	1949600000
gi|516896083|ref|WP_018153481.1|	gi|516896083|ref|WP_018153481.1|		5	5	5	gi|516896083|ref|WP_018153481.1| hypothetical protein [Methanothermococcus thermolithotrophicus]	1	5	5	5	5	3	4	5	1	2	5	3	4	5	1	2	5	3	4	5	1	2	31	31	31	19.369	168	168	0	7.3202	31	22	25.6	31	6	9.5	864100000	248870000	150250000	117870000	242470000	27653000	76976000
gi|516896086|ref|WP_018153482.1|	gi|516896086|ref|WP_018153482.1|		3	3	3	gi|516896086|ref|WP_018153482.1| hypothetical protein [Methanothermococcus thermolithotrophicus]	1	3	3	3	1	1	2	1	2	1	1	1	2	1	2	1	1	1	2	1	2	1	22.4	22.4	22.4	13.844	125	125	0.0058824	1.6549	13.6	12.8	13.6	13.6	22.4	13.6	1311300000	59461000	398070000	657410000	148660000	30880000	16841000
gi|516896100|ref|WP_018153490.1|	gi|516896100|ref|WP_018153490.1|		3	3	3	gi|516896100|ref|WP_018153490.1| hypothetical protein [Methanothermococcus thermolithotrophicus]	1	3	3	3	2	0	2	1	0	0	2	0	2	1	0	0	2	0	2	1	0	0	11.2	11.2	11.2	30.449	260	260	0.0040241	2.0004	7.3	0	6.2	2.3	0	0	40291000	5303800	0	34987000	0	0	0
gi|516896108|ref|WP_018153494.1|	gi|516896108|ref|WP_018153494.1|		10	10	10	gi|516896108|ref|WP_018153494.1| hypothetical protein [Methanothermococcus thermolithotrophicus]	1	10	10	10	7	9	9	10	7	10	7	9	9	10	7	10	7	9	9	10	7	10	31.8	31.8	31.8	26.378	236	236	0	62.298	25.8	31.4	31.4	31.8	25.8	31.8	3416600000	491870000	529270000	411400000	432960000	190730000	1360300000
gi|516896109|ref|WP_018153495.1|	gi|516896109|ref|WP_018153495.1|		25	25	25	gi|516896109|ref|WP_018153495.1| hypothetical protein [Methanothermococcus thermolithotrophicus]	1	25	25	25	9	17	10	23	2	7	9	17	10	23	2	7	9	17	10	23	2	7	72.7	72.7	72.7	34.213	293	293	0	248.44	37.2	56	39.2	62.8	7.2	27.3	7056100000	1147100000	1766200000	948430000	2021300000	56620000	1116500000
gi|516896111|ref|WP_018153496.1|	gi|516896111|ref|WP_018153496.1|		7	7	7	gi|516896111|ref|WP_018153496.1| hypothetical protein [Methanothermococcus thermolithotrophicus]	1	7	7	7	3	5	5	3	0	3	3	5	5	3	0	3	3	5	5	3	0	3	29.3	29.3	29.3	26.966	242	242	0	59.23	12	21.5	21.5	16.9	0	15.7	673600000	136870000	210910000	143130000	121710000	0	60978000
gi|516896113|ref|WP_018153497.1|	gi|516896113|ref|WP_018153497.1|		5	5	5	gi|516896113|ref|WP_018153497.1| molybdenum cofactor biosynthesis protein MoaE [Methanothermococcus thermolithotrophicus]	1	5	5	5	0	2	1	3	2	4	0	2	1	3	2	4	0	2	1	3	2	4	30.2	30.2	30.2	16.172	139	139	0	12.004	0	18.7	7.9	25.9	12.2	23	546480000	0	155200000	61380000	91645000	41390000	196860000
gi|516896114|ref|WP_018153498.1|	gi|516896114|ref|WP_018153498.1|		13	13	13	gi|516896114|ref|WP_018153498.1| hypothetical protein [Methanothermococcus thermolithotrophicus]	1	13	13	13	10	7	9	8	3	9	10	7	9	8	3	9	10	7	9	8	3	9	45.5	45.5	45.5	26.764	246	246	0	70.892	36.2	32.1	31.7	24.8	8.1	31.7	2832400000	843090000	251690000	405460000	838760000	31363000	462020000
gi|516896119|ref|WP_018153500.1|	gi|516896119|ref|WP_018153500.1|		17	17	17	gi|516896119|ref|WP_018153500.1| biotin synthase BioB [Methanothermococcus thermolithotrophicus]	1	17	17	17	8	8	12	15	1	4	8	8	12	15	1	4	8	8	12	15	1	4	42.9	42.9	42.9	37.745	329	329	0	20.563	21.3	19.1	31.9	41	3	11.2	1086900000	193220000	149400000	266380000	427560000	11597000	38712000
gi|516896123|ref|WP_018153502.1|	gi|516896123|ref|WP_018153502.1|		20	20	20	gi|516896123|ref|WP_018153502.1| O-phospho-L-seryl-tRNA:Cys-tRNA synthase [Methanothermococcus thermolithotrophicus]	1	20	20	20	15	14	16	17	7	17	15	14	16	17	7	17	15	14	16	17	7	17	53.1	53.1	53.1	43.574	382	382	0	182.37	43.7	42.1	45	51.6	21.2	46.9	3662100000	519460000	593460000	493730000	1132500000	240340000	682540000
gi|516896127|ref|WP_018153504.1|	gi|516896127|ref|WP_018153504.1|		36	36	36	gi|516896127|ref|WP_018153504.1| quinolinate synthetase [Methanothermococcus thermolithotrophicus]	1	36	36	36	22	31	25	23	18	31	22	31	25	23	18	31	22	31	25	23	18	31	86.6	86.6	86.6	34.814	306	306	0	323.31	72.2	78.8	73.9	69.9	63.4	80.7	46094000000	4008400000	10600000000	6214900000	3863800000	2203900000	19203000000
gi|516896129|ref|WP_018153505.1|	gi|516896129|ref|WP_018153505.1|		8	8	8	gi|516896129|ref|WP_018153505.1| hypothetical protein [Methanothermococcus thermolithotrophicus]	1	8	8	8	8	7	7	7	6	8	8	7	7	7	6	8	8	7	7	7	6	8	39.1	39.1	39.1	22.217	202	202	0	36.076	39.1	36.1	36.1	36.1	27.2	39.1	2777700000	375230000	559420000	422550000	514490000	211720000	694280000
gi|516896131|ref|WP_018153506.1|	gi|516896131|ref|WP_018153506.1|		4	4	4	gi|516896131|ref|WP_018153506.1| hypothetical protein [Methanothermococcus thermolithotrophicus]	1	4	4	4	0	2	1	0	1	1	0	2	1	0	1	1	0	2	1	0	1	1	34.9	34.9	34.9	17.239	152	152	0.0059465	1.7619	0	17.1	9.2	0	8.6	7.9	58499000	0	30585000	9585400	0	6368700	11960000
gi|516896133|ref|WP_018153507.1|	gi|516896133|ref|WP_018153507.1|		21	21	21	gi|516896133|ref|WP_018153507.1| ferredoxin [Methanothermococcus thermolithotrophicus]	1	21	21	21	20	20	19	16	18	21	20	20	19	16	18	21	20	20	19	16	18	21	51.3	51.3	51.3	38.771	353	353	0	323.31	51.3	51	47.6	47.3	48.4	51.3	31908000000	4518700000	5047400000	4695100000	2554700000	4904800000	10188000000
gi|516896135|ref|WP_018153508.1|;gi|516896768|ref|WP_018153839.1|	gi|516896135|ref|WP_018153508.1|		6;1	6;1	6;1	gi|516896135|ref|WP_018153508.1| ferredoxin [Methanothermococcus thermolithotrophicus]	2	6	6	6	3	4	4	4	6	5	3	4	4	4	6	5	3	4	4	4	6	5	56.2	56.2	56.2	8.4679	80	80;92	0	188.66	52.5	52.5	52.5	52.5	56.2	56.2	2561700000	174370000	283100000	224030000	135830000	719160000	1025200000
gi|516896136|ref|WP_018153509.1|	gi|516896136|ref|WP_018153509.1|		19	19	19	gi|516896136|ref|WP_018153509.1| protein fwdD [Methanothermococcus thermolithotrophicus]	1	19	19	19	6	7	10	8	14	17	6	7	10	8	14	17	6	7	10	8	14	17	96.1	96.1	96.1	14.309	128	128	0	212.86	53.9	54.7	67.2	55.5	68.8	94.5	7046500000	471030000	740390000	596570000	451900000	2231000000	2555700000
gi|516896137|ref|WP_018153510.1|	gi|516896137|ref|WP_018153510.1|		47	47	47	gi|516896137|ref|WP_018153510.1| protein fwdA [Methanothermococcus thermolithotrophicus]	1	47	47	47	47	41	44	43	32	35	47	41	44	43	32	35	47	41	44	43	32	35	71.4	71.4	71.4	63.312	566	566	0	323.31	71.4	68.9	71.4	70.5	59.4	60.1	152650000000	36905000000	22733000000	37059000000	34697000000	6361800000	14894000000
gi|516896139|ref|WP_018153511.1|	gi|516896139|ref|WP_018153511.1|		27	27	27	gi|516896139|ref|WP_018153511.1| tungsten-containing formylmethanofuran dehydrogenase 2 subunit C [Methanothermococcus thermolithotrophicus]	1	27	27	27	18	20	20	20	24	25	18	20	20	20	24	25	18	20	20	20	24	25	72.4	72.4	72.4	29.605	272	272	0	251.13	64.3	60.7	64.3	63.6	69.9	72.4	14326000000	988280000	2478700000	1496400000	1226000000	2729500000	5407500000
gi|516896144|ref|WP_018153514.1|	gi|516896144|ref|WP_018153514.1|		31	31	31	gi|516896144|ref|WP_018153514.1| CBS domain-containing protein [Methanothermococcus thermolithotrophicus]	1	31	31	31	28	26	25	29	14	25	28	26	25	29	14	25	28	26	25	29	14	25	79.6	79.6	79.6	31.375	280	280	0	323.31	76.1	77.1	68.2	77.9	47.9	71.4	25150000000	4927700000	5598700000	5130400000	5273400000	1178900000	3040600000
gi|516896149|ref|WP_018153517.1|	gi|516896149|ref|WP_018153517.1|		1	1	1	gi|516896149|ref|WP_018153517.1| hypothetical protein [Methanothermococcus thermolithotrophicus]	1	1	1	1	1	0	0	0	0	0	1	0	0	0	0	0	1	0	0	0	0	0	10.5	10.5	10.5	26.796	237	237	0.0040445	2.0866	10.5	0	0	0	0	0	23160000	23160000	0	0	0	0	0
gi|516896152|ref|WP_018153518.1|	gi|516896152|ref|WP_018153518.1|		8	8	8	gi|516896152|ref|WP_018153518.1| tetrahydromethanopterin S-methyltransferase subunit B [Methanothermococcus thermolithotrophicus]	1	8	8	8	6	8	5	5	5	6	6	8	5	5	5	6	6	8	5	5	5	6	54.6	54.6	54.6	12.028	108	108	0	323.31	45.4	54.6	45.4	54.6	45.4	54.6	39318000000	6361200000	7795400000	5891200000	6074300000	4623700000	8572500000
gi|516896154|ref|WP_018153519.1|	gi|516896154|ref|WP_018153519.1|		4	4	4	gi|516896154|ref|WP_018153519.1| tetrahydromethanopterin S-methyltransferase subunit C [Methanothermococcus thermolithotrophicus]	1	4	4	4	4	2	2	1	0	0	4	2	2	1	0	0	4	2	2	1	0	0	11.4	11.4	11.4	26.894	263	263	0	45.78	11.4	10.6	7.6	3.8	0	0	565560000	269420000	150740000	68630000	76772000	0	0
gi|516896156|ref|WP_018153520.1|	gi|516896156|ref|WP_018153520.1|		2	2	2	gi|516896156|ref|WP_018153520.1| tetrahydromethanopterin S-methyltransferase subunit D [Methanothermococcus thermolithotrophicus]	1	2	2	2	2	2	2	2	1	2	2	2	2	2	1	2	2	2	2	2	1	2	5.1	5.1	5.1	23.341	235	235	0	23.348	5.1	5.1	5.1	5.1	5.1	5.1	490490000	121660000	120650000	87351000	62858000	21668000	76306000
gi|516896158|ref|WP_018153521.1|	gi|516896158|ref|WP_018153521.1|		8	8	8	gi|516896158|ref|WP_018153521.1| tetrahydromethanopterin S-methyltransferase subunit E [Methanothermococcus thermolithotrophicus]	1	8	8	8	5	5	5	5	5	8	5	5	5	5	5	8	5	5	5	5	5	8	18.3	18.3	18.3	31.21	300	300	0	66.787	13	13	13	13	13	18.3	13778000000	2108000000	3505900000	1553700000	2261400000	1088800000	3259900000
gi|516896160|ref|WP_018153522.1|	gi|516896160|ref|WP_018153522.1|		47	47	40	gi|516896160|ref|WP_018153522.1| methyl-coenzyme M reductase [Methanothermococcus thermolithotrophicus]	1	47	47	40	37	37	42	38	41	32	37	37	42	38	41	32	31	30	35	31	35	28	59.9	59.9	51	61.071	553	553	0	323.31	55.2	54.1	59.7	55	52.4	49.2	156610000000	25982000000	27621000000	29282000000	29946000000	26589000000	17187000000
gi|516896162|ref|WP_018153523.1|	gi|516896162|ref|WP_018153523.1|		41	41	40	gi|516896162|ref|WP_018153523.1| methyl-coenzyme M reductase [Methanothermococcus thermolithotrophicus]	1	41	41	40	32	32	35	33	39	33	32	32	35	33	39	33	31	31	34	32	38	32	88.5	88.5	84.7	30.323	261	261	0	323.31	84.3	85.8	85.1	84.3	85.1	82.4	91371000000	7561600000	13547000000	11656000000	7229600000	39222000000	12155000000
gi|516896163|ref|WP_018153524.1|	gi|516896163|ref|WP_018153524.1|		6	6	6	gi|516896163|ref|WP_018153524.1| methyl-coenzyme M reductase [Methanothermococcus thermolithotrophicus]	1	6	6	6	2	2	1	2	4	5	2	2	1	2	4	5	2	2	1	2	4	5	30.8	30.8	30.8	21.576	198	198	0	17.466	7.1	11.1	7.1	11.1	23.7	30.8	591670000	68845000	61005000	41842000	41083000	136830000	242060000
gi|516896165|ref|WP_018153525.1|	gi|516896165|ref|WP_018153525.1|		10	10	10	gi|516896165|ref|WP_018153525.1| methyl-coenzyme M reductase [Methanothermococcus thermolithotrophicus]	1	10	10	10	6	7	5	6	9	8	6	7	5	6	9	8	6	7	5	6	9	8	57.4	57.4	57.4	18.522	162	162	0	45.622	39.5	39.5	29	34.6	52.5	44.4	1961300000	147250000	352660000	170990000	203370000	380370000	706620000
gi|516896167|ref|WP_018153526.1|	gi|516896167|ref|WP_018153526.1|		28	28	28	gi|516896167|ref|WP_018153526.1| methyl-coenzyme M reductase [Methanothermococcus thermolithotrophicus]	1	28	28	28	25	23	25	26	23	24	25	23	25	26	23	24	25	23	25	26	23	24	70.4	70.4	70.4	47.316	443	443	0	323.31	59.4	58.5	65.9	63.9	64.3	59.4	121890000000	19816000000	20294000000	25538000000	25197000000	16779000000	14265000000
gi|516896172|ref|WP_018153529.1|	gi|516896172|ref|WP_018153529.1|		12	12	12	gi|516896172|ref|WP_018153529.1| signal recognition particle protein [Methanothermococcus thermolithotrophicus]	1	12	12	12	8	9	10	8	5	6	8	9	10	8	5	6	8	9	10	8	5	6	34	34	34	49.817	450	450	0	273.37	26.2	28.7	31.6	25.1	18	21.6	2147700000	382810000	599290000	496290000	353990000	124100000	191240000
gi|516896175|ref|WP_018153531.1|	gi|516896175|ref|WP_018153531.1|		12	12	12	gi|516896175|ref|WP_018153531.1| F420-dependent NADP reductase [Methanothermococcus thermolithotrophicus]	1	12	12	12	10	9	10	10	7	10	10	9	10	10	7	10	10	9	10	10	7	10	58	58	58	24.347	224	224	0	105.55	48.7	47.8	55.4	54.5	42.9	51.3	4921100000	697630000	1006700000	882320000	1097800000	407950000	828730000
gi|516896177|ref|WP_018153532.1|	gi|516896177|ref|WP_018153532.1|		10	10	10	gi|516896177|ref|WP_018153532.1| hypothetical protein [Methanothermococcus thermolithotrophicus]	1	10	10	10	10	9	8	9	4	7	10	9	8	9	4	7	10	9	8	9	4	7	43.6	43.6	43.6	30.687	275	275	0	236.5	43.6	41.1	40.7	41.1	17.1	40.7	5279000000	1230800000	870530000	1098000000	1523200000	163540000	392990000
gi|516896180|ref|WP_018153534.1|	gi|516896180|ref|WP_018153534.1|		7	7	7	gi|516896180|ref|WP_018153534.1| 30S ribosomal protein S19 [Methanothermococcus thermolithotrophicus]	1	7	7	7	3	7	4	7	4	4	3	7	4	7	4	4	3	7	4	7	4	4	39.6	39.6	39.6	18.622	159	159	0	67.243	19.5	39.6	24.5	39.6	24.5	24.5	7893200000	1342200000	2284900000	971930000	1035100000	650340000	1608600000
gi|516896182|ref|WP_018153535.1|	gi|516896182|ref|WP_018153535.1|		20	20	20	gi|516896182|ref|WP_018153535.1| 50S ribosomal protein L2 [Methanothermococcus thermolithotrophicus]	1	20	20	20	11	11	11	9	15	13	11	11	11	9	15	13	11	11	11	9	15	13	66	66	66	26.072	241	241	0	124.9	41.5	53.5	54.4	53.5	60.2	57.7	5835000000	638150000	716180000	760070000	419440000	1971600000	1329600000
gi|516896183|ref|WP_018153536.1|	gi|516896183|ref|WP_018153536.1|		9	9	9	gi|516896183|ref|WP_018153536.1| 50S ribosomal protein L23 [Methanothermococcus thermolithotrophicus]	1	9	9	9	7	7	7	8	5	6	7	7	7	8	5	6	7	7	7	8	5	6	77.9	77.9	77.9	9.7594	86	86	0	27.644	65.1	74.4	74.4	68.6	54.7	65.1	9228900000	1594700000	1412900000	1763700000	1472700000	1547500000	1437300000
gi|516896184|ref|WP_018153537.1|	gi|516896184|ref|WP_018153537.1|		22	22	22	gi|516896184|ref|WP_018153537.1| 50S ribosomal protein L4 [Methanothermococcus thermolithotrophicus]	1	22	22	22	17	18	17	18	18	21	17	18	17	18	18	21	17	18	17	18	18	21	65.9	65.9	65.9	27.418	252	252	0	323.31	65.9	65.5	65.9	65.5	65.9	65.9	28221000000	4514500000	5891000000	5353900000	4882600000	4709000000	2869700000
gi|516896186|ref|WP_018153538.1|	gi|516896186|ref|WP_018153538.1|		45	45	45	gi|516896186|ref|WP_018153538.1| 50S ribosomal protein L3 [Methanothermococcus thermolithotrophicus]	1	45	45	45	35	37	37	33	36	34	35	37	37	33	36	34	35	37	37	33	36	34	82.9	82.9	82.9	37.613	334	334	0	323.31	79.6	82.9	78.7	78.4	79.9	79.9	58559000000	13076000000	9945200000	12820000000	8249800000	7237200000	7231000000
gi|516896189|ref|WP_018153540.1|	gi|516896189|ref|WP_018153540.1|		7	7	7	gi|516896189|ref|WP_018153540.1| hypothetical protein [Methanothermococcus thermolithotrophicus]	1	7	7	7	4	5	6	7	5	6	4	5	6	7	5	6	4	5	6	7	5	6	33.8	33.8	33.8	29.396	272	272	0	33.044	16.5	26.1	30.1	33.8	26.8	30.5	919150000	88325000	151480000	125470000	166430000	170220000	217230000
gi|516896191|ref|WP_018153541.1|	gi|516896191|ref|WP_018153541.1|		3	3	3	gi|516896191|ref|WP_018153541.1| hypothetical protein [Methanothermococcus thermolithotrophicus]	1	3	3	3	1	1	1	2	3	3	1	1	1	2	3	3	1	1	1	2	3	3	22.8	22.8	22.8	21.738	193	193	0	5.4601	4.7	8.3	4.7	13	22.8	22.8	185840000	13855000	13921000	20768000	32076000	30481000	74742000
gi|516896193|ref|WP_018153542.1|	gi|516896193|ref|WP_018153542.1|		1	1	1	gi|516896193|ref|WP_018153542.1| transporter [Methanothermococcus thermolithotrophicus]	1	1	1	1	0	1	0	0	0	0	0	1	0	0	0	0	0	1	0	0	0	0	6.4	6.4	6.4	16.417	156	156	0	20.809	0	6.4	0	0	0	0	77333000	0	77333000	0	0	0	0
gi|516896202|ref|WP_018153546.1|	gi|516896202|ref|WP_018153546.1|		9	9	9	gi|516896202|ref|WP_018153546.1| diaminopimelate epimerase [Methanothermococcus thermolithotrophicus]	1	9	9	9	0	5	5	3	7	7	0	5	5	3	7	7	0	5	5	3	7	7	33.6	33.6	33.6	33.471	295	295	0	62.37	0	22	20	13.6	25.1	25.1	978340000	0	155560000	77122000	69871000	328040000	347740000
gi|516896204|ref|WP_018153547.1|	gi|516896204|ref|WP_018153547.1|		5	5	5	gi|516896204|ref|WP_018153547.1| hypothetical protein [Methanothermococcus thermolithotrophicus]	1	5	5	5	2	4	3	3	5	5	2	4	3	3	5	5	2	4	3	3	5	5	82.5	82.5	82.5	8.6719	80	80	0	215.92	37.5	78.8	45	45	82.5	82.5	1648500000	53676000	154110000	141980000	77147000	646070000	575480000
gi|516896207|ref|WP_018153549.1|	gi|516896207|ref|WP_018153549.1|		4	4	4	gi|516896207|ref|WP_018153549.1| proteasome assembly chaperone family protein [Methanothermococcus thermolithotrophicus]	1	4	4	4	2	2	3	3	3	2	2	2	3	3	3	2	2	2	3	3	3	2	29.8	29.8	29.8	26.255	235	235	0	33.467	15.7	15.7	26.8	18.7	23.8	14	922490000	41252000	114910000	252810000	309110000	108920000	95491000
gi|516896208|ref|WP_018153550.1|	gi|516896208|ref|WP_018153550.1|		1	1	1	gi|516896208|ref|WP_018153550.1| hypothetical protein [Methanothermococcus thermolithotrophicus]	1	1	1	1	0	0	0	1	0	0	0	0	0	1	0	0	0	0	0	1	0	0	16.8	16.8	16.8	13.899	125	125	0.0059055	1.7171	0	0	0	16.8	0	0	0	0	0	0	0	0	0
gi|516896210|ref|WP_018153551.1|	gi|516896210|ref|WP_018153551.1|		6	6	6	gi|516896210|ref|WP_018153551.1| flavodoxin [Methanothermococcus thermolithotrophicus]	1	6	6	6	1	3	2	3	3	5	1	3	2	3	3	5	1	3	2	3	3	5	35.7	35.7	35.7	20.684	196	196	0	111.86	5.1	15.3	13.8	15.3	21.9	30.1	1074100000	7193300	71512000	44226000	58458000	507530000	385170000
gi|516896215|ref|WP_018153554.1|	gi|516896215|ref|WP_018153554.1|		2	2	2	gi|516896215|ref|WP_018153554.1| CBS domain-containing protein [Methanothermococcus thermolithotrophicus]	1	2	2	2	0	1	0	0	1	1	0	1	0	0	1	1	0	1	0	0	1	1	20.6	20.6	20.6	14.207	126	126	0	8.6936	0	9.5	0	0	11.1	11.1	78559000	0	0	0	0	78559000	0
gi|516896217|ref|WP_018153555.1|	gi|516896217|ref|WP_018153555.1|		1	1	1	gi|516896217|ref|WP_018153555.1| hypothetical protein [Methanothermococcus thermolithotrophicus]	1	1	1	1	1	1	1	1	1	1	1	1	1	1	1	1	1	1	1	1	1	1	10	10	10	14.975	130	130	0.0010537	2.8752	10	10	10	10	10	10	306940000	31921000	39802000	31386000	45463000	64690000	93680000
gi|516896219|ref|WP_018153556.1|	gi|516896219|ref|WP_018153556.1|		4	4	4	gi|516896219|ref|WP_018153556.1| ribonuclease Z [Methanothermococcus thermolithotrophicus]	1	4	4	4	2	0	2	0	1	0	2	0	2	0	1	0	2	0	2	0	1	0	19.2	19.2	19.2	35.608	318	318	0.0077519	1.4466	5.7	0	9.4	0	6.6	0	73322000	23001000	0	23993000	0	26327000	0
gi|516896220|ref|WP_018153557.1|	gi|516896220|ref|WP_018153557.1|		6	6	6	gi|516896220|ref|WP_018153557.1| hypothetical protein [Methanothermococcus thermolithotrophicus]	1	6	6	6	1	3	4	3	5	5	1	3	4	3	5	5	1	3	4	3	5	5	35.4	35.4	35.4	21.135	192	192	0	32.638	6.8	19.3	30.7	19.3	34.9	24	1137100000	42541000	125680000	129900000	165420000	322350000	351240000
gi|516896225|ref|WP_018153560.1|	gi|516896225|ref|WP_018153560.1|		1	1	1	gi|516896225|ref|WP_018153560.1| hypothetical protein [Methanothermococcus thermolithotrophicus]	1	1	1	1	1	1	1	1	1	1	1	1	1	1	1	1	1	1	1	1	1	1	10.8	10.8	10.8	8.0092	74	74	0.0096339	1.3523	10.8	10.8	10.8	10.8	10.8	10.8	163790000	13639000	33258000	21103000	14851000	9309800	71630000
gi|516896228|ref|WP_018153562.1|	gi|516896228|ref|WP_018153562.1|		11	11	11	gi|516896228|ref|WP_018153562.1| hypothetical protein [Methanothermococcus thermolithotrophicus]	1	11	11	11	0	3	2	3	8	3	0	3	2	3	8	3	0	3	2	3	8	3	30.6	30.6	30.6	40.705	359	359	0	14.028	0	10.9	3.9	10.9	22	8.4	193890000	0	27934000	18704000	27560000	90022000	29668000
gi|516896249|ref|WP_018153573.1|	gi|516896249|ref|WP_018153573.1|		7	7	7	gi|516896249|ref|WP_018153573.1| hypothetical protein [Methanothermococcus thermolithotrophicus]	1	7	7	7	4	1	1	3	3	3	4	1	1	3	3	3	4	1	1	3	3	3	8.8	8.8	8.8	125.23	1067	1067	0	3.4139	4.6	1.2	0.9	4.3	4.3	3	880170000	105580000	177190000	14737000	255360000	159140000	168170000
gi|516896254|ref|WP_018153574.1|;gi|516895803|ref|WP_018153328.1|	gi|516896254|ref|WP_018153574.1|;gi|516895803|ref|WP_018153328.1|		13;11	13;11	13;11	gi|516896254|ref|WP_018153574.1| phosphoribosylaminoimidazolesuccinocarboxamide synthase [Methanothermococcus thermolithotrophicus];gi|516895803|ref|WP_018153328.1| phosphoribosylaminoimidazolesuccinocarboxamide synthase, partial [Methanothermococcus therm	2	13	13	13	5	9	7	7	10	11	5	9	7	7	10	11	5	9	7	7	10	11	36.7	36.7	36.7	27.715	245	245;228	0	116.04	21.2	32.7	27.8	24.1	31.8	30.6	4895700000	264470000	646620000	504820000	646110000	1366400000	1467300000
gi|516896255|ref|WP_018153575.1|	gi|516896255|ref|WP_018153575.1|		16	16	16	gi|516896255|ref|WP_018153575.1| 3-isopropylmalate dehydrogenase [Methanothermococcus thermolithotrophicus]	1	16	16	16	12	13	13	14	14	14	12	13	13	14	14	14	12	13	13	14	14	14	56.7	56.7	56.7	35.643	330	330	0	205.62	49.7	47.6	52.1	52.1	47.6	52.1	6807400000	605810000	966590000	856230000	505940000	1762000000	2110800000
gi|516896257|ref|WP_018153576.1|	gi|516896257|ref|WP_018153576.1|		7	7	7	gi|516896257|ref|WP_018153576.1| hypothetical protein [Methanothermococcus thermolithotrophicus]	1	7	7	7	7	4	6	6	4	6	7	4	6	6	4	6	7	4	6	6	4	6	36.3	36.3	36.3	20.529	179	179	0	15.433	36.3	25.7	35.8	35.8	22.3	31.3	1206000000	297460000	145580000	270260000	267940000	70988000	153730000
gi|516896260|ref|WP_018153578.1|	gi|516896260|ref|WP_018153578.1|		15	15	15	gi|516896260|ref|WP_018153578.1| glutamyl-tRNA amidotransferase subunit A [Methanothermococcus thermolithotrophicus]	1	15	15	15	7	10	7	9	9	14	7	10	7	9	9	14	7	10	7	9	9	14	34.7	34.7	34.7	47.405	432	432	0	63.481	20.6	23.4	20.6	24.8	24.8	32.4	1396200000	125610000	180720000	160340000	169450000	269620000	490470000
gi|516896262|ref|WP_018153579.1|	gi|516896262|ref|WP_018153579.1|		4	4	4	gi|516896262|ref|WP_018153579.1| prephenate dehydrogenase [Methanothermococcus thermolithotrophicus]	1	4	4	4	1	1	1	0	1	2	1	1	1	0	1	2	1	1	1	0	1	2	10.7	10.7	10.7	50.141	440	440	0	6.8115	2.5	2.3	2.5	0	2.3	5.9	39159000	6024900	0	8871400	0	6402600	17860000
gi|516896264|ref|WP_018153580.1|	gi|516896264|ref|WP_018153580.1|		82	82	82	gi|516896264|ref|WP_018153580.1| thermosome subunit [Methanothermococcus thermolithotrophicus]	1	82	82	82	54	62	61	59	69	73	54	62	61	59	69	73	54	62	61	59	69	73	97.2	97.2	97.2	58.637	544	544	0	323.31	84	91.9	83.6	91.5	87.5	88.2	470780000000	53948000000	83991000000	61186000000	61017000000	75435000000	135200000000
gi|516896270|ref|WP_018153583.1|	gi|516896270|ref|WP_018153583.1|		10	10	10	gi|516896270|ref|WP_018153583.1| hydrogenase nickel incorporation protein HypB [Methanothermococcus thermolithotrophicus]	1	10	10	10	7	7	10	9	8	8	7	7	10	9	8	8	7	7	10	9	8	8	38.7	38.7	38.7	24.583	222	222	0	166.69	31.5	31.5	38.7	38.3	34.7	34.7	3635500000	741800000	453580000	656140000	504700000	653870000	625390000
gi|516896276|ref|WP_018153586.1|	gi|516896276|ref|WP_018153586.1|		11	11	11	gi|516896276|ref|WP_018153586.1| preprotein translocase subunit SecD [Methanothermococcus thermolithotrophicus]	1	11	11	11	9	9	8	10	3	4	9	9	8	10	3	4	9	9	8	10	3	4	34.9	34.9	34.9	41.675	390	390	0	195.34	32.8	30.3	32.8	32.3	10.3	12.3	5604900000	1342200000	1483400000	936010000	1125700000	278830000	438670000
gi|516896278|ref|WP_018153587.1|	gi|516896278|ref|WP_018153587.1|		9	9	9	gi|516896278|ref|WP_018153587.1| preprotein translocase subunit SecF [Methanothermococcus thermolithotrophicus]	1	9	9	9	6	8	4	7	1	3	6	8	4	7	1	3	6	8	4	7	1	3	26.3	26.3	26.3	30.574	281	281	0	201.89	22.4	26.3	17.4	22.4	6.4	11.4	1345100000	417100000	360600000	141340000	378990000	14414000	32684000
gi|516896281|ref|WP_018153589.1|	gi|516896281|ref|WP_018153589.1|		23	23	23	gi|516896281|ref|WP_018153589.1| hypothetical protein [Methanothermococcus thermolithotrophicus]	1	23	23	23	19	21	19	21	9	15	19	21	19	21	9	15	19	21	19	21	9	15	48.3	48.3	48.3	46.509	420	420	0	304.39	42.6	48.1	45	48.3	26.2	37.6	6121100000	1468600000	1234200000	1430300000	1337000000	216020000	435010000
gi|516896282|ref|WP_018153590.1|	gi|516896282|ref|WP_018153590.1|		36	36	36	gi|516896282|ref|WP_018153590.1| aspartate aminotransferase [Methanothermococcus thermolithotrophicus]	1	36	36	36	31	30	34	32	19	23	31	30	34	32	19	23	31	30	34	32	19	23	62.5	62.5	62.5	47.219	416	416	0	323.31	57	59.6	60.3	59.6	48.8	55.5	50686000000	12133000000	8623400000	12918000000	12100000000	1747000000	3164300000
gi|516896289|ref|WP_018153594.1|	gi|516896289|ref|WP_018153594.1|		4	4	4	gi|516896289|ref|WP_018153594.1| hypothetical protein [Methanothermococcus thermolithotrophicus]	1	4	4	4	2	1	3	2	2	3	2	1	3	2	2	3	2	1	3	2	2	3	20.4	20.4	20.4	35.591	323	323	0	32.945	8	2.8	16.4	6.8	11.1	16.4	372390000	51188000	39413000	90576000	52773000	52312000	86132000
gi|516896291|ref|WP_018153595.1|	gi|516896291|ref|WP_018153595.1|		33	33	33	gi|516896291|ref|WP_018153595.1| phosphoglycerate kinase [Methanothermococcus thermolithotrophicus]	1	33	33	33	28	26	23	25	8	12	28	26	23	25	8	12	28	26	23	25	8	12	62.1	62.1	62.1	46.096	414	414	0	305.74	56.3	55.3	50	51.7	22.7	35.5	7242200000	1978100000	1723400000	1761200000	1385800000	102350000	291260000
gi|516896295|ref|WP_018153597.1|	gi|516896295|ref|WP_018153597.1|		7	7	7	gi|516896295|ref|WP_018153597.1| hypothetical protein [Methanothermococcus thermolithotrophicus]	1	7	7	7	6	7	6	6	5	7	6	7	6	6	5	7	6	7	6	6	5	7	56.2	56.2	56.2	17.696	153	153	0	231.36	56.2	56.2	56.2	56.2	39.2	56.2	2728700000	476240000	669840000	421260000	388780000	224130000	548480000
gi|516896300|ref|WP_018153599.1|	gi|516896300|ref|WP_018153599.1|		29	29	29	gi|516896300|ref|WP_018153599.1| valine--tRNA ligase [Methanothermococcus thermolithotrophicus]	1	29	29	29	5	11	5	7	24	22	5	11	5	7	24	22	5	11	5	7	24	22	31	31	31	103.71	891	891	0	78.103	6.1	12.2	5.7	8	27.2	27.2	3888000000	509090000	599420000	514020000	475210000	933370000	856920000
gi|516896302|ref|WP_018153600.1|	gi|516896302|ref|WP_018153600.1|		23	23	23	gi|516896302|ref|WP_018153600.1| hypothetical protein [Methanothermococcus thermolithotrophicus]	1	23	23	23	14	16	15	19	13	16	14	16	15	19	13	16	14	16	15	19	13	16	68	68	68	44.327	413	413	0	323.31	42.9	53.5	50.4	55	43.6	53.3	9042100000	1419600000	1563500000	1690200000	2190300000	805200000	1373200000
gi|516896305|ref|WP_018153601.1|	gi|516896305|ref|WP_018153601.1|		32	32	32	gi|516896305|ref|WP_018153601.1| hypothetical protein [Methanothermococcus thermolithotrophicus]	1	32	32	32	20	19	19	22	14	19	20	19	19	22	14	19	20	19	19	22	14	19	53	53	53	60.793	541	541	0	133.65	35.3	39.2	33.3	40.7	26.6	37	4295900000	786470000	610860000	691750000	930360000	427700000	848800000
gi|516896307|ref|WP_018153602.1|	gi|516896307|ref|WP_018153602.1|		6	6	6	gi|516896307|ref|WP_018153602.1| 23S rRNA methyltransferase [Methanothermococcus thermolithotrophicus]	1	6	6	6	4	3	4	3	3	3	4	3	4	3	3	3	4	3	4	3	3	3	28.7	28.7	28.7	29.264	254	254	0	45.002	20.1	14.2	20.1	16.5	16.5	16.5	439170000	79235000	57639000	84435000	73841000	63377000	80649000
gi|516896309|ref|WP_018153603.1|	gi|516896309|ref|WP_018153603.1|		5	5	5	gi|516896309|ref|WP_018153603.1| RNA-processing protein [Methanothermococcus thermolithotrophicus]	1	5	5	5	3	4	4	5	2	3	3	4	4	5	2	3	3	4	4	5	2	3	27.6	27.6	27.6	20.721	185	185	0	26.331	23.8	23.8	23.8	27.6	10.3	10.3	659570000	93569000	131270000	151920000	192650000	29773000	60388000
gi|516896310|ref|WP_018153604.1|	gi|516896310|ref|WP_018153604.1|		7	7	7	gi|516896310|ref|WP_018153604.1| serine/threonine kinase [Methanothermococcus thermolithotrophicus]	1	7	7	7	3	1	2	3	2	2	3	1	2	3	2	2	3	1	2	3	2	2	23.5	23.5	23.5	33.674	285	285	0	30.566	14	2.5	4.2	9.1	6.3	6.3	349540000	17643000	0	267820000	0	28078000	35991000
gi|516896313|ref|WP_018153605.1|	gi|516896313|ref|WP_018153605.1|		7	7	7	gi|516896313|ref|WP_018153605.1| translation initiation factor IF-1 [Methanothermococcus thermolithotrophicus]	1	7	7	7	4	4	3	3	7	3	4	4	3	3	7	3	4	4	3	3	7	3	40.4	40.4	40.4	12.452	104	104	0	46.006	33.7	33.7	16.3	16.3	40.4	31.7	1851400000	158770000	298930000	87733000	129890000	1025800000	150240000
gi|516896315|ref|WP_018153606.1|	gi|516896315|ref|WP_018153606.1|		4	4	4	gi|516896315|ref|WP_018153606.1| orotidine 5-phosphate decarboxylase [Methanothermococcus thermolithotrophicus]	1	4	4	4	0	2	2	2	3	4	0	2	2	2	3	4	0	2	2	2	3	4	24.8	24.8	24.8	23.736	218	218	0	38.911	0	7.8	7.8	7.8	13.3	24.8	279340000	0	28166000	43809000	19818000	70987000	116560000
gi|516896317|ref|WP_018153607.1|	gi|516896317|ref|WP_018153607.1|		15	15	15	gi|516896317|ref|WP_018153607.1| primase [Methanothermococcus thermolithotrophicus]	1	15	15	15	9	12	10	11	5	7	9	12	10	11	5	7	9	12	10	11	5	7	31.7	31.7	31.7	58.874	524	524	0	141.12	20.6	28.4	23.1	26.5	10.1	16	4343000000	829650000	1206200000	805680000	1122300000	147520000	231600000
gi|516896326|ref|WP_018153612.1|	gi|516896326|ref|WP_018153612.1|		12	12	12	gi|516896326|ref|WP_018153612.1| adenosylmethionine--8-amino-7-oxononanoate aminotransferase BioA [Methanothermococcus thermolithotrophicus]	1	12	12	12	10	10	8	10	0	5	10	10	8	10	0	5	10	10	8	10	0	5	22	22	22	53.173	463	463	0	47.384	17.7	17.1	15.3	17.7	0	11	1077700000	299920000	258710000	128900000	324680000	0	65476000
gi|516896328|ref|WP_018153613.1|	gi|516896328|ref|WP_018153613.1|		11	11	11	gi|516896328|ref|WP_018153613.1| fibrillarin-like rRNA methylase [Methanothermococcus thermolithotrophicus]	1	11	11	11	7	8	6	6	8	9	7	8	6	6	8	9	7	8	6	6	8	9	75.7	75.7	75.7	26.048	230	230	0	108.75	60	63	43	46.5	66.1	74.3	2137500000	318370000	326230000	332960000	258830000	415960000	485100000
gi|516896332|ref|WP_018153615.1|	gi|516896332|ref|WP_018153615.1|		8	8	8	gi|516896332|ref|WP_018153615.1| hypothetical protein [Methanothermococcus thermolithotrophicus]	1	8	8	8	2	5	4	4	3	2	2	5	4	4	3	2	2	5	4	4	3	2	22.1	22.1	22.1	52.086	457	457	0	17.454	5	12.7	9.6	12.9	6.6	5	885200000	169920000	221540000	169730000	203220000	29307000	91483000
gi|516896334|ref|WP_018153616.1|	gi|516896334|ref|WP_018153616.1|		7	7	7	gi|516896334|ref|WP_018153616.1| membrane protein [Methanothermococcus thermolithotrophicus]	1	7	7	7	2	2	2	3	5	5	2	2	2	3	5	5	2	2	2	3	5	5	15.1	15.1	15.1	48.636	436	436	0	8.4042	4.4	4.4	5.7	7.8	13.1	9.4	697550000	63118000	77713000	38407000	83158000	237580000	197570000
gi|516896336|ref|WP_018153617.1|	gi|516896336|ref|WP_018153617.1|		4	4	4	gi|516896336|ref|WP_018153617.1| hypothetical protein [Methanothermococcus thermolithotrophicus]	1	4	4	4	1	3	1	1	1	1	1	3	1	1	1	1	1	3	1	1	1	1	19.4	19.4	19.4	24.853	217	217	0.0040363	2.0639	8.3	14.3	8.3	8.3	5.1	5.1	112460000	3931600	96149000	0	4677300	3296400	4406400
gi|516896337|ref|WP_018153618.1|	gi|516896337|ref|WP_018153618.1|		9	9	9	gi|516896337|ref|WP_018153618.1| septum site-determining protein MinD [Methanothermococcus thermolithotrophicus]	1	9	9	9	5	7	5	7	6	6	5	7	5	7	6	6	5	7	5	7	6	6	41	41	41	27.404	261	261	0	94.826	21.5	26.1	21.5	36.8	25.7	25.7	1452000000	176730000	259300000	167040000	322370000	202250000	324320000
gi|516896339|ref|WP_018153619.1|	gi|516896339|ref|WP_018153619.1|		3	3	3	gi|516896339|ref|WP_018153619.1| hypothetical protein [Methanothermococcus thermolithotrophicus]	1	3	3	3	3	3	3	3	1	2	3	3	3	3	1	2	3	3	3	3	1	2	35.5	35.5	35.5	7.2087	62	62	0	23.828	35.5	35.5	35.5	35.5	19.4	35.5	1843700000	259600000	384890000	367030000	538650000	72370000	221180000
gi|516896341|ref|WP_018153620.1|	gi|516896341|ref|WP_018153620.1|		1	1	1	gi|516896341|ref|WP_018153620.1| hypothetical protein [Methanothermococcus thermolithotrophicus]	1	1	1	1	1	1	1	1	1	1	1	1	1	1	1	1	1	1	1	1	1	1	3.5	3.5	3.5	25.582	230	230	0.0087041	1.4434	3.5	3.5	3.5	3.5	3.5	3.5	314060000	64183000	55887000	49756000	58511000	37541000	48184000
gi|516896343|ref|WP_018153621.1|	gi|516896343|ref|WP_018153621.1|		1	1	1	gi|516896343|ref|WP_018153621.1| hypothetical protein [Methanothermococcus thermolithotrophicus]	1	1	1	1	1	1	1	1	1	1	1	1	1	1	1	1	1	1	1	1	1	1	6	6	6	26.915	232	232	0.0058881	1.6733	6	6	6	6	6	6	691710000	140980000	224400000	81171000	133710000	30843000	80614000
gi|516896345|ref|WP_018153622.1|	gi|516896345|ref|WP_018153622.1|		10	10	10	gi|516896345|ref|WP_018153622.1| radical SAM protein [Methanothermococcus thermolithotrophicus]	1	10	10	10	7	8	7	8	2	2	7	8	7	8	2	2	7	8	7	8	2	2	29.6	29.6	29.6	58.003	510	510	0	50.638	18.4	24.1	22.4	23.3	4.5	4.5	955540000	224890000	189180000	160490000	316130000	28402000	36454000
gi|516896349|ref|WP_018153623.1|	gi|516896349|ref|WP_018153623.1|		4	4	4	gi|516896349|ref|WP_018153623.1| DNA polymerase II [Methanothermococcus thermolithotrophicus]	1	4	4	4	3	0	3	1	1	1	3	0	3	1	1	1	3	0	3	1	1	1	4.8	4.8	4.8	128.48	1136	1136	0	4.2863	2.9	0	4	1.4	1.4	1.4	91353000	34172000	0	20671000	11995000	10394000	14121000
gi|516896351|ref|WP_018153624.1|	gi|516896351|ref|WP_018153624.1|		8	8	8	gi|516896351|ref|WP_018153624.1| ATPase AAA [Methanothermococcus thermolithotrophicus]	1	8	8	8	6	5	6	5	5	7	6	5	6	5	5	7	6	5	6	5	5	7	30.5	30.5	30.5	41.682	370	370	0	34.406	22.2	17	22.2	19.2	19.2	27.3	533840000	93390000	68448000	134150000	66343000	71950000	99561000
gi|516896354|ref|WP_018153625.1|	gi|516896354|ref|WP_018153625.1|		7	7	7	gi|516896354|ref|WP_018153625.1| hypothetical protein [Methanothermococcus thermolithotrophicus]	1	7	7	7	4	5	5	5	2	3	4	5	5	5	2	3	4	5	5	5	2	3	47.3	47.3	47.3	32.294	281	281	0	104.83	29.5	27.4	27.4	38.1	10.7	20.3	1050500000	170970000	208760000	167050000	272380000	95298000	136070000
gi|516896355|ref|WP_018153626.1|	gi|516896355|ref|WP_018153626.1|		1	1	1	gi|516896355|ref|WP_018153626.1| hypothetical protein [Methanothermococcus thermolithotrophicus]	1	1	1	1	1	0	1	1	1	0	1	0	1	1	1	0	1	0	1	1	1	0	11.8	11.8	11.8	13.017	110	110	0	5.019	11.8	0	11.8	11.8	11.8	0	0	0	0	0	0	0	0
gi|516896356|ref|WP_018153627.1|	gi|516896356|ref|WP_018153627.1|		8	8	8	gi|516896356|ref|WP_018153627.1| hypothetical protein [Methanothermococcus thermolithotrophicus]	1	8	8	8	1	2	3	1	3	7	1	2	3	1	3	7	1	2	3	1	3	7	26.1	26.1	26.1	33.254	291	291	0	18.359	4.8	11.3	15.1	4.8	11.3	22.3	349210000	17099000	25581000	45037000	26645000	93498000	141350000
gi|516896358|ref|WP_018153628.1|	gi|516896358|ref|WP_018153628.1|		7	7	7	gi|516896358|ref|WP_018153628.1| NAD+ synthetase [Methanothermococcus thermolithotrophicus]	1	7	7	7	2	3	3	3	5	7	2	3	3	3	5	7	2	3	3	3	5	7	56	56	56	15.999	141	141	0	17.681	12.8	21.3	21.3	21.3	42.6	56	793320000	16161000	95337000	48948000	30476000	160470000	441930000
gi|516896361|ref|WP_018153630.1|	gi|516896361|ref|WP_018153630.1|		1	1	1	gi|516896361|ref|WP_018153630.1| radical SAM protein [Methanothermococcus thermolithotrophicus]	1	1	1	1	0	0	1	0	0	0	0	0	1	0	0	0	0	0	1	0	0	0	4.5	4.5	4.5	40.106	352	352	0	3.9651	0	0	4.5	0	0	0	24466000	0	0	24466000	0	0	0
gi|516896371|ref|WP_018153634.1|	gi|516896371|ref|WP_018153634.1|		20	20	20	gi|516896371|ref|WP_018153634.1| argininosuccinate lyase [Methanothermococcus thermolithotrophicus]	1	20	20	20	8	8	11	7	12	10	8	8	11	7	12	10	8	8	11	7	12	10	46.6	46.6	46.6	54.952	485	485	0	83.082	12.2	14.4	26.2	12.8	32.6	22.1	2323400000	374970000	603430000	253000000	91493000	739980000	260500000
gi|516896374|ref|WP_018153636.1|	gi|516896374|ref|WP_018153636.1|		5	5	5	gi|516896374|ref|WP_018153636.1| hypothetical protein [Methanothermococcus thermolithotrophicus]	1	5	5	5	4	2	3	4	0	0	4	2	3	4	0	0	4	2	3	4	0	0	17	17	17	41.501	358	358	0	5.209	15.1	12.8	9.2	11.2	0	0	228200000	53280000	52371000	58646000	63904000	0	0
gi|516896376|ref|WP_018153637.1|	gi|516896376|ref|WP_018153637.1|		2	2	2	gi|516896376|ref|WP_018153637.1| hypothetical protein [Methanothermococcus thermolithotrophicus]	1	2	2	2	1	1	1	1	1	2	1	1	1	1	1	2	1	1	1	1	1	2	13.4	13.4	13.4	15.772	142	142	0	3.7222	4.9	4.9	8.5	4.9	4.9	13.4	46634000	0	0	0	0	17879000	28755000
gi|516896379|ref|WP_018153639.1|	gi|516896379|ref|WP_018153639.1|		5	5	5	gi|516896379|ref|WP_018153639.1| hypothetical protein [Methanothermococcus thermolithotrophicus]	1	5	5	5	3	2	4	1	1	2	3	2	4	1	1	2	3	2	4	1	1	2	9.5	9.5	9.5	68.932	602	602	0	6.3329	6	3.5	7.5	1.5	1.5	3.5	270020000	67434000	74151000	93793000	11410000	5763100	17475000
gi|516896381|ref|WP_018153640.1|	gi|516896381|ref|WP_018153640.1|		4	4	4	gi|516896381|ref|WP_018153640.1| geranylgeranylglyceryl/heptaprenylglyceryl phosphate synthase [Methanothermococcus thermolithotrophicus]	1	4	4	4	2	2	1	1	1	2	2	2	1	1	1	2	2	2	1	1	1	2	15.2	15.2	15.2	28.099	257	257	0.002045	2.3078	5.8	3.1	2.7	2.7	2.7	11.7	759240000	156670000	130820000	126710000	161650000	36930000	146460000
gi|516896384|ref|WP_018153641.1|	gi|516896384|ref|WP_018153641.1|		15	15	14	gi|516896384|ref|WP_018153641.1| 3-dehydroquinate synthase [Methanothermococcus thermolithotrophicus]	1	15	15	14	7	11	8	5	10	14	7	11	8	5	10	14	7	11	8	5	9	13	51.2	51.2	49.6	40.201	361	361	0	99.787	26.3	38.8	29.1	16.1	29.6	48.8	2869000000	167130000	437950000	332690000	240650000	721870000	968760000
gi|516896392|ref|WP_018153645.1|	gi|516896392|ref|WP_018153645.1|		3	3	3	gi|516896392|ref|WP_018153645.1| hypothetical protein [Methanothermococcus thermolithotrophicus]	1	3	3	3	0	2	1	1	2	2	0	2	1	1	2	2	0	2	1	1	2	2	8.4	8.4	8.4	39.202	356	356	0	4.225	0	4.8	2.2	2.2	5.9	5.9	153820000	0	30007000	0	26595000	56422000	40799000
gi|516896396|ref|WP_018153647.1|	gi|516896396|ref|WP_018153647.1|		12	12	12	gi|516896396|ref|WP_018153647.1| hypothetical protein [Methanothermococcus thermolithotrophicus]	1	12	12	12	10	6	8	5	8	10	10	6	8	5	8	10	10	6	8	5	8	10	35.3	35.3	35.3	34.703	309	309	0	40.944	30.1	20.4	27.5	17.2	23.9	32.4	2215600000	325800000	233350000	257550000	128430000	179070000	1091400000
gi|516896405|ref|WP_018153648.1|	gi|516896405|ref|WP_018153648.1|		3	3	3	gi|516896405|ref|WP_018153648.1| hypothetical protein [Methanothermococcus thermolithotrophicus]	1	3	3	3	3	3	2	3	2	2	3	3	2	3	2	2	3	3	2	3	2	2	14.2	14.2	14.2	28.816	267	267	0	21.709	14.2	14.2	11.2	14.2	9.4	11.2	500530000	100620000	98137000	88668000	139990000	35594000	37521000
gi|516896406|ref|WP_018153649.1|	gi|516896406|ref|WP_018153649.1|		6	6	6	gi|516896406|ref|WP_018153649.1| hypothetical protein [Methanothermococcus thermolithotrophicus]	1	6	6	6	1	4	2	3	5	5	1	4	2	3	5	5	1	4	2	3	5	5	71.6	71.6	71.6	9.8294	88	88	0	14.699	11.4	60.2	25	51.1	62.5	71.6	397820000	13458000	101840000	39579000	59304000	67711000	115930000
gi|516896408|ref|WP_018153650.1|	gi|516896408|ref|WP_018153650.1|		12	12	12	gi|516896408|ref|WP_018153650.1| signal recognition particle-docking protein FtsY [Methanothermococcus thermolithotrophicus]	1	12	12	12	7	8	7	6	6	11	7	8	7	6	6	11	7	8	7	6	6	11	37.7	37.7	37.7	43.841	398	398	0	35.967	23.9	27.1	19.8	20.1	15.6	33.7	996030000	197190000	229210000	131200000	117600000	91377000	229460000
gi|516896410|ref|WP_018153651.1|	gi|516896410|ref|WP_018153651.1|		21	21	21	gi|516896410|ref|WP_018153651.1| heat-shock protein [Methanothermococcus thermolithotrophicus]	1	21	21	21	18	18	19	20	15	20	18	18	19	20	15	20	18	18	19	20	15	20	98.7	98.7	98.7	16.759	151	151	0	323.31	89.4	98.7	89.4	98.7	86.8	98.7	260760000000	44884000000	47526000000	45207000000	56056000000	13010000000	54077000000
gi|516896415|ref|WP_018153654.1|	gi|516896415|ref|WP_018153654.1|		17	17	17	gi|516896415|ref|WP_018153654.1| fructose-bisphosphate aldolase [Methanothermococcus thermolithotrophicus]	1	17	17	17	10	13	10	11	12	15	10	13	10	11	12	15	10	13	10	11	12	15	81.6	81.6	81.6	29.447	272	272	0	185.53	48.2	55.9	48.2	52.2	58.5	77.2	8579200000	599610000	1327800000	835730000	790440000	1677700000	3348000000
gi|516896419|ref|WP_018153656.1|	gi|516896419|ref|WP_018153656.1|		14	14	14	gi|516896419|ref|WP_018153656.1| O-phosphoserine--tRNA ligase [Methanothermococcus thermolithotrophicus]	1	14	14	14	9	11	10	10	3	7	9	11	10	10	3	7	9	11	10	10	3	7	25.5	25.5	25.5	61.884	538	538	0	27.402	17.5	19.9	18.8	18.6	6.7	14.5	1110500000	176880000	398600000	220000000	182510000	33470000	99093000
gi|516896422|ref|WP_018153658.1|	gi|516896422|ref|WP_018153658.1|		19	19	19	gi|516896422|ref|WP_018153658.1| hypothetical protein [Methanothermococcus thermolithotrophicus]	1	19	19	19	16	13	14	15	9	4	16	13	14	15	9	4	16	13	14	15	9	4	33.7	33.7	33.7	71.417	635	635	0	85.565	29.1	25.7	27.9	29	19.1	7.9	2737700000	848420000	390450000	683650000	566620000	167390000	81134000
gi|516896424|ref|WP_018153659.1|	gi|516896424|ref|WP_018153659.1|		14	14	14	gi|516896424|ref|WP_018153659.1| proteasome subunit beta [Methanothermococcus thermolithotrophicus]	1	14	14	14	9	9	10	11	9	9	9	9	10	11	9	9	9	9	10	11	9	9	57.2	57.2	57.2	24.125	222	222	0	323.31	45.9	42.3	47.3	55	42.8	41.9	23578000000	4259700000	6298800000	4210800000	4387400000	2064200000	2357400000
gi|516896425|ref|WP_018153660.1|	gi|516896425|ref|WP_018153660.1|		6	6	6	gi|516896425|ref|WP_018153660.1| proline--tRNA ligase [Methanothermococcus thermolithotrophicus]	1	6	6	6	0	4	3	3	2	6	0	4	3	3	2	6	0	4	3	3	2	6	25.8	25.8	25.8	53.943	462	462	0	42.127	0	12.8	11.3	11.3	8.4	25.8	553620000	0	98729000	40573000	120520000	43970000	249840000
gi|516896427|ref|WP_018153661.1|	gi|516896427|ref|WP_018153661.1|		21	21	21	gi|516896427|ref|WP_018153661.1| leucine--tRNA ligase [Methanothermococcus thermolithotrophicus]	1	21	21	21	3	6	3	7	14	14	3	6	3	7	14	14	3	6	3	7	14	14	24.2	24.2	24.2	111.61	952	952	0	36.349	3.5	6.7	3.5	10.7	18	15.7	2543300000	1254700000	113090000	22168000	218920000	453220000	481180000
gi|516896428|ref|WP_018153662.1|	gi|516896428|ref|WP_018153662.1|		2	2	2	gi|516896428|ref|WP_018153662.1| hypothetical protein [Methanothermococcus thermolithotrophicus]	1	2	2	2	0	0	0	0	1	1	0	0	0	0	1	1	0	0	0	0	1	1	17.4	17.4	17.4	12.778	109	109	0.0040486	2.0946	0	0	0	0	7.3	10.1	30408000	0	0	0	0	12220000	18188000
gi|516896430|ref|WP_018153663.1|	gi|516896430|ref|WP_018153663.1|		4	4	4	gi|516896430|ref|WP_018153663.1| hypothetical protein [Methanothermococcus thermolithotrophicus]	1	4	4	4	2	2	2	3	2	3	2	2	2	3	2	3	2	2	2	3	2	3	29.3	29.3	29.3	16.384	147	147	0	4.089	14.3	14.3	14.3	23.8	14.3	19.7	909230000	51442000	146570000	109230000	178160000	192130000	231700000
gi|516896432|ref|WP_018153664.1|	gi|516896432|ref|WP_018153664.1|		3	3	3	gi|516896432|ref|WP_018153664.1| hypothetical protein [Methanothermococcus thermolithotrophicus]	1	3	3	3	2	0	0	1	0	0	2	0	0	1	0	0	2	0	0	1	0	0	16.9	16.9	16.9	34.101	301	301	0.0020408	2.2898	8.3	0	0	8.6	0	0	120300000	34889000	0	0	85409000	0	0
gi|516896433|ref|WP_018153665.1|	gi|516896433|ref|WP_018153665.1|		3	3	3	gi|516896433|ref|WP_018153665.1| hypothetical protein [Methanothermococcus thermolithotrophicus]	1	3	3	3	1	1	2	3	1	2	1	1	2	3	1	2	1	1	2	3	1	2	8	8	8	44.536	389	389	0	5.0277	3.6	1.8	4.4	8	2.6	6.2	107090000	11920000	12479000	25180000	34332000	0	23180000
gi|516896435|ref|WP_018153666.1|	gi|516896435|ref|WP_018153666.1|		34	34	30	gi|516896435|ref|WP_018153666.1| hypothetical protein [Methanothermococcus thermolithotrophicus]	1	34	34	30	5	11	7	12	33	21	5	11	7	12	33	21	5	10	6	11	29	18	35.3	35.3	32.6	123.09	1117	1117	0	275.65	5.5	12.3	8	14.1	34.4	22.2	7398500000	215630000	356480000	340410000	718370000	3917900000	1849700000
gi|516896442|ref|WP_018153669.1|	gi|516896442|ref|WP_018153669.1|		7	7	7	gi|516896442|ref|WP_018153669.1| tetrahydromethanopterin S-methyltransferase subunit G [Methanothermococcus thermolithotrophicus]	1	7	7	7	7	6	7	6	6	6	7	6	7	6	6	6	7	6	7	6	6	6	63.5	63.5	63.5	8.2487	74	74	0	323.31	63.5	62.2	63.5	62.2	51.4	62.2	56896000000	9266700000	12024000000	9600500000	11459000000	5441500000	9104800000
gi|516896444|ref|WP_018153670.1|	gi|516896444|ref|WP_018153670.1|		24	24	24	gi|516896444|ref|WP_018153670.1| tetrahydromethanopterin S-methyltransferase subunit H [Methanothermococcus thermolithotrophicus]	1	24	24	24	21	22	19	20	21	21	21	22	19	20	21	21	21	22	19	20	21	21	57.4	57.4	57.4	34.307	319	319	0	323.31	57.4	55.8	49.5	49.5	57.4	57.1	243900000000	48686000000	43701000000	46304000000	44186000000	25821000000	35199000000
gi|516896446|ref|WP_018153671.1|	gi|516896446|ref|WP_018153671.1|		9	9	9	gi|516896446|ref|WP_018153671.1| hypothetical protein [Methanothermococcus thermolithotrophicus]	1	9	9	9	6	3	4	4	6	7	6	3	4	4	6	7	6	3	4	4	6	7	38.5	38.5	38.5	20.234	174	174	0	21.245	34.5	24.7	29.3	29.9	29.9	35.6	1526700000	313300000	303400000	305310000	374460000	63399000	166840000
gi|516896452|ref|WP_018153675.1|	gi|516896452|ref|WP_018153675.1|		5	5	5	gi|516896452|ref|WP_018153675.1| hypothetical protein [Methanothermococcus thermolithotrophicus]	1	5	5	5	4	1	4	4	0	4	4	1	4	4	0	4	4	1	4	4	0	4	18.5	18.5	18.5	41.696	362	362	0	10.162	13.8	4.7	14.9	14.9	0	14.9	223230000	31530000	16698000	53552000	67854000	0	53599000
gi|516896465|ref|WP_018153682.1|	gi|516896465|ref|WP_018153682.1|		10	10	10	gi|516896465|ref|WP_018153682.1| 8-amino-7-oxononanoate synthase [Methanothermococcus thermolithotrophicus]	1	10	10	10	8	6	7	8	3	6	8	6	7	8	3	6	8	6	7	8	3	6	32.2	32.2	32.2	42.941	388	388	0	93.577	24	19.8	21.6	26.3	8.2	18.8	1968300000	475290000	317860000	465700000	447020000	57259000	205140000
gi|516896471|ref|WP_018153685.1|	gi|516896471|ref|WP_018153685.1|		15	15	15	gi|516896471|ref|WP_018153685.1| radical SAM protein [Methanothermococcus thermolithotrophicus]	1	15	15	15	2	4	4	5	9	9	2	4	4	5	9	9	2	4	4	5	9	9	33.2	33.2	33.2	62.266	542	542	0	25.359	4.1	8.5	8.5	10.9	19.6	21.4	920540000	19054000	161470000	227790000	113760000	148250000	250210000
gi|516896474|ref|WP_018153686.1|	gi|516896474|ref|WP_018153686.1|		4	4	4	gi|516896474|ref|WP_018153686.1| nicotinamide-nucleotide adenylyltransferase [Methanothermococcus thermolithotrophicus]	1	4	4	4	2	2	1	1	2	3	2	2	1	1	2	3	2	2	1	1	2	3	23.7	23.7	23.7	20.411	177	177	0.0010352	2.5729	11.9	12.4	7.3	7.3	11.9	18.6	3109300000	282130000	366170000	368740000	1013800000	414830000	663590000
gi|516896475|ref|WP_018153687.1|	gi|516896475|ref|WP_018153687.1|		5	5	5	gi|516896475|ref|WP_018153687.1| 30S ribosomal protein S15 [Methanothermococcus thermolithotrophicus]	1	5	5	5	2	4	1	1	2	2	2	4	1	1	2	2	2	4	1	1	2	2	27.8	27.8	27.8	17.385	151	151	0	97.351	18.5	24.5	5.3	5.3	19.2	9.3	362680000	63412000	67538000	54377000	55484000	32603000	89264000
gi|516896479|ref|WP_018153690.1|	gi|516896479|ref|WP_018153690.1|		6	6	6	gi|516896479|ref|WP_018153690.1| pyruvoyl-dependent arginine decarboxylase [Methanothermococcus thermolithotrophicus]	1	6	6	6	0	3	2	1	6	3	0	3	2	1	6	3	0	3	2	1	6	3	49.4	49.4	49.4	17.694	164	164	0	41.79	0	34.1	17.1	6.1	49.4	34.1	420370000	0	64296000	54934000	18564000	188370000	94208000
gi|516896483|ref|WP_018153692.1|	gi|516896483|ref|WP_018153692.1|		11	11	11	gi|516896483|ref|WP_018153692.1| spermidine synthase [Methanothermococcus thermolithotrophicus]	1	11	11	11	1	3	4	3	10	10	1	3	4	3	10	10	1	3	4	3	10	10	61.1	61.1	61.1	32.107	280	280	0	48.681	2.9	10.4	23.2	9.6	52.1	50.7	861030000	8695000	54134000	73457000	28839000	327520000	368390000
gi|516896485|ref|WP_018153693.1|	gi|516896485|ref|WP_018153693.1|		1	1	1	gi|516896485|ref|WP_018153693.1| hypothetical protein [Methanothermococcus thermolithotrophicus]	1	1	1	1	1	0	0	1	1	0	1	0	0	1	1	0	1	0	0	1	1	0	3.9	3.9	3.9	31.84	282	282	1	-2	3.9	0	0	3.9	3.9	0	1171100000	616690000	0	0	308350000	246020000	0
gi|516896490|ref|WP_018153696.1|	gi|516896490|ref|WP_018153696.1|		24	24	24	gi|516896490|ref|WP_018153696.1| 3-phosphoglycerate dehydrogenase [Methanothermococcus thermolithotrophicus]	1	24	24	24	8	14	12	14	12	18	8	14	12	14	12	18	8	14	12	14	12	18	65	65	65	56.743	523	523	0	274.78	23.9	40	37.3	44.9	42.3	51.6	5442700000	321200000	1060000000	604530000	1048500000	842320000	1566200000
gi|516896492|ref|WP_018153697.1|	gi|516896492|ref|WP_018153697.1|		13	13	13	gi|516896492|ref|WP_018153697.1| carbamoyl phosphate synthase small subunit [Methanothermococcus thermolithotrophicus]	1	13	13	13	4	6	8	6	11	13	4	6	8	6	11	13	4	6	8	6	11	13	45.8	45.8	45.8	40.263	365	365	0	115.61	15.6	25.5	32.1	24.4	42.2	45.8	2558700000	132860000	351910000	255220000	233420000	662310000	922950000
gi|516896498|ref|WP_018153700.1|	gi|516896498|ref|WP_018153700.1|		25	25	25	gi|516896498|ref|WP_018153700.1| iron ABC transporter substrate-binding protein [Methanothermococcus thermolithotrophicus]	1	25	25	25	18	22	21	17	14	11	18	22	21	17	14	11	18	22	21	17	14	11	63.8	63.8	63.8	38.248	340	340	0	323.31	44.7	53.2	53.8	52.9	39.7	28.8	13026000000	2282400000	3174100000	3169200000	2394000000	1045100000	961370000
gi|516896501|ref|WP_018153702.1|	gi|516896501|ref|WP_018153702.1|		3	3	3	gi|516896501|ref|WP_018153702.1| ABC transporter ATP-binding protein [Methanothermococcus thermolithotrophicus]	1	3	3	3	3	1	2	1	0	1	3	1	2	1	0	1	3	1	2	1	0	1	10.9	10.9	10.9	38.993	341	341	0	5.1868	10.9	4.1	7.3	4.1	0	3.2	140340000	44962000	21584000	40950000	27256000	0	5592300
gi|516896505|ref|WP_018153704.1|	gi|516896505|ref|WP_018153704.1|		8	8	8	gi|516896505|ref|WP_018153704.1| phosphoglycerate mutase [Methanothermococcus thermolithotrophicus]	1	8	8	8	6	7	3	1	1	4	6	7	3	1	1	4	6	7	3	1	1	4	22.9	22.9	22.9	50.853	446	446	0	17.174	14.6	20.9	7.6	2.7	2.7	10.1	485070000	95135000	166710000	60850000	13989000	18031000	130350000
gi|516896507|ref|WP_018153705.1|	gi|516896507|ref|WP_018153705.1|		9	9	9	gi|516896507|ref|WP_018153705.1| hypothetical protein [Methanothermococcus thermolithotrophicus]	1	9	9	9	8	6	7	5	2	1	8	6	7	5	2	1	8	6	7	5	2	1	30.9	30.9	30.9	31.261	269	269	0	22.615	25.3	23.8	19.7	16.7	6.7	3	875680000	386840000	68068000	297340000	104470000	0	18960000
gi|516896511|ref|WP_018153707.1|	gi|516896511|ref|WP_018153707.1|		13	13	13	gi|516896511|ref|WP_018153707.1| N-acetyl-gamma-glutamyl-phosphate reductase [Methanothermococcus thermolithotrophicus]	1	13	13	13	3	10	6	4	8	11	3	10	6	4	8	11	3	10	6	4	8	11	49.3	49.3	49.3	37.965	343	343	0	107.83	9.3	32.9	21.9	17.5	30.3	43.7	1522000000	188980000	276150000	238960000	56423000	366730000	394780000
gi|516896516|ref|WP_018153709.1|	gi|516896516|ref|WP_018153709.1|		3	3	3	gi|516896516|ref|WP_018153709.1| hypothetical protein [Methanothermococcus thermolithotrophicus]	1	3	3	3	1	1	0	1	3	1	1	1	0	1	3	1	1	1	0	1	3	1	21.5	21.5	21.5	22.864	205	205	0	12.548	4.9	4.9	0	4.9	21.5	4.9	113850000	7768100	19196000	0	10743000	57675000	18463000
gi|516896518|ref|WP_018153710.1|	gi|516896518|ref|WP_018153710.1|		7	7	7	gi|516896518|ref|WP_018153710.1| biotin--[acetyl-CoA-carboxylase] ligase [Methanothermococcus thermolithotrophicus]	1	7	7	7	4	3	3	4	0	4	4	3	3	4	0	4	4	3	3	4	0	4	33	33	33	30.99	270	270	0	12.903	17.8	15.9	14.1	17.8	0	19.3	380910000	53008000	152300000	46666000	67487000	0	61453000
gi|516896519|ref|WP_018153711.1|	gi|516896519|ref|WP_018153711.1|		4	4	4	gi|516896519|ref|WP_018153711.1| hypothetical protein [Methanothermococcus thermolithotrophicus]	1	4	4	4	1	2	2	3	3	4	1	2	2	3	3	4	1	2	2	3	3	4	33.6	33.6	33.6	14.554	128	128	0	6.3565	7.8	15.6	15.6	21.9	21.9	33.6	483960000	24544000	51985000	49962000	98684000	101500000	157280000
gi|516896521|ref|WP_018153712.1|	gi|516896521|ref|WP_018153712.1|		4	4	4	gi|516896521|ref|WP_018153712.1| hypothetical protein [Methanothermococcus thermolithotrophicus]	1	4	4	4	0	1	0	2	2	3	0	1	0	2	2	3	0	1	0	2	2	3	36.4	36.4	36.4	14.257	129	129	0	11.029	0	9.3	0	19.4	25.6	34.9	122470000	0	18572000	0	19762000	36000000	48137000
gi|516896524|ref|WP_018153714.1|	gi|516896524|ref|WP_018153714.1|		27	27	27	gi|516896524|ref|WP_018153714.1| phosphoribosylglycinamide formyltransferase [Methanothermococcus thermolithotrophicus]	1	27	27	27	9	16	10	14	21	24	9	16	10	14	21	24	9	16	10	14	21	24	62.1	62.1	62.1	42.715	388	388	0	280.64	37.4	52.6	33.2	47.9	55.7	53.6	4717500000	199080000	627830000	226630000	440370000	1212600000	2011000000
gi|516896527|ref|WP_018153716.1|	gi|516896527|ref|WP_018153716.1|		21	21	21	gi|516896527|ref|WP_018153716.1| 5,10-methenyltetrahydromethanopterin hydrogenase cofactor biosynthesis protein HmdC [Methanothermococcus thermolithotrophicus]	1	21	21	21	13	11	13	15	2	3	13	11	13	15	2	3	13	11	13	15	2	3	42.7	42.7	42.7	56.918	511	511	0	172.16	29.2	27.4	32.7	36.6	6.5	9.6	2239300000	590820000	362060000	506110000	627860000	69896000	82590000
gi|516896533|ref|WP_018153720.1|	gi|516896533|ref|WP_018153720.1|		9	9	9	gi|516896533|ref|WP_018153720.1| 5,10-methenyltetrahydromethanopterin hydrogenase cofactor biosynthesis protein HmdB [Methanothermococcus thermolithotrophicus]	1	9	9	9	6	4	5	7	4	3	6	4	5	7	4	3	6	4	5	7	4	3	33.9	33.9	33.9	38.126	342	342	0	109.15	24.3	21.9	23.1	31	18.1	15.5	847410000	213940000	110690000	131530000	286600000	39603000	65050000
gi|516896537|ref|WP_018153721.1|	gi|516896537|ref|WP_018153721.1|		39	39	39	gi|516896537|ref|WP_018153721.1| H(2)-dependent methylenetetrahydromethanopterin dehydrogenase [Methanothermococcus thermolithotrophicus]	1	39	39	39	22	29	25	27	32	35	22	29	25	27	32	35	22	29	25	27	32	35	73.7	73.7	73.7	37.988	353	353	0	323.31	60.6	71.1	68	67.4	70.3	70.8	144850000000	8421300000	21742000000	13129000000	14557000000	33249000000	53752000000
gi|516896545|ref|WP_018153724.1|	gi|516896545|ref|WP_018153724.1|		5	5	5	gi|516896545|ref|WP_018153724.1| fumarate hydratase [Methanothermococcus thermolithotrophicus]	1	5	5	5	0	2	3	1	3	2	0	2	3	1	3	2	0	2	3	1	3	2	24	24	24	30.515	283	283	0	10.021	0	10.2	14.5	6	15.5	11.7	654210000	0	206030000	151210000	48901000	172940000	75133000
gi|516896549|ref|WP_018153726.1|	gi|516896549|ref|WP_018153726.1|		9	9	9	gi|516896549|ref|WP_018153726.1| branched chain amino acid aminotransferase [Methanothermococcus thermolithotrophicus]	1	9	9	9	2	6	3	4	3	8	2	6	3	4	3	8	2	6	3	4	3	8	36	36	36	31.656	286	286	0	34.693	6.6	25.9	10.1	14	15	32.5	986320000	43235000	266850000	100990000	179290000	161030000	234930000
gi|516896552|ref|WP_018153728.1|	gi|516896552|ref|WP_018153728.1|		34	34	34	gi|516896552|ref|WP_018153728.1| IMP dehydrogenase [Methanothermococcus thermolithotrophicus]	1	34	34	34	14	25	16	13	26	32	14	25	16	13	26	32	14	25	16	13	26	32	80.4	80.4	80.4	53.417	494	494	0	289.46	39.9	62.8	41.1	32.2	69.4	72.1	6978400000	485550000	1027300000	566870000	472110000	1819200000	2607400000
gi|516896554|ref|WP_018153729.1|	gi|516896554|ref|WP_018153729.1|		2	2	2	gi|516896554|ref|WP_018153729.1| hypothetical protein [Methanothermococcus thermolithotrophicus]	1	2	2	2	2	2	2	2	2	2	2	2	2	2	2	2	2	2	2	2	2	2	14.9	14.9	14.9	12.893	114	114	0	3.0736	14.9	14.9	14.9	14.9	14.9	14.9	262350000	48982000	42548000	51103000	37331000	27603000	54781000
gi|516896555|ref|WP_018153730.1|	gi|516896555|ref|WP_018153730.1|		22	22	22	gi|516896555|ref|WP_018153730.1| threonine synthase [Methanothermococcus thermolithotrophicus]	1	22	22	22	21	17	18	19	20	18	21	17	18	19	20	18	21	17	18	19	20	18	47.5	47.5	47.5	44.104	404	404	0	323.31	45.5	44.1	45	45.3	47.3	45	17712000000	2529500000	3051900000	2835900000	3245400000	3340600000	2708700000
gi|516896557|ref|WP_018153731.1|	gi|516896557|ref|WP_018153731.1|		12	12	12	gi|516896557|ref|WP_018153731.1| 3-isopropylmalate dehydratase small subunit [Methanothermococcus thermolithotrophicus]	1	12	12	12	6	8	8	7	10	11	6	8	8	7	10	11	6	8	8	7	10	11	73.5	73.5	73.5	18.167	166	166	0	72.725	42.2	65.7	54.2	47.6	51.2	62	4055300000	222940000	598830000	405440000	494480000	938040000	1395600000
gi|516896561|ref|WP_018153733.1|	gi|516896561|ref|WP_018153733.1|		8	8	8	gi|516896561|ref|WP_018153733.1| hypothetical protein [Methanothermococcus thermolithotrophicus]	1	8	8	8	4	4	4	6	0	2	4	4	4	6	0	2	4	4	4	6	0	2	16.4	16.4	16.4	55.784	495	495	0	13.185	10.3	10.3	7.7	12.9	0	4	183900000	47259000	26284000	30261000	73624000	0	6467700
gi|516896563|ref|WP_018153734.1|	gi|516896563|ref|WP_018153734.1|		5	4	4	gi|516896563|ref|WP_018153734.1| hypothetical protein [Methanothermococcus thermolithotrophicus]	1	5	4	4	1	2	3	2	2	1	1	1	2	1	2	0	1	1	2	1	2	0	8.3	7.3	7.3	75.823	672	672	0.0020367	2.2135	1.6	2.7	4.6	3.1	3.3	1	108540000	16970000	21517000	37549000	7002000	25501000	0
gi|516896568|ref|WP_018153737.1|	gi|516896568|ref|WP_018153737.1|		9	9	9	gi|516896568|ref|WP_018153737.1| ATPase AAA [Methanothermococcus thermolithotrophicus]	1	9	9	9	4	3	3	8	2	4	4	3	3	8	2	4	4	3	3	8	2	4	38.7	38.7	38.7	46.007	408	408	0	32.379	14.2	13.5	8.3	35.3	11.3	16.9	528920000	47534000	75655000	64653000	215730000	30830000	94515000
gi|516896569|ref|WP_018153738.1|	gi|516896569|ref|WP_018153738.1|		18	18	18	gi|516896569|ref|WP_018153738.1| GTP cyclohydrolase [Methanothermococcus thermolithotrophicus]	1	18	18	18	13	13	13	13	9	10	13	13	13	13	9	10	13	13	13	13	9	10	59.2	59.2	59.2	35.672	314	314	0	106.24	50.6	46.5	42.7	42.4	33.4	36	4184900000	829820000	793300000	955040000	855690000	315670000	435380000
gi|516896584|ref|WP_018153745.1|	gi|516896584|ref|WP_018153745.1|		13	13	13	gi|516896584|ref|WP_018153745.1| transcription initiation factor IIB [Methanothermococcus thermolithotrophicus]	1	13	13	13	7	11	10	12	9	12	7	11	10	12	9	12	7	11	10	12	9	12	48.7	48.7	48.7	38.377	339	339	0	79.251	23.9	37.5	29.5	41.6	34.2	45.1	4884700000	608750000	697140000	723480000	1575900000	395920000	883500000
gi|516896587|ref|WP_018153747.1|	gi|516896587|ref|WP_018153747.1|		14	14	14	gi|516896587|ref|WP_018153747.1| ribulose-bisphosphate carboxylase [Methanothermococcus thermolithotrophicus]	1	14	14	14	2	7	4	5	12	13	2	7	4	5	12	13	2	7	4	5	12	13	41.4	41.4	41.4	47.676	425	425	0	292.73	4.9	20.9	10.4	13.9	39.8	38.6	2687100000	26514000	218530000	121450000	305680000	1120100000	894790000
gi|516896591|ref|WP_018153749.1|	gi|516896591|ref|WP_018153749.1|		39	39	39	gi|516896591|ref|WP_018153749.1| ribonuclease J [Methanothermococcus thermolithotrophicus]	1	39	39	39	27	25	31	31	17	25	27	25	31	31	17	25	27	25	31	31	17	25	87.9	87.9	87.9	49.932	448	448	0	323.31	64.5	66.5	78.6	70.1	52.5	59.4	22844000000	4881000000	2972700000	5412800000	5921400000	1280600000	2375500000
gi|516896593|ref|WP_018153750.1|	gi|516896593|ref|WP_018153750.1|		7	7	7	gi|516896593|ref|WP_018153750.1| serralysin [Methanothermococcus thermolithotrophicus]	1	7	7	7	1	2	2	3	3	5	1	2	2	3	3	5	1	2	2	3	3	5	27.4	27.4	27.4	36.235	318	318	0	183.42	6.3	13.8	11.3	17.6	15.7	20.1	450610000	20250000	55781000	70691000	89359000	84813000	129720000
gi|516896595|ref|WP_018153751.1|	gi|516896595|ref|WP_018153751.1|		2	2	2	gi|516896595|ref|WP_018153751.1| hypothetical protein [Methanothermococcus thermolithotrophicus]	1	2	2	2	1	1	1	1	2	1	1	1	1	1	2	1	1	1	1	1	2	1	16.7	16.7	16.7	17.147	150	150	0	3.0709	8.7	8.7	8.7	8.7	16.7	8.7	110110000	0	28419000	0	20230000	28522000	32940000
gi|516896599|ref|WP_018153753.1|	gi|516896599|ref|WP_018153753.1|		5	5	5	gi|516896599|ref|WP_018153753.1| hypothetical protein [Methanothermococcus thermolithotrophicus]	1	5	5	5	3	2	2	4	3	4	3	2	2	4	3	4	3	2	2	4	3	4	56.8	56.8	56.8	10.582	88	88	0	10.841	29.5	20.5	20.5	48.9	29.5	37.5	1134400000	134620000	102270000	87424000	176270000	214640000	419190000
gi|516896603|ref|WP_018153756.1|	gi|516896603|ref|WP_018153756.1|		3	3	3	gi|516896603|ref|WP_018153756.1| phosphoribosyl-ATP pyrophosphatase [Methanothermococcus thermolithotrophicus]	1	3	3	3	0	1	1	1	2	3	0	1	1	1	2	3	0	1	1	1	2	3	30.2	30.2	30.2	11.27	96	96	0	3.7966	0	12.5	12.5	16.7	21.9	30.2	183380000	0	67695000	8771200	26989000	23448000	56482000
gi|516896605|ref|WP_018153757.1|	gi|516896605|ref|WP_018153757.1|		22	22	22	gi|516896605|ref|WP_018153757.1| hypothetical protein [Methanothermococcus thermolithotrophicus]	1	22	22	22	7	15	11	14	17	20	7	15	11	14	17	20	7	15	11	14	17	20	54.4	54.4	54.4	34.278	309	309	0	182.48	20.4	43.4	29.4	43.4	46.6	52.8	6460300000	174100000	980260000	413720000	497990000	1583800000	2810500000
gi|516896608|ref|WP_018153758.1|	gi|516896608|ref|WP_018153758.1|		8	8	8	gi|516896608|ref|WP_018153758.1| iron ABC transporter, partial [Methanothermococcus thermolithotrophicus]	1	8	8	8	7	8	6	6	2	4	7	8	6	6	2	4	7	8	6	6	2	4	37.8	37.8	37.8	29.091	259	259	0	59.424	35.1	37.8	28.6	32	15.4	21.2	1567600000	304860000	316640000	320450000	397100000	131550000	97006000
gi|516896613|ref|WP_018153760.1|	gi|516896613|ref|WP_018153760.1|		34	34	34	gi|516896613|ref|WP_018153760.1| hypothetical protein [Methanothermococcus thermolithotrophicus]	1	34	34	34	31	31	32	30	21	28	31	31	32	30	21	28	31	31	32	30	21	28	68.2	68.2	68.2	44.894	396	396	0	323.31	66.7	66.7	66.7	65.2	57.1	65.2	247830000000	53405000000	57790000000	56056000000	46061000000	10780000000	23737000000
gi|516896615|ref|WP_018153761.1|	gi|516896615|ref|WP_018153761.1|		2	2	2	gi|516896615|ref|WP_018153761.1| Nif3-like dinuclear metal center hexameric protein [Methanothermococcus thermolithotrophicus]	1	2	2	2	1	2	1	1	1	1	1	2	1	1	1	1	1	2	1	1	1	1	13.2	13.2	13.2	27.908	250	250	0.0010384	2.6955	5.6	13.2	5.6	5.6	5.6	5.6	166180000	13559000	70498000	18445000	14773000	23700000	25200000
gi|516896619|ref|WP_018153763.1|	gi|516896619|ref|WP_018153763.1|		4	4	4	gi|516896619|ref|WP_018153763.1| RNA-binding protein [Methanothermococcus thermolithotrophicus]	1	4	4	4	2	1	2	2	3	4	2	1	2	2	3	4	2	1	2	2	3	4	19.6	19.6	19.6	17.934	158	158	0	6.1421	12	6.3	12	12	19.6	19.6	217670000	18526000	22869000	27595000	25708000	54192000	68777000
gi|516896621|ref|WP_018153764.1|	gi|516896621|ref|WP_018153764.1|		9	9	9	gi|516896621|ref|WP_018153764.1| hypothetical protein [Methanothermococcus thermolithotrophicus]	1	9	9	9	6	7	6	7	0	3	6	7	6	7	0	3	6	7	6	7	0	3	20.4	20.4	20.4	53.407	466	466	0	9.2286	10.3	17.4	10.1	11.8	0	5.6	569100000	130680000	106580000	161420000	133520000	0	36903000
gi|516896623|ref|WP_018153765.1|	gi|516896623|ref|WP_018153765.1|		13	13	13	gi|516896623|ref|WP_018153765.1| 7,8-didemethyl-8-hydroxy-5-deazariboflavin synthase subunit CofH [Methanothermococcus thermolithotrophicus]	1	13	13	13	9	6	11	10	3	4	9	6	11	10	3	4	9	6	11	10	3	4	45.7	45.7	45.7	40.482	359	359	0	115.27	36.8	23.7	41.2	35.1	10.3	13.9	1832600000	518700000	210170000	502240000	448090000	30416000	122960000
gi|516896626|ref|WP_018153767.1|	gi|516896626|ref|WP_018153767.1|		8	8	8	gi|516896626|ref|WP_018153767.1| hypothetical protein [Methanothermococcus thermolithotrophicus]	1	8	8	8	1	5	3	2	2	7	1	5	3	2	2	7	1	5	3	2	2	7	44.6	44.6	44.6	16.218	139	139	0	40.477	4.3	30.2	19.4	14.4	14.4	37.4	498850000	10160000	96835000	15788000	0	71215000	304850000
gi|516896628|ref|WP_018153768.1|	gi|516896628|ref|WP_018153768.1|		7	7	7	gi|516896628|ref|WP_018153768.1| 50S ribosomal protein L18Ae [Methanothermococcus thermolithotrophicus]	1	7	7	7	6	5	7	6	7	7	6	5	7	6	7	7	6	5	7	6	7	7	81.6	81.6	81.6	8.9074	76	76	0	323.31	72.4	72.4	81.6	81.6	81.6	81.6	10157000000	1447900000	1340500000	1564900000	1291900000	2741300000	1770800000
gi|516896630|ref|WP_018153769.1|	gi|516896630|ref|WP_018153769.1|		6	6	6	gi|516896630|ref|WP_018153769.1| translation initiation factor 6 [Methanothermococcus thermolithotrophicus]	1	6	6	6	4	3	4	4	5	5	4	3	4	4	5	5	4	3	4	4	5	5	35.2	35.2	35.2	24.235	227	227	0	50.259	28.6	26	28.6	30.4	33	30.8	1112600000	162630000	156710000	158960000	244340000	217440000	172530000
gi|516896631|ref|WP_018153770.1|	gi|516896631|ref|WP_018153770.1|		9	9	9	gi|516896631|ref|WP_018153770.1| 50S ribosomal protein L31 [Methanothermococcus thermolithotrophicus]	1	9	9	9	2	4	3	1	9	6	2	4	3	1	9	6	2	4	3	1	9	6	61.4	61.4	61.4	9.7695	83	83	0	24.419	25.3	34.9	34.9	14.5	61.4	43.4	3149500000	198860000	270650000	255420000	95725000	1217500000	1111300000
gi|516896633|ref|WP_018153771.1|	gi|516896633|ref|WP_018153771.1|		7	7	7	gi|516896633|ref|WP_018153771.1| acetylglutamate kinase [Methanothermococcus thermolithotrophicus]	1	7	7	7	3	3	3	2	4	5	3	3	3	2	4	5	3	3	3	2	4	5	45.6	45.6	45.6	31.787	294	294	0	31.185	19.4	22.8	22.8	9.2	30.3	35	1251500000	233670000	52120000	17123000	7771800	367280000	573580000
gi|516896635|ref|WP_018153772.1|	gi|516896635|ref|WP_018153772.1|		17	17	17	gi|516896635|ref|WP_018153772.1| hypothetical protein [Methanothermococcus thermolithotrophicus]	1	17	17	17	3	5	6	13	4	0	3	5	6	13	4	0	3	5	6	13	4	0	46.7	46.7	46.7	40.199	347	347	0	46.457	8.1	14.4	19.6	42.7	13.8	0	685430000	38547000	76983000	92424000	436680000	40802000	0
gi|516896638|ref|WP_018153774.1|	gi|516896638|ref|WP_018153774.1|		1	1	1	gi|516896638|ref|WP_018153774.1| ammonium transporter [Methanothermococcus thermolithotrophicus]	1	1	1	1	1	1	1	1	1	1	1	1	1	1	1	1	1	1	1	1	1	1	4.2	4.2	4.2	39.749	383	383	0	13.787	4.2	4.2	4.2	4.2	4.2	4.2	230910000	45365000	64965000	64193000	27854000	12494000	16040000
gi|516896639|ref|WP_018153775.1|;gi|516896641|ref|WP_018153776.1|	gi|516896639|ref|WP_018153775.1|		11;4	11;4	11;4	gi|516896639|ref|WP_018153775.1| nitrogen regulatory protein P-II [Methanothermococcus thermolithotrophicus]	2	11	11	11	3	9	6	7	8	10	3	9	6	7	8	10	3	9	6	7	8	10	69.6	69.6	69.6	12.459	112	112;112	0	68.372	25.9	57.1	54.5	62.5	65.2	65.2	3900100000	201900000	722470000	320040000	391530000	928180000	1336000000
gi|516896652|ref|WP_018153782.1|	gi|516896652|ref|WP_018153782.1|		4	4	4	gi|516896652|ref|WP_018153782.1| hypothetical protein [Methanothermococcus thermolithotrophicus]	1	4	4	4	3	3	3	2	1	2	3	3	3	2	1	2	3	3	3	2	1	2	12.7	12.7	12.7	36.926	332	332	0	5.7143	8.7	8.7	10.2	4.5	4.2	4.5	181100000	54044000	29072000	45383000	33176000	3129200	16295000
gi|516896654|ref|WP_018153783.1|	gi|516896654|ref|WP_018153783.1|		28	28	28	gi|516896654|ref|WP_018153783.1| argininosuccinate synthase [Methanothermococcus thermolithotrophicus]	1	28	28	28	21	22	24	20	18	17	21	22	24	20	18	17	21	22	24	20	18	17	58	58	58	44.962	398	398	0	323.31	52.3	53.8	54.5	47.2	40.2	40.2	9552600000	1955100000	1771900000	1988400000	2152300000	751810000	933070000
gi|516896657|ref|WP_018153785.1|	gi|516896657|ref|WP_018153785.1|		15	15	15	gi|516896657|ref|WP_018153785.1| hypothetical protein [Methanothermococcus thermolithotrophicus]	1	15	15	15	5	7	4	4	15	6	5	7	4	4	15	6	5	7	4	4	15	6	89	89	89	8.1732	73	73	0	182.35	63	64.4	61.6	63	89	72.6	14996000000	262030000	245720000	201420000	203030000	13755000000	328600000
gi|516896661|ref|WP_018153787.1|	gi|516896661|ref|WP_018153787.1|		6	6	6	gi|516896661|ref|WP_018153787.1| orotate phosphoribosyltransferase [Methanothermococcus thermolithotrophicus]	1	6	6	6	2	6	2	3	5	6	2	6	2	3	5	6	2	6	2	3	5	6	39	39	39	22.916	205	205	0	130.61	11.7	39	11.7	15.1	39	39	1732200000	120350000	349180000	165130000	179450000	317470000	600670000
gi|516896664|ref|WP_018153788.1|	gi|516896664|ref|WP_018153788.1|		18	18	18	gi|516896664|ref|WP_018153788.1| hypothetical protein [Methanothermococcus thermolithotrophicus]	1	18	18	18	15	12	15	15	11	15	15	12	15	15	11	15	15	12	15	15	11	15	30.2	30.2	30.2	41.479	361	361	0	93.737	27.7	23	28	28.5	22.4	28	8140300000	1737100000	1331000000	2090900000	1332900000	648890000	999430000
gi|516896667|ref|WP_018153789.1|	gi|516896667|ref|WP_018153789.1|		43	43	43	gi|516896667|ref|WP_018153789.1| glutamate synthase [Methanothermococcus thermolithotrophicus]	1	43	43	43	32	34	36	33	30	34	32	34	36	33	30	34	32	34	36	33	30	34	75.9	75.9	75.9	55.367	510	510	0	323.31	61.6	65.1	65.3	62.9	61.2	70	31289000000	6211100000	5827700000	6601300000	3910600000	3205000000	5533200000
gi|516896671|ref|WP_018153791.1|	gi|516896671|ref|WP_018153791.1|		8	8	8	gi|516896671|ref|WP_018153791.1| hypothetical protein [Methanothermococcus thermolithotrophicus]	1	8	8	8	5	4	5	3	6	4	5	4	5	3	6	4	5	4	5	3	6	4	28.9	28.9	28.9	39.669	360	360	0	28.01	23.3	14.2	23.3	11.1	22.2	14.7	2208800000	335440000	388770000	449420000	253130000	352030000	429970000
gi|516896676|ref|WP_018153793.1|	gi|516896676|ref|WP_018153793.1|		9	9	9	gi|516896676|ref|WP_018153793.1| phosphoribosylformylglycinamidine synthase [Methanothermococcus thermolithotrophicus]	1	9	9	9	6	8	8	5	3	6	6	8	8	5	3	6	6	8	8	5	3	6	80.7	80.7	80.7	9.522	83	83	0	92.087	77.1	78.3	80.7	75.9	48.2	78.3	7475400000	1132000000	1601500000	1603200000	1346400000	476280000	1316000000
gi|516896678|ref|WP_018153794.1|	gi|516896678|ref|WP_018153794.1|		1	1	1	gi|516896678|ref|WP_018153794.1| phosphoserine phosphatase [Methanothermococcus thermolithotrophicus]	1	1	1	1	0	0	0	0	1	1	0	0	0	0	1	1	0	0	0	0	1	1	4.7	4.7	4.7	23.177	211	211	0.006006	1.8939	0	0	0	0	4.7	4.7	28132000	0	0	0	0	7314600	20818000
gi|516896679|ref|WP_018153795.1|	gi|516896679|ref|WP_018153795.1|		45	45	45	gi|516896679|ref|WP_018153795.1| sulfate adenylyltransferase [Methanothermococcus thermolithotrophicus]	1	45	45	45	41	37	38	40	19	30	41	37	38	40	19	30	41	37	38	40	19	30	90.6	90.6	90.6	44.373	382	382	0	323.31	86.1	86.6	86.1	90.6	53.7	90.1	41716000000	9316800000	7176000000	11229000000	9509100000	1517200000	2967800000
gi|516896681|ref|WP_018153796.1|	gi|516896681|ref|WP_018153796.1|		5	5	5	gi|516896681|ref|WP_018153796.1| hypothetical protein [Methanothermococcus thermolithotrophicus]	1	5	5	5	3	3	3	5	2	2	3	3	3	5	2	2	3	3	3	5	2	2	21.3	21.3	21.3	35.783	315	315	0	44.439	17.1	17.1	17.1	21.3	6.7	6.7	702720000	184370000	128860000	136920000	176070000	41943000	34556000
gi|516896683|ref|WP_018153797.1|	gi|516896683|ref|WP_018153797.1|		8	8	8	gi|516896683|ref|WP_018153797.1| adenylyl-sulfate kinase [Methanothermococcus thermolithotrophicus]	1	8	8	8	4	5	5	6	3	3	4	5	5	6	3	3	4	5	5	6	3	3	51.3	51.3	51.3	21.393	189	189	0	161.31	18.5	33.9	23.8	45.5	18.5	18.5	1996400000	411440000	239440000	362880000	450520000	177540000	354560000
gi|516896687|ref|WP_018153799.1|	gi|516896687|ref|WP_018153799.1|		10	10	10	gi|516896687|ref|WP_018153799.1| hypothetical protein [Methanothermococcus thermolithotrophicus]	1	10	10	10	4	5	4	1	1	4	4	5	4	1	1	4	4	5	4	1	1	4	25.6	25.6	25.6	63.295	562	562	0	17.949	9.3	12.6	10.7	2.8	3.9	10.1	297470000	56366000	60817000	67522000	23663000	17511000	71590000
gi|516896688|ref|WP_018153800.1|	gi|516896688|ref|WP_018153800.1|		2	2	2	gi|516896688|ref|WP_018153800.1| hypothetical protein [Methanothermococcus thermolithotrophicus]	1	2	2	2	0	1	1	1	1	2	0	1	1	1	1	2	0	1	1	1	1	2	19.2	19.2	19.2	11.706	104	104	0	3.9376	0	9.6	9.6	9.6	9.6	19.2	69427000	0	12553000	13047000	0	8573000	35254000
gi|516896690|ref|WP_018153801.1|	gi|516896690|ref|WP_018153801.1|		1	1	1	gi|516896690|ref|WP_018153801.1| hypothetical protein [Methanothermococcus thermolithotrophicus]	1	1	1	1	0	0	1	1	0	0	0	0	1	1	0	0	0	0	1	1	0	0	6.4	6.4	6.4	19.944	171	171	0.0096154	1.3338	0	0	6.4	6.4	0	0	0	0	0	0	0	0	0
gi|516896691|ref|WP_018153802.1|	gi|516896691|ref|WP_018153802.1|		9	9	9	gi|516896691|ref|WP_018153802.1| radical SAM protein [Methanothermococcus thermolithotrophicus]	1	9	9	9	6	6	6	5	6	6	6	6	6	5	6	6	6	6	6	5	6	6	28.3	28.3	28.3	38.114	336	336	0	23.107	17.9	21.4	20.5	17.3	17.6	17.6	719090000	64854000	119450000	85228000	107950000	132580000	209030000
gi|516896696|ref|WP_018153805.1|	gi|516896696|ref|WP_018153805.1|		3	3	3	gi|516896696|ref|WP_018153805.1| hypothetical protein [Methanothermococcus thermolithotrophicus]	1	3	3	3	1	3	0	1	0	2	1	3	0	1	0	2	1	3	0	1	0	2	15.5	15.5	15.5	20.815	193	193	0	5.7898	5.7	15.5	0	7.3	0	13	140900000	10425000	29132000	0	42673000	0	58668000
gi|516896701|ref|WP_018153808.1|	gi|516896701|ref|WP_018153808.1|		2	2	2	gi|516896701|ref|WP_018153808.1| imidazoleglycerol-phosphate dehydratase [Methanothermococcus thermolithotrophicus]	1	2	2	2	0	0	0	1	0	2	0	0	0	1	0	2	0	0	0	1	0	2	20.5	20.5	20.5	21.327	190	190	0.0010417	2.7601	0	0	0	6.3	0	20.5	31533000	0	0	0	0	0	31533000
gi|516896705|ref|WP_018153810.1|	gi|516896705|ref|WP_018153810.1|		8	8	8	gi|516896705|ref|WP_018153810.1| ornithine carbamoyltransferase [Methanothermococcus thermolithotrophicus]	1	8	8	8	2	5	2	2	5	3	2	5	2	2	5	3	2	5	2	2	5	3	35.6	35.6	35.6	34.272	306	306	0	16.706	17	27.5	7.5	16	25.2	10.1	541960000	148860000	92340000	21811000	83949000	111230000	83774000
gi|516896714|ref|WP_018153812.1|	gi|516896714|ref|WP_018153812.1|		3	3	3	gi|516896714|ref|WP_018153812.1| preflagellin peptidase [Methanothermococcus thermolithotrophicus]	1	3	3	3	1	2	2	2	2	1	1	2	2	2	2	1	1	2	2	2	2	1	13.5	13.5	13.5	26.181	230	230	0.007767	1.4629	4.3	7.8	10	10	10	4.3	201520000	23885000	35910000	48159000	45659000	28440000	19464000
gi|516896721|ref|WP_018153816.1|	gi|516896721|ref|WP_018153816.1|		6	6	6	gi|516896721|ref|WP_018153816.1| hypothetical protein [Methanothermococcus thermolithotrophicus]	1	6	6	6	0	0	0	1	6	4	0	0	0	1	6	4	0	0	0	1	6	4	42.1	42.1	42.1	18.712	171	171	0	59.261	0	0	0	4.1	42.1	28.1	344160000	0	0	0	8461600	242870000	92826000
gi|516896730|ref|WP_018153821.1|	gi|516896730|ref|WP_018153821.1|		4	4	4	gi|516896730|ref|WP_018153821.1| carbon monoxide dehydrogenase [Methanothermococcus thermolithotrophicus]	1	4	4	4	2	2	2	3	1	3	2	2	2	3	1	3	2	2	2	3	1	3	16.3	16.3	16.3	28.344	257	257	0	4.4409	6.6	6.6	6.6	11.3	3.1	11.7	160630000	7604000	20978000	35743000	70551000	0	25751000
gi|516896732|ref|WP_018153822.1|	gi|516896732|ref|WP_018153822.1|		5	5	5	gi|516896732|ref|WP_018153822.1| radical SAM protein [Methanothermococcus thermolithotrophicus]	1	5	5	5	5	4	4	4	1	3	5	4	4	4	1	3	5	4	4	4	1	3	16	16	16	36.271	312	312	0	7.385	16	11.9	11.9	11.9	2.6	7.7	6960000000	1428200000	1669100000	1269100000	928670000	1086900000	578100000
gi|516896733|ref|WP_018153823.1|	gi|516896733|ref|WP_018153823.1|		16	16	16	gi|516896733|ref|WP_018153823.1| peptidyl-prolyl cis-trans isomerase [Methanothermococcus thermolithotrophicus]	1	16	16	16	7	10	8	9	13	14	7	10	8	9	13	14	7	10	8	9	13	14	48	48	48	25.775	229	229	0	111.64	24	37.6	34.1	38.4	43.7	43.7	10634000000	519950000	1196800000	871220000	635370000	3499000000	3911500000
gi|516896738|ref|WP_018153826.1|	gi|516896738|ref|WP_018153826.1|		3	3	3	gi|516896738|ref|WP_018153826.1| ribonucleoside-triphosphate reductase activating protein [Methanothermococcus thermolithotrophicus]	1	3	3	3	1	1	1	0	1	2	1	1	1	0	1	2	1	1	1	0	1	2	15.9	15.9	15.9	28.873	252	252	1	-2	4	4	4	0	4	11.9	104410000	14927000	5292500	19487000	0	3732100	60970000
gi|516896744|ref|WP_018153829.1|	gi|516896744|ref|WP_018153829.1|		7	7	7	gi|516896744|ref|WP_018153829.1| 30S ribosomal protein S17 [Methanothermococcus thermolithotrophicus]	1	7	7	7	1	5	2	2	7	6	1	5	2	2	7	6	1	5	2	2	7	6	65.1	65.1	65.1	7.3384	63	63	0	81.627	22.2	65.1	34.9	34.9	65.1	65.1	1374900000	44236000	166940000	81882000	66975000	629150000	385750000
gi|516896746|ref|WP_018153830.1|	gi|516896746|ref|WP_018153830.1|		6	6	6	gi|516896746|ref|WP_018153830.1| 4-hydroxy-tetrahydrodipicolinate synthase [Methanothermococcus thermolithotrophicus]	1	6	6	6	2	4	3	4	5	6	2	4	3	4	5	6	2	4	3	4	5	6	22.1	22.1	22.1	31.644	289	289	0	25.062	11.1	19	15.6	19	19	22.1	694320000	60508000	146320000	70572000	115140000	97409000	204370000
gi|516896748|ref|WP_018153831.1|	gi|516896748|ref|WP_018153831.1|		7	7	7	gi|516896748|ref|WP_018153831.1| asparaginyl/glutamyl-tRNA amidotransferase subunit C [Methanothermococcus thermolithotrophicus]	1	7	7	7	3	3	4	3	6	6	3	3	4	3	6	6	3	3	4	3	6	6	82.3	82.3	82.3	9.1971	79	79	0	27.727	38	46.8	58.2	46.8	58.2	82.3	1105500000	53398000	106880000	92211000	57105000	395690000	400180000
gi|516896753|ref|WP_018153832.1|	gi|516896753|ref|WP_018153832.1|		10	10	10	gi|516896753|ref|WP_018153832.1| hypothetical protein, partial [Methanothermococcus thermolithotrophicus]	1	10	10	10	7	9	5	2	0	0	7	9	5	2	0	0	7	9	5	2	0	0	44.1	44.1	44.1	41.523	374	374	0	51.913	26.2	38	20.6	7.2	0	0	1129900000	395860000	556420000	131500000	46094000	0	0
gi|516896759|ref|WP_018153835.1|	gi|516896759|ref|WP_018153835.1|		34	34	34	gi|516896759|ref|WP_018153835.1| tungsten ABC transporter permease [Methanothermococcus thermolithotrophicus]	1	34	34	34	27	33	28	23	12	19	27	33	28	23	12	19	27	33	28	23	12	19	66.1	66.1	66.1	39.71	360	360	0	323.31	58.3	66.1	55.8	53.9	32.5	38.6	142170000000	32017000000	44399000000	26500000000	21488000000	3116900000	14650000000
gi|516896763|ref|WP_018153837.1|	gi|516896763|ref|WP_018153837.1|		7	7	7	gi|516896763|ref|WP_018153837.1| phosphate ABC transporter ATP-binding protein [Methanothermococcus thermolithotrophicus]	1	7	7	7	3	4	3	6	0	3	3	4	3	6	0	3	3	4	3	6	0	3	29.2	29.2	29.2	27.55	240	240	0	3.9689	6.7	10.8	10.8	26.7	0	11.7	393610000	71700000	98620000	42504000	149860000	0	30926000
gi|516896774|ref|WP_018153842.1|	gi|516896774|ref|WP_018153842.1|		19	19	19	gi|516896774|ref|WP_018153842.1| hypothetical protein [Methanothermococcus thermolithotrophicus]	1	19	19	19	17	14	5	4	0	1	17	14	5	4	0	1	17	14	5	4	0	1	37	37	37	64.915	579	579	0	68.691	34.5	30.7	11.9	6.6	0	1.4	1236600000	509730000	534450000	158550000	28312000	0	5548000
gi|516896783|ref|WP_018153846.1|	gi|516896783|ref|WP_018153846.1|		7	7	7	gi|516896783|ref|WP_018153846.1| hypothetical protein [Methanothermococcus thermolithotrophicus]	1	7	7	7	3	4	5	4	0	0	3	4	5	4	0	0	3	4	5	4	0	0	18.1	18.1	18.1	57.744	504	504	0	7.963	10.9	9.1	14.5	12.5	0	0	224380000	74435000	31181000	71089000	47680000	0	0
gi|516896787|ref|WP_018153848.1|	gi|516896787|ref|WP_018153848.1|		2	2	2	gi|516896787|ref|WP_018153848.1| CDP-abequose synthase [Methanothermococcus thermolithotrophicus]	1	2	2	2	0	0	0	0	1	2	0	0	0	0	1	2	0	0	0	0	1	2	11.3	11.3	11.3	29.153	256	256	0.0077595	1.4544	0	0	0	0	4.7	11.3	62895000	0	0	0	0	16657000	46238000
gi|516896790|ref|WP_018153849.1|	gi|516896790|ref|WP_018153849.1|		4	4	4	gi|516896790|ref|WP_018153849.1| hypothetical protein [Methanothermococcus thermolithotrophicus]	1	4	4	4	2	3	3	3	1	4	2	3	3	3	1	4	2	3	3	3	1	4	11.2	11.2	11.2	28.478	251	251	0	4.0528	10.8	10.8	11.2	10.8	5.6	11.2	56142000000	10289000000	10102000000	5186100000	15856000000	3667600000	11041000000
gi|516896798|ref|WP_018153852.1|	gi|516896798|ref|WP_018153852.1|		6	6	6	gi|516896798|ref|WP_018153852.1| thiol reductase thioredoxin [Methanothermococcus thermolithotrophicus]	1	6	6	6	5	5	5	5	2	4	5	5	5	5	2	4	5	5	5	5	2	4	53.8	53.8	53.8	15.114	132	132	0	153.51	47	47	40.2	47	21.2	34.8	992500000	147090000	236600000	193430000	251090000	56868000	107420000
gi|516896801|ref|WP_018153854.1|	gi|516896801|ref|WP_018153854.1|		19	19	19	gi|516896801|ref|WP_018153854.1| DNA topoisomerase I [Methanothermococcus thermolithotrophicus]	1	19	19	19	9	14	10	9	9	11	9	14	10	9	9	11	9	14	10	9	9	11	25.2	25.2	25.2	95.767	834	834	0	114.91	14.7	19.7	15.5	12.8	14.6	16.4	1895500000	316180000	565110000	353930000	289560000	115110000	255560000
gi|516896806|ref|WP_018153857.1|	gi|516896806|ref|WP_018153857.1|		2	2	2	gi|516896806|ref|WP_018153857.1| cobalt-precorrin-3B C(17)-methyltransferase [Methanothermococcus thermolithotrophicus]	1	2	2	2	0	0	0	1	1	1	0	0	0	1	1	1	0	0	0	1	1	1	10.4	10.4	10.4	28.209	250	250	0.0050251	1.9632	0	0	0	4.4	4.4	6	91776000	0	0	0	9218900	0	82557000
gi|516896808|ref|WP_018153858.1|	gi|516896808|ref|WP_018153858.1|		8	8	8	gi|516896808|ref|WP_018153858.1| translation initiation factor IF-5A [Methanothermococcus thermolithotrophicus]	1	8	8	8	4	4	4	4	8	6	4	4	4	4	8	6	4	4	4	4	8	6	37.4	37.4	37.4	14.404	131	131	0	126.29	27.5	27.5	27.5	27.5	37.4	37.4	7139700000	423280000	953620000	556310000	559350000	2441100000	2206000000
gi|516896810|ref|WP_018153859.1|	gi|516896810|ref|WP_018153859.1|		23	23	23	gi|516896810|ref|WP_018153859.1| type III-A CRISPR-associated protein Cas10/Csm1 [Methanothermococcus thermolithotrophicus]	1	23	23	23	13	12	13	19	9	9	13	12	13	19	9	9	13	12	13	19	9	9	24.2	24.2	24.2	97.247	842	842	0	97.531	16.2	14.6	16.7	21.5	9.6	11.4	1624200000	422670000	246120000	214970000	440870000	109370000	190200000
gi|516896811|ref|WP_018153860.1|	gi|516896811|ref|WP_018153860.1|		13	13	13	gi|516896811|ref|WP_018153860.1| type III-A CRISPR-associated protein Csm2 [Methanothermococcus thermolithotrophicus]	1	13	13	13	8	6	5	6	12	9	8	6	5	6	12	9	8	6	5	6	12	9	49.1	49.1	49.1	20.651	175	175	0	43.159	29.7	29.7	21.1	29.7	49.1	40.6	1648000000	162580000	193210000	134880000	190520000	630270000	336510000
gi|516896813|ref|WP_018153861.1|	gi|516896813|ref|WP_018153861.1|		10	10	10	gi|516896813|ref|WP_018153861.1| type III-A CRISPR-associated RAMP protein Csm3 [Methanothermococcus thermolithotrophicus]	1	10	10	10	3	9	3	6	4	4	3	9	3	6	4	4	3	9	3	6	4	4	32.8	32.8	32.8	27.206	241	241	0	81.851	16.2	29.9	12.4	25.3	19.1	19.9	4608900000	293300000	988480000	815250000	1210700000	608700000	692500000
gi|516896816|ref|WP_018153863.1|	gi|516896816|ref|WP_018153863.1|		8	8	8	gi|516896816|ref|WP_018153863.1| type III-A CRISPR-associated RAMP protein Csm5 [Methanothermococcus thermolithotrophicus]	1	8	8	8	3	3	4	5	3	2	3	3	4	5	3	2	3	3	4	5	3	2	12.7	12.7	12.7	43.148	371	371	0	4.2752	5.7	4.6	9.4	9.4	6.5	3	206350000	22406000	26089000	46948000	71348000	20408000	19150000
gi|516896818|ref|WP_018153864.1|	gi|516896818|ref|WP_018153864.1|		5	5	5	gi|516896818|ref|WP_018153864.1| hypothetical protein [Methanothermococcus thermolithotrophicus]	1	5	5	5	0	3	1	1	2	2	0	3	1	1	2	2	0	3	1	1	2	2	11.3	11.3	11.3	58.249	495	495	0.0010246	2.3325	0	6.1	2.4	2	5.5	3.8	232580000	0	48724000	99551000	0	51539000	32765000
gi|516896822|ref|WP_018153866.1|	gi|516896822|ref|WP_018153866.1|		23	10	10	gi|516896822|ref|WP_018153866.1| hypothetical protein, partial [Methanothermococcus thermolithotrophicus]	1	23	10	10	19	19	15	18	14	16	6	7	4	6	5	5	6	7	4	6	5	5	38.3	23.5	23.5	54.914	494	494	0	105.17	29.8	30.4	22.5	27.1	26.5	24.7	18826000000	3853000000	4399600000	3626700000	3720500000	1073400000	2152700000
gi|516896824|ref|WP_018153867.1|	gi|516896824|ref|WP_018153867.1|		9	7	7	gi|516896824|ref|WP_018153867.1| carbamoyl phosphate synthase large subunit [Methanothermococcus thermolithotrophicus]	1	9	7	7	3	5	3	2	2	1	2	4	1	1	1	0	2	4	1	1	1	0	12.6	10.4	10.4	119.02	1072	1072	0	5.4367	3.5	5.2	5.5	2.7	3.6	1.5	87350000	11202000	13799000	14716000	40339000	7294100	0
gi|516896827|ref|WP_018153869.1|	gi|516896827|ref|WP_018153869.1|		3	3	3	gi|516896827|ref|WP_018153869.1| pyruvate ferredoxin oxidoreductase subunit beta [Methanothermococcus thermolithotrophicus]	1	3	3	3	2	2	3	1	0	0	2	2	3	1	0	0	2	2	3	1	0	0	11.1	11.1	11.1	32.71	297	297	0	5.4053	8.8	8.8	11.1	3	0	0	150200000	52750000	23828000	48845000	24782000	0	0
gi|516896829|ref|WP_018153870.1|	gi|516896829|ref|WP_018153870.1|		3	3	3	gi|516896829|ref|WP_018153870.1| 2-ketoisovalerate ferredoxin oxidoreductase subunit alpha [Methanothermococcus thermolithotrophicus]	1	3	3	3	2	2	2	0	0	1	2	2	2	0	0	1	2	2	2	0	0	1	13.6	13.6	13.6	42.486	383	383	0	9.0851	11.7	4.7	4.7	0	0	1.8	68804000	23880000	17132000	21407000	0	0	6386200
gi|516896840|ref|WP_018153874.1|	gi|516896840|ref|WP_018153874.1|		24	24	24	gi|516896840|ref|WP_018153874.1| molybdenum ABC transporter substrate-binding protein [Methanothermococcus thermolithotrophicus]	1	24	24	24	20	20	18	18	6	14	20	20	18	18	6	14	20	20	18	18	6	14	61.4	61.4	61.4	33.062	295	295	0	309.31	55.9	56.9	52.5	51.2	20.7	42.7	7340600000	1795400000	2130900000	1476100000	1408800000	123170000	406130000
gi|516896842|ref|WP_018153875.1|	gi|516896842|ref|WP_018153875.1|		3	3	3	gi|516896842|ref|WP_018153875.1| hypothetical protein [Methanothermococcus thermolithotrophicus]	1	3	3	3	0	1	2	1	3	3	0	1	2	1	3	3	0	1	2	1	3	3	11.5	11.5	11.5	22.499	191	191	0	3.8318	0	3.7	8.4	3.7	11.5	11.5	84020000	0	0	8047200	0	47191000	28782000
gi|516896844|ref|WP_018153876.1|	gi|516896844|ref|WP_018153876.1|		4	4	4	gi|516896844|ref|WP_018153876.1| hypothetical protein [Methanothermococcus thermolithotrophicus]	1	4	4	4	3	3	3	4	2	4	3	3	3	4	2	4	3	3	3	4	2	4	69	69	69	11.444	100	100	0	118.62	63	63	63	69	46	69	1443700000	232410000	301890000	352110000	332020000	76850000	148470000
gi|516896846|ref|WP_018153877.1|	gi|516896846|ref|WP_018153877.1|		1	1	1	gi|516896846|ref|WP_018153877.1| haloacid dehalogenase [Methanothermococcus thermolithotrophicus]	1	1	1	1	0	0	1	1	0	0	0	0	1	1	0	0	0	0	1	1	0	0	3.1	3.1	3.1	26.17	229	229	0.0095969	1.2974	0	0	3.1	3.1	0	0	43272000	0	0	20269000	23003000	0	0
gi|516896852|ref|WP_018153880.1|	gi|516896852|ref|WP_018153880.1|		5	5	5	gi|516896852|ref|WP_018153880.1| hypothetical protein [Methanothermococcus thermolithotrophicus]	1	5	5	5	1	3	2	1	2	2	1	3	2	1	2	2	1	3	2	1	2	2	33.5	33.5	33.5	18.748	167	167	0	11.964	9.6	24	19.2	9.6	15	18.6	190190000	13113000	86442000	28233000	10705000	21632000	30069000
gi|516896853|ref|WP_018153881.1|	gi|516896853|ref|WP_018153881.1|		11	11	11	gi|516896853|ref|WP_018153881.1| hypothetical protein [Methanothermococcus thermolithotrophicus]	1	11	11	11	3	6	5	5	8	7	3	6	5	5	8	7	3	6	5	5	8	7	26.4	26.4	26.4	39.606	348	348	0	60.532	10.3	20.4	16.4	19.5	20.4	22.4	1644200000	74166000	176510000	201660000	156040000	527350000	508440000
gi|516896855|ref|WP_018153882.1|	gi|516896855|ref|WP_018153882.1|		8	8	8	gi|516896855|ref|WP_018153882.1| chemotaxis protein CheY [Methanothermococcus thermolithotrophicus]	1	8	8	8	4	7	5	6	7	8	4	7	5	6	7	8	4	7	5	6	7	8	76.4	76.4	76.4	13.656	123	123	0	215.9	43.1	72.4	52	72.4	72.4	76.4	10162000000	320050000	1376200000	657980000	612960000	3190600000	4004200000
gi|516896857|ref|WP_018153883.1|	gi|516896857|ref|WP_018153883.1|		4	4	4	gi|516896857|ref|WP_018153883.1| hypothetical protein [Methanothermococcus thermolithotrophicus]	1	4	4	4	2	4	3	3	4	3	2	4	3	3	4	3	2	4	3	3	4	3	17	17	17	26.913	241	241	0	9.5956	9.5	17	12.4	12.4	17	12.4	513310000	27347000	121240000	49901000	115940000	86681000	112190000
gi|516896859|ref|WP_018153884.1|	gi|516896859|ref|WP_018153884.1|		7	7	7	gi|516896859|ref|WP_018153884.1| chemotaxis protein CheC [Methanothermococcus thermolithotrophicus]	1	7	7	7	6	4	6	6	5	6	6	4	6	6	5	6	6	4	6	6	5	6	49.3	49.3	49.3	22.346	201	201	0	323.31	37.8	33.8	37.8	37.8	37.8	49.3	4670300000	950040000	624390000	835910000	698640000	572900000	988390000
gi|516896862|ref|WP_018153885.1|	gi|516896862|ref|WP_018153885.1|		3	3	3	gi|516896862|ref|WP_018153885.1| hypothetical protein [Methanothermococcus thermolithotrophicus]	1	3	3	3	1	1	1	2	1	2	1	1	1	2	1	2	1	1	1	2	1	2	14.6	14.6	14.6	32.269	267	267	0	3.5981	5.6	5.6	5.6	11.2	5.6	9	307350000	36060000	50811000	0	60766000	78294000	81422000
gi|516896864|ref|WP_018153886.1|	gi|516896864|ref|WP_018153886.1|		34	34	21	gi|516896864|ref|WP_018153886.1| hypothetical protein [Methanothermococcus thermolithotrophicus]	1	34	34	21	27	31	25	29	21	28	27	31	25	29	21	28	14	19	14	17	12	17	64.2	64.2	51	45.58	416	416	0	323.31	53.1	64.2	54.8	60.3	46.9	62.5	56895000000	9212000000	15583000000	8036200000	12906000000	4403200000	6754000000
gi|516896865|ref|WP_018153887.1|	gi|516896865|ref|WP_018153887.1|		2	2	2	gi|516896865|ref|WP_018153887.1| chemotaxis protein CheD [Methanothermococcus thermolithotrophicus]	1	2	2	2	2	2	2	1	2	2	2	2	2	1	2	2	2	2	2	1	2	2	16.2	16.2	16.2	16.728	154	154	0	8.2952	16.2	16.2	16.2	7.8	16.2	16.2	365970000	62252000	57613000	37453000	57912000	59245000	91495000
gi|516896867|ref|WP_018153888.1|	gi|516896867|ref|WP_018153888.1|		36	36	36	gi|516896867|ref|WP_018153888.1| chemotaxis protein CheA [Methanothermococcus thermolithotrophicus]	1	36	36	36	24	30	24	27	19	24	24	30	24	27	19	24	24	30	24	27	19	24	37.3	37.3	37.3	106.36	944	944	0	323.31	30.2	33.6	30.8	31	24.5	33.4	17127000000	2813500000	4209700000	3017800000	3327100000	1454800000	2304400000
gi|516896869|ref|WP_018153889.1|	gi|516896869|ref|WP_018153889.1|		11	11	11	gi|516896869|ref|WP_018153889.1| chemotaxis response regulator protein-glutamate methylesterase [Methanothermococcus thermolithotrophicus]	1	11	11	11	4	6	5	4	10	8	4	6	5	4	10	8	4	6	5	4	10	8	46.6	46.6	46.6	40.473	369	369	0	58.313	17.9	23.3	22.5	17.6	43.6	35.2	1212000000	164920000	197760000	105060000	88233000	282580000	373460000
gi|516896871|ref|WP_018153890.1|	gi|516896871|ref|WP_018153890.1|		10	10	10	gi|516896871|ref|WP_018153890.1| chemotaxis protein CheW [Methanothermococcus thermolithotrophicus]	1	10	10	10	2	7	2	7	7	9	2	7	2	7	7	9	2	7	2	7	7	9	57.5	57.5	57.5	16.62	146	146	0	22.66	14.4	43.8	14.4	49.3	43.2	57.5	996950000	32269000	335670000	28007000	117450000	128650000	354900000
gi|516896875|ref|WP_018153892.1|	gi|516896875|ref|WP_018153892.1|		19	19	19	gi|516896875|ref|WP_018153892.1| 4-hydroxy-tetrahydrodipicolinate reductase [Methanothermococcus thermolithotrophicus]	1	19	19	19	6	11	8	8	14	18	6	11	8	8	14	18	6	11	8	8	14	18	70.5	70.5	70.5	29.496	271	271	0	323.31	33.2	53.1	37.6	37.3	57.2	69.4	12024000000	345000000	1748600000	621300000	894010000	3898400000	4516800000
gi|516896877|ref|WP_018153893.1|	gi|516896877|ref|WP_018153893.1|		5	5	5	gi|516896877|ref|WP_018153893.1| hypothetical protein [Methanothermococcus thermolithotrophicus]	1	5	5	5	3	2	2	2	2	4	3	2	2	2	2	4	3	2	2	2	2	4	17.3	17.3	17.3	31.445	272	272	0	3.5675	10.3	5.5	6.6	6.6	6.6	13.2	330870000	63172000	84047000	49371000	21849000	21513000	90918000
gi|516896881|ref|WP_018153895.1|	gi|516896881|ref|WP_018153895.1|		9	9	9	gi|516896881|ref|WP_018153895.1| translation initiation factor IF-2 [Methanothermococcus thermolithotrophicus]	1	9	9	9	0	5	1	3	7	9	0	5	1	3	7	9	0	5	1	3	7	9	27.9	27.9	27.9	34.895	312	312	0	35.756	0	22.1	2.9	12.2	21.5	27.9	852820000	0	130120000	11432000	64376000	261190000	385700000
gi|516896883|ref|WP_018153896.1|	gi|516896883|ref|WP_018153896.1|		28	28	28	gi|516896883|ref|WP_018153896.1| S-adenosyl-L-homocysteine hydrolase [Methanothermococcus thermolithotrophicus]	1	28	28	28	10	15	16	13	22	23	10	15	16	13	22	23	10	15	16	13	22	23	72	72	72	46.159	415	415	0	323.31	34.7	52.3	56.4	48	59.5	59.8	7469800000	329320000	1321200000	557900000	1273700000	2223900000	1763700000
gi|516896886|ref|WP_018153897.1|	gi|516896886|ref|WP_018153897.1|		2	2	2	gi|516896886|ref|WP_018153897.1| dihydroorotate dehydrogenase [Methanothermococcus thermolithotrophicus]	1	2	2	2	0	0	0	0	1	1	0	0	0	0	1	1	0	0	0	0	1	1	9.8	9.8	9.8	28.391	256	256	0.0068093	1.5085	0	0	0	0	4.7	5.1	34826000	0	0	0	0	7955400	26870000
gi|516896890|ref|WP_018153900.1|	gi|516896890|ref|WP_018153900.1|		5	5	5	gi|516896890|ref|WP_018153900.1| asparagine synthetase B [Methanothermococcus thermolithotrophicus]	1	5	5	5	1	1	1	1	1	4	1	1	1	1	1	4	1	1	1	1	1	4	13	13	13	61.462	532	532	0.0095694	1.2874	1.3	1.3	1.3	1.3	3.4	9.6	298500000	45216000	32157000	34508000	38977000	72168000	75478000
gi|516896897|ref|WP_018153903.1|	gi|516896897|ref|WP_018153903.1|		11	11	11	gi|516896897|ref|WP_018153903.1| hypothetical protein [Methanothermococcus thermolithotrophicus]	1	11	11	11	6	10	7	8	0	5	6	10	7	8	0	5	6	10	7	8	0	5	51.1	51.1	51.1	26.172	229	229	0	38.391	32.3	51.1	34.5	47.2	0	28.8	823420000	132340000	266000000	185680000	174380000	0	65013000
gi|516896901|ref|WP_018153905.1|	gi|516896901|ref|WP_018153905.1|		5	5	5	gi|516896901|ref|WP_018153905.1| ferredoxin [Methanothermococcus thermolithotrophicus]	1	5	5	5	1	3	2	2	3	4	1	3	2	2	3	4	1	3	2	2	3	4	47.2	47.2	47.2	14.222	123	123	0	18.179	11.4	26	17.1	17.1	30.1	38.2	3308400000	10894000	2544200000	51278000	27414000	264520000	410100000
gi|516896913|ref|WP_018153912.1|	gi|516896913|ref|WP_018153912.1|		14	14	14	gi|516896913|ref|WP_018153912.1| cell division protein [Methanothermococcus thermolithotrophicus]	1	14	14	14	9	12	11	10	2	8	9	12	11	10	2	8	9	12	11	10	2	8	33.5	33.5	33.5	45.933	406	406	0	143.9	23.6	30.8	25.4	23.9	5.9	21.7	1979800000	436130000	377330000	389810000	503180000	52873000	220470000
gi|516896915|ref|WP_018153913.1|	gi|516896915|ref|WP_018153913.1|		6	6	6	gi|516896915|ref|WP_018153913.1| hypothetical protein [Methanothermococcus thermolithotrophicus]	1	6	6	6	1	2	0	2	2	5	1	2	0	2	2	5	1	2	0	2	2	5	34.1	34.1	34.1	24.089	211	211	0	7.5122	5.2	10	0	8.5	8.5	30.8	242570000	6889800	14706000	0	38714000	46044000	136210000
gi|516896917|ref|WP_018153914.1|	gi|516896917|ref|WP_018153914.1|		7	7	7	gi|516896917|ref|WP_018153914.1| chromosome assembly protein [Methanothermococcus thermolithotrophicus]	1	7	7	7	3	6	3	5	5	6	3	6	3	5	5	6	3	6	3	5	5	6	27.2	27.2	27.2	25.128	213	213	0	106.28	9.9	23.9	9.9	18.8	18.3	23.9	1466800000	197630000	222380000	147640000	187120000	268700000	443370000
gi|516896925|ref|WP_018153918.1|	gi|516896925|ref|WP_018153918.1|		1	1	1	gi|516896925|ref|WP_018153918.1| hypothetical protein [Methanothermococcus thermolithotrophicus]	1	1	1	1	1	1	1	1	1	1	1	1	1	1	1	1	1	1	1	1	1	1	6.3	6.3	6.3	25.684	222	222	0	18.245	6.3	6.3	6.3	6.3	6.3	6.3	257220000	145080000	32871000	35601000	26444000	0	17215000
gi|516896928|ref|WP_018153920.1|	gi|516896928|ref|WP_018153920.1|		12	12	12	gi|516896928|ref|WP_018153920.1| hypothetical protein [Methanothermococcus thermolithotrophicus]	1	12	12	12	10	10	10	9	4	6	10	10	10	9	4	6	10	10	10	9	4	6	41.7	41.7	41.7	30.875	276	276	0	53.271	30.8	35.1	31.5	33.7	16.7	19.2	3518800000	666350000	932610000	698600000	810990000	101470000	308790000
gi|516896932|ref|WP_018153922.1|	gi|516896932|ref|WP_018153922.1|		5	5	5	gi|516896932|ref|WP_018153922.1| hypothetical protein [Methanothermococcus thermolithotrophicus]	1	5	5	5	1	4	2	3	3	3	1	4	2	3	3	3	1	4	2	3	3	3	15.4	15.4	15.4	37.578	318	318	0	5.7216	2.8	13.2	6	8.8	8.2	10.4	807050000	537850000	73154000	27367000	95628000	21725000	51326000
gi|516896935|ref|WP_018153923.1|	gi|516896935|ref|WP_018153923.1|		5	5	5	gi|516896935|ref|WP_018153923.1| hypothetical protein [Methanothermococcus thermolithotrophicus]	1	5	5	5	2	2	1	3	3	4	2	2	1	3	3	4	2	2	1	3	3	4	18.3	18.3	18.3	18.811	164	164	0	7.2269	10.4	11.6	5.5	16.5	12.2	18.3	235710000	30186000	25921000	13428000	65840000	26264000	74074000
gi|516896940|ref|WP_018153925.1|	gi|516896940|ref|WP_018153925.1|		1	1	1	gi|516896940|ref|WP_018153925.1| cobalt transporter CbiN [Methanothermococcus thermolithotrophicus]	1	1	1	1	1	1	1	1	0	0	1	1	1	1	0	0	1	1	1	1	0	0	34.6	34.6	34.6	11.205	107	107	0	80.406	34.6	34.6	34.6	34.6	0	0	1762400000	365400000	841990000	207860000	347160000	0	0
gi|516896942|ref|WP_018153926.1|	gi|516896942|ref|WP_018153926.1|		1	1	1	gi|516896942|ref|WP_018153926.1| cobalt transporter CbiM [Methanothermococcus thermolithotrophicus]	1	1	1	1	1	1	1	1	0	1	1	1	1	1	0	1	1	1	1	1	0	1	4.7	4.7	4.7	22.583	213	213	0.0040282	2.0331	4.7	4.7	4.7	4.7	0	4.7	164930000	43273000	48444000	39119000	28027000	0	6063300
gi|516896946|ref|WP_018153928.1|	gi|516896946|ref|WP_018153928.1|		15	15	15	gi|516896946|ref|WP_018153928.1| CTP synthetase [Methanothermococcus thermolithotrophicus]	1	15	15	15	11	11	15	14	9	13	11	11	15	14	9	13	11	11	15	14	9	13	28.8	28.8	28.8	60.325	535	535	0	99.519	24.1	19.3	28.8	23.9	19.8	23.9	4293400000	1058100000	662800000	966820000	756080000	325180000	524400000
gi|516896948|ref|WP_018153929.1|	gi|516896948|ref|WP_018153929.1|		12	12	12	gi|516896948|ref|WP_018153929.1| GMP synthase [Methanothermococcus thermolithotrophicus]	1	12	12	12	6	9	8	8	9	9	6	9	8	8	9	9	6	9	8	8	9	9	38.1	38.1	38.1	34.739	310	310	0	91.119	21	23.5	29.4	35.2	31.9	35.2	2557300000	161960000	414220000	414720000	506540000	530610000	529230000
gi|516896958|ref|WP_018153932.1|	gi|516896958|ref|WP_018153932.1|		3	3	3	gi|516896958|ref|WP_018153932.1| hypothetical protein [Methanothermococcus thermolithotrophicus]	1	3	3	3	3	1	3	1	1	1	3	1	3	1	1	1	3	1	3	1	1	1	15	15	15	24.814	207	207	0	9.1745	15	4.8	15	4.8	4.8	4.8	227640000	99996000	14165000	49885000	41220000	8894600	13476000
gi|516896960|ref|WP_018153933.1|	gi|516896960|ref|WP_018153933.1|		4	4	4	gi|516896960|ref|WP_018153933.1| hypothetical protein [Methanothermococcus thermolithotrophicus]	1	4	4	4	0	0	2	3	0	0	0	0	2	3	0	0	0	0	2	3	0	0	20.5	20.5	20.5	19.716	166	166	0.0010438	2.7822	0	0	12	13.9	0	0	46005000	0	0	10895000	35110000	0	0
gi|516896961|ref|WP_018153934.1|	gi|516896961|ref|WP_018153934.1|		16	16	15	gi|516896961|ref|WP_018153934.1| hypothetical protein [Methanothermococcus thermolithotrophicus]	1	16	16	15	10	9	11	10	0	2	10	9	11	10	0	2	10	8	10	9	0	1	27	27	26.1	81.181	710	710	0	55.639	16.8	13.7	18.2	14.8	0	2.7	876090000	272870000	134310000	283370000	164660000	0	20887000
gi|516896964|ref|WP_018153935.1|	gi|516896964|ref|WP_018153935.1|		4	4	4	gi|516896964|ref|WP_018153935.1| hypothetical protein [Methanothermococcus thermolithotrophicus]	1	4	4	4	2	3	2	2	3	2	2	3	2	2	3	2	2	3	2	2	3	2	34.3	34.3	34.3	15.625	134	134	0	13.102	22.4	29.9	22.4	22.4	26.9	13.4	276950000	26238000	43371000	22803000	28312000	94642000	61588000
gi|516896969|ref|WP_018153937.1|	gi|516896969|ref|WP_018153937.1|		21	21	21	gi|516896969|ref|WP_018153937.1| 2-isopropylmalate synthase [Methanothermococcus thermolithotrophicus]	1	21	21	21	17	19	17	18	10	12	17	19	17	18	10	12	17	19	17	18	10	12	43.8	43.8	43.8	53.672	491	491	0	247.73	41.8	43.8	39.5	39.5	26.9	29.5	4646200000	825960000	886330000	1000300000	992190000	386380000	555040000
gi|516896971|ref|WP_018153938.1|	gi|516896971|ref|WP_018153938.1|		21	21	21	gi|516896971|ref|WP_018153938.1| aspartate kinase [Methanothermococcus thermolithotrophicus]	1	21	21	21	19	17	16	20	4	5	19	17	16	20	4	5	19	17	16	20	4	5	58.2	58.2	58.2	49.949	466	466	0	323.31	53	42.9	49.4	57.9	10.3	14.6	8814200000	2332600000	1273100000	2593800000	2218400000	180760000	215520000
gi|516896973|ref|WP_018153939.1|	gi|516896973|ref|WP_018153939.1|		24	24	24	gi|516896973|ref|WP_018153939.1| CBS domain-containing protein [Methanothermococcus thermolithotrophicus]	1	24	24	24	16	19	17	18	20	23	16	19	17	18	20	23	16	19	17	18	20	23	55.1	55.1	55.1	46.278	410	410	0	323.31	50.2	53.7	50.2	54.6	54.1	54.1	123450000000	25993000000	5057900000	24977000000	7917300000	20475000000	39033000000
gi|516896975|ref|WP_018153940.1|	gi|516896975|ref|WP_018153940.1|		15	15	15	gi|516896975|ref|WP_018153940.1| phosphoribosylformylglycinamidine synthase [Methanothermococcus thermolithotrophicus]	1	15	15	15	14	14	14	13	9	12	14	14	14	13	9	12	14	14	14	13	9	12	44.9	44.9	44.9	25.042	227	227	0	173.04	41.9	41.9	40.5	37.4	33.9	37.4	7774100000	1530800000	1359000000	1912300000	1347000000	566450000	1058700000
gi|516896977|ref|WP_018153941.1|	gi|516896977|ref|WP_018153941.1|		6	6	6	gi|516896977|ref|WP_018153941.1| DNA-binding protein [Methanothermococcus thermolithotrophicus]	1	6	6	6	3	5	5	2	4	4	3	5	5	2	4	4	3	5	5	2	4	4	30.3	30.3	30.3	11.462	99	99	0	28.437	21.2	28.3	30.3	19.2	23.2	23.2	1300400000	135640000	149650000	294030000	112050000	395900000	213170000
gi|516896979|ref|WP_018153942.1|	gi|516896979|ref|WP_018153942.1|		2	2	2	gi|516896979|ref|WP_018153942.1| radical SAM protein [Methanothermococcus thermolithotrophicus]	1	2	2	2	1	0	1	0	0	0	1	0	1	0	0	0	1	0	1	0	0	0	8.8	8.8	8.8	40.388	353	353	1	-2	5.4	0	3.4	0	0	0	32303000	25252000	0	7051200	0	0	0
gi|516896982|ref|WP_018153943.1|	gi|516896982|ref|WP_018153943.1|		19	19	18	gi|516896982|ref|WP_018153943.1| carbamoyl phosphate synthase large subunit [Methanothermococcus thermolithotrophicus]	1	19	19	18	9	14	12	13	13	17	9	14	12	13	13	17	8	13	11	12	12	16	36.8	36.8	34.1	66.813	604	604	0	189.25	20.4	29.8	26.8	27	26.8	33.4	3899900000	403860000	711470000	543120000	692360000	618420000	930710000
gi|516896995|ref|WP_018153948.1|	gi|516896995|ref|WP_018153948.1|		22	22	22	gi|516896995|ref|WP_018153948.1| uroporphyrinogen decarboxylase [Methanothermococcus thermolithotrophicus]	1	22	22	22	18	13	21	20	18	14	18	13	21	20	18	14	18	13	21	20	18	14	66.1	66.1	66.1	36.492	336	336	0	188.39	63.4	51.8	66.1	65.5	64	46.4	7436400000	1394400000	899290000	1946500000	1529900000	945610000	720550000
gi|516896997|ref|WP_018153949.1|	gi|516896997|ref|WP_018153949.1|		5	5	5	gi|516896997|ref|WP_018153949.1| cobalamin-binding protein [Methanothermococcus thermolithotrophicus]	1	5	5	5	1	4	2	2	3	1	1	4	2	2	3	1	1	4	2	2	3	1	26.1	26.1	26.1	23.873	218	218	0	80.475	7.3	20.2	13.3	13.3	17.4	7.3	923760000	51810000	107190000	160690000	278580000	281910000	43589000
gi|516896999|ref|WP_018153950.1|	gi|516896999|ref|WP_018153950.1|		10	10	10	gi|516896999|ref|WP_018153950.1| glutamate--tRNA ligase [Methanothermococcus thermolithotrophicus]	1	10	10	10	0	6	3	1	7	8	0	6	3	1	7	8	0	6	3	1	7	8	19.2	19.2	19.2	64.953	556	556	0	18.063	0	12.4	5.9	1.4	13.7	15.6	329610000	0	65057000	38008000	12741000	98805000	115000000
gi|516897001|ref|WP_018153951.1|	gi|516897001|ref|WP_018153951.1|		1	1	1	gi|516897001|ref|WP_018153951.1| dihydroorotase [Methanothermococcus thermolithotrophicus]	1	1	1	1	0	0	0	0	1	1	0	0	0	0	1	1	0	0	0	0	1	1	4	4	4	47.817	420	420	0.0010299	2.3862	0	0	0	0	4	4	13666000	0	0	0	0	0	13666000
gi|516897007|ref|WP_018153953.1|	gi|516897007|ref|WP_018153953.1|		3	3	3	gi|516897007|ref|WP_018153953.1| hypothetical protein [Methanothermococcus thermolithotrophicus]	1	3	3	3	0	1	0	0	3	3	0	1	0	0	3	3	0	1	0	0	3	3	49.2	49.2	49.2	6.6507	59	59	0.0010449	2.7902	0	20.3	0	0	49.2	49.2	159890000	0	0	0	0	109180000	50706000
gi|516897009|ref|WP_018153954.1|	gi|516897009|ref|WP_018153954.1|		5	5	5	gi|516897009|ref|WP_018153954.1| indole-3-glycerol-phosphate synthase [Methanothermococcus thermolithotrophicus]	1	5	5	5	3	3	1	2	3	1	3	3	1	2	3	1	3	3	1	2	3	1	19.6	19.6	19.6	25.723	230	230	0	8.3586	9.1	15.2	3.9	8.7	9.1	4.8	124200000	23019000	32251000	8148900	13011000	39042000	8724300
gi|516897011|ref|WP_018153955.1|	gi|516897011|ref|WP_018153955.1|		8	8	8	gi|516897011|ref|WP_018153955.1| anthranilate phosphoribosyltransferase [Methanothermococcus thermolithotrophicus]	1	8	8	8	6	5	7	7	3	4	6	5	7	7	3	4	6	5	7	7	3	4	28.4	28.4	28.4	34.981	324	324	0	15.773	17	17	23.8	21.6	11.7	14.5	966580000	169980000	173230000	233500000	231020000	53736000	105120000
gi|516897013|ref|WP_018153956.1|	gi|516897013|ref|WP_018153956.1|		20	20	20	gi|516897013|ref|WP_018153956.1| anthranilate synthase [Methanothermococcus thermolithotrophicus]	1	20	20	20	14	15	15	19	8	7	14	15	15	19	8	7	14	15	15	19	8	7	38.2	38.2	38.2	53.004	461	461	0	264.42	28.6	28.4	31	38.2	21.7	15.8	6803900000	1451500000	1237000000	1802000000	1878900000	226130000	208400000
gi|516897015|ref|WP_018153957.1|	gi|516897015|ref|WP_018153957.1|		1	1	1	gi|516897015|ref|WP_018153957.1| glutamine amidotransferase [Methanothermococcus thermolithotrophicus]	1	1	1	1	0	0	0	0	0	1	0	0	0	0	0	1	0	0	0	0	0	1	9.7	9.7	9.7	21.856	195	195	0	3.1102	0	0	0	0	0	9.7	13885000	0	0	0	0	0	13885000
gi|516897017|ref|WP_018153958.1|	gi|516897017|ref|WP_018153958.1|		7	7	7	gi|516897017|ref|WP_018153958.1| hypothetical protein [Methanothermococcus thermolithotrophicus]	1	7	7	7	4	3	5	3	2	2	4	3	5	3	2	2	4	3	5	3	2	2	27.5	27.5	27.5	32.218	262	262	0	8.9422	12.6	8.4	17.6	8.4	8.4	9.2	353640000	71100000	42264000	103500000	65342000	34740000	36698000
gi|516897021|ref|WP_018153960.1|	gi|516897021|ref|WP_018153960.1|		7	7	7	gi|516897021|ref|WP_018153960.1| hypothetical protein [Methanothermococcus thermolithotrophicus]	1	7	7	7	1	1	1	2	5	4	1	1	1	2	5	4	1	1	1	2	5	4	37.1	37.1	37.1	23.706	210	210	0	4.3884	7.1	7.1	7.1	10.5	23.3	25.7	408200000	47386000	57235000	61955000	55172000	83293000	103150000
gi|516897023|ref|WP_018153961.1|	gi|516897023|ref|WP_018153961.1|		9	9	9	gi|516897023|ref|WP_018153961.1| tryptophan synthase subunit beta [Methanothermococcus thermolithotrophicus]	1	9	9	9	7	9	7	9	7	8	7	9	7	9	7	8	7	9	7	9	7	8	28.5	28.5	28.5	43.059	389	389	0	60.343	21.9	28.5	21.9	28.5	21.9	25.4	3443100000	366310000	586630000	501470000	798430000	563450000	626770000
gi|516897025|ref|WP_018153962.1|	gi|516897025|ref|WP_018153962.1|		11	11	11	gi|516897025|ref|WP_018153962.1| tryptophan synthase subunit alpha [Methanothermococcus thermolithotrophicus]	1	11	11	11	1	4	2	3	6	9	1	4	2	3	6	9	1	4	2	3	6	9	44.5	44.5	44.5	28.206	256	256	0	43.079	5.1	21.1	9.4	12.1	18.4	34.8	1032100000	35920000	109090000	72524000	102470000	311870000	400270000
gi|516897030|ref|WP_018153964.1|	gi|516897030|ref|WP_018153964.1|		20	20	20	gi|516897030|ref|WP_018153964.1| aspartyl/glutamyl-tRNA amidotransferase subunit B [Methanothermococcus thermolithotrophicus]	1	20	20	20	8	13	15	13	16	16	8	13	15	13	16	16	8	13	15	13	16	16	44.8	44.8	44.8	53.45	469	469	0	108.2	19.2	31.3	34.3	31.8	36.9	36.9	2691200000	231080000	489210000	379400000	400790000	583280000	607390000
gi|516897032|ref|WP_018153965.1|	gi|516897032|ref|WP_018153965.1|		12	12	12	gi|516897032|ref|WP_018153965.1| ATP phosphoribosyltransferase [Methanothermococcus thermolithotrophicus]	1	12	12	12	9	10	12	8	3	6	9	10	12	8	3	6	9	10	12	8	3	6	46.2	46.2	46.2	31.791	288	288	0	131.73	35.8	36.1	46.2	26.7	15.6	28.1	1980600000	399990000	389250000	530520000	440420000	73953000	146430000
gi|516897039|ref|WP_018153968.1|	gi|516897039|ref|WP_018153968.1|		3	3	3	gi|516897039|ref|WP_018153968.1| hypothetical protein [Methanothermococcus thermolithotrophicus]	1	3	3	3	2	2	2	2	2	3	2	2	2	2	2	3	2	2	2	2	2	3	5.3	5.3	5.3	55.252	473	473	0	14.219	3.4	3.4	3.4	3.4	3.4	5.3	196230000	16438000	32338000	11834000	10169000	43351000	82104000
gi|516897046|ref|WP_018153970.1|	gi|516897046|ref|WP_018153970.1|		33	33	33	gi|516897046|ref|WP_018153970.1| hypothetical protein, partial [Methanothermococcus thermolithotrophicus]	1	33	33	33	22	28	20	23	10	13	22	28	20	23	10	13	22	28	20	23	10	13	59.2	59.2	59.2	52.925	468	468	0	323.31	44	47	33.5	40.4	18.8	24.1	54701000000	9221100000	13349000000	8879700000	9698300000	4305100000	9248200000
gi|516897049|ref|WP_018153971.1|	gi|516897049|ref|WP_018153971.1|		13	13	13	gi|516897049|ref|WP_018153971.1| radical SAM protein [Methanothermococcus thermolithotrophicus]	1	13	13	13	9	5	6	8	3	4	9	5	6	8	3	4	9	5	6	8	3	4	25.1	25.1	25.1	49.752	435	435	0	14.737	17.2	11.5	13.3	19.3	6.7	9	529720000	112260000	63814000	110180000	160440000	48763000	34267000
gi|516897054|ref|WP_018153973.1|	gi|516897054|ref|WP_018153973.1|		4	4	4	gi|516897054|ref|WP_018153973.1| ribose-phosphate pyrophosphokinase [Methanothermococcus thermolithotrophicus]	1	4	4	4	0	1	2	1	4	3	0	1	2	1	4	3	0	1	2	1	4	3	17.1	17.1	17.1	31.32	286	286	0	14.309	0	4.5	7	2.4	17.1	12.6	243540000	0	12713000	18119000	17450000	67055000	128210000
gi|516897057|ref|WP_018153974.1|	gi|516897057|ref|WP_018153974.1|		16	16	16	gi|516897057|ref|WP_018153974.1| hypothetical protein [Methanothermococcus thermolithotrophicus]	1	16	16	16	9	8	9	14	5	14	9	8	9	14	5	14	9	8	9	14	5	14	35.2	35.2	35.2	43.418	389	389	0	106.84	22.1	19.5	20.6	31.1	12.9	32.1	12057000000	200270000	676640000	6889900000	1822500000	1994000000	473650000
gi|516897062|ref|WP_018153976.1|	gi|516897062|ref|WP_018153976.1|		7	7	7	gi|516897062|ref|WP_018153976.1| CBS domain-containing protein [Methanothermococcus thermolithotrophicus]	1	7	7	7	4	5	4	4	5	5	4	5	4	4	5	5	4	5	4	4	5	5	60.6	60.6	60.6	15.219	137	137	0	90.202	44.5	44.5	51.8	44.5	36.5	36.5	3067700000	218400000	590030000	225030000	386560000	665600000	982080000
gi|516897064|ref|WP_018153977.1|	gi|516897064|ref|WP_018153977.1|		4	4	4	gi|516897064|ref|WP_018153977.1| hypothetical protein [Methanothermococcus thermolithotrophicus]	1	4	4	4	0	0	0	1	3	0	0	0	0	1	3	0	0	0	0	1	3	0	11.3	11.3	11.3	54.356	476	476	0	19.632	0	0	0	2.5	8.8	0	82524000	0	0	0	7732900	74791000	0
gi|516897067|ref|WP_018153978.1|	gi|516897067|ref|WP_018153978.1|		7	7	7	gi|516897067|ref|WP_018153978.1| hypothetical protein [Methanothermococcus thermolithotrophicus]	1	7	7	7	5	2	3	3	0	1	5	2	3	3	0	1	5	2	3	3	0	1	30.2	30.2	30.2	29.866	262	262	0	17.513	22.5	8.4	16.8	12.6	0	3.1	412430000	99716000	120070000	101950000	74860000	0	15834000
gi|516897069|ref|WP_018153979.1|	gi|516897069|ref|WP_018153979.1|		9	9	9	gi|516897069|ref|WP_018153979.1| GTP cyclohydrolase [Methanothermococcus thermolithotrophicus]	1	9	9	9	6	6	7	3	2	2	6	6	7	3	2	2	6	6	7	3	2	2	30.5	30.5	30.5	29.885	266	266	0	27.877	16.5	21.1	26.3	9	11.7	9	830320000	308890000	86899000	236440000	143640000	31096000	23347000
gi|516897071|ref|WP_018153980.1|	gi|516897071|ref|WP_018153980.1|		5	5	5	gi|516897071|ref|WP_018153980.1| hypothetical protein [Methanothermococcus thermolithotrophicus]	1	5	5	5	1	1	4	1	1	0	1	1	4	1	1	0	1	1	4	1	1	0	17.8	17.8	17.8	37.404	332	332	0.0010428	2.7811	3.9	2.7	15.1	3.9	3.9	0	147180000	22492000	33268000	61508000	15817000	14093000	0
gi|516897074|ref|WP_018153981.1|	gi|516897074|ref|WP_018153981.1|		7	7	7	gi|516897074|ref|WP_018153981.1| hypothetical protein [Methanothermococcus thermolithotrophicus]	1	7	7	7	4	2	5	7	1	3	4	2	5	7	1	3	4	2	5	7	1	3	29.3	29.3	29.3	42.476	369	369	0	21.575	14.6	7.6	21.1	29.3	10.8	17.6	950060000	43939000	10543000	268840000	185590000	82392000	358760000
gi|516897076|ref|WP_018153982.1|	gi|516897076|ref|WP_018153982.1|		4	4	4	gi|516897076|ref|WP_018153982.1| hypothetical protein [Methanothermococcus thermolithotrophicus]	1	4	4	4	2	4	3	3	0	1	2	4	3	3	0	1	2	4	3	3	0	1	16.9	16.9	16.9	30.203	261	261	0	9.7177	10.3	16.9	12.6	14.6	0	6.9	292400000	69319000	86105000	17375000	99013000	0	20592000
gi|516897079|ref|WP_018153983.1|	gi|516897079|ref|WP_018153983.1|		9	9	9	gi|516897079|ref|WP_018153983.1| hypothetical protein [Methanothermococcus thermolithotrophicus]	1	9	9	9	4	5	5	7	4	5	4	5	5	7	4	5	4	5	5	7	4	5	26.8	26.8	26.8	38.549	340	340	0	13.492	9.7	12.4	12.4	23.2	8.5	10.3	529090000	39771000	70531000	54253000	230570000	55396000	78569000
gi|516897081|ref|WP_018153984.1|	gi|516897081|ref|WP_018153984.1|		8	8	8	gi|516897081|ref|WP_018153984.1| hypothetical protein [Methanothermococcus thermolithotrophicus]	1	8	8	8	6	4	5	6	4	4	6	4	5	6	4	4	6	4	5	6	4	4	19	19	19	52.988	457	457	0	22.858	16.2	14.2	10.1	18.8	9.8	9.8	1355400000	686010000	130690000	144100000	215390000	71440000	107730000
gi|516897083|ref|WP_018153985.1|	gi|516897083|ref|WP_018153985.1|		8	8	8	gi|516897083|ref|WP_018153985.1| methionine synthase [Methanothermococcus thermolithotrophicus]	1	8	8	8	3	4	4	7	4	5	3	4	4	7	4	5	3	4	4	7	4	5	21.2	21.2	21.2	36.614	326	326	0	17.455	8.6	13.5	11.7	20.9	11.7	12	427310000	53946000	34807000	59760000	144710000	35128000	98953000
gi|516897089|ref|WP_018153988.1|	gi|516897089|ref|WP_018153988.1|		3	3	3	gi|516897089|ref|WP_018153988.1| protease [Methanothermococcus thermolithotrophicus]	1	3	3	3	1	2	1	3	1	1	1	2	1	3	1	1	1	2	1	3	1	1	14	14	14	31.733	285	285	0	13.816	5.6	9.8	5.6	14	5.6	5.6	483960000	72384000	98228000	52574000	106340000	75112000	79328000
gi|516897093|ref|WP_018153990.1|	gi|516897093|ref|WP_018153990.1|		16	16	16	gi|516897093|ref|WP_018153990.1| alanine--tRNA ligase [Methanothermococcus thermolithotrophicus]	1	16	16	16	5	9	5	3	5	13	5	9	5	3	5	13	5	9	5	3	5	13	18.7	18.7	18.7	103.34	906	906	0	56.607	7.1	12.4	7.7	5.2	8.4	14.7	1269100000	77438000	215530000	151690000	83939000	192980000	547520000
gi|516897095|ref|WP_018153991.1|	gi|516897095|ref|WP_018153991.1|		5	5	5	gi|516897095|ref|WP_018153991.1| hypothetical protein [Methanothermococcus thermolithotrophicus]	1	5	5	5	2	3	2	1	1	1	2	3	2	1	1	1	2	3	2	1	1	1	7.6	7.6	7.6	120.71	1033	1033	0.0058537	1.5494	1.8	5.6	1.7	0.9	1.1	0.9	164750000	12468000	73826000	54325000	9839800	6665500	7626900
gi|516897100|ref|WP_018153993.1|	gi|516897100|ref|WP_018153993.1|		18	18	18	gi|516897100|ref|WP_018153993.1| enolase [Methanothermococcus thermolithotrophicus]	1	18	18	18	10	14	14	10	13	14	10	14	14	10	13	14	10	14	14	10	13	14	52.8	52.8	52.8	46.54	430	430	0	276.81	33.5	47.2	44.7	35.6	41.2	42.3	5551500000	375960000	937290000	728020000	449990000	1204000000	1856200000
gi|516897104|ref|WP_018153995.1|	gi|516897104|ref|WP_018153995.1|		2	2	2	gi|516897104|ref|WP_018153995.1| hypothetical protein [Methanothermococcus thermolithotrophicus]	1	2	2	2	0	1	1	0	1	1	0	1	1	0	1	1	0	1	1	0	1	1	7.8	7.8	7.8	28.088	245	245	0.0059821	1.8638	0	3.7	3.7	0	4.1	4.1	26466000	0	5079700	0	0	11350000	10036000
gi|516897107|ref|WP_018153996.1|	gi|516897107|ref|WP_018153996.1|		2	2	2	gi|516897107|ref|WP_018153996.1| phosphodiesterase [Methanothermococcus thermolithotrophicus]	1	2	2	2	2	2	1	1	1	2	2	2	1	1	1	2	2	2	1	1	1	2	14.1	14.1	14.1	19.634	170	170	0	7.9686	14.1	14.1	7.1	7.1	7.1	14.1	96016000	11272000	26616000	9075000	18261000	7362200	23430000
gi|516897109|ref|WP_018153997.1|;REV__gi|516898097|ref|WP_018154394.1|	gi|516897109|ref|WP_018153997.1|		20;1	20;1	20;1	gi|516897109|ref|WP_018153997.1| phosphoribosylamine--glycine ligase [Methanothermococcus thermolithotrophicus]	2	20	20	20	14	14	13	13	13	14	14	14	13	13	13	14	14	14	13	13	13	14	42.7	42.7	42.7	49.142	445	445;460	0	206.76	37.3	34.6	34.2	37.1	37.3	36.6	3790700000	534150000	742190000	580380000	575010000	558400000	800520000
gi|516897111|ref|WP_018153998.1|	gi|516897111|ref|WP_018153998.1|		36	36	36	gi|516897111|ref|WP_018153998.1| aminotransferase [Methanothermococcus thermolithotrophicus]	1	36	36	36	27	33	32	33	19	20	27	33	32	33	19	20	27	33	32	33	19	20	64.1	64.1	64.1	42.376	382	382	0	323.31	60.7	63.4	62	60.7	55.8	56	44366000000	6900200000	10813000000	9190900000	10822000000	2571500000	4068500000
gi|516897113|ref|WP_018153999.1|	gi|516897113|ref|WP_018153999.1|		5	5	5	gi|516897113|ref|WP_018153999.1| hypothetical protein [Methanothermococcus thermolithotrophicus]	1	5	5	5	2	2	3	4	3	3	2	2	3	4	3	3	2	2	3	4	3	3	20.1	20.1	20.1	25.013	229	229	0	4.7417	7.4	7.9	12.7	17	12.7	12.7	826830000	639830000	5833800	26399000	65586000	43036000	46142000
gi|516897115|ref|WP_018154000.1|	gi|516897115|ref|WP_018154000.1|		3	3	3	gi|516897115|ref|WP_018154000.1| ferredoxin [Methanothermococcus thermolithotrophicus]	1	3	3	3	0	0	1	0	3	2	0	0	1	0	3	2	0	0	1	0	3	2	81.5	81.5	81.5	5.946	54	54	0	29.223	0	0	24.1	0	81.5	46.3	60785000	0	0	0	0	34751000	26035000
gi|516897117|ref|WP_018154001.1|	gi|516897117|ref|WP_018154001.1|		26	26	26	gi|516897117|ref|WP_018154001.1| digeranylgeranylglycerophospholipid reductase [Methanothermococcus thermolithotrophicus]	1	26	26	26	22	19	20	19	10	12	22	19	20	19	10	12	22	19	20	19	10	12	60.5	60.5	60.5	42.865	390	390	0	129.5	55.6	55.9	53.3	47.7	36.4	40	7758200000	2335700000	1095200000	1822300000	1333200000	460200000	711610000
gi|516897122|ref|WP_018154003.1|	gi|516897122|ref|WP_018154003.1|		2	2	2	gi|516897122|ref|WP_018154003.1| hypothetical protein [Methanothermococcus thermolithotrophicus]	1	2	2	2	2	1	1	1	1	2	2	1	1	1	1	2	2	1	1	1	1	2	7.5	7.5	7.5	37.341	334	334	0	18.558	7.5	2.7	2.7	2.7	4.8	7.5	100650000	12081000	16104000	9910900	8652800	18554000	35350000
gi|516897124|ref|WP_018154004.1|	gi|516897124|ref|WP_018154004.1|		7	7	7	gi|516897124|ref|WP_018154004.1| 30S ribosomal protein S27 [Methanothermococcus thermolithotrophicus]	1	7	7	7	3	5	5	3	7	6	3	5	5	3	7	6	3	5	5	3	7	6	62.7	62.7	62.7	6.9099	59	59	0	12.344	44.1	57.6	57.6	44.1	62.7	62.7	3546500000	222540000	339600000	272520000	239160000	1605200000	867450000
gi|516897127|ref|WP_018154005.1|	gi|516897127|ref|WP_018154005.1|		8	8	8	gi|516897127|ref|WP_018154005.1| 30S ribosomal protein S24 [Methanothermococcus thermolithotrophicus]	1	8	8	8	3	8	3	3	5	4	3	8	3	3	5	4	3	8	3	3	5	4	56.3	56.3	56.3	11.877	103	103	0	138.81	35	56.3	35	27.2	35	35	3131200000	269060000	481270000	390500000	245110000	975270000	770000000
gi|516897128|ref|WP_018154006.1|	gi|516897128|ref|WP_018154006.1|		3	3	3	gi|516897128|ref|WP_018154006.1| hypothetical protein [Methanothermococcus thermolithotrophicus]	1	3	3	3	3	0	1	1	0	1	3	0	1	1	0	1	3	0	1	1	0	1	26.4	26.4	26.4	18.154	159	159	0	26.117	26.4	0	7.5	7.5	0	7.5	43760000	11958000	0	9379500	13577000	0	8845700
gi|516897129|ref|WP_018154007.1|	gi|516897129|ref|WP_018154007.1|		3	3	3	gi|516897129|ref|WP_018154007.1| DNA-directed RNA polymerase subunit E [Methanothermococcus thermolithotrophicus]	1	3	3	3	0	1	0	0	3	2	0	1	0	0	3	2	0	1	0	0	3	2	62.1	62.1	62.1	6.5327	58	58	0	24.065	0	25.9	0	0	62.1	27.6	219150000	0	0	0	0	146020000	73128000
gi|516897130|ref|WP_018154008.1|	gi|516897130|ref|WP_018154008.1|		12	12	12	gi|516897130|ref|WP_018154008.1| DNA-directed RNA polymerase subunit E [Methanothermococcus thermolithotrophicus]	1	12	12	12	11	9	11	10	10	9	11	9	11	10	10	9	11	9	11	10	10	9	44.9	44.9	44.9	20.903	185	185	0	76.138	40	36.8	41.6	36.8	40	36.2	5078400000	868000000	724390000	1117500000	1009600000	808450000	550530000
gi|516897132|ref|WP_018154009.1|	gi|516897132|ref|WP_018154009.1|		28	28	28	gi|516897132|ref|WP_018154009.1| pyruvate carboxylase [Methanothermococcus thermolithotrophicus]	1	28	28	28	22	18	19	20	18	21	22	18	19	20	18	21	22	18	19	20	18	21	36.3	36.3	36.3	64.057	567	567	0	251.43	31.2	32.1	27.2	29.5	29.6	33	12557000000	1976600000	2002000000	1820100000	2275400000	1768300000	2714900000
gi|516897134|ref|WP_018154010.1|	gi|516897134|ref|WP_018154010.1|		29	29	29	gi|516897134|ref|WP_018154010.1| biotin carboxylase [Methanothermococcus thermolithotrophicus]	1	29	29	29	20	18	19	24	19	23	20	18	19	24	19	23	20	18	19	24	19	23	62.8	62.8	62.8	56.722	508	508	0	323.31	51.8	42.9	51	58.1	43.1	57.3	11419000000	1390200000	1485600000	1904100000	1908500000	2222700000	2508100000
gi|516897136|ref|WP_018154011.1|	gi|516897136|ref|WP_018154011.1|		2	2	2	gi|516897136|ref|WP_018154011.1| hypothetical protein [Methanothermococcus thermolithotrophicus]	1	2	2	2	2	1	1	1	0	0	2	1	1	1	0	0	2	1	1	1	0	0	15	15	15	39.653	353	353	0.0059524	1.765	15	3.7	3.7	3.7	0	0	159760000	119730000	20018000	0	20013000	0	0
gi|516897143|ref|WP_018154015.1|	gi|516897143|ref|WP_018154015.1|		23	23	23	gi|516897143|ref|WP_018154015.1| hypothetical protein [Methanothermococcus thermolithotrophicus]	1	23	23	23	11	16	12	10	14	20	11	16	12	10	14	20	11	16	12	10	14	20	63.3	63.3	63.3	42.601	373	373	0	274.4	34.6	50.1	33.5	34.6	43.4	56.6	12513000000	952890000	2260100000	1432200000	1356800000	2726500000	3784000000
gi|516897145|ref|WP_018154016.1|	gi|516897145|ref|WP_018154016.1|		11	11	11	gi|516897145|ref|WP_018154016.1| hypothetical protein [Methanothermococcus thermolithotrophicus]	1	11	11	11	10	8	8	10	2	5	10	8	8	10	2	5	10	8	8	10	2	5	47.7	47.7	47.7	26.837	243	243	0	59.177	42.8	38.7	39.9	47.7	11.9	25.9	888110000	204800000	186110000	177100000	231880000	19282000	68933000
gi|516897150|ref|WP_018154017.1|	gi|516897150|ref|WP_018154017.1|		7	7	7	gi|516897150|ref|WP_018154017.1| hypothetical protein [Methanothermococcus thermolithotrophicus]	1	7	7	7	4	4	3	3	2	1	4	4	3	3	2	1	4	4	3	3	2	1	18.8	18.8	18.8	80.099	735	735	0	49.197	11.4	9.1	6.5	7.5	5.3	1.6	542750000	145090000	165820000	102290000	64333000	35174000	30038000
gi|516897152|ref|WP_018154018.1|	gi|516897152|ref|WP_018154018.1|		1	1	1	gi|516897152|ref|WP_018154018.1| heavy metal transporter [Methanothermococcus thermolithotrophicus]	1	1	1	1	0	0	0	0	1	1	0	0	0	0	1	1	0	0	0	0	1	1	19.7	19.7	19.7	7.9992	71	71	0.0010482	2.8187	0	0	0	0	19.7	19.7	38483000	0	0	0	0	11330000	27153000
gi|516897155|ref|WP_018154020.1|	gi|516897155|ref|WP_018154020.1|		11	11	11	gi|516897155|ref|WP_018154020.1| lactamase [Methanothermococcus thermolithotrophicus]	1	11	11	11	5	7	7	7	10	7	5	7	7	7	10	7	5	7	7	7	10	7	27.5	27.5	27.5	44.519	389	389	0	31.039	9.8	17	20.1	16.2	24.2	19.5	1666700000	75218000	196050000	132740000	125740000	697610000	439330000
gi|516897157|ref|WP_018154021.1|	gi|516897157|ref|WP_018154021.1|		6	6	6	gi|516897157|ref|WP_018154021.1| hypothetical protein [Methanothermococcus thermolithotrophicus]	1	6	6	6	2	5	3	3	5	5	2	5	3	3	5	5	2	5	3	3	5	5	33.6	33.6	33.6	13.291	116	116	0	20.872	18.1	31	31	31	33.6	33.6	2660400000	135840000	510640000	249300000	277890000	860780000	625890000
gi|516897161|ref|WP_018154023.1|	gi|516897161|ref|WP_018154023.1|		1	1	1	gi|516897161|ref|WP_018154023.1| hypothetical protein [Methanothermococcus thermolithotrophicus]	1	1	1	1	0	0	0	0	0	1	0	0	0	0	0	1	0	0	0	0	0	1	27.1	27.1	27.1	6.7627	59	59	0	8.418	0	0	0	0	0	27.1	15684000	0	0	0	0	0	15684000
gi|516897163|ref|WP_018154024.1|	gi|516897163|ref|WP_018154024.1|		10	10	10	gi|516897163|ref|WP_018154024.1| hypothetical protein [Methanothermococcus thermolithotrophicus]	1	10	10	10	8	10	8	8	4	8	8	10	8	8	4	8	8	10	8	8	4	8	44.6	44.6	44.6	19.564	168	168	0	134.24	44.6	44.6	44.6	44.6	25.6	44.6	9655300000	1889100000	2486500000	1788500000	2362000000	330490000	798730000
gi|516897165|ref|WP_018154025.1|	gi|516897165|ref|WP_018154025.1|		5	5	5	gi|516897165|ref|WP_018154025.1| thioredoxin [Methanothermococcus thermolithotrophicus]	1	5	5	5	3	4	4	3	5	5	3	4	4	3	5	5	3	4	4	3	5	5	94.1	94.1	94.1	9.4487	85	85	0	212.95	57.6	57.6	94.1	57.6	94.1	94.1	7739100000	217390000	666470000	531150000	286480000	4107600000	1930000000
gi|516897167|ref|WP_018154026.1|	gi|516897167|ref|WP_018154026.1|		2	2	2	gi|516897167|ref|WP_018154026.1| hypothetical protein [Methanothermococcus thermolithotrophicus]	1	2	2	2	1	1	1	1	1	2	1	1	1	1	1	2	1	1	1	1	1	2	48.9	48.9	48.9	10.388	92	92	0	37.232	19.6	19.6	19.6	19.6	19.6	48.9	1257100000	54335000	126620000	69340000	38416000	329950000	638480000
gi|516897168|ref|WP_018154027.1|	gi|516897168|ref|WP_018154027.1|		2	2	2	gi|516897168|ref|WP_018154027.1| rubredoxin [Methanothermococcus thermolithotrophicus]	1	2	2	2	0	1	1	1	2	1	0	1	1	1	2	1	0	1	1	1	2	1	41.2	41.2	41.2	5.6765	51	51	0	6.334	0	17.6	17.6	17.6	41.2	17.6	356420000	0	96280000	34032000	19602000	98184000	108330000
gi|516897170|ref|WP_018154028.1|	gi|516897170|ref|WP_018154028.1|		12	12	12	gi|516897170|ref|WP_018154028.1| superoxide reductase [Methanothermococcus thermolithotrophicus]	1	12	12	12	5	7	7	6	12	9	5	7	7	6	12	9	5	7	7	6	12	9	75.4	75.4	75.4	13.495	118	118	0	250.57	58.5	72	68.6	65.3	75.4	75.4	7715700000	290760000	1013000000	737440000	491340000	2889600000	2293600000
gi|516897172|ref|WP_018154029.1|	gi|516897172|ref|WP_018154029.1|		7	7	7	gi|516897172|ref|WP_018154029.1| hypothetical protein [Methanothermococcus thermolithotrophicus]	1	7	7	7	3	6	4	4	4	4	3	6	4	4	4	4	3	6	4	4	4	4	61.9	61.9	61.9	11.747	105	105	0	22.696	33.3	54.3	39	40	40	45.7	2328300000	248070000	512430000	463160000	182510000	442090000	480010000
gi|516897174|ref|WP_018154030.1|	gi|516897174|ref|WP_018154030.1|		16	16	16	gi|516897174|ref|WP_018154030.1| disulfide reductase [Methanothermococcus thermolithotrophicus]	1	16	16	16	8	9	8	8	12	6	8	9	8	8	12	6	8	9	8	8	12	6	58.2	58.2	58.2	33.273	299	299	0	165.97	28.8	35.5	27.4	36.5	41.5	30.4	4680800000	448730000	406950000	389010000	271630000	2952000000	212480000
gi|516897176|ref|WP_018154031.1|	gi|516897176|ref|WP_018154031.1|		9	9	9	gi|516897176|ref|WP_018154031.1| disulfide reductase [Methanothermococcus thermolithotrophicus]	1	9	9	9	5	5	3	4	6	6	5	5	3	4	6	6	5	5	3	4	6	6	48.2	48.2	48.2	22.007	193	193	0	52.12	34.7	32.6	22.8	29.5	31.1	43	1114000000	79660000	254880000	75914000	78407000	283180000	342000000
gi|516897179|ref|WP_018154032.1|	gi|516897179|ref|WP_018154032.1|		27	27	27	gi|516897179|ref|WP_018154032.1| hypothetical protein [Methanothermococcus thermolithotrophicus]	1	27	27	27	18	21	20	23	8	14	18	21	20	23	8	14	18	21	20	23	8	14	73.7	73.7	73.7	42.822	373	373	0	323.31	58.7	62.5	68.4	71	26.8	50.1	9423100000	1918400000	1899200000	2318700000	2230300000	239970000	816580000
gi|516897187|ref|WP_018154036.1|	gi|516897187|ref|WP_018154036.1|		30	30	30	gi|516897187|ref|WP_018154036.1| lactamase [Methanothermococcus thermolithotrophicus]	1	30	30	30	26	23	25	24	26	23	26	23	25	24	26	23	26	23	25	24	26	23	62	62	62	46.182	410	410	0	323.31	51	51	51	51	62	51.2	56453000000	7022500000	12446000000	11412000000	9779500000	9116700000	6676800000
gi|516897189|ref|WP_018154037.1|	gi|516897189|ref|WP_018154037.1|		19	19	19	gi|516897189|ref|WP_018154037.1| hypothetical protein [Methanothermococcus thermolithotrophicus]	1	19	19	19	5	10	11	8	19	17	5	10	11	8	19	17	5	10	11	8	19	17	87.2	87.2	87.2	15.915	141	141	0	323.31	31.2	63.1	66	59.6	87.2	87.2	47667000000	1983100000	6737100000	4030100000	3420300000	19717000000	11779000000
gi|516897191|ref|WP_018154038.1|	gi|516897191|ref|WP_018154038.1|		8	8	8	gi|516897191|ref|WP_018154038.1| transcriptional regulator [Methanothermococcus thermolithotrophicus]	1	8	8	8	5	7	7	5	3	6	5	7	7	5	3	6	5	7	7	5	3	6	42.1	42.1	42.1	15.963	140	140	0	31.692	35.7	42.1	42.1	34.3	27.9	42.1	1932200000	368240000	456890000	476250000	275560000	47586000	307700000
gi|516897193|ref|WP_018154039.1|	gi|516897193|ref|WP_018154039.1|		6	6	6	gi|516897193|ref|WP_018154039.1| ferredoxin [Methanothermococcus thermolithotrophicus]	1	6	6	6	0	2	1	1	6	5	0	2	1	1	6	5	0	2	1	1	6	5	72.9	72.9	72.9	8.0223	70	70	0	11.555	0	24.3	14.3	14.3	72.9	72.9	620630000	0	14472000	18020000	0	429700000	158440000
gi|516897195|ref|WP_018154040.1|	gi|516897195|ref|WP_018154040.1|		9	9	9	gi|516897195|ref|WP_018154040.1| septum site-determining protein MinD [Methanothermococcus thermolithotrophicus]	1	9	9	9	8	6	7	6	5	7	8	6	7	6	5	7	8	6	7	6	5	7	36.4	36.4	36.4	28.966	264	264	0	45.195	33	22.3	29.9	25	17.4	31.4	1429700000	325570000	212240000	299940000	278110000	85854000	228020000
gi|516897199|ref|WP_018154042.1|	gi|516897199|ref|WP_018154042.1|		9	9	9	gi|516897199|ref|WP_018154042.1| amidophosphoribosyltransferase [Methanothermococcus thermolithotrophicus]	1	9	9	9	7	6	5	7	4	5	7	6	5	7	4	5	7	6	5	7	4	5	30.2	30.2	30.2	50.243	454	454	0	86.117	23.3	18.5	14.3	23.8	8.4	14.3	1318400000	232070000	291930000	290980000	271220000	99500000	132680000
gi|516897201|ref|WP_018154043.1|	gi|516897201|ref|WP_018154043.1|		9	9	9	gi|516897201|ref|WP_018154043.1| 50S ribosomal protein L37 [Methanothermococcus thermolithotrophicus]	1	9	9	9	2	1	2	1	7	8	2	1	2	1	7	8	2	1	2	1	7	8	50	50	50	7.1464	62	62	0	9.5299	29	9.7	29	9.7	48.4	48.4	424800000	13853000	16563000	19565000	13247000	158520000	203060000
gi|516897203|ref|WP_018154044.1|	gi|516897203|ref|WP_018154044.1|		10	10	10	gi|516897203|ref|WP_018154044.1| small nuclear ribonucleoprotein [Methanothermococcus thermolithotrophicus]	1	10	10	10	4	5	5	4	10	10	4	5	5	4	10	10	4	5	5	4	10	10	97.2	97.2	97.2	8.1944	72	72	0	237.56	58.3	86.1	73.6	50	97.2	97.2	5412500000	159210000	178380000	359400000	358320000	2360200000	1997000000
gi|516897205|ref|WP_018154045.1|	gi|516897205|ref|WP_018154045.1|		29	29	28	gi|516897205|ref|WP_018154045.1| 3-isopropylmalate dehydratase large subunit [Methanothermococcus thermolithotrophicus]	1	29	29	28	28	24	26	23	20	20	28	24	26	23	20	20	27	23	25	22	19	19	58.3	58.3	56.4	45.845	424	424	0	323.31	58.3	50	55	53.1	46.7	45.3	44093000000	10440000000	6909800000	11309000000	10322000000	1922700000	3188600000
gi|516897207|ref|WP_018154046.1|	gi|516897207|ref|WP_018154046.1|		9	9	9	gi|516897207|ref|WP_018154046.1| sulfolactate dehydrogenase [Methanothermococcus thermolithotrophicus]	1	9	9	9	1	6	2	3	4	6	1	6	2	3	4	6	1	6	2	3	4	6	36.5	36.5	36.5	37.168	345	345	0	12.608	2.3	24.1	5.8	9.9	13.9	22	1009500000	8872100	186590000	76314000	107400000	252160000	378190000
gi|516897209|ref|WP_018154047.1|	gi|516897209|ref|WP_018154047.1|		5	5	5	gi|516897209|ref|WP_018154047.1| tRNA-intron lyase [Methanothermococcus thermolithotrophicus]	1	5	5	5	5	2	5	4	2	2	5	2	5	4	2	2	5	2	5	4	2	2	32.2	32.2	32.2	20.421	174	174	0	20.527	32.2	13.8	32.2	24.7	17.8	17.8	8798300000	2765500000	30793000	2949300000	3012300000	10752000	29676000
gi|516897211|ref|WP_018154048.1|	gi|516897211|ref|WP_018154048.1|		9	9	9	gi|516897211|ref|WP_018154048.1| peptide chain release factor 1 [Methanothermococcus thermolithotrophicus]	1	9	9	9	4	5	4	6	4	7	4	5	4	6	4	7	4	5	4	6	4	7	21.9	21.9	21.9	47.68	420	420	0	60.921	12.1	13.3	12.1	17.1	12.9	16	981900000	91874000	131500000	144310000	224010000	165130000	225070000
gi|516897215|ref|WP_018154050.1|	gi|516897215|ref|WP_018154050.1|		5	5	5	gi|516897215|ref|WP_018154050.1| hypothetical protein [Methanothermococcus thermolithotrophicus]	1	5	5	5	2	2	3	1	0	0	2	2	3	1	0	0	2	2	3	1	0	0	13.1	13.1	13.1	59.037	526	526	0	4.0859	4	7.8	3.6	1.1	0	0	34442000	8689100	16821000	8931500	0	0	0
gi|516897217|ref|WP_018154051.1|	gi|516897217|ref|WP_018154051.1|		2	2	2	gi|516897217|ref|WP_018154051.1| hypothetical protein [Methanothermococcus thermolithotrophicus]	1	2	2	2	0	1	0	1	2	1	0	1	0	1	2	1	0	1	0	1	2	1	26.6	26.6	26.6	10.536	94	94	0.0020429	2.29	0	12.8	0	12.8	26.6	12.8	71946000	0	15472000	0	0	20368000	36107000
gi|516897219|ref|WP_018154052.1|	gi|516897219|ref|WP_018154052.1|		39	39	39	gi|516897219|ref|WP_018154052.1| acetolactate synthase [Methanothermococcus thermolithotrophicus]	1	39	39	39	33	31	36	34	23	24	33	31	36	34	23	24	33	31	36	34	23	24	73.4	73.4	73.4	64.198	590	590	0	323.31	66.4	66.4	70.5	71.5	54.6	55.9	25707000000	6379300000	4304800000	5939900000	5737800000	1155300000	2190100000
gi|516897222|ref|WP_018154053.1|	gi|516897222|ref|WP_018154053.1|		8	8	8	gi|516897222|ref|WP_018154053.1| acetolactate synthase small subunit [Methanothermococcus thermolithotrophicus]	1	8	8	8	4	7	5	6	1	3	4	7	5	6	1	3	4	7	5	6	1	3	37.3	37.3	37.3	19.013	169	169	0	32.956	20.7	33.7	27.2	25.4	3.6	16	456750000	31126000	132400000	59895000	124080000	32389000	76856000
gi|516897229|ref|WP_018154056.1|	gi|516897229|ref|WP_018154056.1|		6	6	6	gi|516897229|ref|WP_018154056.1| hypothetical protein [Methanothermococcus thermolithotrophicus]	1	6	6	6	3	5	3	2	4	6	3	5	3	2	4	6	3	5	3	2	4	6	48.1	48.1	48.1	21.241	183	183	0	27.417	24	41.5	24	14.8	30.6	48.1	580710000	18511000	85872000	53593000	34353000	168090000	220300000
gi|516897231|ref|WP_018154057.1|	gi|516897231|ref|WP_018154057.1|		4	3	3	gi|516897231|ref|WP_018154057.1| hypothetical protein [Methanothermococcus thermolithotrophicus]	1	4	3	3	3	2	1	2	3	2	2	1	0	1	2	1	2	1	0	1	2	1	36.4	28.4	28.4	10.108	88	88	0	3.7166	30.7	19.3	8	19.3	36.4	19.3	147040000	62054000	27035000	0	20807000	31942000	5207300
gi|516897233|ref|WP_018154058.1|	gi|516897233|ref|WP_018154058.1|		5	5	5	gi|516897233|ref|WP_018154058.1| radical SAM protein [Methanothermococcus thermolithotrophicus]	1	5	5	5	3	3	0	0	1	2	3	3	0	0	1	2	3	3	0	0	1	2	22.9	22.9	22.9	33.764	297	297	0	7.9139	16.2	17.5	0	0	5.1	15.8	104770000	24862000	27721000	0	0	14161000	38028000
gi|516897235|ref|WP_018154059.1|	gi|516897235|ref|WP_018154059.1|		10	10	9	gi|516897235|ref|WP_018154059.1| peptidase U32 [Methanothermococcus thermolithotrophicus]	1	10	10	9	8	5	7	9	1	6	8	5	7	9	1	6	8	5	7	9	1	5	23.5	23.5	22	47.008	413	413	0	52.624	21.8	14.5	21.8	22	4.1	19.6	1300500000	132030000	109090000	166930000	301410000	67279000	523780000
gi|516897237|ref|WP_018154060.1|	gi|516897237|ref|WP_018154060.1|		9	9	9	gi|516897237|ref|WP_018154060.1| hypothetical protein [Methanothermococcus thermolithotrophicus]	1	9	9	9	3	2	5	1	4	2	3	2	5	1	4	2	3	2	5	1	4	2	29.3	29.3	29.3	33.598	290	290	0	15.277	8.6	4.8	25.5	4.8	15.5	11.4	1418500000	102370000	984660000	135070000	53690000	77804000	64875000
gi|516897249|ref|WP_018154067.1|	gi|516897249|ref|WP_018154067.1|		20	20	20	gi|516897249|ref|WP_018154067.1| hypothetical protein [Methanothermococcus thermolithotrophicus]	1	20	20	20	10	7	10	13	3	5	10	7	10	13	3	5	10	7	10	13	3	5	20.5	20.5	20.5	120.99	1022	1022	0	18.189	8.7	8.3	11.4	14.2	2.9	5	1249300000	173440000	268260000	371900000	311480000	16767000	107440000
gi|516897250|ref|WP_018154068.1|	gi|516897250|ref|WP_018154068.1|		1	1	1	gi|516897250|ref|WP_018154068.1| hypothetical protein [Methanothermococcus thermolithotrophicus]	1	1	1	1	0	1	0	1	0	1	0	1	0	1	0	1	0	1	0	1	0	1	8.9	8.9	8.9	15.8	135	135	0.0010363	2.5978	0	8.9	0	8.9	0	8.9	25428000	0	5412900	0	14477000	0	5538700
gi|516897251|ref|WP_018154069.1|	gi|516897251|ref|WP_018154069.1|		39	39	39	gi|516897251|ref|WP_018154069.1| hypothetical protein [Methanothermococcus thermolithotrophicus]	1	39	39	39	36	33	35	33	28	31	36	33	35	33	28	31	36	33	35	33	28	31	73.8	73.8	73.8	40.917	370	370	0	323.31	73.5	73.8	73.5	73.5	71.1	73.5	167710000000	39515000000	42429000000	39926000000	25149000000	6788200000	13905000000
gi|516897253|ref|WP_018154070.1|	gi|516897253|ref|WP_018154070.1|		9	9	9	gi|516897253|ref|WP_018154070.1| pyridine nucleotide-disulfide oxidoreductase [Methanothermococcus thermolithotrophicus]	1	9	9	9	0	4	2	0	8	8	0	4	2	0	8	8	0	4	2	0	8	8	28.2	28.2	28.2	48.248	444	444	0	53.115	0	14.4	6.5	0	23.4	24.5	680200000	0	80274000	82991000	0	220730000	296200000
gi|516897257|ref|WP_018154072.1|	gi|516897257|ref|WP_018154072.1|		8	8	8	gi|516897257|ref|WP_018154072.1| delta-aminolevulinic acid dehydratase [Methanothermococcus thermolithotrophicus]	1	8	8	8	2	2	0	1	4	7	2	2	0	1	4	7	2	2	0	1	4	7	25	25	25	36.703	328	328	0	31.726	6.1	8.2	0	5.2	11.6	22	402830000	124200000	6508300	0	2949600	73670000	195500000
gi|516897262|ref|WP_018154074.1|	gi|516897262|ref|WP_018154074.1|		10	10	10	gi|516897262|ref|WP_018154074.1| hydrogenase expression/formation protein HypE [Methanothermococcus thermolithotrophicus]	1	10	10	10	4	5	5	5	8	6	4	5	5	5	8	6	4	5	5	5	8	6	40.7	40.7	40.7	35.49	334	334	0	17.095	15	20.7	26.6	21	37.1	22.8	1174200000	129740000	153190000	192190000	169460000	357730000	171830000
gi|516897264|ref|WP_018154075.1|	gi|516897264|ref|WP_018154075.1|		9	9	9	gi|516897264|ref|WP_018154075.1| phosphosulfolactate synthase [Methanothermococcus thermolithotrophicus]	1	9	9	9	1	3	2	3	7	7	1	3	2	3	7	7	1	3	2	3	7	7	44.2	44.2	44.2	28.452	251	251	0	11.904	4.4	14.3	10.4	14.3	29.9	39	688700000	0	57074000	54420000	33261000	353510000	190440000
gi|516897268|ref|WP_018154077.1|	gi|516897268|ref|WP_018154077.1|		3	3	3	gi|516897268|ref|WP_018154077.1| hypothetical protein [Methanothermococcus thermolithotrophicus]	1	3	3	3	0	1	0	0	0	2	0	1	0	0	0	2	0	1	0	0	0	2	9.6	9.6	9.6	30.344	260	260	0.0059761	1.8489	0	3.8	0	0	0	5.8	47963000	0	16454000	0	0	0	31509000
gi|516897274|ref|WP_018154080.1|	gi|516897274|ref|WP_018154080.1|		4	4	4	gi|516897274|ref|WP_018154080.1| hypothetical protein [Methanothermococcus thermolithotrophicus]	1	4	4	4	2	2	4	3	0	2	2	2	4	3	0	2	2	2	4	3	0	2	15.3	15.3	15.3	40.176	353	353	0	8.9909	8.5	8.5	15.3	11.3	0	7.9	488070000	53363000	82643000	246340000	76794000	0	28929000
gi|516897276|ref|WP_018154081.1|	gi|516897276|ref|WP_018154081.1|		10	10	10	gi|516897276|ref|WP_018154081.1| tyrosine--tRNA ligase [Methanothermococcus thermolithotrophicus]	1	10	10	10	4	7	4	3	6	6	4	7	4	3	6	6	4	7	4	3	6	6	45.6	45.6	45.6	35.165	309	309	0	18.684	17.5	29.4	17.5	10.7	26.9	28.2	865260000	112310000	178640000	128310000	82495000	165700000	197800000
gi|516897278|ref|WP_018154082.1|	gi|516897278|ref|WP_018154082.1|		5	5	5	gi|516897278|ref|WP_018154082.1| hypothetical protein [Methanothermococcus thermolithotrophicus]	1	5	5	5	2	1	1	1	5	4	2	1	1	1	5	4	2	1	1	1	5	4	29.2	29.2	29.2	24.398	209	209	0	27.555	14.8	10	4.8	7.7	29.2	22.5	314940000	37004000	16334000	17878000	21086000	103330000	119300000
gi|516897280|ref|WP_018154083.1|	gi|516897280|ref|WP_018154083.1|		1	1	1	gi|516897280|ref|WP_018154083.1| hypothetical protein [Methanothermococcus thermolithotrophicus]	1	1	1	1	0	1	0	1	1	1	0	1	0	1	1	1	0	1	0	1	1	1	16.5	16.5	16.5	10.929	97	97	0	17.332	0	16.5	0	16.5	16.5	16.5	35996000	0	0	0	0	17743000	18253000
gi|516897283|ref|WP_018154084.1|	gi|516897283|ref|WP_018154084.1|		17	17	17	gi|516897283|ref|WP_018154084.1| 50S ribosomal protein L1 [Methanothermococcus thermolithotrophicus]	1	17	17	17	14	13	12	13	13	13	14	13	12	13	13	13	14	13	12	13	13	13	70	70	70	23.794	213	213	0	305.44	69	69	51.2	69	52.1	52.1	11083000000	1106600000	1535400000	1535000000	1195900000	3158700000	2551200000
gi|516897286|ref|WP_018154085.1|	gi|516897286|ref|WP_018154085.1|		23	23	23	gi|516897286|ref|WP_018154085.1| 50S ribosomal protein L10 [Methanothermococcus thermolithotrophicus]	1	23	23	23	19	21	22	20	22	21	19	21	22	20	22	21	19	21	22	20	22	21	63.9	63.9	63.9	36.505	338	338	0	323.31	55.6	63.9	55.6	53.3	55.6	55.6	23696000000	2818400000	3675800000	3954400000	3064500000	5722300000	4460400000
gi|516897288|ref|WP_018154086.1|	gi|516897288|ref|WP_018154086.1|		10	10	10	gi|516897288|ref|WP_018154086.1| 50S ribosomal protein P1 [Methanothermococcus thermolithotrophicus]	1	10	10	10	7	9	9	8	10	9	7	9	9	8	10	9	7	9	9	8	10	9	96	96	96	10.293	101	101	0	168.37	94.1	96	96	96	96	96	14102000000	1802700000	3908900000	1815600000	1738200000	2100000000	2736800000
gi|516897290|ref|WP_018154087.1|	gi|516897290|ref|WP_018154087.1|		10	10	10	gi|516897290|ref|WP_018154087.1| transcription factor [Methanothermococcus thermolithotrophicus]	1	10	10	10	6	6	6	6	5	6	6	6	6	6	5	6	6	6	6	6	5	6	54.1	54.1	54.1	20.008	181	181	0	30.293	16	19.3	16.6	19.3	16.6	42	4350300000	605910000	625430000	794750000	679770000	585930000	1058500000
gi|516897292|ref|WP_018154088.1|	gi|516897292|ref|WP_018154088.1|		3	3	3	gi|516897292|ref|WP_018154088.1| imidazole glycerol phosphate synthase subunit HisH [Methanothermococcus thermolithotrophicus]	1	3	3	3	1	1	2	1	3	2	1	1	2	1	3	2	1	1	2	1	3	2	12.7	12.7	12.7	22.705	205	205	0	3.5929	4.4	4.4	10.7	4.4	12.7	10.7	132480000	7270900	9456500	29399000	6348200	46355000	33652000
gi|516897298|ref|WP_018154091.1|	gi|516897298|ref|WP_018154091.1|		13	13	13	gi|516897298|ref|WP_018154091.1| hypothetical protein [Methanothermococcus thermolithotrophicus]	1	13	13	13	1	3	0	2	10	6	1	3	0	2	10	6	1	3	0	2	10	6	22.7	22.7	22.7	77.954	705	705	0	11.634	1.8	4.4	0	3.3	17.3	9.4	362180000	7993500	84760000	0	31712000	191970000	45742000
gi|516897305|ref|WP_018154094.1|	gi|516897305|ref|WP_018154094.1|		26	26	26	gi|516897305|ref|WP_018154094.1| proteasome endopeptidase complex,subunit alpha [Methanothermococcus thermolithotrophicus]	1	26	26	26	20	23	21	22	14	17	20	23	21	22	14	17	20	23	21	22	14	17	89.3	89.3	89.3	29.083	261	261	0	323.31	73.2	88.5	78.9	77.4	54	64.4	52747000000	10792000000	13615000000	10014000000	10095000000	3516200000	4715900000
gi|516897308|ref|WP_018154095.1|	gi|516897308|ref|WP_018154095.1|		7	7	7	gi|516897308|ref|WP_018154095.1| RNA-associated protein [Methanothermococcus thermolithotrophicus]	1	7	7	7	0	2	1	2	6	5	0	2	1	2	6	5	0	2	1	2	6	5	30.3	30.3	30.3	26.706	234	234	0	11.375	0	10.7	6	7.7	25.6	25.2	250030000	0	33783000	9319100	7708700	73475000	125740000
gi|516897310|ref|WP_018154096.1|	gi|516897310|ref|WP_018154096.1|		8	8	8	gi|516897310|ref|WP_018154096.1| 50S ribosomal protein L37 [Methanothermococcus thermolithotrophicus]	1	8	8	8	2	2	3	2	7	8	2	2	3	2	7	8	2	2	3	2	7	8	49	49	49	10.804	96	96	0	18.913	22.9	22.9	30.2	22.9	41.7	49	1144800000	68772000	96476000	112010000	54195000	455430000	357900000
gi|516897312|ref|WP_018154097.1|	gi|516897312|ref|WP_018154097.1|		1	1	1	gi|516897312|ref|WP_018154097.1| DNA-directed RNA polymerase subunit P [Methanothermococcus thermolithotrophicus]	1	1	1	1	1	1	1	1	1	1	1	1	1	1	1	1	1	1	1	1	1	1	21.7	21.7	21.7	5.2684	46	46	0.0040404	2.0663	21.7	21.7	21.7	21.7	21.7	21.7	302480000	21581000	19831000	30422000	18290000	115170000	97188000
gi|516897317|ref|WP_018154099.1|	gi|516897317|ref|WP_018154099.1|		1	1	1	gi|516897317|ref|WP_018154099.1| hypothetical protein [Methanothermococcus thermolithotrophicus]	1	1	1	1	1	0	0	1	0	0	1	0	0	1	0	0	1	0	0	1	0	0	11.6	11.6	11.6	9.9384	86	86	0.006816	1.5125	11.6	0	0	11.6	0	0	25895000	12846000	0	0	13049000	0	0
gi|516897319|ref|WP_018154100.1|	gi|516897319|ref|WP_018154100.1|		16	16	16	gi|516897319|ref|WP_018154100.1| prefoldin subunit beta [Methanothermococcus thermolithotrophicus]	1	16	16	16	8	12	12	9	16	15	8	12	12	9	16	15	8	12	12	9	16	15	88.4	88.4	88.4	13.365	112	112	0	323.31	79.5	80.4	88.4	80.4	88.4	88.4	10822000000	749720000	1515700000	744410000	619530000	3663600000	3529200000
gi|516897324|ref|WP_018154103.1|	gi|516897324|ref|WP_018154103.1|		1	1	1	gi|516897324|ref|WP_018154103.1| hypothetical protein [Methanothermococcus thermolithotrophicus]	1	1	1	1	1	0	1	1	0	1	1	0	1	1	0	1	1	0	1	1	0	1	21	21	21	14.253	124	124	0	3.8183	21	0	21	21	0	21	24593000	6819900	0	0	9815500	0	7957500
gi|516897328|ref|WP_018154105.1|	gi|516897328|ref|WP_018154105.1|		1	1	1	gi|516897328|ref|WP_018154105.1| hypothetical protein [Methanothermococcus thermolithotrophicus]	1	1	1	1	1	0	0	0	0	0	1	0	0	0	0	0	1	0	0	0	0	0	5.7	5.7	5.7	31.929	282	282	0	9.9694	5.7	0	0	0	0	0	0	0	0	0	0	0	0
gi|516897336|ref|WP_018154108.1|	gi|516897336|ref|WP_018154108.1|		5	5	5	gi|516897336|ref|WP_018154108.1| hypothetical protein [Methanothermococcus thermolithotrophicus]	1	5	5	5	3	4	2	5	0	2	3	4	2	5	0	2	3	4	2	5	0	2	18.8	18.8	18.8	32.919	287	287	0	7.9365	8.7	14.6	6.3	18.8	0	5.6	332090000	45362000	79623000	48980000	147540000	0	10592000
gi|516897337|ref|WP_018154109.1|	gi|516897337|ref|WP_018154109.1|		16	16	16	gi|516897337|ref|WP_018154109.1| hypothetical protein [Methanothermococcus thermolithotrophicus]	1	16	16	16	11	16	12	12	4	9	11	16	12	12	4	9	11	16	12	12	4	9	37.9	37.9	37.9	43.702	383	383	0	184.91	30.3	37.9	32.1	37.9	16.4	24.5	3819700000	609590000	1066500000	849560000	946880000	94269000	252880000
gi|516897347|ref|WP_018154113.1|	gi|516897347|ref|WP_018154113.1|		3	3	3	gi|516897347|ref|WP_018154113.1| HD domain-containing protein [Methanothermococcus thermolithotrophicus]	1	3	3	3	3	2	2	0	1	0	3	2	2	0	1	0	3	2	2	0	1	0	9.6	9.6	9.6	26.339	229	229	0	4.6326	9.6	6.1	6.1	0	5.2	0	103280000	39350000	24842000	25116000	0	13971000	0
gi|516897349|ref|WP_018154114.1|	gi|516897349|ref|WP_018154114.1|		10	10	10	gi|516897349|ref|WP_018154114.1| tRNA (guanine(10)-N(2))-dimethyltransferase [Methanothermococcus thermolithotrophicus]	1	10	10	10	8	8	6	8	3	6	8	8	6	8	3	6	8	8	6	8	3	6	39.4	39.4	39.4	41.53	371	371	0	41.763	33.7	29.6	22.4	31	12.1	22.1	1315400000	331470000	228820000	295310000	307430000	31966000	120440000
gi|516897351|ref|WP_018154115.1|	gi|516897351|ref|WP_018154115.1|		36	36	36	gi|516897351|ref|WP_018154115.1| anaerobic ribonucleoside triphosphate reductase [Methanothermococcus thermolithotrophicus]	1	36	36	36	26	21	25	30	13	22	26	21	25	30	13	22	26	21	25	30	13	22	40.3	40.3	40.3	88.092	767	767	0	323.31	33	24.6	33.2	34.2	18.4	26.3	9665100000	1949100000	1091000000	2207400000	2456300000	503190000	1458000000
gi|516897353|ref|WP_018154116.1|	gi|516897353|ref|WP_018154116.1|		11	11	11	gi|516897353|ref|WP_018154116.1| 7-cyano-7-deazaguanine synthase [Methanothermococcus thermolithotrophicus]	1	11	11	11	5	7	7	8	10	11	5	7	7	8	10	11	5	7	7	8	10	11	55.6	55.6	55.6	26.053	232	232	0	74.188	26.3	26.7	34.5	38.4	46.6	55.6	1947600000	74431000	206980000	155610000	217200000	495850000	797570000
gi|516897355|ref|WP_018154117.1|	gi|516897355|ref|WP_018154117.1|		4	4	4	gi|516897355|ref|WP_018154117.1| hypothetical protein [Methanothermococcus thermolithotrophicus]	1	4	4	4	2	1	0	3	0	0	2	1	0	3	0	0	2	1	0	3	0	0	10.2	10.2	10.2	37.025	334	334	0	3.9852	8.1	6	0	9.9	0	0	21768000	10528000	5462100	0	5778200	0	0
gi|516897357|ref|WP_018154118.1|	gi|516897357|ref|WP_018154118.1|		20	20	20	gi|516897357|ref|WP_018154118.1| glutamate-1-semialdehyde aminotransferase [Methanothermococcus thermolithotrophicus]	1	20	20	20	12	14	14	13	8	10	12	14	14	13	8	10	12	14	14	13	8	10	60.5	60.5	60.5	46.536	420	420	0	260.27	41	46.9	58.3	50	21.2	45.7	5801200000	1110600000	1020100000	1270900000	1562800000	355910000	481010000
gi|516897361|ref|WP_018154120.1|	gi|516897361|ref|WP_018154120.1|		2	2	2	gi|516897361|ref|WP_018154120.1| hypothetical protein [Methanothermococcus thermolithotrophicus]	1	2	2	2	0	0	0	0	2	1	0	0	0	0	2	1	0	0	0	0	2	1	29.1	29.1	29.1	9.2255	79	79	0	3.3283	0	0	0	0	29.1	17.7	90727000	0	0	0	0	37951000	52775000
gi|516897364|ref|WP_018154121.1|	gi|516897364|ref|WP_018154121.1|		16	16	16	gi|516897364|ref|WP_018154121.1| inorganic pyrophosphatase [Methanothermococcus thermolithotrophicus]	1	16	16	16	5	10	6	6	13	15	5	10	6	6	13	15	5	10	6	6	13	15	46.6	46.6	46.6	34.016	307	307	0	208.71	23.5	41.4	28	28	42	46.6	4760100000	233820000	548620000	453290000	207910000	1556500000	1760000000
gi|516897366|ref|WP_018154122.1|	gi|516897366|ref|WP_018154122.1|		2	2	2	gi|516897366|ref|WP_018154122.1| transcriptional regulator [Methanothermococcus thermolithotrophicus]	1	2	2	2	0	0	1	0	2	0	0	0	1	0	2	0	0	0	1	0	2	0	16.5	16.5	16.5	13.446	115	115	0.0040323	2.061	0	0	9.6	0	16.5	0	20547000	0	0	4792900	0	15754000	0
gi|516897368|ref|WP_018154123.1|	gi|516897368|ref|WP_018154123.1|		38	38	38	gi|516897368|ref|WP_018154123.1| zinc-transporting ATPase [Methanothermococcus thermolithotrophicus]	1	38	38	38	29	34	24	29	24	26	29	34	24	29	24	26	29	34	24	29	24	26	47.2	47.2	47.2	75.642	690	690	0	323.31	36.8	44.6	35.7	37.7	39.1	38.8	34664000000	5675400000	8568100000	5959500000	6679200000	3442100000	4339300000
gi|516897372|ref|WP_018154125.1|	gi|516897372|ref|WP_018154125.1|		8	8	8	gi|516897372|ref|WP_018154125.1| hypothetical protein [Methanothermococcus thermolithotrophicus]	1	8	8	8	8	5	7	6	4	4	8	5	7	6	4	4	8	5	7	6	4	4	25.2	25.2	25.2	33.476	294	294	0	45.667	25.2	16.3	21.8	19.4	16.3	16.3	2531300000	515900000	397760000	502800000	481540000	452860000	180390000
gi|516897377|ref|WP_018154128.1|	gi|516897377|ref|WP_018154128.1|		14	14	14	gi|516897377|ref|WP_018154128.1| glycine--tRNA ligase [Methanothermococcus thermolithotrophicus]	1	14	14	14	1	6	3	6	7	12	1	6	3	6	7	12	1	6	3	6	7	12	30	30	30	66.909	576	576	0	42.435	1.2	14.8	5.6	14.1	16.3	23.6	1076000000	19589000	225920000	61798000	119710000	246080000	402870000
gi|516897382|ref|WP_018154130.1|	gi|516897382|ref|WP_018154130.1|		16	16	16	gi|516897382|ref|WP_018154130.1| nitrogenase [Methanothermococcus thermolithotrophicus]	1	16	16	16	13	11	11	11	4	9	13	11	11	11	4	9	13	11	11	11	4	9	37.8	37.8	37.8	45.155	402	402	0	172.67	29.9	26.1	20.6	22.6	8	22.6	5515500000	1640600000	871890000	1210700000	1133100000	100410000	558760000
gi|516897384|ref|WP_018154131.1|	gi|516897384|ref|WP_018154131.1|		23	23	23	gi|516897384|ref|WP_018154131.1| oxidoreductase [Methanothermococcus thermolithotrophicus]	1	23	23	23	20	18	19	18	10	15	20	18	19	18	10	15	20	18	19	18	10	15	45	45	45	53.186	467	467	0	302.91	43.9	44.1	44.1	43.7	26.3	38.1	9177100000	2356200000	1091400000	1961600000	2333300000	308960000	1125600000
gi|516897386|ref|WP_018154132.1|	gi|516897386|ref|WP_018154132.1|		21	21	17	gi|516897386|ref|WP_018154132.1| nitrogenase iron protein [Methanothermococcus thermolithotrophicus]	1	21	21	17	19	17	18	18	14	16	19	17	18	18	14	16	15	13	14	14	10	13	54.8	54.8	45.9	31.638	290	290	0	323.31	54.5	49.3	52.1	54.5	45.5	47.9	16591000000	3885400000	2547900000	3990000000	4250800000	630830000	1286100000
gi|516897392|ref|WP_018154134.1|	gi|516897392|ref|WP_018154134.1|		26	26	25	gi|516897392|ref|WP_018154134.1| hypothetical protein [Methanothermococcus thermolithotrophicus]	1	26	26	25	23	25	24	24	21	16	23	25	24	24	21	16	22	24	23	23	20	15	55.1	55.1	49.2	48.161	421	421	0	323.31	46.1	54.4	52.3	51.5	41.1	34	30731000000	4938200000	6879900000	5150100000	5896700000	5359200000	2506800000
gi|516897398|ref|WP_018154137.1|	gi|516897398|ref|WP_018154137.1|		11	11	11	gi|516897398|ref|WP_018154137.1| ABC transporter ATP-binding protein [Methanothermococcus thermolithotrophicus]	1	11	11	11	9	9	9	10	4	6	9	9	9	10	4	6	9	9	9	10	4	6	33.5	33.5	33.5	42.784	379	379	0	56.505	27.4	28.8	28.5	33.2	13.5	20.1	1096200000	230820000	172140000	270290000	260340000	52720000	109870000
gi|516897402|ref|WP_018154139.1|	gi|516897402|ref|WP_018154139.1|		18	18	18	gi|516897402|ref|WP_018154139.1| magnesium chelatase [Methanothermococcus thermolithotrophicus]	1	18	18	18	15	14	14	14	12	13	15	14	14	14	12	13	15	14	14	14	12	13	44.3	44.3	44.3	40.756	359	359	0	88.982	39.6	39.6	34	39.6	30.4	37.3	4511600000	807560000	913570000	673960000	815920000	508610000	792020000
gi|516897667|ref|WP_018154144.1|	gi|516897667|ref|WP_018154144.1|		12	12	12	gi|516897667|ref|WP_018154144.1| ATPase [Methanothermococcus thermolithotrophicus]	1	12	12	12	2	7	5	7	12	10	2	7	5	7	12	10	2	7	5	7	12	10	39.7	39.7	39.7	30.841	287	287	0	208.26	13.9	33.8	20.9	33.8	39.7	36.6	4858900000	133140000	631290000	178710000	920880000	1981100000	1013700000
gi|516897674|ref|WP_018154148.1|	gi|516897674|ref|WP_018154148.1|		7	7	7	gi|516897674|ref|WP_018154148.1| hypothetical protein [Methanothermococcus thermolithotrophicus]	1	7	7	7	4	4	5	4	1	2	4	4	5	4	1	2	4	4	5	4	1	2	25.8	25.8	25.8	47.802	426	426	0	13.485	13.1	14.3	21.4	14.3	3.1	5.6	396450000	70373000	88759000	116040000	80553000	12893000	27832000
gi|516897677|ref|WP_018154150.1|	gi|516897677|ref|WP_018154150.1|		18	18	18	gi|516897677|ref|WP_018154150.1| hypothetical protein [Methanothermococcus thermolithotrophicus]	1	18	18	18	11	11	15	13	11	13	11	11	15	13	11	13	11	11	15	13	11	13	89	89	89	25.32	236	236	0	72.387	48.3	45.8	69.1	58.1	60.2	51.7	3462400000	466910000	628680000	614390000	598030000	478460000	675970000
gi|516897682|ref|WP_018154151.1|	gi|516897682|ref|WP_018154151.1|		4	4	4	gi|516897682|ref|WP_018154151.1| metal-dependent hydrolase [Methanothermococcus thermolithotrophicus]	1	4	4	4	0	3	2	2	4	4	0	3	2	2	4	4	0	3	2	2	4	4	28.6	28.6	28.6	23.792	217	217	0	47.752	0	23.5	18.4	16.1	28.6	28.6	414220000	0	45413000	20412000	35453000	144170000	168770000
gi|516897684|ref|WP_018154152.1|	gi|516897684|ref|WP_018154152.1|		5	5	5	gi|516897684|ref|WP_018154152.1| transcriptional regulator [Methanothermococcus thermolithotrophicus]	1	5	5	5	4	3	2	2	0	1	4	3	2	2	0	1	4	3	2	2	0	1	20	20	20	36.784	320	320	0.0059172	1.7223	17.2	11.9	8.8	8.4	0	5.9	553680000	85937000	119310000	253520000	24162000	0	70751000
gi|516897686|ref|WP_018154153.1|	gi|516897686|ref|WP_018154153.1|		22	22	22	gi|516897686|ref|WP_018154153.1| disulfide reductase [Methanothermococcus thermolithotrophicus]	1	22	22	22	18	17	20	17	20	22	18	17	20	17	20	22	18	17	20	17	20	22	82.1	82.1	82.1	20.454	184	184	0	323.31	81.5	78.8	82.1	78.3	82.1	82.1	21122000000	2995100000	4130000000	2909200000	1971000000	2022600000	7094100000
gi|516897688|ref|WP_018154154.1|	gi|516897688|ref|WP_018154154.1|		18	18	18	gi|516897688|ref|WP_018154154.1| disulfide reductase [Methanothermococcus thermolithotrophicus]	1	18	18	18	10	16	11	11	10	16	10	16	11	11	10	16	10	16	11	11	10	16	71.8	71.8	71.8	32.034	291	291	0	323.31	49.5	60.8	57.7	49.5	49.5	63.6	16476000000	1851300000	3500800000	2226300000	1394600000	1795600000	5707000000
gi|516897690|ref|WP_018154155.1|	gi|516897690|ref|WP_018154155.1|		7	7	7	gi|516897690|ref|WP_018154155.1| hypothetical protein [Methanothermococcus thermolithotrophicus]	1	7	7	7	2	4	5	4	3	5	2	4	5	4	3	5	2	4	5	4	3	5	19.8	19.8	19.8	29.416	262	262	0	18.182	8.8	18.7	19.5	17.2	13	14.1	1124800000	60388000	190290000	114540000	131310000	191020000	437250000
gi|516897692|ref|WP_018154156.1|	gi|516897692|ref|WP_018154156.1|		3	3	3	gi|516897692|ref|WP_018154156.1| stationary phase survival protein SurE [Methanothermococcus thermolithotrophicus]	1	3	3	3	1	1	1	1	3	3	1	1	1	1	3	3	1	1	1	1	3	3	7.1	7.1	7.1	29.525	268	268	0	5.228	3.7	3.7	3.7	3.7	7.1	7.1	91875000	6276200	6267500	3419400	0	22392000	53520000
gi|516897694|ref|WP_018154157.1|	gi|516897694|ref|WP_018154157.1|		3	3	3	gi|516897694|ref|WP_018154157.1| NYN domain-containing protein [Methanothermococcus thermolithotrophicus]	1	3	3	3	1	0	1	1	1	1	1	0	1	1	1	1	1	0	1	1	1	1	20.3	20.3	20.3	25.374	222	222	0.0095877	1.2929	10.8	0	10.8	4.1	5.4	4.1	106670000	12761000	0	17513000	17589000	26162000	32642000
gi|516897699|ref|WP_018154160.1|	gi|516897699|ref|WP_018154160.1|		2	2	2	gi|516897699|ref|WP_018154160.1| hypothetical protein [Methanothermococcus thermolithotrophicus]	1	2	2	2	2	0	0	0	0	0	2	0	0	0	0	0	2	0	0	0	0	0	16.4	16.4	16.4	16.708	140	140	0.006	1.8845	16.4	0	0	0	0	0	23805000	23805000	0	0	0	0	0
gi|516897702|ref|WP_018154161.1|	gi|516897702|ref|WP_018154161.1|		2	2	2	gi|516897702|ref|WP_018154161.1| hypothetical protein [Methanothermococcus thermolithotrophicus]	1	2	2	2	2	2	2	2	2	2	2	2	2	2	2	2	2	2	2	2	2	2	8.9	8.9	8.9	13.669	123	123	0	36.339	8.9	8.9	8.9	8.9	8.9	8.9	1148500000	65375000	141080000	127310000	75390000	534390000	204990000
gi|516897704|ref|WP_018154162.1|	gi|516897704|ref|WP_018154162.1|		16	16	16	gi|516897704|ref|WP_018154162.1| V-type ATP synthase subunit D [Methanothermococcus thermolithotrophicus]	1	16	16	16	10	13	13	13	11	10	10	13	13	13	11	10	10	13	13	13	11	10	68.5	68.5	68.5	24.77	216	216	0	199.68	38.4	55.1	48.1	56	41.2	38.4	37748000000	7707200000	9443800000	6591400000	6906700000	2835100000	4263600000
gi|516897706|ref|WP_018154163.1|	gi|516897706|ref|WP_018154163.1|		53	53	53	gi|516897706|ref|WP_018154163.1| V-type ATP synthase subunit B [Methanothermococcus thermolithotrophicus]	1	53	53	53	48	43	51	43	38	39	48	43	51	43	38	39	48	43	51	43	38	39	90.1	90.1	90.1	51.285	464	464	0	323.31	88.6	83.6	90.1	87.5	84.5	80	329870000000	69372000000	75748000000	66533000000	57040000000	24848000000	36331000000
gi|516897708|ref|WP_018154164.1|	gi|516897708|ref|WP_018154164.1|		51	51	51	gi|516897708|ref|WP_018154164.1| V-type ATP synthase subunit A [Methanothermococcus thermolithotrophicus]	1	51	51	51	43	47	42	43	31	35	43	47	42	43	31	35	43	47	42	43	31	35	81.4	81.4	81.4	64.645	586	586	0	323.31	70.3	80.9	70	73.4	60.9	66.7	334930000000	73002000000	80879000000	64875000000	57050000000	24172000000	34948000000
gi|516897710|ref|WP_018154165.1|	gi|516897710|ref|WP_018154165.1|		13	13	13	gi|516897710|ref|WP_018154165.1| ATP synthase subunit F [Methanothermococcus thermolithotrophicus]	1	13	13	13	12	12	11	11	11	11	12	12	11	11	11	11	12	12	11	11	11	11	89.9	89.9	89.9	10.856	99	99	0	225.58	89.9	89.9	89.9	89.9	89.9	89.9	20829000000	4056200000	5657300000	4213400000	3957900000	1066300000	1878000000
gi|516897712|ref|WP_018154166.1|	gi|516897712|ref|WP_018154166.1|		20	20	20	gi|516897712|ref|WP_018154166.1| ATP synthase subunit C [Methanothermococcus thermolithotrophicus]	1	20	20	20	13	18	15	17	11	11	13	18	15	17	11	11	13	18	15	17	11	11	48.7	48.7	48.7	43.844	390	390	0	323.31	35.1	38.2	35.1	48.7	25.6	30.3	30216000000	6456900000	7940700000	5906400000	5326800000	1573600000	3012000000
gi|516897714|ref|WP_018154167.1|	gi|516897714|ref|WP_018154167.1|		29	29	29	gi|516897714|ref|WP_018154167.1| hypothetical protein [Methanothermococcus thermolithotrophicus]	1	29	29	29	22	23	24	21	16	15	22	23	24	21	16	15	22	23	24	21	16	15	70.9	70.9	70.9	22.872	203	203	0	323.31	63.1	65	70.9	60.1	55.2	54.2	37279000000	6705300000	10740000000	8587800000	5625000000	2450200000	3170900000
gi|516897722|ref|WP_018154171.1|	gi|516897722|ref|WP_018154171.1|		1	1	1	gi|516897722|ref|WP_018154171.1| hypothetical protein [Methanothermococcus thermolithotrophicus]	1	1	1	1	1	0	1	1	0	0	1	0	1	1	0	0	1	0	1	1	0	0	12.8	12.8	12.8	19.472	172	172	0.0010504	2.8298	12.8	0	12.8	12.8	0	0	114610000	28543000	0	44922000	41147000	0	0
gi|516897726|ref|WP_018154173.1|	gi|516897726|ref|WP_018154173.1|		2	2	2	gi|516897726|ref|WP_018154173.1| hypothetical protein [Methanothermococcus thermolithotrophicus]	1	2	2	2	2	1	1	1	1	1	2	1	1	1	1	1	2	1	1	1	1	1	16.3	16.3	16.3	15.436	141	141	0	6.9612	16.3	9.2	9.2	9.2	9.2	9.2	285480000	100450000	54963000	35144000	42001000	24480000	28440000
gi|516897730|ref|WP_018154175.1|	gi|516897730|ref|WP_018154175.1|		18	18	18	gi|516897730|ref|WP_018154175.1| hypothetical protein [Methanothermococcus thermolithotrophicus]	1	18	18	18	6	8	5	7	5	12	6	8	5	7	5	12	6	8	5	7	5	12	18.2	18.2	18.2	113.72	977	977	0	41.382	6.1	10.3	7.3	11.9	5.5	14.9	2854200000	344770000	269340000	147980000	356140000	168560000	1567400000
gi|516897732|ref|WP_018154176.1|	gi|516897732|ref|WP_018154176.1|		54	54	54	gi|516897732|ref|WP_018154176.1| hypothetical protein [Methanothermococcus thermolithotrophicus]	1	54	54	54	40	44	40	39	34	35	40	44	40	39	34	35	40	44	40	39	34	35	70.2	70.2	70.2	74.031	650	650	0	323.31	56.9	62	59.1	57.7	48.3	51.5	27871000000	5301500000	6491400000	5517900000	4965800000	2886400000	2708400000
gi|516897735|ref|WP_018154177.1|	gi|516897735|ref|WP_018154177.1|		11	11	11	gi|516897735|ref|WP_018154177.1| adenylate kinase [Methanothermococcus thermolithotrophicus]	1	11	11	11	4	8	7	8	11	9	4	8	7	8	11	9	4	8	7	8	11	9	77.1	77.1	77.1	21.461	192	192	0	296	30.2	55.7	61.5	68.2	77.1	55.2	5523100000	186890000	824480000	513010000	408050000	2062500000	1528100000
gi|516897737|ref|WP_018154178.1|	gi|516897737|ref|WP_018154178.1|		5	5	5	gi|516897737|ref|WP_018154178.1| hypothetical protein [Methanothermococcus thermolithotrophicus]	1	5	5	5	4	4	4	4	5	4	4	4	4	4	5	4	4	4	4	4	5	4	18.2	18.2	18.2	22.914	198	198	0	16.132	18.2	18.2	18.2	18.2	18.2	18.2	944240000	140180000	206080000	114590000	128010000	242770000	112610000
gi|516897740|ref|WP_018154180.1|	gi|516897740|ref|WP_018154180.1|		5	5	5	gi|516897740|ref|WP_018154180.1| hypothetical protein [Methanothermococcus thermolithotrophicus]	1	5	5	5	0	0	0	1	5	0	0	0	0	1	5	0	0	0	0	1	5	0	29.4	29.4	29.4	31.356	282	282	0	18.506	0	0	0	3.2	29.4	0	298300000	0	0	0	4984600	293320000	0
gi|516897744|ref|WP_018154182.1|	gi|516897744|ref|WP_018154182.1|		9	9	9	gi|516897744|ref|WP_018154182.1| hypothetical protein [Methanothermococcus thermolithotrophicus]	1	9	9	9	2	3	2	2	4	3	2	3	2	2	4	3	2	3	2	2	4	3	33.9	33.9	33.9	38.757	351	351	0	11.614	6.8	9.1	3.4	6.3	15.4	12.8	395430000	39579000	24869000	51655000	61971000	144220000	73137000
gi|516897746|ref|WP_018154183.1|	gi|516897746|ref|WP_018154183.1|		2	2	2	gi|516897746|ref|WP_018154183.1| hypothetical protein [Methanothermococcus thermolithotrophicus]	1	2	2	2	0	0	0	0	2	0	0	0	0	0	2	0	0	0	0	0	2	0	16.9	16.9	16.9	28.664	254	254	0	60.801	0	0	0	0	16.9	0	122490000	0	0	0	0	122490000	0
gi|516897748|ref|WP_018154184.1|	gi|516897748|ref|WP_018154184.1|		1	1	1	gi|516897748|ref|WP_018154184.1| hypothetical protein [Methanothermococcus thermolithotrophicus]	1	1	1	1	0	0	0	0	1	0	0	0	0	0	1	0	0	0	0	0	1	0	2.8	2.8	2.8	35.607	318	318	0.0068226	1.5129	0	0	0	0	2.8	0	9790800	0	0	0	0	9790800	0
gi|516897749|ref|WP_018154185.1|	gi|516897749|ref|WP_018154185.1|		3	3	3	gi|516897749|ref|WP_018154185.1| hypothetical protein [Methanothermococcus thermolithotrophicus]	1	3	3	3	2	2	2	2	3	2	2	2	2	2	3	2	2	2	2	2	3	2	28.8	28.8	28.8	9.2728	80	80	0	9.4034	16.2	16.2	16.2	16.2	28.8	16.2	733870000	105660000	176510000	131160000	168180000	63767000	88588000
gi|516897755|ref|WP_018154188.1|	gi|516897755|ref|WP_018154188.1|		17	17	17	gi|516897755|ref|WP_018154188.1| hypothetical protein [Methanothermococcus thermolithotrophicus]	1	17	17	17	3	4	1	4	5	10	3	4	1	4	5	10	3	4	1	4	5	10	27	27	27	79.372	679	679	0	20.985	6.8	10.5	1.8	6	6.8	17.2	478980000	71493000	149170000	11332000	64498000	41364000	141120000
gi|516897757|ref|WP_018154189.1|	gi|516897757|ref|WP_018154189.1|		12	12	12	gi|516897757|ref|WP_018154189.1| arginine--tRNA ligase [Methanothermococcus thermolithotrophicus]	1	12	12	12	2	7	4	4	9	12	2	7	4	4	9	12	2	7	4	4	9	12	22.4	22.4	22.4	65.252	571	571	0	74.664	4.6	15.6	7.7	10.9	18.2	22.4	1309600000	37452000	189780000	115520000	85931000	371650000	509260000
gi|516897769|ref|WP_018154191.1|	gi|516897769|ref|WP_018154191.1|		3	3	3	gi|516897769|ref|WP_018154191.1| hypothetical protein [Methanothermococcus thermolithotrophicus]	1	3	3	3	1	1	1	1	1	2	1	1	1	1	1	2	1	1	1	1	1	2	20.5	20.5	20.5	18.853	161	161	0.005923	1.7281	4.3	4.3	9.9	4.3	4.3	10.6	107990000	11807000	26676000	10835000	22083000	10685000	25906000
gi|516897773|ref|WP_018154193.1|	gi|516897773|ref|WP_018154193.1|		11	11	11	gi|516897773|ref|WP_018154193.1| ferredoxin [Methanothermococcus thermolithotrophicus]	1	11	11	11	5	6	4	4	4	11	5	6	4	4	4	11	5	6	4	4	4	11	78.8	78.8	78.8	16.942	151	151	0	48.563	37.1	37.1	27.2	27.8	27.2	78.8	1877900000	82719000	157010000	83225000	92121000	251430000	1211400000
gi|516897774|ref|WP_018154194.1|	gi|516897774|ref|WP_018154194.1|		4	4	4	gi|516897774|ref|WP_018154194.1| acetyl-CoA synthase [Methanothermococcus thermolithotrophicus]	1	4	4	4	3	4	3	3	1	4	3	4	3	3	1	4	3	4	3	3	1	4	47.9	47.9	47.9	16.424	144	144	0	22.573	36.1	47.9	36.1	36.1	14.6	47.9	944750000	74004000	218340000	132600000	153740000	59086000	306970000
gi|516897776|ref|WP_018154195.1|	gi|516897776|ref|WP_018154195.1|		34	34	34	gi|516897776|ref|WP_018154195.1| acetyl-CoA synthase subunit alpha [Methanothermococcus thermolithotrophicus]	1	34	34	34	12	20	14	17	11	28	12	20	14	17	11	28	12	20	14	17	11	28	49.5	49.5	49.5	85.988	772	772	0	186.55	19.4	35	22.4	29.4	14	42.7	5631500000	242940000	544090000	1502700000	444130000	991940000	1905700000
gi|516897778|ref|WP_018154196.1|	gi|516897778|ref|WP_018154196.1|		11	11	11	gi|516897778|ref|WP_018154196.1| imidazole glycerol phosphate synthase cyclase subunit [Methanothermococcus thermolithotrophicus]	1	11	11	11	10	9	10	8	5	6	10	9	10	8	5	6	10	9	10	8	5	6	49.5	49.5	49.5	30.627	275	275	0	79.784	41.5	35.3	38.5	29.5	17.8	21.1	2442400000	614250000	442050000	543460000	522990000	123050000	196640000
gi|516897782|ref|WP_018154198.1|	gi|516897782|ref|WP_018154198.1|		9	9	9	gi|516897782|ref|WP_018154198.1| hypothetical protein [Methanothermococcus thermolithotrophicus]	1	9	9	9	6	7	7	8	2	4	6	7	7	8	2	4	6	7	7	8	2	4	13.7	13.7	13.7	70.263	606	606	0	14.657	8.4	11.2	9.6	10.9	3	5.3	844800000	129950000	220730000	160790000	221410000	30292000	81616000
gi|516897784|ref|WP_018154199.1|	gi|516897784|ref|WP_018154199.1|		9	9	9	gi|516897784|ref|WP_018154199.1| hypothetical protein [Methanothermococcus thermolithotrophicus]	1	9	9	9	5	5	5	5	2	4	5	5	5	5	2	4	5	5	5	5	2	4	14.7	14.7	14.7	101.84	890	890	0	43.339	9.8	6.9	6.9	7.6	3.5	5.3	440340000	79136000	93955000	83236000	99299000	32910000	51801000
gi|516897788|ref|WP_018154201.1|	gi|516897788|ref|WP_018154201.1|		6	6	6	gi|516897788|ref|WP_018154201.1| hypothetical protein [Methanothermococcus thermolithotrophicus]	1	6	6	6	1	1	2	3	4	4	1	1	2	3	4	4	1	1	2	3	4	4	14.9	14.9	14.9	42.076	362	362	0	4.5982	2.5	2.2	4.7	7.2	9.9	10.5	449910000	0	58153000	94284000	95699000	96078000	105700000
gi|516897791|ref|WP_018154202.1|	gi|516897791|ref|WP_018154202.1|		22	22	22	gi|516897791|ref|WP_018154202.1| methylenetetrahydromethanopterin dehydrogenase [Methanothermococcus thermolithotrophicus]	1	22	22	22	15	13	15	19	7	14	15	13	15	19	7	14	15	13	15	19	7	14	72.5	72.5	72.5	36.783	342	342	0	323.31	53.5	50.3	51.2	71.9	34.2	55.6	11257000000	2280900000	2150200000	2444200000	2858000000	427370000	1096800000
gi|516897796|ref|WP_018154204.1|	gi|516897796|ref|WP_018154204.1|		5	5	5	gi|516897796|ref|WP_018154204.1| hypothetical protein [Methanothermococcus thermolithotrophicus]	1	5	5	5	4	4	2	2	5	5	4	4	2	2	5	5	4	4	2	2	5	5	62.3	62.3	62.3	12.014	114	114	0	317.89	62.3	62.3	28.9	28.9	62.3	62.3	3102400000	227880000	626060000	120140000	244690000	990720000	892900000
gi|516897798|ref|WP_018154205.1|	gi|516897798|ref|WP_018154205.1|		6	6	6	gi|516897798|ref|WP_018154205.1| hypothetical protein [Methanothermococcus thermolithotrophicus]	1	6	6	6	3	3	5	4	1	1	3	3	5	4	1	1	3	3	5	4	1	1	29.3	29.3	29.3	36.352	321	321	0	23.86	12.8	14.3	24	18.1	3.7	3.7	1255600000	105570000	51128000	236420000	240530000	50755000	571160000
gi|516897801|ref|WP_018154206.1|	gi|516897801|ref|WP_018154206.1|		18	18	18	gi|516897801|ref|WP_018154206.1| transcriptional regulator [Methanothermococcus thermolithotrophicus]	1	18	18	18	16	15	16	18	9	15	16	15	16	18	9	15	16	15	16	18	9	15	56.3	56.3	56.3	32.999	295	295	0	211.67	46.4	46.1	53.2	56.3	38.3	46.4	16347000000	3871700000	2684000000	3477500000	3712700000	754350000	1846800000
gi|516897803|ref|WP_018154207.1|	gi|516897803|ref|WP_018154207.1|		10	10	10	gi|516897803|ref|WP_018154207.1| DNA polymerase [Methanothermococcus thermolithotrophicus]	1	10	10	10	1	5	2	4	5	6	1	5	2	4	5	6	1	5	2	4	5	6	61.4	61.4	61.4	27.515	246	246	0	41.833	6.1	28.5	15	28.9	32.1	38.6	825040000	19232000	174400000	88373000	98310000	159250000	285470000
gi|516897806|ref|WP_018154209.1|	gi|516897806|ref|WP_018154209.1|		8	8	8	gi|516897806|ref|WP_018154209.1| 50S ribosomal protein L44 [Methanothermococcus thermolithotrophicus]	1	8	8	8	0	1	0	0	6	6	0	1	0	0	6	6	0	1	0	0	6	6	66.7	66.7	66.7	11.046	93	93	0	15.771	0	12.9	0	0	49.5	54.8	519450000	0	3589900	0	0	228180000	287670000
gi|516897808|ref|WP_018154210.1|	gi|516897808|ref|WP_018154210.1|		4	4	4	gi|516897808|ref|WP_018154210.1| 30S ribosomal protein S27ae [Methanothermococcus thermolithotrophicus]	1	4	4	4	1	1	1	0	4	1	1	1	1	0	4	1	1	1	1	0	4	1	60.7	60.7	60.7	6.6138	61	61	0	21.945	13.1	13.1	13.1	0	60.7	34.4	901010000	15336000	25542000	25386000	0	742140000	92612000
gi|516897810|ref|WP_018154211.1|	gi|516897810|ref|WP_018154211.1|		17	17	17	gi|516897810|ref|WP_018154211.1| translation initiation factor IF-2 subunit alpha [Methanothermococcus thermolithotrophicus]	1	17	17	17	6	9	10	9	14	13	6	9	10	9	14	13	6	9	10	9	14	13	36.4	36.4	36.4	30.106	264	264	0	74.104	17.4	23.1	19.3	28.4	27.3	32.6	4222100000	208130000	324940000	986610000	402100000	1214100000	1086200000
gi|516897817|ref|WP_018154214.1|	gi|516897817|ref|WP_018154214.1|		6	6	6	gi|516897817|ref|WP_018154214.1| hypothetical protein [Methanothermococcus thermolithotrophicus]	1	6	6	6	2	2	1	0	3	4	2	2	1	0	3	4	2	2	1	0	3	4	47.7	47.7	47.7	17.007	151	151	0	14.961	13.2	16.6	6	0	23.2	31.8	516540000	95942000	68268000	70751000	0	108420000	173160000
gi|516897819|ref|WP_018154215.1|	gi|516897819|ref|WP_018154215.1|		25	25	25	gi|516897819|ref|WP_018154215.1| acetyl-CoA synthase subunit delta [Methanothermococcus thermolithotrophicus]	1	25	25	25	23	22	23	24	14	17	23	22	23	24	14	17	23	22	23	24	14	17	74.2	74.2	74.2	44.161	396	396	0	323.31	70.7	73	70.7	74.2	51.3	54.8	14531000000	3120400000	2959400000	3516900000	3166300000	564570000	1203100000
gi|516897823|ref|WP_018154217.1|	gi|516897823|ref|WP_018154217.1|		12	12	12	gi|516897823|ref|WP_018154217.1| homoserine dehydrogenase [Methanothermococcus thermolithotrophicus]	1	12	12	12	7	8	9	6	5	11	7	8	9	6	5	11	7	8	9	6	5	11	35.6	35.6	35.6	36.413	337	337	0	195.2	24.9	22.3	28.8	19.6	17.8	33.5	1526400000	203880000	337580000	278260000	206010000	158070000	342610000
gi|516897825|ref|WP_018154218.1|	gi|516897825|ref|WP_018154218.1|		2	2	2	gi|516897825|ref|WP_018154218.1| hypothetical protein [Methanothermococcus thermolithotrophicus]	1	2	2	2	1	1	1	2	1	1	1	1	1	2	1	1	1	1	1	2	1	1	22	22	22	18.115	159	159	0	6.8289	11.9	11.9	11.9	22	11.9	11.9	203540000	15969000	42854000	25084000	57422000	28372000	33838000
gi|516897837|ref|WP_018154224.1|	gi|516897837|ref|WP_018154224.1|		3	3	3	gi|516897837|ref|WP_018154224.1| F420-non-reducing hydrogenase subunit G [Methanothermococcus thermolithotrophicus]	1	3	3	3	1	0	2	1	2	2	1	0	2	1	2	2	1	0	2	1	2	2	8	8	8	30.896	286	286	0.0010288	2.3719	3.5	0	3.5	4.5	3.5	8	290460000	1584800	0	3253700	160570000	5581300	119470000
gi|516897839|ref|WP_018154225.1|	gi|516897839|ref|WP_018154225.1|		11	11	11	gi|516897839|ref|WP_018154225.1| F420-non-reducing hydrogenase subunit A [Methanothermococcus thermolithotrophicus]	1	11	11	11	7	10	9	9	0	1	7	10	9	9	0	1	7	10	9	9	0	1	32.6	32.6	32.6	46.277	420	420	0	37.477	21.4	29.8	27.1	26.9	0	3.6	1626600000	422120000	285800000	384270000	526800000	0	7571900
gi|516897841|ref|WP_018154226.1|	gi|516897841|ref|WP_018154226.1|		14	14	14	gi|516897841|ref|WP_018154226.1| ferredoxin [Methanothermococcus thermolithotrophicus]	1	14	14	14	3	5	4	3	11	12	3	5	4	3	11	12	3	5	4	3	11	12	39.1	39.1	39.1	42.831	396	396	0	53.086	8.8	17.9	10.9	11.9	30.1	29.3	1205500000	57103000	104570000	63581000	48819000	325120000	606280000
gi|516897850|ref|WP_018154230.1|	gi|516897850|ref|WP_018154230.1|		1	1	1	gi|516897850|ref|WP_018154230.1| sulfopyruvate decarboxylase subunit beta [Methanothermococcus thermolithotrophicus]	1	1	1	1	0	0	0	1	0	0	0	0	0	1	0	0	0	0	0	1	0	0	6.8	6.8	6.8	21.054	191	191	0.0010395	2.7134	0	0	0	6.8	0	0	30405000	0	0	0	30405000	0	0
gi|516897854|ref|WP_018154232.1|	gi|516897854|ref|WP_018154232.1|		7	7	7	gi|516897854|ref|WP_018154232.1| ferredoxin [Methanothermococcus thermolithotrophicus]	1	7	7	7	1	1	2	2	6	6	1	1	2	2	6	6	1	1	2	2	6	6	83.3	83.3	83.3	7.4648	66	66	0	22.581	16.7	13.6	30.3	30.3	57.6	78.8	536270000	17621000	15115000	44449000	33019000	183110000	242950000
gi|516897855|ref|WP_018154233.1|	gi|516897855|ref|WP_018154233.1|		9	9	9	gi|516897855|ref|WP_018154233.1| H/ACA RNA-protein complex protein Cbf5p [Methanothermococcus thermolithotrophicus]	1	9	9	9	6	3	5	4	3	3	6	3	5	4	3	3	6	3	5	4	3	3	33.3	33.3	33.3	36.792	324	324	0	34.544	23.1	14.2	19.8	17.3	13.3	11.7	897560000	269800000	89269000	172770000	187550000	74586000	103580000
gi|516897859|ref|WP_018154235.1|	gi|516897859|ref|WP_018154235.1|		5	5	5	gi|516897859|ref|WP_018154235.1| transcriptional regulator [Methanothermococcus thermolithotrophicus]	1	5	5	5	0	3	0	2	3	4	0	3	0	2	3	4	0	3	0	2	3	4	28.9	28.9	28.9	17.649	152	152	0	21.345	0	20.4	0	13.2	17.8	21.7	143670000	0	18416000	0	8982900	55807000	60460000
gi|516897861|ref|WP_018154236.1|	gi|516897861|ref|WP_018154236.1|		10	10	10	gi|516897861|ref|WP_018154236.1| hypothetical protein [Methanothermococcus thermolithotrophicus]	1	10	10	10	4	5	6	6	7	5	4	5	6	6	7	5	4	5	6	6	7	5	34.8	34.8	34.8	43.159	394	394	0	66.518	12.7	21.3	24.1	24.6	26.1	16.2	2237400000	323650000	464700000	333350000	484140000	391490000	240050000
gi|516897862|ref|WP_018154237.1|	gi|516897862|ref|WP_018154237.1|		27	27	27	gi|516897862|ref|WP_018154237.1| hypothetical protein [Methanothermococcus thermolithotrophicus]	1	27	27	27	20	21	20	21	19	18	20	21	20	21	19	18	20	21	20	21	19	18	51.4	51.4	51.4	59.01	525	525	0	323.31	40.6	48.2	43.8	43	40.2	41.3	19203000000	3300600000	4154200000	2669500000	4039800000	2585700000	2453700000
gi|516897864|ref|WP_018154238.1|	gi|516897864|ref|WP_018154238.1|		1	1	1	gi|516897864|ref|WP_018154238.1| hypothetical protein [Methanothermococcus thermolithotrophicus]	1	1	1	1	1	1	1	1	1	1	1	1	1	1	1	1	1	1	1	1	1	1	9.7	9.7	9.7	7.2994	72	72	0	3.6643	9.7	9.7	9.7	9.7	9.7	9.7	19139000000	3873000000	4063500000	3216500000	3810300000	1667400000	2508100000
gi|516897865|ref|WP_018154239.1|	gi|516897865|ref|WP_018154239.1|		6	6	6	gi|516897865|ref|WP_018154239.1| hypothetical protein [Methanothermococcus thermolithotrophicus]	1	6	6	6	2	2	3	3	3	3	2	2	3	3	3	3	2	2	3	3	3	3	31.6	31.6	31.6	25.805	225	225	0.0059113	1.719	8.9	5.8	13.3	9.3	16	13.3	282490000	21036000	17604000	33561000	55081000	104510000	50697000
gi|516897873|ref|WP_018154243.1|	gi|516897873|ref|WP_018154243.1|		15	15	15	gi|516897873|ref|WP_018154243.1| glutamine--fructose-6-phosphate aminotransferase [Methanothermococcus thermolithotrophicus]	1	15	15	15	11	10	10	6	3	8	11	10	10	6	3	8	11	10	10	6	3	8	25.6	25.6	25.6	69.247	618	618	0	56.307	18.9	20.4	18.8	11.7	6.1	16	1465300000	365620000	291590000	276320000	271150000	69649000	190990000
gi|516897875|ref|WP_018154244.1|	gi|516897875|ref|WP_018154244.1|		8	8	8	gi|516897875|ref|WP_018154244.1| hypothetical protein [Methanothermococcus thermolithotrophicus]	1	8	8	8	4	3	4	5	6	8	4	3	4	5	6	8	4	3	4	5	6	8	61.5	61.5	61.5	16.013	143	143	0	54.107	32.9	25.9	32.9	32.9	37.8	61.5	799950000	28764000	58676000	42918000	134970000	175800000	358810000
gi|516897884|ref|WP_018154247.1|	gi|516897884|ref|WP_018154247.1|		3	3	3	gi|516897884|ref|WP_018154247.1| flagellar assembly protein J [Methanothermococcus thermolithotrophicus]	1	3	3	3	2	3	2	2	1	1	2	3	2	2	1	1	2	3	2	2	1	1	6.1	6.1	6.1	63.408	559	559	0	4.5791	3.6	6.1	3.6	3.6	1.4	1.4	213260000	61154000	75298000	38780000	38033000	0	0
gi|516897886|ref|WP_018154248.1|	gi|516897886|ref|WP_018154248.1|		17	17	17	gi|516897886|ref|WP_018154248.1| hypothetical protein [Methanothermococcus thermolithotrophicus]	1	17	17	17	14	12	10	10	4	10	14	12	10	10	4	10	14	12	10	10	4	10	37.5	37.5	37.5	62.591	546	546	0	103.87	33.7	31.9	30.4	27.5	13.4	31.1	4060800000	965800000	862360000	1050500000	497970000	104760000	579450000
gi|516897888|ref|WP_018154249.1|	gi|516897888|ref|WP_018154249.1|		2	2	2	gi|516897888|ref|WP_018154249.1| flagellar accessory protein FlaH [Methanothermococcus thermolithotrophicus]	1	2	2	2	2	2	2	2	1	1	2	2	2	2	1	1	2	2	2	2	1	1	20.9	20.9	20.9	25.898	230	230	0	27.475	20.9	20.9	20.9	20.9	9.1	11.7	261610000	48497000	65807000	60221000	55793000	14569000	16719000
gi|516897889|ref|WP_018154250.1|	gi|516897889|ref|WP_018154250.1|		3	3	3	gi|516897889|ref|WP_018154250.1| hypothetical protein [Methanothermococcus thermolithotrophicus]	1	3	3	3	3	3	3	3	3	2	3	3	3	3	3	2	3	3	3	3	3	2	18	18	18	16.166	150	150	0	38.545	18	18	18	18	18	7.3	944530000	178020000	130680000	211850000	205910000	128480000	89595000
gi|516897893|ref|WP_018154252.1|	gi|516897893|ref|WP_018154252.1|		11	11	11	gi|516897893|ref|WP_018154252.1| flagellar protein E [Methanothermococcus thermolithotrophicus]	1	11	11	11	3	11	6	7	6	5	3	11	6	7	6	5	3	11	6	7	6	5	54.8	54.8	54.8	15.696	135	135	0	149.22	30.4	54.8	53.3	54.8	54.8	35.6	6716900000	673030000	2772000000	752500000	1016000000	719460000	783880000
gi|516897896|ref|WP_018154253.1|	gi|516897896|ref|WP_018154253.1|		19	19	19	gi|516897896|ref|WP_018154253.1| hypothetical protein [Methanothermococcus thermolithotrophicus]	1	19	19	19	11	16	9	13	15	13	11	16	9	13	15	13	11	16	9	13	15	13	51	51	51	39.866	341	341	0	323.31	37	49.6	32.3	47.2	40.8	40.8	85606000000	11362000000	18138000000	10673000000	11697000000	18533000000	15202000000
gi|516897900|ref|WP_018154255.1|	gi|516897900|ref|WP_018154255.1|		6	6	6	gi|516897900|ref|WP_018154255.1| hypothetical protein [Methanothermococcus thermolithotrophicus]	1	6	6	6	6	6	6	6	5	5	6	6	6	6	5	5	6	6	6	6	5	5	40.6	40.6	40.6	22.889	217	217	0	323.31	40.6	40.6	40.6	40.6	32.3	32.3	22167000000	4422500000	4990300000	4109700000	3604500000	2619100000	2421100000
gi|516897902|ref|WP_018154256.1|	gi|516897902|ref|WP_018154256.1|		6	6	6	gi|516897902|ref|WP_018154256.1| flagellin [Methanothermococcus thermolithotrophicus]	1	6	6	6	3	2	2	2	5	2	3	2	2	2	5	2	3	2	2	2	5	2	52.8	52.8	52.8	22.765	216	216	0	323.31	24.1	16.2	16.2	16.2	36.1	30.6	54673000000	11702000000	11573000000	10412000000	6698100000	9999400000	4288300000
gi|516897906|ref|WP_018154257.1|	gi|516897906|ref|WP_018154257.1|		6	6	6	gi|516897906|ref|WP_018154257.1| coenzyme F420 hydrogenase subunit gamma [Methanothermococcus thermolithotrophicus]	1	6	6	6	3	3	5	2	2	1	3	3	5	2	2	1	3	3	5	2	2	1	33.2	33.2	33.2	26.042	241	241	0	49.284	10.8	16.6	24.9	8.3	8.3	4.1	608030000	167520000	63820000	238710000	43219000	71373000	23392000
gi|516897910|ref|WP_018154259.1|	gi|516897910|ref|WP_018154259.1|		17	17	17	gi|516897910|ref|WP_018154259.1| coenzyme F420 hydrogenase subunit alpha [Methanothermococcus thermolithotrophicus]	1	17	17	17	11	12	10	0	15	0	11	12	10	0	15	0	11	12	10	0	15	0	31.2	31.2	31.2	45.771	410	410	0	76.674	24.4	26.3	20.5	0	30.5	0	2813500000	389090000	682250000	384650000	0	1357500000	0
gi|516897912|ref|WP_018154260.1|	gi|516897912|ref|WP_018154260.1|		8	8	7	gi|516897912|ref|WP_018154260.1| F420-non-reducing hydrogenase iron-sulfur subunit D [Methanothermococcus thermolithotrophicus]	1	8	8	7	6	7	6	5	5	5	6	7	6	5	5	5	5	6	5	4	4	4	52.9	52.9	47.9	16.036	140	140	0	156.43	45	50.7	41.4	39.3	39.3	39.3	4284600000	800680000	926780000	603220000	548330000	411560000	994040000
gi|516897914|ref|WP_018154261.1|	gi|516897914|ref|WP_018154261.1|		16	16	16	gi|516897914|ref|WP_018154261.1| F420-non-reducing hydrogenase subunit G [Methanothermococcus thermolithotrophicus]	1	16	16	16	14	14	11	1	12	3	14	14	11	1	12	3	14	14	11	1	12	3	61.9	61.9	61.9	32.477	299	299	0	145.29	61.9	56.9	45.8	3.3	53.8	18.7	4219200000	1071400000	1527700000	1015600000	6723600	538910000	58861000
gi|516897916|ref|WP_018154262.1|	gi|516897916|ref|WP_018154262.1|		34	34	34	gi|516897916|ref|WP_018154262.1| F420-non-reducing hydrogenase subunit A [Methanothermococcus thermolithotrophicus]	1	34	34	34	29	29	24	12	20	6	29	29	24	12	20	6	29	29	24	12	20	6	62.8	62.8	62.8	53.054	473	473	0	323.31	57.9	60.5	51.2	26	45.2	15.4	30648000000	7828100000	11550000000	7659100000	474790000	2965600000	170810000
gi|516897918|ref|WP_018154263.1|	gi|516897918|ref|WP_018154263.1|		34	34	34	gi|516897918|ref|WP_018154263.1| ferredoxin [Methanothermococcus thermolithotrophicus]	1	34	34	34	25	24	22	18	27	33	25	24	22	18	27	33	25	24	22	18	27	33	67.2	67.2	67.2	43.304	396	396	0	323.31	61.4	61.4	61.4	53.3	62.6	67.2	24941000000	3656000000	3938500000	3171100000	1457900000	3719200000	8998000000
gi|516897920|ref|WP_018154264.1|	gi|516897920|ref|WP_018154264.1|		57	57	57	gi|516897920|ref|WP_018154264.1| disulfide reductase [Methanothermococcus thermolithotrophicus]	1	57	57	57	46	47	44	39	42	55	46	47	44	39	42	55	46	47	44	39	42	55	84.9	84.9	84.9	71.503	654	654	0	323.31	70.3	72.3	70.3	65.4	66.8	83.9	104640000000	13961000000	19876000000	16687000000	11324000000	11977000000	30819000000
gi|516897922|ref|WP_018154265.1|	gi|516897922|ref|WP_018154265.1|		34	34	34	gi|516897922|ref|WP_018154265.1| tungsten-containing formylmethanofuran dehydrogenase 2 subunit B [Methanothermococcus thermolithotrophicus]	1	34	34	34	27	26	29	28	15	23	27	26	29	28	15	23	27	26	29	28	15	23	69.8	69.8	69.8	48.297	434	434	0	323.31	65.9	66.6	68.2	66.4	46.8	59.9	69424000000	15466000000	8270200000	17650000000	17032000000	3536200000	7468800000
gi|516897924|ref|WP_018154266.1|	gi|516897924|ref|WP_018154266.1|		3	3	3	gi|516897924|ref|WP_018154266.1| TraB family protein [Methanothermococcus thermolithotrophicus]	1	3	3	3	0	0	1	0	1	1	0	0	1	0	1	1	0	0	1	0	1	1	11.3	11.3	11.3	43.083	390	390	0	3.8199	0	0	3.8	0	4.6	2.8	30008000	0	0	11697000	0	18311000	0
gi|516897926|ref|WP_018154267.1|	gi|516897926|ref|WP_018154267.1|		6	6	6	gi|516897926|ref|WP_018154267.1| CBS domain-containing protein [Methanothermococcus thermolithotrophicus]	1	6	6	6	1	5	2	1	6	6	1	5	2	1	6	6	1	5	2	1	6	6	53.2	53.2	53.2	17.75	158	158	0	105.05	7.6	53.2	15.2	7.6	53.2	53.2	1602500000	31662000	177180000	27294000	32818000	721230000	612290000
gi|516897928|ref|WP_018154268.1|	gi|516897928|ref|WP_018154268.1|		8	8	8	gi|516897928|ref|WP_018154268.1| hypothetical protein [Methanothermococcus thermolithotrophicus]	1	8	8	8	7	7	6	6	3	1	7	7	6	6	3	1	7	7	6	6	3	1	25.2	25.2	25.2	35.771	326	326	0	63.39	20.9	20.9	17.8	18.4	9.2	2.8	728770000	123720000	220340000	157410000	192170000	24776000	10353000
gi|516897930|ref|WP_018154269.1|	gi|516897930|ref|WP_018154269.1|		1	1	1	gi|516897930|ref|WP_018154269.1| hypothetical protein [Methanothermococcus thermolithotrophicus]	1	1	1	1	1	0	1	1	1	1	1	0	1	1	1	1	1	0	1	1	1	1	9.1	9.1	9.1	15.475	132	132	0	37.162	9.1	0	9.1	9.1	9.1	9.1	69264000	6941600	0	9456700	9125100	8402900	35338000
gi|516897934|ref|WP_018154271.1|	gi|516897934|ref|WP_018154271.1|		5	5	5	gi|516897934|ref|WP_018154271.1| N5-carboxyaminoimidazole ribonucleotide mutase [Methanothermococcus thermolithotrophicus]	1	5	5	5	1	5	2	2	3	3	1	5	2	2	3	3	1	5	2	2	3	3	41	41	41	16.757	156	156	0	93.923	9.6	41	19.9	16	20.5	24.4	772260000	24577000	124610000	93288000	106280000	93763000	329750000
gi|516897936|ref|WP_018154272.1|	gi|516897936|ref|WP_018154272.1|		14	14	14	gi|516897936|ref|WP_018154272.1| rubrerythrin [Methanothermococcus thermolithotrophicus]	1	14	14	14	4	9	4	7	9	11	4	9	4	7	9	11	4	9	4	7	9	11	69.8	69.8	69.8	21.698	189	189	0	144.78	16.9	64.6	29.6	54	63.5	66.7	6531100000	137350000	728630000	177750000	470220000	1984500000	3032700000
gi|516897938|ref|WP_018154273.1|	gi|516897938|ref|WP_018154273.1|		3	3	3	gi|516897938|ref|WP_018154273.1| nucleoside-diphosphate kinase [Methanothermococcus thermolithotrophicus]	1	3	3	3	1	1	1	1	2	3	1	1	1	1	2	3	1	1	1	1	2	3	23.1	23.1	23.1	15.28	134	134	0	23.251	6	6	6	6	23.1	23.1	179600000	15583000	19396000	13258000	22484000	19951000	88931000
gi|516897940|ref|WP_018154274.1|	gi|516897940|ref|WP_018154274.1|		10	10	10	gi|516897940|ref|WP_018154274.1| translation initiation factor aIF-2 [Methanothermococcus thermolithotrophicus]	1	10	10	10	3	4	3	3	5	7	3	4	3	3	5	7	3	4	3	3	5	7	28.3	28.3	28.3	66.268	598	598	0	59.272	7	10.4	6.9	6.9	11.5	20.4	547570000	52849000	57903000	41887000	49892000	125380000	219660000
gi|516897942|ref|WP_018154275.1|	gi|516897942|ref|WP_018154275.1|		7	7	7	gi|516897942|ref|WP_018154275.1| hypothetical protein [Methanothermococcus thermolithotrophicus]	1	7	7	7	3	6	3	4	3	4	3	6	3	4	3	4	3	6	3	4	3	4	15.1	15.1	15.1	54.661	490	490	0	23.347	8.8	12.7	7.3	11.4	9	10.8	527360000	41469000	89114000	123000000	100260000	53014000	120500000
gi|516897946|ref|WP_018154277.1|	gi|516897946|ref|WP_018154277.1|		4	4	4	gi|516897946|ref|WP_018154277.1| hypothetical protein [Methanothermococcus thermolithotrophicus]	1	4	4	4	1	0	1	1	3	3	1	0	1	1	3	3	1	0	1	1	3	3	9.9	9.9	9.9	29.651	263	263	0	3.8764	3.4	0	3.4	3.4	9.1	7.2	514400000	75443000	0	117800000	122620000	130460000	68069000
gi|516897947|ref|WP_018154278.1|	gi|516897947|ref|WP_018154278.1|		18	18	18	gi|516897947|ref|WP_018154278.1| hydrogenase formation protein HypD [Methanothermococcus thermolithotrophicus]	1	18	18	18	14	10	12	13	3	6	14	10	12	13	3	6	14	10	12	13	3	6	60	60	60	39.644	355	355	0	104.45	49.9	35.5	42.5	46.2	11	20.3	2951600000	715660000	374290000	837030000	735510000	65210000	223860000
gi|516897952|ref|WP_018154280.1|	gi|516897952|ref|WP_018154280.1|		9	9	9	gi|516897952|ref|WP_018154280.1| hypothetical protein [Methanothermococcus thermolithotrophicus]	1	9	9	9	7	2	4	3	3	0	7	2	4	3	3	0	7	2	4	3	3	0	25	25	25	49.659	448	448	0	13.69	20.5	4	13.2	7.8	9.8	0	236520000	98797000	14559000	60276000	38074000	24816000	0
gi|516897954|ref|WP_018154281.1|	gi|516897954|ref|WP_018154281.1|		7	7	7	gi|516897954|ref|WP_018154281.1| hypothetical protein [Methanothermococcus thermolithotrophicus]	1	7	7	7	5	7	6	6	3	5	5	7	6	6	3	5	5	7	6	6	3	5	86.4	86.4	86.4	6.6068	59	59	0	79.549	86.4	86.4	86.4	86.4	59.3	83.1	678420000	129890000	288770000	86955000	106460000	13698000	52650000
gi|516897956|ref|WP_018154282.1|	gi|516897956|ref|WP_018154282.1|		19	19	19	gi|516897956|ref|WP_018154282.1| aldolase [Methanothermococcus thermolithotrophicus]	1	19	19	19	9	11	9	9	16	18	9	11	9	9	16	18	9	11	9	9	16	18	63	63	63	33.864	308	308	0	174.65	26.9	33.1	29.2	32.5	53.9	63	3351200000	167270000	539600000	318550000	264390000	791710000	1269700000
gi|516897957|ref|WP_018154283.1|	gi|516897957|ref|WP_018154283.1|		6	6	6	gi|516897957|ref|WP_018154283.1| homoserine kinase [Methanothermococcus thermolithotrophicus]	1	6	6	6	5	5	5	5	4	5	5	5	5	5	4	5	5	5	5	5	4	5	31.4	31.4	31.4	32.723	303	303	0	94.714	30.7	30.7	30.7	30.7	14.2	30.7	1491400000	350350000	245350000	314340000	348500000	85232000	147630000
gi|516897959|ref|WP_018154284.1|	gi|516897959|ref|WP_018154284.1|		6	6	6	gi|516897959|ref|WP_018154284.1| hypothetical protein [Methanothermococcus thermolithotrophicus]	1	6	6	6	4	4	3	3	4	5	4	4	3	3	4	5	4	4	3	3	4	5	17.2	17.2	17.2	42.402	366	366	0	17.358	13.4	10.9	9	9	10.9	12.8	549950000	143650000	79398000	87592000	88975000	69006000	81329000
gi|516897964|ref|WP_018154286.1|	gi|516897964|ref|WP_018154286.1|		14	14	14	gi|516897964|ref|WP_018154286.1| 50S ribosomal protein L15e [Methanothermococcus thermolithotrophicus]	1	14	14	14	7	10	9	6	6	5	7	10	9	6	6	5	7	10	9	6	6	5	55.7	55.7	55.7	22.352	194	194	0	17.884	33	39.2	37.6	28.4	26.3	26.3	2554300000	382630000	867380000	574230000	476120000	57801000	196130000
gi|516897966|ref|WP_018154287.1|	gi|516897966|ref|WP_018154287.1|		4	4	4	gi|516897966|ref|WP_018154287.1| hypothetical protein [Methanothermococcus thermolithotrophicus]	1	4	4	4	1	1	1	1	4	4	1	1	1	1	4	4	1	1	1	1	4	4	22.3	22.3	22.3	17.423	148	148	0	4.3375	6.1	6.1	6.1	6.1	22.3	22.3	163710000	7238300	12151000	9059700	9959100	85099000	40200000
gi|516897968|ref|WP_018154288.1|	gi|516897968|ref|WP_018154288.1|		3	3	3	gi|516897968|ref|WP_018154288.1| hypothetical protein [Methanothermococcus thermolithotrophicus]	1	3	3	3	0	1	1	0	3	3	0	1	1	0	3	3	0	1	1	0	3	3	24.4	24.4	24.4	14.762	131	131	0	96.629	0	11.5	11.5	0	24.4	24.4	270420000	0	27729000	27210000	0	144970000	70518000
gi|516897974|ref|WP_018154291.1|	gi|516897974|ref|WP_018154291.1|		14	14	14	gi|516897974|ref|WP_018154291.1| 2-oxoacid ferredoxin oxidoreductase subunit beta [Methanothermococcus thermolithotrophicus]	1	14	14	14	12	9	11	11	6	7	12	9	11	11	6	7	12	9	11	11	6	7	57.8	57.8	57.8	32.571	289	289	0	158.62	54	49.1	52.9	49.1	42.2	42.2	4058800000	775610000	633520000	851080000	1060700000	338110000	399760000
gi|516897982|ref|WP_018154295.1|	gi|516897982|ref|WP_018154295.1|		5	5	5	gi|516897982|ref|WP_018154295.1| hypothetical protein [Methanothermococcus thermolithotrophicus]	1	5	5	5	2	4	5	3	5	5	2	4	5	3	5	5	2	4	5	3	5	5	50.9	50.9	50.9	12.342	114	114	0	323.31	35.1	43.9	50.9	43.9	50.9	50.9	2615700000	52124000	482030000	312390000	208780000	671860000	888490000
gi|516897985|ref|WP_018154297.1|	gi|516897985|ref|WP_018154297.1|		4	4	4	gi|516897985|ref|WP_018154297.1| hypothetical protein [Methanothermococcus thermolithotrophicus]	1	4	4	4	3	4	3	4	3	4	3	4	3	4	3	4	3	4	3	4	3	4	25.6	25.6	25.6	14.21	129	129	0	25.235	18.6	25.6	18.6	25.6	17.8	25.6	842250000	57064000	158880000	75269000	137490000	166400000	247140000
gi|516897987|ref|WP_018154298.1|	gi|516897987|ref|WP_018154298.1|		8	8	8	gi|516897987|ref|WP_018154298.1| hypothetical protein [Methanothermococcus thermolithotrophicus]	1	8	8	8	5	6	4	2	4	5	5	6	4	2	4	5	5	6	4	2	4	5	55.4	55.4	55.4	16.502	148	148	0	39.337	48.6	51.4	40.5	15.5	40.5	40.5	1820100000	174710000	191830000	214770000	158520000	410150000	670140000
gi|516897989|ref|WP_018154299.1|	gi|516897989|ref|WP_018154299.1|		35	35	35	gi|516897989|ref|WP_018154299.1| fructose 1,6-bisphosphatase [Methanothermococcus thermolithotrophicus]	1	35	35	35	28	32	27	20	15	19	28	32	27	20	15	19	28	32	27	20	15	19	85.6	85.6	85.6	42.203	381	381	0	323.31	74	84.5	78.2	70.9	52.2	62.2	52004000000	12215000000	12785000000	12788000000	6716100000	2918300000	4580700000
gi|516897993|ref|WP_018154301.1|	gi|516897993|ref|WP_018154301.1|		17	17	17	gi|516897993|ref|WP_018154301.1| dihydroxy-acid dehydratase [Methanothermococcus thermolithotrophicus]	1	17	17	17	7	11	9	6	13	14	7	11	9	6	13	14	7	11	9	6	13	14	31.1	31.1	31.1	58.831	550	550	0	34.401	21.6	20.4	20.7	20.4	24.9	29.8	42475000000	10807000000	422740000	7890200000	3781700000	14940000000	4633300000
gi|516897995|ref|WP_018154302.1|	gi|516897995|ref|WP_018154302.1|		6	6	6	gi|516897995|ref|WP_018154302.1| cobalt-precorrin-2 C(20)-methyltransferase [Methanothermococcus thermolithotrophicus]	1	6	6	6	3	3	6	4	0	3	3	3	6	4	0	3	3	3	6	4	0	3	27.1	27.1	27.1	26.032	229	229	0	7.6677	13.5	17.9	27.1	17.5	0	16.2	719830000	130310000	139140000	232160000	144380000	0	73849000
gi|516897997|ref|WP_018154303.1|	gi|516897997|ref|WP_018154303.1|		5	5	5	gi|516897997|ref|WP_018154303.1| shikimate kinase [Methanothermococcus thermolithotrophicus]	1	5	5	5	2	4	3	1	1	3	2	4	3	1	1	3	2	4	3	1	1	3	21.4	21.4	21.4	30.833	285	285	0	23.161	11.9	18.2	8.8	2.1	3.5	14	325860000	81805000	81202000	60275000	0	28652000	73923000
gi|516897999|ref|WP_018154304.1|	gi|516897999|ref|WP_018154304.1|		2	2	2	gi|516897999|ref|WP_018154304.1| hypothetical protein [Methanothermococcus thermolithotrophicus]	1	2	2	2	1	1	1	1	0	0	1	1	1	1	0	0	1	1	1	1	0	0	10	10	10	24.451	209	209	0.0010235	2.3288	5.7	4.3	5.7	5.7	0	0	44398000	18642000	0	15429000	10328000	0	0
gi|516898001|ref|WP_018154305.1|	gi|516898001|ref|WP_018154305.1|		10	10	10	gi|516898001|ref|WP_018154305.1| hypothetical protein [Methanothermococcus thermolithotrophicus]	1	10	10	10	6	2	4	5	2	3	6	2	4	5	2	3	6	2	4	5	2	3	17.6	17.6	17.6	54.802	483	483	0	7.9841	12.2	4.8	9.3	9.5	5.4	7.5	446320000	93495000	42298000	69361000	129210000	43582000	68378000
gi|516898005|ref|WP_018154307.1|	gi|516898005|ref|WP_018154307.1|		12	12	12	gi|516898005|ref|WP_018154307.1| KamA family radical SAM protein [Methanothermococcus thermolithotrophicus]	1	12	12	12	11	9	11	8	8	8	11	9	11	8	8	8	11	9	11	8	8	8	23.8	23.8	23.8	70.468	600	600	0	71.003	20.5	19.3	20.5	16.2	13.5	13.5	3536000000	948880000	580050000	873590000	644980000	220910000	267590000
gi|516898010|ref|WP_018154309.1|	gi|516898010|ref|WP_018154309.1|		22	22	22	gi|516898010|ref|WP_018154309.1| glyceraldehyde-3-phosphate dehydrogenase [Methanothermococcus thermolithotrophicus]	1	22	22	22	10	13	14	15	19	20	10	13	14	15	19	20	10	13	14	15	19	20	75.6	75.6	75.6	37.509	340	340	0	323.31	46.2	51.8	55.3	64.1	70	69.1	19858000000	1322100000	2387200000	2253900000	2294000000	5416200000	6184700000
gi|516898012|ref|WP_018154310.1|	gi|516898012|ref|WP_018154310.1|		16	16	16	gi|516898012|ref|WP_018154310.1| methionine--tRNA ligase [Methanothermococcus thermolithotrophicus]	1	16	16	16	6	10	7	7	11	14	6	10	7	7	11	14	6	10	7	7	11	14	26.7	26.7	26.7	79.669	689	689	0	96.769	13.6	15.2	13.2	12.8	21.2	24.4	5245200000	137080000	513130000	228840000	178700000	429350000	3758100000
gi|516898014|ref|WP_018154311.1|	gi|516898014|ref|WP_018154311.1|		40	40	40	gi|516898014|ref|WP_018154311.1| thymidine phosphorylase [Methanothermococcus thermolithotrophicus]	1	40	40	40	35	35	37	37	20	20	35	35	37	37	20	20	35	35	37	37	20	20	68.9	68.9	68.9	54.735	505	505	0	323.31	56.2	64.2	65.1	67.9	42.8	42.8	27830000000	6558400000	5017300000	6833900000	6668100000	1105200000	1647500000
gi|516898017|ref|WP_018154314.1|	gi|516898017|ref|WP_018154314.1|		2	2	2	gi|516898017|ref|WP_018154314.1| glutamine amidotransferase [Methanothermococcus thermolithotrophicus]	1	2	2	2	0	0	0	0	2	0	0	0	0	0	2	0	0	0	0	0	2	0	15.2	15.2	15.2	18.415	165	165	0	5.5379	0	0	0	0	15.2	0	32541000	0	0	0	0	32541000	0
gi|516898019|ref|WP_018154316.1|	gi|516898019|ref|WP_018154316.1|		21	21	21	gi|516898019|ref|WP_018154316.1| hypothetical protein [Methanothermococcus thermolithotrophicus]	1	21	21	21	16	15	19	18	14	16	16	15	19	18	14	16	16	15	19	18	14	16	81	81	81	28.43	253	253	0	309.29	75.5	60.1	67.2	75.9	64.8	75.9	9225800000	1920000000	1478400000	1983800000	2335900000	595120000	912500000
gi|516898020|ref|WP_018154317.1|	gi|516898020|ref|WP_018154317.1|		14	14	14	gi|516898020|ref|WP_018154317.1| hypothetical protein [Methanothermococcus thermolithotrophicus]	1	14	14	14	13	8	10	9	3	7	13	8	10	9	3	7	13	8	10	9	3	7	40.6	40.6	40.6	48.186	429	429	0	60.572	36.8	23.5	35.4	24	14.7	22.8	3109700000	649030000	337150000	625640000	515200000	564960000	417730000
gi|516898023|ref|WP_018154320.1|	gi|516898023|ref|WP_018154320.1|		4	4	4	gi|516898023|ref|WP_018154320.1| hypothetical protein [Methanothermococcus thermolithotrophicus]	1	4	4	4	2	3	2	2	2	3	2	3	2	2	2	3	2	3	2	2	2	3	19.6	19.6	19.6	10.936	97	97	0	5.7028	19.6	19.6	19.6	19.6	12.4	19.6	1603800000	71188000	139520000	118950000	118690000	506460000	648980000
gi|516898024|ref|WP_018154321.1|	gi|516898024|ref|WP_018154321.1|		7	7	7	gi|516898024|ref|WP_018154321.1| hypothetical protein [Methanothermococcus thermolithotrophicus]	1	7	7	7	2	3	5	6	1	1	2	3	5	6	1	1	2	3	5	6	1	1	28.3	28.3	28.3	41.341	368	368	0	16.405	3.8	14.1	23.9	23.4	1.6	1.6	246140000	21924000	49180000	48231000	107730000	8618900	10449000
gi|516898025|ref|WP_018154322.1|	gi|516898025|ref|WP_018154322.1|		10	10	10	gi|516898025|ref|WP_018154322.1| clamp loader protein [Methanothermococcus thermolithotrophicus]	1	10	10	10	5	8	4	8	4	9	5	8	4	8	4	9	5	8	4	8	4	9	30.9	30.9	30.9	35.613	314	314	0	79.856	17.8	28.3	15.3	28.3	14	30.9	2298000000	328010000	383760000	276350000	502210000	245920000	561740000
gi|516898026|ref|WP_018154323.1|	gi|516898026|ref|WP_018154323.1|		7	7	7	gi|516898026|ref|WP_018154323.1| hypothetical protein [Methanothermococcus thermolithotrophicus]	1	7	7	7	1	2	1	1	5	6	1	2	1	1	5	6	1	2	1	1	5	6	27.2	27.2	27.2	23.355	213	213	0	16.416	5.2	13.1	5.2	5.2	27.2	27.2	522370000	9792100	13116000	15095000	11237000	90540000	382590000
gi|516898028|ref|WP_018154325.1|	gi|516898028|ref|WP_018154325.1|		4	4	4	gi|516898028|ref|WP_018154325.1| hypothetical protein [Methanothermococcus thermolithotrophicus]	1	4	4	4	2	3	2	0	2	2	2	3	2	0	2	2	2	3	2	0	2	2	13.7	13.7	13.7	34.495	299	299	0	53.92	10.7	11	10.7	0	9.4	10.7	134860000	18187000	60696000	11294000	0	8745800	35937000
gi|516898029|ref|WP_018154326.1|	gi|516898029|ref|WP_018154326.1|		8	8	8	gi|516898029|ref|WP_018154326.1| CBS domain-containing protein [Methanothermococcus thermolithotrophicus]	1	8	8	8	3	3	2	3	4	7	3	3	2	3	4	7	3	3	2	3	4	7	26.5	26.5	26.5	36.841	321	321	0	23.858	10.3	9.3	5.3	10	10	21.5	465480000	76203000	81033000	51946000	62502000	53113000	140680000
gi|516898030|ref|WP_018154327.1|	gi|516898030|ref|WP_018154327.1|		3	3	3	gi|516898030|ref|WP_018154327.1| hypothetical protein [Methanothermococcus thermolithotrophicus]	1	3	3	3	1	2	2	0	1	0	1	2	2	0	1	0	1	2	2	0	1	0	5.1	5.1	5.1	55.081	506	506	0	3.2114	2	2.2	4.9	0	3	0	44925000	0	18187000	15462000	0	11276000	0
gi|516898031|ref|WP_018154328.1|	gi|516898031|ref|WP_018154328.1|		9	9	9	gi|516898031|ref|WP_018154328.1| sugar kinase [Methanothermococcus thermolithotrophicus]	1	9	9	9	7	6	7	6	1	4	7	6	7	6	1	4	7	6	7	6	1	4	39.2	39.2	39.2	34.879	314	314	0	59.491	29.6	26.8	29.6	29.6	7	20.4	631730000	126430000	174030000	162160000	126360000	11840000	30910000
gi|516898032|ref|WP_018154329.1|	gi|516898032|ref|WP_018154329.1|		6	6	6	gi|516898032|ref|WP_018154329.1| 1-(5-phosphoribosyl)-5-((5-phosphoribosylamino)methylideneamino)imidazole-4-carboxamide isomerase [Methanothermococcus thermolithotrophicus]	1	6	6	6	0	0	2	1	2	3	0	0	2	1	2	3	0	0	2	1	2	3	26.1	26.1	26.1	25.714	238	238	0	7.5317	0	0	12.2	5	10.5	14.3	135760000	0	0	13590000	6328900	37979000	77856000
gi|516898034|ref|WP_018154331.1|	gi|516898034|ref|WP_018154331.1|		23	23	23	gi|516898034|ref|WP_018154331.1| aspartate--tRNA(Asn) ligase [Methanothermococcus thermolithotrophicus]	1	23	23	23	16	18	18	18	15	17	16	18	18	18	15	17	16	18	18	18	15	17	46.1	46.1	46.1	50.359	438	438	0	184.84	38.6	41.6	45.2	39.5	28.8	35.2	6451700000	935340000	1076600000	1102800000	1234000000	1019100000	1083900000
gi|516898035|ref|WP_018154332.1|	gi|516898035|ref|WP_018154332.1|		2	2	2	gi|516898035|ref|WP_018154332.1| S-methyl-5-thioribose-1-phosphate isomerase [Methanothermococcus thermolithotrophicus]	1	2	2	2	0	1	0	1	1	2	0	1	0	1	1	2	0	1	0	1	1	2	6.2	6.2	6.2	36.428	324	324	0.0010549	2.9008	0	2.8	0	2.8	2.8	6.2	84204000	0	10965000	0	4315800	28047000	40876000
gi|516898036|ref|WP_018154333.1|	gi|516898036|ref|WP_018154333.1|		2	2	2	gi|516898036|ref|WP_018154333.1| molybdopterin molybdenumtransferase MoeA [Methanothermococcus thermolithotrophicus]	1	2	2	2	1	0	1	0	1	1	1	0	1	0	1	1	1	0	1	0	1	1	5.5	5.5	5.5	44.691	400	400	0	6.4555	2	0	3.5	0	3.5	3.5	6742100	6742100	0	0	0	0	0
gi|516898037|ref|WP_018154334.1|	gi|516898037|ref|WP_018154334.1|		1	1	1	gi|516898037|ref|WP_018154334.1| membrane protein [Methanothermococcus thermolithotrophicus]	1	1	1	1	1	1	1	0	0	1	1	1	1	0	0	1	1	1	1	0	0	1	4.3	4.3	4.3	35.762	322	322	0	4.9018	4.3	4.3	4.3	0	0	4.3	71363000	20976000	25396000	17528000	0	0	7462500
gi|516898038|ref|WP_018154335.1|	gi|516898038|ref|WP_018154335.1|		3	3	3	gi|516898038|ref|WP_018154335.1| hypothetical protein [Methanothermococcus thermolithotrophicus]	1	3	3	3	1	3	2	1	0	1	1	3	2	1	0	1	1	3	2	1	0	1	21.5	21.5	21.5	16.143	149	149	0	7.0595	11.4	21.5	17.4	6	0	11.4	608900000	100610000	220980000	165610000	88818000	0	32881000
gi|516898040|ref|WP_018154337.1|	gi|516898040|ref|WP_018154337.1|		16	16	16	gi|516898040|ref|WP_018154337.1| hypothetical protein [Methanothermococcus thermolithotrophicus]	1	16	16	16	5	4	10	9	8	12	5	4	10	9	8	12	5	4	10	9	8	12	31	31	31	56.403	507	507	0	38.649	9.7	5.9	21.3	19.1	16.6	25	595990000	42134000	85834000	97523000	71714000	83050000	215730000
gi|516898046|ref|WP_018154343.1|	gi|516898046|ref|WP_018154343.1|		30	30	30	gi|516898046|ref|WP_018154343.1| ABC transporter ATP-binding protein [Methanothermococcus thermolithotrophicus]	1	30	30	30	23	20	16	23	7	12	23	20	16	23	7	12	23	20	16	23	7	12	54.1	54.1	54.1	62.179	555	555	0	143.94	45.6	39.5	30.6	45	14.1	21.4	7641800000	1709900000	1630600000	1451200000	1847300000	296670000	706220000
gi|516898049|ref|WP_018154346.1|	gi|516898049|ref|WP_018154346.1|		8	8	8	gi|516898049|ref|WP_018154346.1| hypothetical protein [Methanothermococcus thermolithotrophicus]	1	8	8	8	3	4	2	6	6	7	3	4	2	6	6	7	3	4	2	6	6	7	38.2	38.2	38.2	29.69	272	272	0	61.106	11.8	14.7	8.5	33.1	34.9	27.9	1276900000	63169000	179570000	59036000	187950000	281380000	505760000
gi|516898050|ref|WP_018154347.1|	gi|516898050|ref|WP_018154347.1|		9	9	9	gi|516898050|ref|WP_018154347.1| thioredoxin [Methanothermococcus thermolithotrophicus]	1	9	9	9	3	6	6	5	9	7	3	6	6	5	9	7	3	6	6	5	9	7	95	95	95	8.6951	80	80	0	256.36	51.2	95	95	93.8	95	95	7408700000	109680000	501730000	425140000	275800000	3607400000	2489000000
gi|516898051|ref|WP_018154348.1|	gi|516898051|ref|WP_018154348.1|		18	18	18	gi|516898051|ref|WP_018154348.1| hypothetical protein [Methanothermococcus thermolithotrophicus]	1	18	18	18	10	13	14	13	13	18	10	13	14	13	13	18	10	13	14	13	13	18	71.7	71.7	71.7	25.081	230	230	0	323.31	64.8	66.1	68.7	67	67	71.7	14090000000	492360000	1900500000	896650000	1338400000	4415500000	5046100000
gi|516898053|ref|WP_018154350.1|	gi|516898053|ref|WP_018154350.1|		7	7	7	gi|516898053|ref|WP_018154350.1| hypothetical protein [Methanothermococcus thermolithotrophicus]	1	7	7	7	5	4	5	5	0	0	5	4	5	5	0	0	5	4	5	5	0	0	18.4	18.4	18.4	48.941	435	435	0	24.791	16.3	11.7	16.1	16.6	0	0	351650000	100230000	18177000	123680000	109570000	0	0
gi|516898054|ref|WP_018154351.1|	gi|516898054|ref|WP_018154351.1|		28	28	28	gi|516898054|ref|WP_018154351.1| S-adenosylmethionine synthetase [Methanothermococcus thermolithotrophicus]	1	28	28	28	13	19	15	17	19	25	13	19	15	17	19	25	13	19	15	17	19	25	53.5	53.5	53.5	44.466	404	404	0	319.36	31.7	40.3	37.4	39.4	48.3	52.7	8922200000	463830000	1477200000	843380000	1042000000	2029600000	3066200000
gi|516898055|ref|WP_018154352.1|	gi|516898055|ref|WP_018154352.1|		3	3	3	gi|516898055|ref|WP_018154352.1| hypothetical protein [Methanothermococcus thermolithotrophicus]	1	3	3	3	2	1	1	1	0	1	2	1	1	1	0	1	2	1	1	1	0	1	25.2	25.2	25.2	29.687	266	266	0.0086957	1.4408	19.9	4.5	4.5	4.5	0	5.3	204500000	111590000	0	25290000	21650000	0	45964000
gi|516898056|ref|WP_018154353.1|	gi|516898056|ref|WP_018154353.1|		1	1	1	gi|516898056|ref|WP_018154353.1| hypothetical protein [Methanothermococcus thermolithotrophicus]	1	1	1	1	1	0	0	1	0	0	1	0	0	1	0	0	1	0	0	1	0	0	6.5	6.5	6.5	21.107	185	185	0.0030395	2.138	6.5	0	0	6.5	0	0	20446000	11409000	0	0	9036500	0	0
gi|516898057|ref|WP_018154354.1|	gi|516898057|ref|WP_018154354.1|		9	9	9	gi|516898057|ref|WP_018154354.1| hypothetical protein [Methanothermococcus thermolithotrophicus]	1	9	9	9	4	3	3	4	7	8	4	3	3	4	7	8	4	3	3	4	7	8	48.6	48.6	48.6	15.557	138	138	0	35.553	33.3	26.8	21.7	33.3	41.3	48.6	3117200000	228200000	247200000	234630000	259550000	873310000	1274300000
gi|516898058|ref|WP_018154355.1|	gi|516898058|ref|WP_018154355.1|		11	11	11	gi|516898058|ref|WP_018154355.1| hypothetical protein [Methanothermococcus thermolithotrophicus]	1	11	11	11	6	9	9	7	5	8	6	9	9	7	5	8	6	9	9	7	5	8	33.7	33.7	33.7	31.62	285	285	0	48.467	21.4	33	25.6	19.3	18.9	27	702950000	109680000	186530000	126400000	128990000	54925000	96424000
gi|516898060|ref|WP_018154357.1|	gi|516898060|ref|WP_018154357.1|		6	6	6	gi|516898060|ref|WP_018154357.1| transcriptional regulator [Methanothermococcus thermolithotrophicus]	1	6	6	6	0	3	2	0	5	4	0	3	2	0	5	4	0	3	2	0	5	4	28	28	28	18.732	161	161	0	66.917	0	10.6	13.7	0	24.2	20.5	288050000	0	6212300	0	0	151920000	129910000
gi|516898061|ref|WP_018154358.1|	gi|516898061|ref|WP_018154358.1|		32	31	31	gi|516898061|ref|WP_018154358.1| proteasome-activating nucleotidase [Methanothermococcus thermolithotrophicus]	1	32	31	31	23	26	25	22	19	25	23	25	25	22	19	25	23	25	25	22	19	25	74.4	73.7	73.7	45.977	410	410	0	323.31	62.7	65.1	60	60	60	68.5	11378000000	1555600000	1868700000	1920900000	1915800000	2048100000	2068700000
gi|516898062|ref|WP_018154359.1|	gi|516898062|ref|WP_018154359.1|		8	8	8	gi|516898062|ref|WP_018154359.1| hypothetical protein [Methanothermococcus thermolithotrophicus]	1	8	8	8	5	5	6	6	0	7	5	5	6	6	0	7	5	5	6	6	0	7	22	22	22	43.796	396	396	0	55.513	11.6	16.9	15.2	17.9	0	17.9	1295500000	192070000	221550000	228770000	428600000	0	224470000
gi|516898065|ref|WP_018154362.1|	gi|516898065|ref|WP_018154362.1|		6	6	6	gi|516898065|ref|WP_018154362.1| glutamine amidotransferase [Methanothermococcus thermolithotrophicus]	1	6	6	6	2	3	3	1	4	3	2	3	3	1	4	3	2	3	3	1	4	3	33.5	33.5	33.5	20.984	188	188	0	17.054	13.8	18.6	17	6.9	25.5	23.9	502180000	42515000	61147000	42846000	39352000	185460000	130850000
gi|516898066|ref|WP_018154363.1|	gi|516898066|ref|WP_018154363.1|		1	1	1	gi|516898066|ref|WP_018154363.1| hypothetical protein [Methanothermococcus thermolithotrophicus]	1	1	1	1	1	1	1	1	0	1	1	1	1	1	0	1	1	1	1	1	0	1	3.6	3.6	3.6	34.091	305	305	0.0020387	2.2534	3.6	3.6	3.6	3.6	0	3.6	86401000	19699000	20816000	15438000	17331000	0	13117000
gi|516898068|ref|WP_018154365.1|	gi|516898068|ref|WP_018154365.1|		5	5	5	gi|516898068|ref|WP_018154365.1| hypothetical protein [Methanothermococcus thermolithotrophicus]	1	5	5	5	5	3	5	5	0	4	5	3	5	5	0	4	5	3	5	5	0	4	17	17	17	35.874	312	312	0	11.644	17	11.9	17	17	0	14.4	420870000	90741000	62774000	104110000	107230000	0	56012000
gi|516898069|ref|WP_018154366.1|	gi|516898069|ref|WP_018154366.1|		26	26	26	gi|516898069|ref|WP_018154366.1| phosphomethylpyrimidine synthase [Methanothermococcus thermolithotrophicus]	1	26	26	26	23	19	23	21	13	19	23	19	23	21	13	19	23	19	23	21	13	19	51.4	51.4	51.4	47.271	426	426	0	274.53	48.6	45.8	50.7	49.8	32.4	46.5	10206000000	2095400000	1730700000	2673700000	2119600000	651720000	935390000
gi|516898071|ref|WP_018154368.1|	gi|516898071|ref|WP_018154368.1|		2	2	2	gi|516898071|ref|WP_018154368.1| 5-methylthioadenosine phosphorylase [Methanothermococcus thermolithotrophicus]	1	2	2	2	0	1	0	1	0	0	0	1	0	1	0	0	0	1	0	1	0	0	12.6	12.6	12.6	28.842	253	253	0.0010571	3.0433	0	7.1	0	5.5	0	0	19215000	0	11817000	0	7398600	0	0
gi|516898073|ref|WP_018154370.1|	gi|516898073|ref|WP_018154370.1|		4	4	4	gi|516898073|ref|WP_018154370.1| 3,4-dihydroxy-2-butanone-4-phosphate synthase [Methanothermococcus thermolithotrophicus]	1	4	4	4	1	1	1	0	3	4	1	1	1	0	3	4	1	1	1	0	3	4	26.8	26.8	26.8	25.866	228	228	0	29.405	3.5	4.4	3.5	0	23.2	26.8	149320000	0	15183000	8293400	0	48773000	77072000
gi|516898074|ref|WP_018154371.1|	gi|516898074|ref|WP_018154371.1|		6	6	6	gi|516898074|ref|WP_018154371.1| riboflavin synthase [Methanothermococcus thermolithotrophicus]	1	6	6	6	4	5	2	4	4	4	4	5	2	4	4	4	4	5	2	4	4	4	38.5	38.5	38.5	17.511	156	156	0	17.404	33.3	30.1	18.6	25.6	25.6	25.6	744840000	94315000	192710000	77232000	125940000	106390000	148250000
gi|516898075|ref|WP_018154372.1|	gi|516898075|ref|WP_018154372.1|		10	10	10	gi|516898075|ref|WP_018154372.1| hypothetical protein [Methanothermococcus thermolithotrophicus]	1	10	10	10	1	5	3	1	8	7	1	5	3	1	8	7	1	5	3	1	8	7	56.8	56.8	56.8	14.269	118	118	0	208.66	7.6	29.7	20.3	12.7	35.6	46.6	1017400000	17735000	196920000	79784000	20304000	227280000	475340000
gi|516898076|ref|WP_018154373.1|	gi|516898076|ref|WP_018154373.1|		98	98	97	gi|516898076|ref|WP_018154373.1| ATPase AAA [Methanothermococcus thermolithotrophicus]	1	98	98	97	81	87	89	88	62	76	81	87	89	88	62	76	81	86	89	88	62	76	90.3	90.3	89.9	81.254	731	731	0	323.31	81.1	86.5	86.5	88.9	73.5	78	478560000000	88046000000	113430000000	97899000000	101690000000	17143000000	60349000000
gi|516898082|ref|WP_018154379.1|	gi|516898082|ref|WP_018154379.1|		4	4	4	gi|516898082|ref|WP_018154379.1| sirohydrochlorin cobaltochelatase [Methanothermococcus thermolithotrophicus]	1	4	4	4	1	3	2	2	2	3	1	3	2	2	2	3	1	3	2	2	2	3	17	17	17	16.693	147	147	0	17.065	5.4	17	17	17	17	17	618330000	0	96945000	83668000	91343000	249200000	97169000
gi|516898085|ref|WP_018154382.1|	gi|516898085|ref|WP_018154382.1|		3	3	3	gi|516898085|ref|WP_018154382.1| hypothetical protein [Methanothermococcus thermolithotrophicus]	1	3	3	3	2	0	2	3	1	1	2	0	2	3	1	1	2	0	2	3	1	1	23.1	23.1	23.1	28.048	247	247	0	6.8967	17	0	17	23.1	8.9	8.9	80003000	18058000	0	22244000	31164000	3413500	5123500
gi|516898088|ref|WP_018154385.1|	gi|516898088|ref|WP_018154385.1|		6	6	6	gi|516898088|ref|WP_018154385.1| hypothetical protein [Methanothermococcus thermolithotrophicus]	1	6	6	6	1	2	2	1	5	5	1	2	2	1	5	5	1	2	2	1	5	5	39.8	39.8	39.8	13.588	113	113	0	111.91	5.3	27.4	25.7	5.3	39.8	38.9	670290000	14619000	38649000	41928000	0	307860000	267230000
gi|516898089|ref|WP_018154386.1|	gi|516898089|ref|WP_018154386.1|		9	9	9	gi|516898089|ref|WP_018154386.1| 30S ribosomal protein S19e [Methanothermococcus thermolithotrophicus]	1	9	9	9	5	7	6	5	7	6	5	7	6	5	7	6	5	7	6	5	7	6	44.9	44.9	44.9	15.306	136	136	0	41.345	33.1	41.2	40.4	32.4	44.1	40.4	3137900000	177050000	686840000	538400000	432170000	740940000	562460000
gi|516898090|ref|WP_018154387.1|	gi|516898090|ref|WP_018154387.1|		2	2	2	gi|516898090|ref|WP_018154387.1| hypothetical protein [Methanothermococcus thermolithotrophicus]	1	2	2	2	1	2	2	1	1	1	1	2	2	1	1	1	1	2	2	1	1	1	22	22	22	14.785	127	127	0	3.2026	11	22	22	11	11	11	650190000	9055500	307490000	239420000	22648000	39768000	31813000
gi|516898091|ref|WP_018154388.1|	gi|516898091|ref|WP_018154388.1|		15	15	15	gi|516898091|ref|WP_018154388.1| hypothetical protein [Methanothermococcus thermolithotrophicus]	1	15	15	15	5	5	6	9	9	9	5	5	6	9	9	9	5	5	6	9	9	9	31	31	31	56.325	500	500	0	35.012	15	10.8	16	20.6	23	20.6	1082300000	103110000	108570000	89085000	217230000	266250000	298070000
gi|516898092|ref|WP_018154389.1|	gi|516898092|ref|WP_018154389.1|		8	8	8	gi|516898092|ref|WP_018154389.1| homocitrate synthase [Methanothermococcus thermolithotrophicus]	1	8	8	8	4	4	5	5	5	5	4	4	5	5	5	5	4	4	5	5	5	5	21.4	21.4	21.4	43.231	388	388	0	34.088	13.4	13.4	12.9	14.9	12.9	13.1	1394100000	205180000	157590000	210480000	246340000	271540000	302940000
gi|516898093|ref|WP_018154390.1|	gi|516898093|ref|WP_018154390.1|		1	1	1	gi|516898093|ref|WP_018154390.1| 50S ribosomal protein L40 [Methanothermococcus thermolithotrophicus]	1	1	1	1	1	1	0	1	1	1	1	1	0	1	1	1	1	1	0	1	1	1	17	17	17	5.5668	47	47	0	3.5871	17	17	0	17	17	17	145010000	0	15333000	0	8173800	76463000	45044000
gi|516898094|ref|WP_018154391.1|	gi|516898094|ref|WP_018154391.1|		2	2	2	gi|516898094|ref|WP_018154391.1| ribosome biogenesis protein MJ0708 [Methanothermococcus thermolithotrophicus]	1	2	2	2	1	1	1	2	0	0	1	1	1	2	0	0	1	1	1	2	0	0	13.7	13.7	13.7	19.025	168	168	0.0095511	1.2523	6.5	6.5	6.5	13.7	0	0	109050000	20301000	19440000	20215000	49093000	0	0
gi|516898095|ref|WP_018154392.1|	gi|516898095|ref|WP_018154392.1|		2	2	2	gi|516898095|ref|WP_018154392.1| hypothetical protein [Methanothermococcus thermolithotrophicus]	1	2	2	2	1	0	0	0	1	0	1	0	0	0	1	0	1	0	0	0	1	0	8.6	8.6	8.6	41.3	360	360	0	3.8016	3.6	0	0	0	5	0	3003300	3003300	0	0	0	0	0
gi|516898096|ref|WP_018154393.1|	gi|516898096|ref|WP_018154393.1|		10	6	6	gi|516898096|ref|WP_018154393.1| nitrogenase iron protein [Methanothermococcus thermolithotrophicus]	1	10	6	6	8	7	10	8	7	6	4	3	6	4	3	3	4	3	6	4	3	3	42.1	33.2	33.2	32.066	292	292	0	102.76	29.8	24	42.1	31.8	24	20.9	1049800000	247510000	157790000	251810000	218210000	76205000	98322000
gi|516898097|ref|WP_018154394.1|	gi|516898097|ref|WP_018154394.1|		18	18	18	gi|516898097|ref|WP_018154394.1| FAD-dependent oxidoreductase [Methanothermococcus thermolithotrophicus]	1	18	18	18	11	14	10	14	6	9	11	14	10	14	6	9	11	14	10	14	6	9	44.6	44.6	44.6	52.327	460	460	0	130.83	34.3	37.4	28.5	41.3	26.3	31.7	3553800000	824520000	551260000	811630000	905060000	166250000	295030000
gi|516898098|ref|WP_018154395.1|	gi|516898098|ref|WP_018154395.1|		3	3	3	gi|516898098|ref|WP_018154395.1| adenine phosphoribosyltransferase [Methanothermococcus thermolithotrophicus]	1	3	3	3	1	0	0	1	3	2	1	0	0	1	3	2	1	0	0	1	3	2	21.2	21.2	21.2	20.54	184	184	0	4.0594	7.1	0	0	4.3	21.2	16.8	198510000	52439000	0	0	16065000	97707000	32300000
gi|516898099|ref|WP_018154396.1|	gi|516898099|ref|WP_018154396.1|		7	7	7	gi|516898099|ref|WP_018154396.1| hypothetical protein [Methanothermococcus thermolithotrophicus]	1	7	7	7	2	2	0	2	7	4	2	2	0	2	7	4	2	2	0	2	7	4	30.1	30.1	30.1	23.178	206	206	0	28.091	12.6	11.7	0	11.7	30.1	18.4	939010000	32503000	150520000	0	454720000	153360000	147900000
gi|516898100|ref|WP_018154397.1|	gi|516898100|ref|WP_018154397.1|		7	7	7	gi|516898100|ref|WP_018154397.1| hypothetical protein [Methanothermococcus thermolithotrophicus]	1	7	7	7	1	2	1	0	4	4	1	2	1	0	4	4	1	2	1	0	4	4	21.3	21.3	21.3	36.67	333	333	0	4.9654	2.4	7.8	2.4	0	8.7	18.3	2427700000	268270000	454440000	292230000	0	662280000	750520000
gi|516898102|ref|WP_018154399.1|	gi|516898102|ref|WP_018154399.1|		12	12	12	gi|516898102|ref|WP_018154399.1| hypothetical protein [Methanothermococcus thermolithotrophicus]	1	12	12	12	3	4	2	5	6	3	3	4	2	5	6	3	3	4	2	5	6	3	10.4	10.4	10.4	160.02	1357	1357	0	5.5444	2.7	3.3	1.8	4.5	6.4	2.7	1641100000	379560000	265250000	345360000	343120000	176690000	131110000
gi|516898103|ref|WP_018154400.1|	gi|516898103|ref|WP_018154400.1|		5	5	5	gi|516898103|ref|WP_018154400.1| hypothetical protein [Methanothermococcus thermolithotrophicus]	1	5	5	5	2	2	3	2	0	0	2	2	3	2	0	0	2	2	3	2	0	0	10.8	10.8	10.8	59.465	527	527	0	8.7707	4.9	4.6	7.2	3.2	0	0	240250000	33976000	53942000	148960000	3371400	0	0
gi|516898104|ref|WP_018154401.1|	gi|516898104|ref|WP_018154401.1|		7	7	7	gi|516898104|ref|WP_018154401.1| hypothetical protein [Methanothermococcus thermolithotrophicus]	1	7	7	7	2	2	2	4	5	4	2	2	2	4	5	4	2	2	2	4	5	4	29.4	29.4	29.4	33.95	289	289	0	11.182	9.3	9	6.9	17.6	19.7	19	412990000	37426000	44767000	23840000	123430000	123290000	60236000
gi|516898110|ref|WP_018154407.1|	gi|516898110|ref|WP_018154407.1|		12	12	12	gi|516898110|ref|WP_018154407.1| hypothetical protein [Methanothermococcus thermolithotrophicus]	1	12	12	12	8	9	8	10	7	7	8	9	8	10	7	7	8	9	8	10	7	7	28.5	28.5	28.5	51.052	460	460	0	59.556	17.6	22.4	21.1	26.5	15.9	15.9	1969600000	350300000	351310000	271020000	507760000	176540000	312670000
gi|516898112|ref|WP_018154409.1|	gi|516898112|ref|WP_018154409.1|		13	13	13	gi|516898112|ref|WP_018154409.1| hypothetical protein [Methanothermococcus thermolithotrophicus]	1	13	13	13	2	2	2	0	9	12	2	2	2	0	9	12	2	2	2	0	9	12	41.2	41.2	41.2	47.09	425	425	0	56.571	5.4	5.4	4.9	0	26.8	38.1	896520000	27012000	43703000	52771000	0	345540000	427500000
gi|516898113|ref|WP_018154410.1|	gi|516898113|ref|WP_018154410.1|		12	12	12	gi|516898113|ref|WP_018154410.1| 50S ribosomal protein L16 [Methanothermococcus thermolithotrophicus]	1	12	12	12	11	8	11	10	9	10	11	8	11	10	9	10	11	8	11	10	9	10	78	78	78	19.374	173	173	0	69.311	71.1	57.8	73.4	66.5	56.6	66.5	12207000000	2340700000	1918300000	2632800000	2200300000	1625900000	1489500000
gi|516898114|ref|WP_018154411.1|	gi|516898114|ref|WP_018154411.1|		1	1	1	gi|516898114|ref|WP_018154411.1| GTP-binding protein [Methanothermococcus thermolithotrophicus]	1	1	1	1	0	1	1	1	1	1	0	1	1	1	1	1	0	1	1	1	1	1	5.8	5.8	5.8	26.075	226	226	0	75.937	0	5.8	5.8	5.8	5.8	5.8	797690000	0	126780000	153530000	223670000	138340000	155370000
gi|516898115|ref|WP_018154412.1|	gi|516898115|ref|WP_018154412.1|		16	16	16	gi|516898115|ref|WP_018154412.1| hypothetical protein [Methanothermococcus thermolithotrophicus]	1	16	16	16	12	11	9	12	6	9	12	11	9	12	6	9	12	11	9	12	6	9	34.9	34.9	34.9	52.28	441	441	0	50.319	27	25.6	20.2	27	12.7	20.4	1904900000	408890000	424630000	196090000	568050000	113210000	194080000
gi|516898116|ref|WP_018154413.1|	gi|516898116|ref|WP_018154413.1|		18	18	18	gi|516898116|ref|WP_018154413.1| hypothetical protein [Methanothermococcus thermolithotrophicus]	1	18	18	18	17	16	15	17	13	13	17	16	15	17	13	13	17	16	15	17	13	13	24.9	24.9	24.9	77.15	674	674	0	245.36	24.5	24.9	24.9	24.9	22.6	21.2	5311400000	1194000000	1078200000	971600000	1423800000	235830000	407920000
gi|516898117|ref|WP_018154414.1|	gi|516898117|ref|WP_018154414.1|		5	5	5	gi|516898117|ref|WP_018154414.1| hypothetical protein [Methanothermococcus thermolithotrophicus]	1	5	5	5	2	1	1	1	3	4	2	1	1	1	3	4	2	1	1	1	3	4	52.9	52.9	52.9	7.9002	70	70	0	15.483	34.3	10	10	10	44.3	52.9	666140000	14144000	18185000	12510000	20184000	305800000	295310000
gi|516898118|ref|WP_018154415.1|	gi|516898118|ref|WP_018154415.1|		7	7	7	gi|516898118|ref|WP_018154415.1| glycosyl transferase [Methanothermococcus thermolithotrophicus]	1	7	7	7	4	4	5	6	4	3	4	4	5	6	4	3	4	4	5	6	4	3	23	23	23	44.257	391	391	0	47.58	17.6	17.1	19.7	19.7	13.3	12	936660000	217700000	129170000	215160000	200870000	90029000	83734000
gi|516898119|ref|WP_018154416.1|	gi|516898119|ref|WP_018154416.1|		20	20	20	gi|516898119|ref|WP_018154416.1| glycogen synthase [Methanothermococcus thermolithotrophicus]	1	20	20	20	15	15	17	20	7	15	15	15	17	20	7	15	15	15	17	20	7	15	39.8	39.8	39.8	59.111	522	522	0	323.31	32.4	34.3	35.6	39.8	18.2	33.7	4220700000	512900000	601440000	866190000	1740300000	100160000	399800000
gi|516898120|ref|WP_018154417.1|	gi|516898120|ref|WP_018154417.1|		22	22	22	gi|516898120|ref|WP_018154417.1| glucose-6-phosphate isomerase [Methanothermococcus thermolithotrophicus]	1	22	22	22	18	19	19	16	4	10	18	19	19	16	4	10	18	19	19	16	4	10	51.8	51.8	51.8	49.986	442	442	0	323.31	47.3	50	49.1	35.3	11.3	24.9	4192600000	987690000	1140700000	959430000	866800000	58655000	179310000
gi|516898121|ref|WP_018154418.1|	gi|516898121|ref|WP_018154418.1|		13	13	13	gi|516898121|ref|WP_018154418.1| phosphofructokinase [Methanothermococcus thermolithotrophicus]	1	13	13	13	3	10	5	6	6	11	3	10	5	6	6	11	3	10	5	6	6	11	32.3	32.3	32.3	53.534	467	467	0	73.735	9.6	30.2	18.4	20.6	20.6	29.3	1016600000	21721000	259080000	75839000	128970000	281090000	249910000
gi|516898122|ref|WP_018154419.1|	gi|516898122|ref|WP_018154419.1|		17	12	12	gi|516898122|ref|WP_018154419.1| formate dehydrogenase subunit beta [Methanothermococcus thermolithotrophicus]	1	17	12	12	12	8	16	14	12	9	7	3	11	9	8	4	7	3	11	9	8	4	36.2	30.7	30.7	43.557	384	384	0	114.42	27.1	13.8	31.5	31.5	26	16.9	1279600000	148360000	80559000	284630000	335280000	372190000	58561000
gi|516898123|ref|WP_018154420.1|	gi|516898123|ref|WP_018154420.1|		29	29	29	gi|516898123|ref|WP_018154420.1| formate dehydrogenase subunit alpha, partial [Methanothermococcus thermolithotrophicus]	1	29	29	29	14	14	17	20	21	16	14	14	17	20	21	16	14	14	17	20	21	16	65.3	65.3	65.3	58.822	527	527	0	222.72	34.5	34.7	46.7	43.1	49.3	35.3	7093100000	738000000	660000000	1271800000	1494200000	1787200000	1141800000
gi|516898124|ref|WP_018154421.1|	gi|516898124|ref|WP_018154421.1|		4	4	4	gi|516898124|ref|WP_018154421.1| spermidine/putrescine ABC transporter substrate-binding protein [Methanothermococcus thermolithotrophicus]	1	4	4	4	1	3	3	3	4	2	1	3	3	3	4	2	1	3	3	3	4	2	20.6	20.6	20.6	14.811	131	131	0	14.249	6.9	15.3	15.3	15.3	20.6	14.5	667210000	11511000	77671000	101630000	119560000	233220000	123610000
gi|516898127|ref|WP_018154424.1|	gi|516898127|ref|WP_018154424.1|		8	8	8	gi|516898127|ref|WP_018154424.1| formate transporter [Methanothermococcus thermolithotrophicus]	1	8	8	8	7	6	6	7	5	6	7	6	6	7	5	6	7	6	6	7	5	6	30.3	30.3	30.3	29.376	274	274	0	323.31	18.6	18.6	11.3	18.6	11.3	23	47637000000	8507600000	9752300000	8914300000	11149000000	4076000000	5237900000
gi|516898128|ref|WP_018154425.1|	gi|516898128|ref|WP_018154425.1|		2	2	2	gi|516898128|ref|WP_018154425.1| hypothetical protein [Methanothermococcus thermolithotrophicus]	1	2	2	2	1	1	1	1	2	2	1	1	1	1	2	2	1	1	1	1	2	2	20.2	20.2	20.2	9.6631	89	89	0.0010341	2.5357	10.1	10.1	10.1	10.1	20.2	20.2	1864200000	24447000	27713000	28403000	42834000	1303000000	437840000
gi|516898129|ref|WP_018154426.1|	gi|516898129|ref|WP_018154426.1|		19	19	19	gi|516898129|ref|WP_018154426.1| hypothetical protein [Methanothermococcus thermolithotrophicus]	1	19	19	19	11	9	12	11	13	7	11	9	12	11	13	7	11	9	12	11	13	7	28	28	28	70.79	639	639	0	114.07	16.3	15.6	17.1	16.9	21.3	9.9	3061700000	917260000	345050000	467260000	859040000	333890000	139240000
gi|516898130|ref|WP_018154427.1|	gi|516898130|ref|WP_018154427.1|		4	4	4	gi|516898130|ref|WP_018154427.1| two-component system response regulator [Methanothermococcus thermolithotrophicus]	1	4	4	4	2	3	4	3	2	2	2	3	4	3	2	2	2	3	4	3	2	2	52.8	52.8	52.8	14.095	123	123	0	32.858	26.8	35	52.8	35	26.8	26.8	2718500000	553470000	472230000	573680000	633230000	130630000	355230000
gi|516898133|ref|WP_018154430.1|	gi|516898133|ref|WP_018154430.1|		5	5	5	gi|516898133|ref|WP_018154430.1| 50S rRNA methyltransferase [Methanothermococcus thermolithotrophicus]	1	5	5	5	2	2	4	3	4	2	2	2	4	3	4	2	2	2	4	3	4	2	12.9	12.9	12.9	43.946	380	380	0	3.7343	5.3	5.3	8.4	7.9	12.4	5	107520000	4422000	11900000	36146000	10065000	28785000	16201000
gi|516898134|ref|WP_018154431.1|	gi|516898134|ref|WP_018154431.1|		8	8	8	gi|516898134|ref|WP_018154431.1| fructose-6-phosphate aldolase [Methanothermococcus thermolithotrophicus]	1	8	8	8	3	4	2	2	7	4	3	4	2	2	7	4	3	4	2	2	7	4	31.2	31.2	31.2	23.613	215	215	0	11.877	16.3	15.3	10.7	10.7	31.2	19.5	1393900000	516370000	146840000	29878000	26367000	600620000	73810000
gi|516898136|ref|WP_018154433.1|	gi|516898136|ref|WP_018154433.1|		8	8	8	gi|516898136|ref|WP_018154433.1| IMP cyclohydrolase [Methanothermococcus thermolithotrophicus]	1	8	8	8	2	2	2	2	3	8	2	2	2	2	3	8	2	2	2	2	3	8	55	55	55	22.845	202	202	0	69.753	13.9	13.9	13.9	13.9	28.2	55	845170000	28395000	67269000	50538000	57605000	166840000	474520000
gi|516898138|ref|WP_018154435.1|	gi|516898138|ref|WP_018154435.1|		10	10	10	gi|516898138|ref|WP_018154435.1| hypothetical protein [Methanothermococcus thermolithotrophicus]	1	10	10	10	6	8	3	7	3	3	6	8	3	7	3	3	6	8	3	7	3	3	34.9	34.9	34.9	24.92	215	215	0	22.079	27.9	31.2	17.7	32.6	17.7	14	882230000	118580000	240780000	110850000	194070000	90142000	127800000
gi|516898139|ref|WP_018154436.1|	gi|516898139|ref|WP_018154436.1|		5	5	5	gi|516898139|ref|WP_018154436.1| hypothetical protein [Methanothermococcus thermolithotrophicus]	1	5	5	5	1	0	1	2	3	3	1	0	1	2	3	3	1	0	1	2	3	3	24.5	24.5	24.5	37.107	323	323	0	6.0718	3.1	0	3.1	7.1	14.9	13.6	499060000	7369300	0	6624900	25820000	36669000	422580000
gi|516898140|ref|WP_018154437.1|	gi|516898140|ref|WP_018154437.1|		23	23	23	gi|516898140|ref|WP_018154437.1| hypothetical protein [Methanothermococcus thermolithotrophicus]	1	23	23	23	12	15	12	14	14	19	12	15	12	14	14	19	12	15	12	14	14	19	30.6	30.6	30.6	85.353	758	758	0	126.36	20.2	23.2	17.2	22.2	17.7	27.8	4689900000	576840000	675090000	537630000	1099600000	659870000	1140900000
gi|516898141|ref|WP_018154438.1|	gi|516898141|ref|WP_018154438.1|		9	9	9	gi|516898141|ref|WP_018154438.1| 2-oxoglutarate ferredoxin oxidoreductase subunit gamma [Methanothermococcus thermolithotrophicus]	1	9	9	9	4	6	7	7	7	6	4	6	7	7	7	6	4	6	7	7	7	6	57.9	57.9	57.9	19.414	178	178	0	108.45	38.2	45.5	53.4	50.6	55.1	50	2110100000	287410000	256250000	287550000	428420000	399660000	450830000
gi|516898142|ref|WP_018154439.1|	gi|516898142|ref|WP_018154439.1|		7	7	7	gi|516898142|ref|WP_018154439.1| 2-oxoglutarate synthase [Methanothermococcus thermolithotrophicus]	1	7	7	7	7	6	6	7	3	4	7	6	6	7	3	4	7	6	6	7	3	4	41.5	41.5	41.5	29.221	265	265	0	152.48	41.5	32.1	41.5	41.5	19.6	28.3	3187300000	696880000	543570000	746910000	760910000	176780000	262260000
gi|516898143|ref|WP_018154440.1|	gi|516898143|ref|WP_018154440.1|		4	4	4	gi|516898143|ref|WP_018154440.1| hypothetical protein [Methanothermococcus thermolithotrophicus]	1	4	4	4	2	1	1	1	2	3	2	1	1	1	2	3	2	1	1	1	2	3	23.7	23.7	23.7	29.622	257	257	0	3.1226	11.3	6.2	6.2	6.2	6.2	23.7	249610000	39880000	39953000	25283000	17106000	43541000	83851000
gi|516898144|ref|WP_018154441.1|	gi|516898144|ref|WP_018154441.1|		8	8	7	gi|516898144|ref|WP_018154441.1| lysine--tRNA ligase [Methanothermococcus thermolithotrophicus]	1	8	8	7	0	4	2	2	4	2	0	4	2	2	4	2	0	4	2	2	4	2	19.9	19.9	17.6	61.85	533	533	0	10.132	0	8.3	5.1	4.9	10.9	5.3	342600000	0	56036000	84892000	86805000	78008000	36860000
gi|516898145|ref|WP_018154442.1|	gi|516898145|ref|WP_018154442.1|		17	17	17	gi|516898145|ref|WP_018154442.1| hypothetical protein [Methanothermococcus thermolithotrophicus]	1	17	17	17	11	7	7	13	7	7	11	7	7	13	7	7	11	7	7	13	7	7	61.6	61.6	61.6	45.117	396	396	0	119.8	47.7	32.6	30.8	43.2	25.5	25	1171800000	312430000	105550000	158150000	304350000	89639000	201690000
gi|516898146|ref|WP_018154443.1|	gi|516898146|ref|WP_018154443.1|		23	23	23	gi|516898146|ref|WP_018154443.1| hypothetical protein [Methanothermococcus thermolithotrophicus]	1	23	23	23	3	2	1	1	22	2	3	2	1	1	22	2	3	2	1	1	22	2	58.1	58.1	58.1	52.542	461	461	0	167.54	8.5	5.9	2.8	2.8	55.5	5.6	2707100000	83271000	75079000	36368000	41822000	2434600000	35968000
gi|516898148|ref|WP_018154445.1|	gi|516898148|ref|WP_018154445.1|		13	13	13	gi|516898148|ref|WP_018154445.1| 30S ribosomal protein S13 [Methanothermococcus thermolithotrophicus]	1	13	13	13	5	10	7	6	6	1	5	10	7	6	6	1	5	10	7	6	6	1	67.8	67.8	67.8	17.181	149	149	0	73.002	46.3	62.4	51.7	39.6	36.2	5.4	574420000	43789000	301800000	76437000	59138000	93254000	0
gi|516898149|ref|WP_018154446.1|	gi|516898149|ref|WP_018154446.1|		15	15	15	gi|516898149|ref|WP_018154446.1| 30S ribosomal protein S4 [Methanothermococcus thermolithotrophicus]	1	15	15	15	12	13	13	14	10	10	12	13	13	14	10	10	12	13	13	14	10	10	68.2	68.2	68.2	20.544	179	179	0	213.63	63.1	63.1	66.5	66.5	56.4	50.3	11344000000	1523600000	2065400000	1834500000	1992700000	2281900000	1646300000
gi|516898150|ref|WP_018154447.1|	gi|516898150|ref|WP_018154447.1|		10	10	10	gi|516898150|ref|WP_018154447.1| 30S ribosomal protein S11 [Methanothermococcus thermolithotrophicus]	1	10	10	10	9	9	9	10	8	8	9	9	9	10	8	8	9	9	9	10	8	8	62.9	62.9	62.9	13.394	124	124	0	102.69	58.1	58.1	58.1	62.9	58.1	50	10734000000	1589700000	1996500000	1645100000	1444400000	2480000000	1578400000
gi|516898152|ref|WP_018154449.1|	gi|516898152|ref|WP_018154449.1|		10	10	10	gi|516898152|ref|WP_018154449.1| 50S ribosomal protein L18 [Methanothermococcus thermolithotrophicus]	1	10	10	10	6	8	6	5	7	5	6	8	6	5	7	5	6	8	6	5	7	5	65.8	65.8	65.8	13.085	120	120	0	45.748	35	59.2	35	35	35	28.3	3221000000	514180000	624140000	535990000	535460000	528520000	482680000
gi|516898153|ref|WP_018154450.1|	gi|516898153|ref|WP_018154450.1|		14	14	14	gi|516898153|ref|WP_018154450.1| 50S ribosomal protein L13 [Methanothermococcus thermolithotrophicus]	1	14	14	14	10	10	10	9	7	6	10	10	10	9	7	6	10	10	10	9	7	6	83.2	83.2	83.2	15.368	137	137	0	178.72	65	65.7	69.3	65.7	54.7	48.2	6710500000	1459900000	1544800000	527360000	1098800000	1097900000	981780000
gi|516898154|ref|WP_018154451.1|	gi|516898154|ref|WP_018154451.1|		8	8	8	gi|516898154|ref|WP_018154451.1| 30S ribosomal protein S9 [Methanothermococcus thermolithotrophicus]	1	8	8	8	8	6	8	6	8	8	8	6	8	6	8	8	8	6	8	6	8	8	52.2	52.2	52.2	14.897	134	134	0	47.971	52.2	44	52.2	44	52.2	52.2	4634100000	1107800000	784730000	637970000	754930000	547420000	801200000
gi|516898155|ref|WP_018154452.1|	gi|516898155|ref|WP_018154452.1|		2	2	2	gi|516898155|ref|WP_018154452.1| DNA-directed RNA polymerase subunit N [Methanothermococcus thermolithotrophicus]	1	2	2	2	2	2	1	1	2	2	2	2	1	1	2	2	2	2	1	1	2	2	30.9	30.9	30.9	8.0912	68	68	0	20.656	30.9	30.9	8.8	8.8	30.9	30.9	450290000	32598000	64862000	0	29508000	173350000	149970000
gi|516898157|ref|WP_018154454.1|	gi|516898157|ref|WP_018154454.1|		6	6	6	gi|516898157|ref|WP_018154454.1| hypothetical protein [Methanothermococcus thermolithotrophicus]	1	6	6	6	4	3	4	4	2	3	4	3	4	4	2	3	4	3	4	4	2	3	18.3	18.3	18.3	34.894	311	311	0	31.078	14.1	10.9	14.1	14.8	5.8	6.1	5910100000	2890800000	31885000	2903900000	29318000	21128000	33088000
gi|516898158|ref|WP_018154455.1|	gi|516898158|ref|WP_018154455.1|		8	8	8	gi|516898158|ref|WP_018154455.1| ferredoxin [Methanothermococcus thermolithotrophicus]	1	8	8	8	2	5	4	3	6	7	2	5	4	3	6	7	2	5	4	3	6	7	100	100	100	6.6697	61	61	0	184.5	16.4	98.4	98.4	60.7	100	98.4	5170400000	167820000	932190000	216700000	119390000	1574500000	2159800000
gi|516898161|ref|WP_018154458.1|	gi|516898161|ref|WP_018154458.1|		17	17	17	gi|516898161|ref|WP_018154458.1| hypothetical protein [Methanothermococcus thermolithotrophicus]	1	17	17	17	14	14	14	16	10	12	14	14	14	16	10	12	14	14	14	16	10	12	41.1	41.1	41.1	44.174	392	392	0	116.92	32.7	38.3	32.7	40.8	25	22.7	10959000000	2528700000	1778600000	1988000000	3149000000	840470000	673820000
gi|516898162|ref|WP_018154459.1|	gi|516898162|ref|WP_018154459.1|		7	7	7	gi|516898162|ref|WP_018154459.1| chorismate synthase [Methanothermococcus thermolithotrophicus]	1	7	7	7	4	6	3	3	4	6	4	6	3	3	4	6	4	6	3	3	4	6	25.5	25.5	25.5	41.872	381	381	0	10.454	19.7	21.5	7.6	7.6	9.4	21.3	504120000	48100000	114800000	61584000	28541000	111470000	139620000
gi|516898163|ref|WP_018154460.1|	gi|516898163|ref|WP_018154460.1|		14	14	14	gi|516898163|ref|WP_018154460.1| DNA methyltransferase [Methanothermococcus thermolithotrophicus]	1	14	14	14	9	9	8	6	6	9	9	9	8	6	6	9	9	9	8	6	6	9	30.2	30.2	30.2	62.469	539	539	0	41.981	23.2	15.8	19.5	17.3	16.7	23.9	1254500000	275000000	168480000	202850000	173800000	248980000	185410000
gi|516898164|ref|WP_018154461.1|	gi|516898164|ref|WP_018154461.1|		6	6	6	gi|516898164|ref|WP_018154461.1| hypothetical protein [Methanothermococcus thermolithotrophicus]	1	6	6	6	4	3	5	1	1	2	4	3	5	1	1	2	4	3	5	1	1	2	19.7	19.7	19.7	48.079	421	421	0	22.615	12.1	10.2	16.6	2.4	2.4	5.5	366810000	41333000	141810000	48315000	8781000	5249900	121320000
gi|516898170|ref|WP_018154467.1|	gi|516898170|ref|WP_018154467.1|		2	2	2	gi|516898170|ref|WP_018154467.1| hypothetical protein [Methanothermococcus thermolithotrophicus]	1	2	2	2	2	1	1	1	1	1	2	1	1	1	1	1	2	1	1	1	1	1	8.8	8.8	8.8	42.572	375	375	0	18.424	8.8	6.1	6.1	6.1	6.1	6.1	187630000	57130000	22019000	25089000	31483000	20285000	31621000
gi|516898172|ref|WP_018154469.1|	gi|516898172|ref|WP_018154469.1|		3	3	3	gi|516898172|ref|WP_018154469.1| hypothetical protein [Methanothermococcus thermolithotrophicus]	1	3	3	3	2	2	1	1	1	1	2	2	1	1	1	1	2	2	1	1	1	1	15.4	15.4	15.4	35.588	325	325	0	7.4375	8.9	9.5	3.1	3.1	3.1	3.1	144100000	23405000	75045000	5614100	7099500	11438000	21495000
gi|516898173|ref|WP_018154470.1|	gi|516898173|ref|WP_018154470.1|		12	12	12	gi|516898173|ref|WP_018154470.1| selenocysteine-specific translation elongation factor [Methanothermococcus thermolithotrophicus]	1	12	12	12	2	6	3	8	5	9	2	6	3	8	5	9	2	6	3	8	5	9	31.2	31.2	31.2	51.885	471	471	0	41.575	4	14.2	6.2	22.9	12.5	22.3	408420000	15064000	70417000	13088000	84000000	66985000	158870000
gi|516898174|ref|WP_018154471.1|	gi|516898174|ref|WP_018154471.1|		8	8	8	gi|516898174|ref|WP_018154471.1| coenzyme F420 hydrogenase subunit delta [Methanothermococcus thermolithotrophicus]	1	8	8	8	5	5	6	4	5	4	5	5	6	4	5	4	5	5	6	4	5	4	54	54	54	17.964	163	163	0	9.8965	23.3	23.9	42.3	20.9	28.2	23.3	929150000	99555000	102390000	303390000	98184000	213950000	111680000
gi|516898177|ref|WP_018154474.1|	gi|516898177|ref|WP_018154474.1|		21	21	21	gi|516898177|ref|WP_018154474.1| nitrate ABC transporter ATP-binding protein [Methanothermococcus thermolithotrophicus]	1	21	21	21	19	19	20	19	7	12	19	19	20	19	7	12	19	19	20	19	7	12	78.4	78.4	78.4	29.137	255	255	0	226.5	67.8	70.6	78.4	65.5	32.9	50.2	9534000000	1704500000	2578400000	2032400000	2193300000	255080000	770380000
gi|516898178|ref|WP_018154475.1|	gi|516898178|ref|WP_018154475.1|		5	5	5	gi|516898178|ref|WP_018154475.1| hypothetical protein [Methanothermococcus thermolithotrophicus]	1	5	5	5	2	1	1	3	2	3	2	1	1	3	2	3	2	1	1	3	2	3	18.7	18.7	18.7	32.944	284	284	0	18.964	10.6	7.4	7.4	10.6	9.5	9.9	558440000	28650000	30356000	26562000	183990000	7235300	281650000
gi|516898179|ref|WP_018154476.1|	gi|516898179|ref|WP_018154476.1|		41	41	41	gi|516898179|ref|WP_018154476.1| diaminopimelate decarboxylase [Methanothermococcus thermolithotrophicus]	1	41	41	41	36	32	36	32	26	29	36	32	36	32	26	29	36	32	36	32	26	29	88.6	88.6	88.6	48.339	437	437	0	323.31	78.5	80.8	81.2	80.8	70.7	72.3	23099000000	4318100000	4501300000	4882000000	4570800000	2378100000	2449100000
gi|516898181|ref|WP_018154478.1|	gi|516898181|ref|WP_018154478.1|		4	4	4	gi|516898181|ref|WP_018154478.1| ferrous iron transporter B [Methanothermococcus thermolithotrophicus]	1	4	4	4	1	2	0	1	1	0	1	2	0	1	1	0	1	2	0	1	1	0	10.1	10.1	10.1	72.775	646	646	0.0058939	1.6854	2.9	3.1	0	1.1	4	0	83066000	0	34551000	0	13570000	34945000	0
gi|516898186|ref|WP_018154483.1|	gi|516898186|ref|WP_018154483.1|		3	3	3	gi|516898186|ref|WP_018154483.1| hypothetical protein [Methanothermococcus thermolithotrophicus]	1	3	3	3	1	2	0	2	0	0	1	2	0	2	0	0	1	2	0	2	0	0	30.7	30.7	30.7	18.681	166	166	0	4.6237	7.2	13.9	0	23.5	0	0	161250000	32508000	119620000	0	9126700	0	0
gi|516898188|ref|WP_018154485.1|	gi|516898188|ref|WP_018154485.1|		8	8	8	gi|516898188|ref|WP_018154485.1| peptidase [Methanothermococcus thermolithotrophicus]	1	8	8	8	4	5	4	4	1	2	4	5	4	4	1	2	4	5	4	4	1	2	22.3	22.3	22.3	39.488	341	341	0	8.8492	15	17.3	15.2	12.9	4.7	6.2	428510000	89824000	92850000	109520000	69599000	52312000	14399000
gi|516898189|ref|WP_018154486.1|	gi|516898189|ref|WP_018154486.1|		18	18	18	gi|516898189|ref|WP_018154486.1| 3-phosphoshikimate 1-carboxyvinyltransferase [Methanothermococcus thermolithotrophicus]	1	18	18	18	12	13	8	13	8	10	12	13	8	13	8	10	12	13	8	13	8	10	39.1	39.1	39.1	46.733	430	430	0	102.57	26.3	34.9	20.9	31.6	20.2	23	2414300000	544880000	605870000	408180000	523950000	127580000	203870000
gi|516898190|ref|WP_018154487.1|	gi|516898190|ref|WP_018154487.1|		43	43	43	gi|516898190|ref|WP_018154487.1| glutamine synthetase [Methanothermococcus thermolithotrophicus]	1	43	43	43	30	38	29	28	28	36	30	38	29	28	28	36	30	38	29	28	28	36	69.6	69.6	69.6	50.235	448	448	0	323.31	58	66.3	59.4	55.8	57.8	61.6	31427000000	4691800000	8149400000	3271400000	3684300000	4308100000	7322200000
gi|516898191|ref|WP_018154488.1|	gi|516898191|ref|WP_018154488.1|		17	17	17	gi|516898191|ref|WP_018154488.1| 30S ribosomal protein S6e [Methanothermococcus thermolithotrophicus]	1	17	17	17	14	10	14	11	15	13	14	10	14	11	15	13	14	10	14	11	15	13	82.4	82.4	82.4	13.741	125	125	0	323.31	80.8	72	80.8	79.2	80.8	79.2	19133000000	3217100000	2724300000	3439500000	2851900000	3615500000	3284900000
gi|516898192|ref|WP_018154489.1|	gi|516898192|ref|WP_018154489.1|		23	23	23	gi|516898192|ref|WP_018154489.1| translation initiation factor IF-2 subunit gamma [Methanothermococcus thermolithotrophicus]	1	23	23	23	15	18	12	17	19	19	15	18	12	17	19	19	15	18	12	17	19	19	72	72	72	43.954	410	410	0	323.31	45.4	56.1	39	50.7	57.8	57.6	8211500000	838920000	1228700000	1000500000	1441400000	2092800000	1609000000
gi|516898193|ref|WP_018154490.1|	gi|516898193|ref|WP_018154490.1|		2	2	2	gi|516898193|ref|WP_018154490.1| hypothetical protein [Methanothermococcus thermolithotrophicus]	1	2	2	2	1	1	2	1	0	1	1	1	2	1	0	1	1	1	2	1	0	1	5.6	5.6	5.6	41.189	356	356	0.0058651	1.5785	3.1	3.1	5.6	3.1	0	3.1	70773000	15738000	0	25954000	18028000	0	11052000
gi|516898194|ref|WP_018154491.1|	gi|516898194|ref|WP_018154491.1|		8	8	8	gi|516898194|ref|WP_018154491.1| transcriptional regulator [Methanothermococcus thermolithotrophicus]	1	8	8	8	7	8	7	8	2	7	7	8	7	8	2	7	7	8	7	8	2	7	30.1	30.1	30.1	25.629	229	229	0	56.758	26.2	30.1	26.2	30.1	10	26.2	2008100000	286050000	328710000	290780000	635640000	39805000	427150000
gi|516898195|ref|WP_018154492.1|	gi|516898195|ref|WP_018154492.1|		13	13	13	gi|516898195|ref|WP_018154492.1| hypothetical protein [Methanothermococcus thermolithotrophicus]	1	13	13	13	10	12	12	12	9	11	10	12	12	12	9	11	10	12	12	12	9	11	48.4	48.4	48.4	37.474	349	349	0	315.66	43.6	46.1	46.1	46.1	39.5	43.8	8079000000	1163800000	1682800000	1575500000	1544500000	660620000	1451600000
gi|516898196|ref|WP_018154493.1|	gi|516898196|ref|WP_018154493.1|		16	16	16	gi|516898196|ref|WP_018154493.1| acetyl-CoA acetyltransferase [Methanothermococcus thermolithotrophicus]	1	16	16	16	12	13	12	13	9	10	12	13	12	13	9	10	12	13	12	13	9	10	38.5	38.5	38.5	41.897	392	392	0	202.36	36	35.5	38.5	38.5	36	36	9168900000	1220900000	1910200000	1915300000	1920100000	748990000	1453300000
gi|516898198|ref|WP_018154495.1|	gi|516898198|ref|WP_018154495.1|		14	14	14	gi|516898198|ref|WP_018154495.1| transcriptional regulator [Methanothermococcus thermolithotrophicus]	1	14	14	14	8	12	11	13	6	10	8	12	11	13	6	10	8	12	11	13	6	10	81.5	81.5	81.5	14.887	130	130	0	304.46	59.2	76.2	69.2	76.9	43.8	63.8	7026400000	972700000	1518500000	1493600000	1371400000	379020000	1291200000
gi|516898199|ref|WP_018154496.1|	gi|516898199|ref|WP_018154496.1|		9	9	9	gi|516898199|ref|WP_018154496.1| cobyric acid synthase CobQ [Methanothermococcus thermolithotrophicus]	1	9	9	9	6	7	6	8	4	7	6	7	6	8	4	7	6	7	6	8	4	7	31.3	31.3	31.3	55.712	499	499	0	53.875	21.4	25.3	22.2	30.3	13.4	28.3	1566500000	385740000	216320000	253210000	465560000	55145000	190540000
gi|516898200|ref|WP_018154497.1|	gi|516898200|ref|WP_018154497.1|		8	4	4	gi|516898200|ref|WP_018154497.1| hypothetical protein [Methanothermococcus thermolithotrophicus]	1	8	4	4	0	2	3	2	7	5	0	1	2	1	3	2	0	1	2	1	3	2	27.8	18.4	18.4	34.656	316	316	0	4.9611	0	6.3	13	5.1	23.7	17.7	451460000	0	43968000	48874000	26284000	135830000	196500000
gi|516898205|ref|WP_018154502.1|	gi|516898205|ref|WP_018154502.1|		12	12	12	gi|516898205|ref|WP_018154502.1| histone [Methanothermococcus thermolithotrophicus]	1	12	12	12	6	7	7	7	12	10	6	7	7	7	12	10	6	7	7	7	12	10	95.5	95.5	95.5	7.2575	67	67	0	307.23	67.2	85.1	85.1	85.1	95.5	92.5	108020000000	4405700000	8160100000	6635100000	7891400000	33694000000	47229000000
gi|516898208|ref|WP_018154505.1|	gi|516898208|ref|WP_018154505.1|		6	6	6	gi|516898208|ref|WP_018154505.1| hypothetical protein [Methanothermococcus thermolithotrophicus]	1	6	6	6	3	5	3	3	3	3	3	5	3	3	3	3	3	5	3	3	3	3	24.5	24.5	24.5	33.606	306	306	0	160.2	14.4	20.6	14.4	14.4	12.1	14.4	1172500000	247420000	254380000	286400000	161850000	98573000	123900000
gi|516898211|ref|WP_018154508.1|	gi|516898211|ref|WP_018154508.1|		7	7	7	gi|516898211|ref|WP_018154508.1| hypothetical protein [Methanothermococcus thermolithotrophicus]	1	7	7	7	0	5	2	3	4	5	0	5	2	3	4	5	0	5	2	3	4	5	73.5	73.5	73.5	12.143	113	113	0	21.233	0	49.6	29.2	37.2	49.6	51.3	349400000	0	82912000	11318000	33142000	80659000	141370000
gi|516898213|ref|WP_018154510.1|	gi|516898213|ref|WP_018154510.1|		10	10	10	gi|516898213|ref|WP_018154510.1| pyruvate ferredoxin oxidoreductase subunit gamma [Methanothermococcus thermolithotrophicus]	1	10	10	10	6	8	6	7	5	6	6	8	6	7	5	6	6	8	6	7	5	6	52.3	52.3	52.3	19.257	176	176	0	151.02	46	48.3	40.9	40.9	25.6	40.9	2600700000	328510000	582020000	510910000	295840000	358590000	524800000
gi|516898214|ref|WP_018154511.1|	gi|516898214|ref|WP_018154511.1|		6	6	6	gi|516898214|ref|WP_018154511.1| pyruvate synthase [Methanothermococcus thermolithotrophicus]	1	6	6	6	4	4	3	3	5	6	4	4	3	3	5	6	4	4	3	3	5	6	62.4	62.4	62.4	9.7544	85	85	0	22.727	51.8	54.1	40	40	62.4	62.4	1568400000	114930000	244660000	189990000	79445000	322720000	616650000
gi|516898215|ref|WP_018154512.1|	gi|516898215|ref|WP_018154512.1|		16	16	16	gi|516898215|ref|WP_018154512.1| 2-ketoisovalerate ferredoxin oxidoreductase subunit alpha [Methanothermococcus thermolithotrophicus]	1	16	16	16	12	10	12	10	9	14	12	10	12	10	9	14	12	10	12	10	9	14	70	70	70	42.898	387	387	0	323.31	56.8	48.8	56.8	45.7	48.1	61.8	10200000000	1683700000	1963300000	1964700000	1068800000	1453600000	2066300000
gi|516898216|ref|WP_018154513.1|	gi|516898216|ref|WP_018154513.1|		19	19	19	gi|516898216|ref|WP_018154513.1| pyruvate ferredoxin oxidoreductase subunit beta [Methanothermococcus thermolithotrophicus]	1	19	19	19	18	16	17	16	10	13	18	16	17	16	10	13	18	16	17	16	10	13	64	64	64	33.113	300	300	0	323.31	64	62.3	63	62.7	35.7	51.7	14787000000	3288600000	2866000000	3820200000	2402000000	819040000	1591200000
gi|516898217|ref|WP_018154514.1|	gi|516898217|ref|WP_018154514.1|		10	10	10	gi|516898217|ref|WP_018154514.1| hypothetical protein [Methanothermococcus thermolithotrophicus]	1	10	10	10	9	8	8	5	8	9	9	8	8	5	8	9	9	8	8	5	8	9	84.5	84.5	84.5	18.517	168	168	0	177.87	75	54.8	58.9	32.7	57.7	64.3	2295800000	342910000	297890000	358990000	89577000	364320000	842070000
gi|516898218|ref|WP_018154515.1|	gi|516898218|ref|WP_018154515.1|		7	7	7	gi|516898218|ref|WP_018154515.1| hypothetical protein [Methanothermococcus thermolithotrophicus]	1	7	7	7	7	5	5	4	6	6	7	5	5	4	6	6	7	5	5	4	6	6	52.2	52.2	52.2	15.532	138	138	0	45.454	52.2	44.2	39.9	31.9	52.2	52.2	1643300000	235350000	226250000	228480000	112420000	330020000	510720000
gi|516898219|ref|WP_018154516.1|	gi|516898219|ref|WP_018154516.1|		1	1	1	gi|516898219|ref|WP_018154516.1| hypothetical protein [Methanothermococcus thermolithotrophicus]	1	1	1	1	1	1	1	1	0	0	1	1	1	1	0	0	1	1	1	1	0	0	7.4	7.4	7.4	18.241	162	162	0	3.0587	7.4	7.4	7.4	7.4	0	0	40969000	10103000	0	13468000	17398000	0	0
gi|516898221|ref|WP_018154518.1|	gi|516898221|ref|WP_018154518.1|		29	29	29	gi|516898221|ref|WP_018154518.1| cell division protein FtsZ [Methanothermococcus thermolithotrophicus]	1	29	29	29	24	26	27	22	20	28	24	26	27	22	20	28	24	26	27	22	20	28	71.8	71.8	71.8	38.748	365	365	0	323.31	69.6	68.2	68.2	66	65.2	69.6	85838000000	18026000000	15515000000	18966000000	19012000000	3248000000	11071000000
gi|516898222|ref|WP_018154519.1|	gi|516898222|ref|WP_018154519.1|		2	2	2	gi|516898222|ref|WP_018154519.1| transcriptional regulator [Methanothermococcus thermolithotrophicus]	1	2	2	2	1	2	1	1	0	1	1	2	1	1	0	1	1	2	1	1	0	1	21.8	21.8	21.8	19.044	170	170	0	3.1122	8.2	21.8	8.2	8.2	0	8.2	196810000	0	74016000	34666000	36763000	0	51367000
gi|516898223|ref|WP_018154520.1|	gi|516898223|ref|WP_018154520.1|		18	18	18	gi|516898223|ref|WP_018154520.1| hypothetical protein [Methanothermococcus thermolithotrophicus]	1	18	18	18	17	14	17	17	9	14	17	14	17	17	9	14	17	14	17	17	9	14	48.8	48.8	48.8	29.802	260	260	0	262.9	47.3	45.8	47.3	48.8	37.3	47.3	13897000000	3926600000	2817600000	3646200000	2442000000	400870000	663470000
gi|516898225|ref|WP_018154522.1|	gi|516898225|ref|WP_018154522.1|		13	13	13	gi|516898225|ref|WP_018154522.1| phenylalanine--tRNA ligase subunit alpha [Methanothermococcus thermolithotrophicus]	1	13	13	13	4	6	4	3	5	9	4	6	4	3	5	9	4	6	4	3	5	9	31	31	31	58.611	504	504	0	32.39	7.7	13.7	7.7	6.7	11.3	21.2	878850000	97827000	145770000	104300000	73535000	202560000	254860000
gi|516898228|ref|WP_018154525.1|	gi|516898228|ref|WP_018154525.1|		4	4	4	gi|516898228|ref|WP_018154525.1| hypothetical protein [Methanothermococcus thermolithotrophicus]	1	4	4	4	0	1	0	4	1	0	0	1	0	4	1	0	0	1	0	4	1	0	10.3	10.3	10.3	51.603	445	445	0	14.759	0	2.5	0	10.3	1.8	0	50943000	0	19843000	0	31100000	0	0
gi|516898229|ref|WP_018154526.1|	gi|516898229|ref|WP_018154526.1|		6	6	6	gi|516898229|ref|WP_018154526.1| orotate phosphoribosyltransferase [Methanothermococcus thermolithotrophicus]	1	6	6	6	4	5	3	5	3	4	4	5	3	5	3	4	4	5	3	5	3	4	26.6	26.6	26.6	20.877	188	188	0	13.007	26.6	26.6	16.5	23.9	21.8	23.9	2446800000	157460000	105800000	387260000	678220000	710030000	408000000
gi|516898231|ref|WP_018154528.1|	gi|516898231|ref|WP_018154528.1|		3	3	3	gi|516898231|ref|WP_018154528.1| N-ethylammeline chlorohydrolase [Methanothermococcus thermolithotrophicus]	1	3	3	3	0	1	0	0	3	3	0	1	0	0	3	3	0	1	0	0	3	3	9	9	9	47.253	424	424	0	8.4629	0	2.4	0	0	9	9	142060000	0	13674000	0	0	52114000	76268000
gi|516898233|ref|WP_018154530.1|	gi|516898233|ref|WP_018154530.1|		4	4	4	gi|516898233|ref|WP_018154530.1| bifunctional metal-dependent phosphatase/inorganic polyphosphate/ATP-NAD kinase [Methanothermococcus thermolithotrophicus]	1	4	4	4	2	1	1	3	0	0	2	1	1	3	0	0	2	1	1	3	0	0	7.9	7.9	7.9	64.8	585	585	0.001056	2.9636	3.9	2.6	1.4	5.5	0	0	57968000	47322000	7008600	0	3637500	0	0
gi|516898234|ref|WP_018154531.1|	gi|516898234|ref|WP_018154531.1|		27	27	27	gi|516898234|ref|WP_018154531.1| hypothetical protein [Methanothermococcus thermolithotrophicus]	1	27	27	27	23	20	19	20	23	20	23	20	19	20	23	20	23	20	19	20	23	20	58.6	58.6	58.6	49.848	457	457	0	165.79	55.4	49.7	46.8	48.4	53	48.4	5198800000	1037700000	776310000	941550000	1000800000	944240000	498170000
gi|516898235|ref|WP_018154532.1|	gi|516898235|ref|WP_018154532.1|		18	18	18	gi|516898235|ref|WP_018154532.1| lactaldehyde dehydrogenase [Methanothermococcus thermolithotrophicus]	1	18	18	18	2	7	4	8	13	17	2	7	4	8	13	17	2	7	4	8	13	17	38.4	38.4	38.4	51.166	464	464	0	91.655	6.9	23.9	8.6	23.5	33.4	38.4	1275500000	34808000	110660000	101420000	203510000	360080000	465020000
gi|516898236|ref|WP_018154533.1|	gi|516898236|ref|WP_018154533.1|		3	3	3	gi|516898236|ref|WP_018154533.1| molybdenum cofactor biosynthesis protein [Methanothermococcus thermolithotrophicus]	1	3	3	3	0	1	1	0	1	0	0	1	1	0	1	0	0	1	1	0	1	0	19.6	19.6	19.6	18.303	163	163	0.0096525	1.3979	0	8	6.7	0	4.9	0	6089200	0	0	6089200	0	0	0
gi|516898237|ref|WP_018154534.1|	gi|516898237|ref|WP_018154534.1|		9	9	9	gi|516898237|ref|WP_018154534.1| cobalt ABC transporter ATP-binding protein [Methanothermococcus thermolithotrophicus]	1	9	9	9	7	6	8	7	5	7	7	6	8	7	5	7	7	6	8	7	5	7	35.1	35.1	35.1	30.705	279	279	0	57.759	30.5	31.9	32.6	30.5	23.3	30.5	2400900000	665020000	298930000	384710000	456580000	233310000	362360000
gi|516898242|ref|WP_018154539.1|	gi|516898242|ref|WP_018154539.1|		16	16	16	gi|516898242|ref|WP_018154539.1| 3-isopropylmalate dehydratase large subunit [Methanothermococcus thermolithotrophicus]	1	16	16	16	14	7	13	11	3	6	14	7	13	11	3	6	14	7	13	11	3	6	47.3	47.3	47.3	46.064	419	419	0	76.91	41.1	17.4	37.5	38.4	8.8	19.8	6012500000	654400000	221390000	631590000	638130000	70838000	3796200000
gi|516898244|ref|WP_018154541.1|	gi|516898244|ref|WP_018154541.1|		10	10	10	gi|516898244|ref|WP_018154541.1| cobyrinic acid a,c-diamide synthase [Methanothermococcus thermolithotrophicus]	1	10	10	10	6	6	6	7	3	3	6	6	6	7	3	3	6	6	6	7	3	3	22.8	22.8	22.8	50.277	447	447	0	39.014	18.1	18.8	18.1	18.6	8.9	11.4	5367800000	256150000	190140000	294330000	271940000	4239300000	115940000
gi|516898248|ref|WP_018154545.1|	gi|516898248|ref|WP_018154545.1|		28	28	28	gi|516898248|ref|WP_018154545.1| isoleucine--tRNA ligase [Methanothermococcus thermolithotrophicus]	1	28	28	28	12	17	14	16	16	22	12	17	14	16	16	22	12	17	14	16	16	22	29.7	29.7	29.7	122	1043	1043	0	226.41	12.8	21.4	14.5	19.2	17.4	25.4	3906700000	360130000	830440000	320590000	956000000	483180000	956310000
gi|516898249|ref|WP_018154546.1|	gi|516898249|ref|WP_018154546.1|		6	6	6	gi|516898249|ref|WP_018154546.1| hypothetical protein [Methanothermococcus thermolithotrophicus]	1	6	6	6	2	2	3	2	4	4	2	2	3	2	4	4	2	2	3	2	4	4	38	38	38	15.864	137	137	0	18.172	19	16.8	18.2	16.8	25.5	25.5	364360000	18701000	43077000	34308000	30908000	98131000	139230000
gi|516898250|ref|WP_018154547.1|	gi|516898250|ref|WP_018154547.1|		4	4	4	gi|516898250|ref|WP_018154547.1| hypothetical protein [Methanothermococcus thermolithotrophicus]	1	4	4	4	1	2	1	1	0	2	1	2	1	1	0	2	1	2	1	1	0	2	25.3	25.3	25.3	25.949	225	225	0	4.4416	6.2	12.4	6.2	7.6	0	12.9	241230000	21783000	142120000	35455000	19772000	0	22095000
gi|516898251|ref|WP_018154548.1|	gi|516898251|ref|WP_018154548.1|		9	9	9	gi|516898251|ref|WP_018154548.1| hypothetical protein [Methanothermococcus thermolithotrophicus]	1	9	9	9	5	5	6	8	2	2	5	5	6	8	2	2	5	5	6	8	2	2	28.8	28.8	28.8	41.175	354	354	0	37.713	14.7	14.7	17.8	24.9	7.1	6.5	569610000	82511000	81605000	63303000	242620000	41704000	57871000
gi|516898252|ref|WP_018154549.1|	gi|516898252|ref|WP_018154549.1|		8	8	8	gi|516898252|ref|WP_018154549.1| prefoldin subunit alpha [Methanothermococcus thermolithotrophicus]	1	8	8	8	4	4	5	4	7	7	4	4	5	4	7	7	4	4	5	4	7	7	58.9	58.9	58.9	16.641	146	146	0	107.12	35.6	35.6	37	35.6	54.1	55.5	3195400000	120400000	380980000	198050000	267780000	1110800000	1117400000
gi|516898255|ref|WP_018154552.1|	gi|516898255|ref|WP_018154552.1|		13	13	13	gi|516898255|ref|WP_018154552.1| CBS domain-containing protein [Methanothermococcus thermolithotrophicus]	1	13	13	13	8	9	8	10	6	8	8	9	8	10	6	8	8	9	8	10	6	8	56.5	56.5	56.5	24.299	214	214	0	159.88	44.4	45.8	46.3	51.4	37.4	41.1	5668300000	970560000	1204800000	1045500000	1465200000	265330000	716970000
gi|516898258|ref|WP_018154555.1|	gi|516898258|ref|WP_018154555.1|		26	26	26	gi|516898258|ref|WP_018154555.1| hypothetical protein [Methanothermococcus thermolithotrophicus]	1	26	26	26	17	15	20	9	12	13	17	15	20	9	12	13	17	15	20	9	12	13	54	54	54	44.056	389	389	0	323.31	48.6	35.2	47.3	28.3	35.2	39.6	4061800000	962580000	804600000	1127400000	409890000	331160000	426250000
gi|516898259|ref|WP_018154556.1|	gi|516898259|ref|WP_018154556.1|		16	16	16	gi|516898259|ref|WP_018154556.1| hypothetical protein [Methanothermococcus thermolithotrophicus]	1	16	16	16	12	9	11	11	5	6	12	9	11	11	5	6	12	9	11	11	5	6	38.9	38.9	38.9	42.461	375	375	0	49.408	33.3	24.5	32.5	30.1	16	18.1	3018500000	713080000	649890000	732590000	552330000	138180000	232460000
gi|516898260|ref|WP_018154557.1|	gi|516898260|ref|WP_018154557.1|		8	8	8	gi|516898260|ref|WP_018154557.1| hypothetical protein [Methanothermococcus thermolithotrophicus]	1	8	8	8	5	6	5	7	3	5	5	6	5	7	3	5	5	6	5	7	3	5	57.1	57.1	57.1	17.058	156	156	0	131.36	28.8	39.7	28.8	46.2	28.8	28.8	1807300000	391930000	464390000	457740000	324000000	80663000	88622000
gi|516898261|ref|WP_018154558.1|	gi|516898261|ref|WP_018154558.1|		5	5	5	gi|516898261|ref|WP_018154558.1| hypothetical protein [Methanothermococcus thermolithotrophicus]	1	5	5	5	3	4	3	2	0	0	3	4	3	2	0	0	3	4	3	2	0	0	51.5	51.5	51.5	15.697	136	136	0	21.658	29.4	41.2	27.2	16.9	0	0	546460000	114200000	176710000	189040000	66495000	0	0
gi|516898265|ref|WP_018154562.1|	gi|516898265|ref|WP_018154562.1|		1	1	1	gi|516898265|ref|WP_018154562.1| hypothetical protein [Methanothermococcus thermolithotrophicus]	1	1	1	1	1	1	1	0	0	0	1	1	1	0	0	0	1	1	1	0	0	0	13	13	13	7.7343	69	69	0.0096432	1.3685	13	13	13	0	0	0	15850000	15850000	0	0	0	0	0
gi|516898267|ref|WP_018154564.1|	gi|516898267|ref|WP_018154564.1|		3	3	3	gi|516898267|ref|WP_018154564.1| membrane protein [Methanothermococcus thermolithotrophicus]	1	3	3	3	2	3	3	2	0	0	2	3	3	2	0	0	2	3	3	2	0	0	7.4	7.4	7.4	25.625	230	230	0	3.2908	6.5	7.4	7.4	7.4	0	0	221910000	42100000	112760000	43840000	23215000	0	0
gi|516898268|ref|WP_018154565.1|	gi|516898268|ref|WP_018154565.1|		3	3	3	gi|516898268|ref|WP_018154565.1| hypothetical protein [Methanothermococcus thermolithotrophicus]	1	3	3	3	2	3	2	2	2	2	2	3	2	2	2	2	2	3	2	2	2	2	18.5	18.5	18.5	17.683	157	157	0	4.6276	10.8	18.5	10.8	10.8	10.8	10.8	1007100000	271770000	257930000	205220000	187260000	19433000	65473000
gi|516898270|ref|WP_018154567.1|	gi|516898270|ref|WP_018154567.1|		1	1	1	gi|516898270|ref|WP_018154567.1| hypothetical protein [Methanothermococcus thermolithotrophicus]	1	1	1	1	1	1	1	1	0	0	1	1	1	1	0	0	1	1	1	1	0	0	10.9	10.9	10.9	10.327	92	92	0.0095602	1.2725	10.9	10.9	10.9	10.9	0	0	214910000	79917000	73767000	43955000	17270000	0	0
gi|516898274|ref|WP_018154571.1|	gi|516898274|ref|WP_018154571.1|		10	10	10	gi|516898274|ref|WP_018154571.1| transcriptional regulator [Methanothermococcus thermolithotrophicus]	1	10	10	10	6	6	5	6	2	3	6	6	5	6	2	3	6	6	5	6	2	3	49.1	49.1	49.1	24.788	212	212	0	165.86	33	34	30.7	29.2	17	21.2	1108100000	321860000	191860000	219120000	230390000	26416000	118440000
gi|516898275|ref|WP_018154572.1|	gi|516898275|ref|WP_018154572.1|		9	9	9	gi|516898275|ref|WP_018154572.1| hypothetical protein [Methanothermococcus thermolithotrophicus]	1	9	9	9	4	4	6	4	7	7	4	4	6	4	7	7	4	4	6	4	7	7	43	43	43	22.439	200	200	0	39.965	23.5	23.5	29	23.5	38	37.5	1996700000	137210000	197010000	174260000	195370000	604620000	688240000
gi|516898276|ref|WP_018154573.1|	gi|516898276|ref|WP_018154573.1|		6	6	6	gi|516898276|ref|WP_018154573.1| GMP synthase [Methanothermococcus thermolithotrophicus]	1	6	6	6	1	4	2	4	5	4	1	4	2	4	5	4	1	4	2	4	5	4	46.8	46.8	46.8	21.04	188	188	0	54.916	8	33.5	20.7	33.5	43.1	39.4	1710900000	0	106210000	84502000	106340000	713800000	700010000
gi|516898278|ref|WP_018154575.1|	gi|516898278|ref|WP_018154575.1|		17	17	17	gi|516898278|ref|WP_018154575.1| developmentally regulated G-protein 1 [Methanothermococcus thermolithotrophicus]	1	17	17	17	9	10	9	12	7	9	9	10	9	12	7	9	9	10	9	12	7	9	45.1	45.1	45.1	40.916	366	366	0	88.894	32.8	34.7	28.7	33.3	26.8	30.3	2369700000	408290000	373750000	356070000	571520000	194060000	466020000
gi|516898279|ref|WP_018154576.1|	gi|516898279|ref|WP_018154576.1|		5	5	5	gi|516898279|ref|WP_018154576.1| transcriptional regulator [Methanothermococcus thermolithotrophicus]	1	5	5	5	2	3	2	3	4	5	2	3	2	3	4	5	2	3	2	3	4	5	30.5	30.5	30.5	11.1	95	95	0	105.79	28.4	28.4	14.7	28.4	30.5	30.5	1133700000	19747000	124210000	42884000	92028000	381100000	473690000
gi|516898280|ref|WP_018154577.1|	gi|516898280|ref|WP_018154577.1|		7	7	7	gi|516898280|ref|WP_018154577.1| hypothetical protein [Methanothermococcus thermolithotrophicus]	1	7	7	7	5	6	5	6	4	5	5	6	5	6	4	5	5	6	5	6	4	5	30.1	30.1	30.1	25.9	229	229	0	30.089	22.3	25.8	22.3	25.8	17	21.4	1442900000	212960000	295090000	264060000	269980000	205720000	195060000
gi|516898281|ref|WP_018154578.1|	gi|516898281|ref|WP_018154578.1|		1	1	1	gi|516898281|ref|WP_018154578.1| hypothetical protein [Methanothermococcus thermolithotrophicus]	1	1	1	1	0	0	0	0	0	1	0	0	0	0	0	1	0	0	0	0	0	1	10.2	10.2	10.2	16.215	147	147	0.0058997	1.6866	0	0	0	0	0	10.2	11086000	0	0	0	0	0	11086000
gi|516898282|ref|WP_018154579.1|	gi|516898282|ref|WP_018154579.1|		8	8	8	gi|516898282|ref|WP_018154579.1| wyosine biosynthesis protein TYW1 [Methanothermococcus thermolithotrophicus]	1	8	8	8	5	4	2	3	1	3	5	4	2	3	1	3	5	4	2	3	1	3	25.5	25.5	25.5	37.039	314	314	0	43	20.7	15	7.6	11.1	4.1	9.9	374950000	82706000	99568000	53690000	68923000	14062000	56002000
gi|516898283|ref|WP_018154580.1|	gi|516898283|ref|WP_018154580.1|		18	18	18	gi|516898283|ref|WP_018154580.1| phosphoglycerate mutase [Methanothermococcus thermolithotrophicus]	1	18	18	18	1	11	6	3	11	14	1	11	6	3	11	14	1	11	6	3	11	14	45.6	45.6	45.6	44.432	406	406	0	82.134	2.7	30	19	9.1	31	34.5	1697000000	21567000	303630000	139870000	39103000	514300000	678490000
gi|516898284|ref|WP_018154581.1|	gi|516898284|ref|WP_018154581.1|		19	19	19	gi|516898284|ref|WP_018154581.1| DNA topoisomerase VI subunit A [Methanothermococcus thermolithotrophicus]	1	19	19	19	13	14	13	14	10	11	13	14	13	14	10	11	13	14	13	14	10	11	64.4	64.4	64.4	41.422	365	365	0	128.11	34.5	46	46.6	46	49	41.4	11660000000	1774400000	1863100000	1710000000	1797800000	1216200000	3298600000
gi|516898285|ref|WP_018154582.1|	gi|516898285|ref|WP_018154582.1|		33	33	33	gi|516898285|ref|WP_018154582.1| cell division protein FtsZ [Methanothermococcus thermolithotrophicus]	1	33	33	33	25	26	28	29	14	21	25	26	28	29	14	21	25	26	28	29	14	21	85.3	85.3	85.3	38.246	360	360	0	323.31	76.1	80.6	85.3	85.3	61.9	73.9	71559000000	14786000000	11557000000	13468000000	17233000000	3655200000	10860000000
gi|516898287|ref|WP_018154584.1|	gi|516898287|ref|WP_018154584.1|		4	4	4	gi|516898287|ref|WP_018154584.1| transcription elongation factor Spt5 [Methanothermococcus thermolithotrophicus]	1	4	4	4	0	0	0	0	4	3	0	0	0	0	4	3	0	0	0	0	4	3	38.8	38.8	38.8	16.138	147	147	0	21.214	0	0	0	0	38.8	25.2	200080000	0	0	0	0	101510000	98570000
gi|516898288|ref|WP_018154585.1|	gi|516898288|ref|WP_018154585.1|		16	16	16	gi|516898288|ref|WP_018154585.1| 50S ribosomal protein L11 [Methanothermococcus thermolithotrophicus]	1	16	16	16	7	9	7	8	15	14	7	9	7	8	15	14	7	9	7	8	15	14	78.8	78.8	78.8	17.138	160	160	0	323.31	48.8	62.5	52.5	60.6	78.8	78.8	5917900000	500630000	811040000	465040000	480320000	2055700000	1605200000
gi|516898289|ref|WP_018154586.1|	gi|516898289|ref|WP_018154586.1|		30	30	30	gi|516898289|ref|WP_018154586.1| adenylosuccinate synthetase [Methanothermococcus thermolithotrophicus]	1	30	30	30	17	21	23	20	22	26	17	21	23	20	22	26	17	21	23	20	22	26	71.2	71.2	71.2	36.805	337	337	0	254.21	60.5	58.5	56.4	52.5	59.3	59.9	7473000000	656190000	1039100000	925900000	852280000	2031400000	1968200000
gi|516898290|ref|WP_018154587.1|	gi|516898290|ref|WP_018154587.1|		8	8	8	gi|516898290|ref|WP_018154587.1| 2-phosphoglycerate kinase [Methanothermococcus thermolithotrophicus]	1	8	8	8	4	7	6	6	4	7	4	7	6	6	4	7	4	7	6	6	4	7	38.3	38.3	38.3	35.645	313	313	0	127.39	22.7	37.7	35.1	31.9	21.4	38.3	1034600000	110740000	212980000	188050000	280370000	82568000	159840000
gi|516898293|ref|WP_018154590.1|	gi|516898293|ref|WP_018154590.1|		3	3	3	gi|516898293|ref|WP_018154590.1| DNA-directed RNA polymerase subunit M [Methanothermococcus thermolithotrophicus]	1	3	3	3	0	1	2	0	2	3	0	1	2	0	2	3	0	1	2	0	2	3	29.5	29.5	29.5	12.362	105	105	0	115.01	0	5.7	21.9	0	21.9	29.5	503390000	0	15707000	0	0	190700000	296990000
gi|516898294|ref|WP_018154591.1|	gi|516898294|ref|WP_018154591.1|		4	4	4	gi|516898294|ref|WP_018154591.1| preprotein translocase subunit SecG [Methanothermococcus thermolithotrophicus]	1	4	4	4	2	2	2	2	4	2	2	2	2	2	4	2	2	2	2	2	4	2	43.6	43.6	43.6	6.0701	55	55	0	16.932	40	40	40	40	43.6	40	569260000	109690000	121510000	128230000	74987000	59533000	75305000
gi|516898295|ref|WP_018154592.1|	gi|516898295|ref|WP_018154592.1|		30	30	30	gi|516898295|ref|WP_018154592.1| hypothetical protein [Methanothermococcus thermolithotrophicus]	1	30	30	30	22	22	19	21	15	21	22	22	19	21	15	21	22	22	19	21	15	21	71.8	71.8	71.8	48.503	458	458	0	251.81	56.1	59.6	47.2	52.2	53.5	51.5	10354000000	1942800000	1322900000	2210600000	2498200000	1083600000	1296200000
gi|516898296|ref|WP_018154593.1|	gi|516898296|ref|WP_018154593.1|		5	5	5	gi|516898296|ref|WP_018154593.1| deoxycytidine triphosphate deaminase [Methanothermococcus thermolithotrophicus]	1	5	5	5	3	3	3	2	2	1	3	3	3	2	2	1	3	3	3	2	2	1	31.4	31.4	31.4	23.769	207	207	0	7.0196	12.6	12.6	12.6	9.7	18.8	5.8	227330000	48963000	45116000	45586000	43758000	28452000	15458000
gi|516898297|ref|WP_018154594.1|	gi|516898297|ref|WP_018154594.1|		8	8	8	gi|516898297|ref|WP_018154594.1| tRNA methyltransferase [Methanothermococcus thermolithotrophicus]	1	8	8	8	6	4	4	6	4	4	6	4	4	6	4	4	6	4	4	6	4	4	49.4	49.4	49.4	20.604	180	180	0	19.477	31.7	20.6	20.6	43.9	20.6	23.3	1250900000	180360000	194250000	171780000	251630000	176830000	276100000
gi|516898298|ref|WP_018154595.1|	gi|516898298|ref|WP_018154595.1|		15	15	15	gi|516898298|ref|WP_018154595.1| hypothetical protein [Methanothermococcus thermolithotrophicus]	1	15	15	15	11	15	12	11	8	8	11	15	12	11	8	8	11	15	12	11	8	8	17.7	17.7	17.7	96.001	860	860	0	207.16	12.9	17.7	13.5	13.1	9.1	9.1	6037100000	1155600000	1548100000	1093500000	1318100000	345620000	576120000
gi|516898300|ref|WP_018154597.1|	gi|516898300|ref|WP_018154597.1|		3	3	3	gi|516898300|ref|WP_018154597.1| preprotein translocase subunit SecY [Methanothermococcus thermolithotrophicus]	1	3	3	3	1	3	1	0	0	0	1	3	1	0	0	0	1	3	1	0	0	0	5	5	5	48.365	443	443	0	5.3876	2	5	2.3	0	0	0	66495000	0	59951000	6543700	0	0	0
gi|516898301|ref|WP_018154598.1|	gi|516898301|ref|WP_018154598.1|		8	8	8	gi|516898301|ref|WP_018154598.1| 50S ribosomal protein L15 [Methanothermococcus thermolithotrophicus]	1	8	8	8	4	6	4	4	5	7	4	6	4	4	5	7	4	6	4	4	5	7	47.6	47.6	47.6	15.87	143	143	0	36.329	22.4	44.1	22.4	22.4	38.5	42	2365800000	237350000	447100000	246690000	192270000	505850000	736540000
gi|516898302|ref|WP_018154599.1|	gi|516898302|ref|WP_018154599.1|		12	12	12	gi|516898302|ref|WP_018154599.1| 50S ribosomal protein L30 [Methanothermococcus thermolithotrophicus]	1	12	12	12	7	9	10	10	7	7	7	9	10	10	7	7	7	9	10	10	7	7	60.8	60.8	60.8	17.485	153	153	0	46.728	39.9	49	53.6	49.7	44.4	48.4	2989600000	339460000	661700000	482470000	724040000	436330000	345580000
gi|516898303|ref|WP_018154600.1|	gi|516898303|ref|WP_018154600.1|		17	17	17	gi|516898303|ref|WP_018154600.1| 30S ribosomal protein S5 [Methanothermococcus thermolithotrophicus]	1	17	17	17	15	15	16	16	13	12	15	15	16	16	13	12	15	15	16	16	13	12	55	55	55	24.117	222	222	0	200.64	52.3	52.7	52.7	52.7	49.1	46.8	25670000000	6256600000	4265800000	5818700000	5331100000	1818900000	2179200000
gi|516898304|ref|WP_018154601.1|	gi|516898304|ref|WP_018154601.1|		21	21	21	gi|516898304|ref|WP_018154601.1| 50S ribosomal protein L18 [Methanothermococcus thermolithotrophicus]	1	21	21	21	15	15	16	15	15	17	15	15	16	15	15	17	15	15	16	15	15	17	84.5	84.5	84.5	21.809	194	194	0	323.31	71.6	73.7	77.3	76.8	77.3	80.9	23955000000	3315000000	5403400000	4343100000	3571700000	4022800000	3298900000
gi|516898305|ref|WP_018154602.1|	gi|516898305|ref|WP_018154602.1|		8	8	8	gi|516898305|ref|WP_018154602.1| 50S ribosomal protein L19e [Methanothermococcus thermolithotrophicus]	1	8	8	8	2	5	2	1	5	6	2	5	2	1	5	6	2	5	2	1	5	6	40.3	40.3	40.3	17.4	149	149	0	14.244	8.1	29.5	8.1	6.7	25.5	26.8	765700000	49770000	154690000	50942000	20654000	168980000	320670000
gi|516898306|ref|WP_018154603.1|	gi|516898306|ref|WP_018154603.1|		7	7	7	gi|516898306|ref|WP_018154603.1| 50S ribosomal protein L32e [Methanothermococcus thermolithotrophicus]	1	7	7	7	4	4	4	4	7	7	4	4	4	4	7	7	4	4	4	4	7	7	48.1	48.1	48.1	15.574	135	135	0	81.249	34.1	34.1	29.6	34.1	48.1	48.1	5570000000	448770000	644020000	447610000	185570000	1992700000	1851300000
gi|516898307|ref|WP_018154604.1|	gi|516898307|ref|WP_018154604.1|		19	19	19	gi|516898307|ref|WP_018154604.1| 50S ribosomal protein L6 [Methanothermococcus thermolithotrophicus]	1	19	19	19	13	14	13	12	13	15	13	14	13	12	13	15	13	14	13	12	13	15	66.5	66.5	66.5	20.279	182	182	0	323.31	55.5	63.7	51.6	52.2	49.5	65.4	22385000000	3461400000	3166400000	3771400000	2938000000	5286900000	3760700000
gi|516898308|ref|WP_018154605.1|	gi|516898308|ref|WP_018154605.1|		13	13	13	gi|516898308|ref|WP_018154605.1| 30S ribosomal protein S8 [Methanothermococcus thermolithotrophicus]	1	13	13	13	6	7	5	4	10	8	6	7	5	4	10	8	6	7	5	4	10	8	71.5	71.5	71.5	14.364	130	130	0	73.192	47.7	58.5	47.7	38.5	60.8	48.5	3881000000	278260000	236440000	282660000	212080000	1991700000	879880000
gi|516898310|ref|WP_018154607.1|	gi|516898310|ref|WP_018154607.1|		16	16	16	gi|516898310|ref|WP_018154607.1| 50S ribosomal protein L5 [Methanothermococcus thermolithotrophicus]	1	16	16	16	8	10	11	11	11	10	8	10	11	11	11	10	8	10	11	11	11	10	76.7	76.7	76.7	20.504	180	180	0	307.78	58.3	62.8	67.2	71.7	65	60	23390000000	4532200000	4357300000	4780900000	4266100000	2940600000	2512500000
gi|516898311|ref|WP_018154608.1|	gi|516898311|ref|WP_018154608.1|		28	28	28	gi|516898311|ref|WP_018154608.1| 30S ribosomal protein S4e [Methanothermococcus thermolithotrophicus]	1	28	28	28	19	22	21	18	24	22	19	22	21	18	24	22	19	22	21	18	24	22	75	75	75	27.567	244	244	0	323.31	66	69.7	66.4	66	70.5	66	15413000000	2169700000	2797800000	2197300000	1457000000	3631400000	3159700000
gi|516898312|ref|WP_018154609.1|	gi|516898312|ref|WP_018154609.1|		8	8	8	gi|516898312|ref|WP_018154609.1| 50S ribosomal protein L24 [Methanothermococcus thermolithotrophicus]	1	8	8	8	2	4	4	4	3	4	2	4	4	4	3	4	2	4	4	4	3	4	59.7	59.7	59.7	13.82	119	119	0	18.787	21	32.8	39.5	31.9	29.4	30.3	972270000	151810000	202480000	175000000	155830000	109870000	177290000
gi|516898313|ref|WP_018154610.1|	gi|516898313|ref|WP_018154610.1|		17	17	17	gi|516898313|ref|WP_018154610.1| 50S ribosomal protein L14 [Methanothermococcus thermolithotrophicus]	1	17	17	17	12	11	12	10	16	15	12	11	12	10	16	15	12	11	12	10	16	15	75.8	75.8	75.8	14.295	132	132	0	139.22	63.6	59.8	63.6	63.6	75.8	71.2	7776300000	780820000	766050000	791590000	440930000	3059100000	1937800000
gi|516898315|ref|WP_018154612.1|	gi|516898315|ref|WP_018154612.1|		2	2	2	gi|516898315|ref|WP_018154612.1| ribonuclease P [Methanothermococcus thermolithotrophicus]	1	2	2	2	0	0	1	1	2	1	0	0	1	1	2	1	0	0	1	1	2	1	17.3	17.3	17.3	11.236	98	98	0.0059406	1.7526	0	0	8.2	8.2	17.3	9.2	68579000	0	0	31881000	19656000	13016000	4025000
gi|516898316|ref|WP_018154613.1|	gi|516898316|ref|WP_018154613.1|		11	11	11	gi|516898316|ref|WP_018154613.1| translation initiation factor SUI1 [Methanothermococcus thermolithotrophicus]	1	11	11	11	3	6	7	5	9	9	3	6	7	5	9	9	3	6	7	5	9	9	70.6	70.6	70.6	11.516	102	102	0	57.848	32.4	33.3	59.8	36.3	54.9	50	1794000000	100170000	131550000	249350000	101390000	571630000	639960000
gi|516898318|ref|WP_018154615.1|	gi|516898318|ref|WP_018154615.1|		26	26	26	gi|516898318|ref|WP_018154615.1| 30S ribosomal protein S3 [Methanothermococcus thermolithotrophicus]	1	26	26	26	21	20	22	21	19	19	21	20	22	21	19	19	21	20	22	21	19	19	86.5	86.5	86.5	23.351	208	208	0	323.31	73.6	75	75	71.6	76	65.9	79852000000	21527000000	10827000000	19327000000	15164000000	6398700000	6608300000
gi|516898319|ref|WP_018154616.1|	gi|516898319|ref|WP_018154616.1|		6	6	6	gi|516898319|ref|WP_018154616.1| 50S ribosomal protein L22 [Methanothermococcus thermolithotrophicus]	1	6	6	6	3	4	5	3	3	4	3	4	5	3	3	4	3	4	5	3	3	4	24.2	24.2	24.2	17.758	153	153	0	6.3223	10.5	15	24.2	19	10.5	19	1949000000	358230000	353720000	320100000	200080000	331180000	385680000
gi|516898321|ref|WP_018154618.1|	gi|516898321|ref|WP_018154618.1|		5	5	5	gi|516898321|ref|WP_018154618.1| elongation factor 1-beta [Methanothermococcus thermolithotrophicus]	1	5	5	5	2	3	3	2	5	4	2	3	3	2	5	4	2	3	3	2	5	4	66.3	66.3	66.3	9.8643	89	89	0	19.625	18	20.2	32.6	18	66.3	34.8	3944000000	75733000	639660000	318820000	318980000	1579200000	1011700000
gi|516898322|ref|WP_018154619.1|	gi|516898322|ref|WP_018154619.1|		8	8	8	gi|516898322|ref|WP_018154619.1| RNA-binding protein [Methanothermococcus thermolithotrophicus]	1	8	8	8	4	4	4	3	8	6	4	4	4	3	8	6	4	4	4	3	8	6	87	87	87	6.0361	54	54	0	57.742	48.1	48.1	48.1	44.4	87	77.8	2937700000	73447000	120220000	138400000	68623000	1710700000	826380000
gi|516898331|ref|WP_018154628.1|	gi|516898331|ref|WP_018154628.1|		40	40	40	gi|516898331|ref|WP_018154628.1| chromosome partitioning protein Smc [Methanothermococcus thermolithotrophicus]	1	40	40	40	23	20	24	25	12	19	23	20	24	25	12	19	23	20	24	25	12	19	31.2	31.2	31.2	139.25	1195	1195	0	77.181	16.9	17.1	22	20.2	10.9	16.9	40881000000	4203600000	14944000000	626660000	9041500000	4076100000	7988900000
gi|516898332|ref|WP_018154629.1|	gi|516898332|ref|WP_018154629.1|		14	14	14	gi|516898332|ref|WP_018154629.1| aminotransferase [Methanothermococcus thermolithotrophicus]	1	14	14	14	6	8	12	9	2	2	6	8	12	9	2	2	6	8	12	9	2	2	40.3	40.3	40.3	49.539	432	432	0	127.59	19.7	23.6	34.7	29.4	9	9	2001100000	578280000	386110000	414610000	477130000	45320000	99675000
gi|516898335|ref|WP_018154632.1|	gi|516898335|ref|WP_018154632.1|		9	9	9	gi|516898335|ref|WP_018154632.1| 3-dehydroquinase [Methanothermococcus thermolithotrophicus]	1	9	9	9	6	5	4	7	4	4	6	5	4	7	4	4	6	5	4	7	4	4	52.8	52.8	52.8	24.92	218	218	0	15.69	33.5	33.5	20.6	35.3	20.6	20.6	729620000	118500000	91050000	131400000	137800000	125380000	125500000
gi|516898337|ref|WP_018154634.1|	gi|516898337|ref|WP_018154634.1|		24	24	24	gi|516898337|ref|WP_018154634.1| RNA-splicing ligase RtcB [Methanothermococcus thermolithotrophicus]	1	24	24	24	16	18	16	17	15	15	16	18	16	17	15	15	16	18	16	17	15	15	64.8	64.8	64.8	53.174	480	480	0	277.67	39.6	49.6	53.8	57.5	41.2	48.3	4944600000	748040000	907430000	814590000	1093700000	565260000	815610000
gi|516898338|ref|WP_018154635.1|	gi|516898338|ref|WP_018154635.1|		21	21	21	gi|516898338|ref|WP_018154635.1| aspartate-semialdehyde dehydrogenase [Methanothermococcus thermolithotrophicus]	1	21	21	21	15	16	15	15	19	19	15	16	15	15	19	19	15	16	15	15	19	19	58	58	58	38.591	348	348	0	323.31	45.7	45.7	45.7	45.7	58	58	17896000000	1318400000	2668100000	2496600000	2396800000	3903900000	5112500000
gi|516898341|ref|WP_018154638.1|	gi|516898341|ref|WP_018154638.1|		4	4	4	gi|516898341|ref|WP_018154638.1| hypothetical protein [Methanothermococcus thermolithotrophicus]	1	4	4	4	2	1	2	2	4	4	2	1	2	2	4	4	2	1	2	2	4	4	37.8	37.8	37.8	9.4116	82	82	0	10.356	26.8	15.9	25.6	26.8	37.8	37.8	184170000	28677000	18184000	32558000	22323000	58230000	24200000
gi|516898342|ref|WP_018154639.1|	gi|516898342|ref|WP_018154639.1|		7	7	7	gi|516898342|ref|WP_018154639.1| hypothetical protein [Methanothermococcus thermolithotrophicus]	1	7	7	7	2	2	3	2	5	6	2	2	3	2	5	6	2	2	3	2	5	6	43.7	43.7	43.7	31.34	284	284	0	102.56	10.2	10.2	11.3	10.2	36.3	32.4	1425600000	87637000	153130000	121870000	126170000	414940000	521840000
gi|516898344|ref|WP_018154641.1|	gi|516898344|ref|WP_018154641.1|		13	13	13	gi|516898344|ref|WP_018154641.1| transcription elongation factor NusA [Methanothermococcus thermolithotrophicus]	1	13	13	13	10	10	9	10	9	9	10	10	9	10	9	9	10	10	9	10	9	9	41	41	41	20.669	183	183	0	256.12	29.5	29.5	41	41	41	41	13181000000	2239600000	2003900000	2384300000	2175200000	2745500000	1632600000
gi|516898345|ref|WP_018154642.1|	gi|516898345|ref|WP_018154642.1|		5	5	5	gi|516898345|ref|WP_018154642.1| 30S ribosomal protein S12 [Methanothermococcus thermolithotrophicus]	1	5	5	5	5	3	5	4	4	4	5	3	5	4	4	4	5	3	5	4	4	4	36.7	36.7	36.7	16.31	147	147	0	170.62	36.7	29.3	36.7	36.7	36.7	36.7	9267300000	2689300000	1048700000	1359200000	2193200000	1063600000	913270000
gi|516898346|ref|WP_018154643.1|	gi|516898346|ref|WP_018154643.1|		15	15	15	gi|516898346|ref|WP_018154643.1| 30S ribosomal protein S7 [Methanothermococcus thermolithotrophicus]	1	15	15	15	11	13	9	9	11	11	11	13	9	9	11	11	11	13	9	9	11	11	76.1	76.1	76.1	21.05	188	188	0	214.03	63.8	69.1	63.8	60.6	63.8	64.4	8026600000	891370000	1596400000	1054300000	909850000	2067100000	1507600000
gi|516898347|ref|WP_018154644.1|	gi|516898347|ref|WP_018154644.1|		46	46	46	gi|516898347|ref|WP_018154644.1| translation elongation factor aEF-2 [Methanothermococcus thermolithotrophicus]	1	46	46	46	25	34	30	32	43	40	25	34	30	32	43	40	25	34	30	32	43	40	60.1	60.1	60.1	80.523	727	727	0	323.31	42.9	53.6	50.8	52	59	54.9	31600000000	1726700000	4188900000	3476400000	3653300000	9973100000	8581500000
gi|516898348|ref|WP_018154645.1|	gi|516898348|ref|WP_018154645.1|		41	41	41	gi|516898348|ref|WP_018154645.1| elongation factor 1-alpha [Methanothermococcus thermolithotrophicus]	1	41	41	41	38	34	34	36	31	31	38	34	34	36	31	31	38	34	34	36	31	31	77.1	77.1	77.1	46.71	428	428	0	323.31	72.7	69.6	70.6	73.1	66.1	66.4	478630000000	102790000000	90158000000	111420000000	90700000000	41483000000	42079000000
gi|516898349|ref|WP_018154646.1|	gi|516898349|ref|WP_018154646.1|		11	11	11	gi|516898349|ref|WP_018154646.1| 30S ribosomal protein S10 [Methanothermococcus thermolithotrophicus]	1	11	11	11	6	5	7	5	11	7	6	5	7	5	11	7	6	5	7	5	11	7	80.4	80.4	80.4	11.573	102	102	0	107.97	52.9	41.2	67.6	41.2	80.4	60.8	6736200000	727700000	909740000	807720000	612820000	2273500000	1404700000
gi|516898350|ref|WP_018154647.1|	gi|516898350|ref|WP_018154647.1|		8	8	8	gi|516898350|ref|WP_018154647.1| phosphomannomutase [Methanothermococcus thermolithotrophicus]	1	8	8	8	1	2	1	1	6	8	1	2	1	1	6	8	1	2	1	1	6	8	18.9	18.9	18.9	50.307	440	440	0	19.997	1.6	5	1.6	1.6	16.1	18.9	7569200000	1407000000	1897500000	1282600000	1537400000	639330000	805370000
gi|516898351|ref|WP_018154648.1|	gi|516898351|ref|WP_018154648.1|		17	17	17	gi|516898351|ref|WP_018154648.1| 5-formaminoimidazole-4-carboxamide-1-(beta)-D-ribofuranosyl 5-monophosphate synthetase [Methanothermococcus thermolithotrophicus]	1	17	17	17	6	11	9	10	15	16	6	11	9	10	15	16	6	11	9	10	15	16	52.6	52.6	52.6	40.707	361	361	0	196.56	23.3	45.7	40.4	43.2	48.5	48.5	12247000000	583030000	1946400000	1122500000	1069100000	3241900000	4284400000
gi|516898355|ref|WP_018154652.1|	gi|516898355|ref|WP_018154652.1|		3	3	3	gi|516898355|ref|WP_018154652.1| thymidylate synthase [Methanothermococcus thermolithotrophicus]	1	3	3	3	0	0	0	0	1	3	0	0	0	0	1	3	0	0	0	0	1	3	15.4	15.4	15.4	25.873	221	221	0	4.0621	0	0	0	0	4.5	15.4	85938000	0	0	0	0	32216000	53723000
gi|516898356|ref|WP_018154653.1|	gi|516898356|ref|WP_018154653.1|		5	5	5	gi|516898356|ref|WP_018154653.1| hypothetical protein [Methanothermococcus thermolithotrophicus]	1	5	5	5	2	0	3	5	0	0	2	0	3	5	0	0	2	0	3	5	0	0	16.3	16.3	16.3	42.421	375	375	0	3.3615	6.1	0	7.7	16.3	0	0	73438000	18714000	0	15529000	39195000	0	0
gi|516898357|ref|WP_018154654.1|	gi|516898357|ref|WP_018154654.1|		16	16	16	gi|516898357|ref|WP_018154654.1| hypothetical protein [Methanothermococcus thermolithotrophicus]	1	16	16	16	13	8	13	12	6	6	13	8	13	12	6	6	13	8	13	12	6	6	45.4	45.4	45.4	46.991	421	421	0	173.08	41.8	28	39.7	41.8	18.1	21.6	3334900000	876940000	405230000	934480000	773420000	140940000	203900000
gi|516898361|ref|WP_018154658.1|	gi|516898361|ref|WP_018154658.1|		7	7	7	gi|516898361|ref|WP_018154658.1| CRISPR-associated protein Cas4 [Methanothermococcus thermolithotrophicus]	1	7	7	7	2	2	3	6	1	4	2	2	3	6	1	4	2	2	3	6	1	4	28.9	28.9	28.9	23.252	197	197	0	8.4538	8.6	10.2	9.6	24.4	5.6	13.2	177580000	12327000	21296000	29105000	71119000	8953400	34783000
gi|516898364|ref|WP_018154661.1|	gi|516898364|ref|WP_018154661.1|		3	3	3	gi|516898364|ref|WP_018154661.1| type I-B CRISPR-associated protein Cas8b/Csh1 [Methanothermococcus thermolithotrophicus]	1	3	3	3	0	1	1	1	1	1	0	1	1	1	1	1	0	1	1	1	1	1	8.1	8.1	8.1	72.399	616	616	0.0059289	1.7299	0	2.1	2.1	1.6	1.6	4.4	198510000	0	137520000	46623000	8735000	3335600	2294700
gi|516898365|ref|WP_018154662.1|	gi|516898365|ref|WP_018154662.1|		22	22	22	gi|516898365|ref|WP_018154662.1| type I-B CRISPR-associated protein Cas7/Csh2 [Methanothermococcus thermolithotrophicus]	1	22	22	22	10	14	11	12	17	20	10	14	11	12	17	20	10	14	11	12	17	20	58.2	58.2	58.2	37.7	328	328	0	246.55	34.5	41.8	34.5	39	47.6	55.5	7050900000	634720000	976370000	524360000	950200000	1311600000	2653600000
gi|516898366|ref|WP_018154663.1|	gi|516898366|ref|WP_018154663.1|		8	8	8	gi|516898366|ref|WP_018154663.1| type I-B CRISPR-associated protein Cas5 [Methanothermococcus thermolithotrophicus]	1	8	8	8	6	5	4	7	3	2	6	5	4	7	3	2	6	5	4	7	3	2	30.3	30.3	30.3	28.338	241	241	0	16.789	22	22.8	14.5	29.9	15.8	10.8	367690000	63908000	47159000	42743000	125850000	51736000	36294000
gi|516898368|ref|WP_018154665.1|	gi|516898368|ref|WP_018154665.1|		5	5	5	gi|516898368|ref|WP_018154665.1| hypothetical protein [Methanothermococcus thermolithotrophicus]	1	5	5	5	5	5	3	3	1	3	5	5	3	3	1	3	5	5	3	3	1	3	25.5	25.5	25.5	25.219	220	220	0	23.891	25.5	25.5	11.8	17.7	3.2	13.2	765560000	196280000	173200000	133750000	148270000	7302100	106750000
gi|516898369|ref|WP_018154666.1|	gi|516898369|ref|WP_018154666.1|		7	7	7	gi|516898369|ref|WP_018154666.1| hypothetical protein [Methanothermococcus thermolithotrophicus]	1	7	7	7	5	3	5	5	0	2	5	3	5	5	0	2	5	3	5	5	0	2	24.7	24.7	24.7	39.631	356	356	0	64.854	16.9	9.6	14.9	18.8	0	10.1	459340000	105720000	87413000	105020000	108290000	0	52898000
gi|516898370|ref|WP_018154667.1|	gi|516898370|ref|WP_018154667.1|		23	23	23	gi|516898370|ref|WP_018154667.1| serine--tRNA ligase [Methanothermococcus thermolithotrophicus]	1	23	23	23	11	12	11	12	7	14	11	12	11	12	7	14	11	12	11	12	7	14	38.5	38.5	38.5	60.069	514	514	0	88.962	22	26.3	26.5	28	15.8	25.3	2801600000	427920000	481970000	557320000	487170000	268280000	578970000
gi|516898373|ref|WP_018154670.1|	gi|516898373|ref|WP_018154670.1|		8	8	8	gi|516898373|ref|WP_018154670.1| 7,8-didemethyl-8-hydroxy-5-deazariboflavin synthase subunit CofG [Methanothermococcus thermolithotrophicus]	1	8	8	8	4	6	5	4	2	0	4	6	5	4	2	0	4	6	5	4	2	0	28.2	28.2	28.2	41.475	358	358	0	3.1515	12.6	19	17	12.8	9.5	0	2319200000	1583600000	94033000	68547000	52585000	520450000	0
gi|516898375|ref|WP_018154672.1|	gi|516898375|ref|WP_018154672.1|		9	9	9	gi|516898375|ref|WP_018154672.1| hydroxymethylbilane synthase [Methanothermococcus thermolithotrophicus]	1	9	9	9	3	2	5	3	3	4	3	2	5	3	3	4	3	2	5	3	3	4	34.5	34.5	34.5	35.711	316	316	0	19.16	10.8	6	21.8	10.8	13.6	13.6	230610000	21349000	5701800	81311000	55383000	27045000	39822000
gi|516898378|ref|WP_018154675.1|	gi|516898378|ref|WP_018154675.1|		6	6	6	gi|516898378|ref|WP_018154675.1| hypothetical protein [Methanothermococcus thermolithotrophicus]	1	6	6	6	2	4	3	2	3	4	2	4	3	2	3	4	2	4	3	2	3	4	22.2	22.2	22.2	47.147	409	409	0	11.812	9.3	14.7	12.2	9.3	12.2	13.7	452190000	71299000	102810000	64849000	91568000	53624000	68041000
gi|516898380|ref|WP_018154677.1|	gi|516898380|ref|WP_018154677.1|		2	2	2	gi|516898380|ref|WP_018154677.1| hypothetical protein [Methanothermococcus thermolithotrophicus]	1	2	2	2	1	1	1	1	0	2	1	1	1	1	0	2	1	1	1	1	0	2	7	7	7	49.08	427	427	0.001032	2.4383	3.5	3.5	3.5	3.5	0	7	2610500000	30531000	755430000	463810000	938910000	0	421780000
gi|516898381|ref|WP_018154678.1|	gi|516898381|ref|WP_018154678.1|		2	2	2	gi|516898381|ref|WP_018154678.1| hypothetical protein [Methanothermococcus thermolithotrophicus]	1	2	2	2	0	0	0	1	0	2	0	0	0	1	0	2	0	0	0	1	0	2	12.4	12.4	12.4	28.028	259	259	0.006012	1.8992	0	0	0	5.4	0	12.4	52019000	0	0	0	11598000	0	40421000
gi|516898382|ref|WP_018154679.1|	gi|516898382|ref|WP_018154679.1|		3	3	3	gi|516898382|ref|WP_018154679.1| hypothetical protein [Methanothermococcus thermolithotrophicus]	1	3	3	3	2	3	3	2	0	0	2	3	3	2	0	0	2	3	3	2	0	0	15.4	15.4	15.4	29.889	260	260	0	7.4701	8.5	15.4	15.4	8.5	0	0	173280000	51784000	40920000	43717000	36863000	0	0
gi|516898383|ref|WP_018154680.1|	gi|516898383|ref|WP_018154680.1|		25	25	25	gi|516898383|ref|WP_018154680.1| DNA topoisomerase VI subunit B [Methanothermococcus thermolithotrophicus]	1	25	25	25	15	18	16	16	18	15	15	18	16	16	18	15	15	18	16	16	18	15	41.2	41.2	41.2	76.073	658	658	0	275.9	28.9	35.1	30.4	31.3	31.2	21.1	5757000000	761000000	889610000	976500000	731500000	1323000000	1075400000
gi|516898386|ref|WP_018154683.1|	gi|516898386|ref|WP_018154683.1|		21	21	21	gi|516898386|ref|WP_018154683.1| adenylosuccinate lyase [Methanothermococcus thermolithotrophicus]	1	21	21	21	17	16	19	18	13	14	17	16	19	18	13	14	17	16	19	18	13	14	40.9	40.9	40.9	50.705	447	447	0	246.57	33.8	35.1	37.6	36.9	24.4	28.6	7964100000	1788400000	1286500000	1734600000	1782100000	637510000	734950000
gi|516898389|ref|WP_018154686.1|	gi|516898389|ref|WP_018154686.1|		12	12	12	gi|516898389|ref|WP_018154686.1| histidinol dehydrogenase [Methanothermococcus thermolithotrophicus]	1	12	12	12	6	4	6	9	4	5	6	4	6	9	4	5	6	4	6	9	4	5	28.8	28.8	28.8	46.921	427	427	0	47.842	19.2	14.3	17.8	25.1	8	11.7	1964400000	305380000	195680000	234740000	796370000	192910000	239320000
gi|516898391|ref|WP_018154688.1|	gi|516898391|ref|WP_018154688.1|		9	9	9	gi|516898391|ref|WP_018154688.1| uroporphyrin-III C-methyltransferase [Methanothermococcus thermolithotrophicus]	1	9	9	9	2	3	2	2	6	6	2	3	2	2	6	6	2	3	2	2	6	6	47.1	47.1	47.1	26.024	238	238	0	30.203	5.9	16.4	13.9	19.3	27.7	27.7	429420000	54591000	74581000	40402000	15838000	125590000	118420000
gi|516898396|ref|WP_018154693.1|	gi|516898396|ref|WP_018154693.1|		19	19	19	gi|516898396|ref|WP_018154693.1| hypothetical protein [Methanothermococcus thermolithotrophicus]	1	19	19	19	16	13	14	14	9	9	16	13	14	14	9	9	16	13	14	14	9	9	34.7	34.7	34.7	71.939	623	623	0	184.63	25	25	22	22	14.9	15.6	3935000000	984210000	733710000	840680000	941520000	153140000	281740000
gi|516898397|ref|WP_018154694.1|	gi|516898397|ref|WP_018154694.1|		3	3	3	gi|516898397|ref|WP_018154694.1| 50S ribosomal protein L24 [Methanothermococcus thermolithotrophicus]	1	3	3	3	1	1	1	0	3	3	1	1	1	0	3	3	1	1	1	0	3	3	42.2	42.2	42.2	7.579	64	64	0	10.758	25	25	25	0	42.2	42.2	652690000	34027000	11585000	44312000	0	305130000	257640000
gi|516898398|ref|WP_018154695.1|	gi|516898398|ref|WP_018154695.1|		10	10	10	gi|516898398|ref|WP_018154695.1| 30S ribosomal protein S28e [Methanothermococcus thermolithotrophicus]	1	10	10	10	7	6	8	6	9	9	7	6	8	6	9	9	7	6	8	6	9	9	93.3	93.3	93.3	8.3548	75	75	0	305.61	76	61.3	93.3	61.3	76	93.3	7074500000	605650000	840850000	754120000	544860000	2378400000	1950600000
gi|516898400|ref|WP_018154697.1|	gi|516898400|ref|WP_018154697.1|		11	11	11	gi|516898400|ref|WP_018154697.1| hypothetical protein [Methanothermococcus thermolithotrophicus]	1	11	11	11	7	6	8	8	2	2	7	6	8	8	2	2	7	6	8	8	2	2	28.1	28.1	28.1	35.271	324	324	0	54.75	18.8	18.5	20.1	22.2	9	9.9	1142700000	342180000	171100000	288960000	226940000	9989000	103530000
gi|516898401|ref|WP_018154698.1|	gi|516898401|ref|WP_018154698.1|		6	6	6	gi|516898401|ref|WP_018154698.1| hypothetical protein [Methanothermococcus thermolithotrophicus]	1	6	6	6	4	3	2	0	1	1	4	3	2	0	1	1	4	3	2	0	1	1	25.1	25.1	25.1	38.051	338	338	0	33.855	22.2	14.8	12.4	0	8	8	270470000	122710000	48305000	50232000	0	27076000	22145000
gi|516898402|ref|WP_018154699.1|	gi|516898402|ref|WP_018154699.1|		4	4	4	gi|516898402|ref|WP_018154699.1| malate dehydrogenase [Methanothermococcus thermolithotrophicus]	1	4	4	4	3	2	1	2	0	2	3	2	1	2	0	2	3	2	1	2	0	2	23.6	23.6	23.6	34.186	313	313	0	10.983	15.3	12.5	4.5	12.5	0	12.8	465500000	237860000	51632000	26629000	65392000	0	83986000
gi|516898404|ref|WP_018154701.1|	gi|516898404|ref|WP_018154701.1|		17	17	17	gi|516898404|ref|WP_018154701.1| hypothetical protein [Methanothermococcus thermolithotrophicus]	1	17	17	17	9	12	7	14	6	10	9	12	7	14	6	10	9	12	7	14	6	10	53.6	53.6	53.6	46.786	425	425	0	148.81	28.2	37.9	23.3	38.6	23.1	31.8	3612900000	525450000	662640000	379300000	1350200000	124990000	570380000
gi|516898405|ref|WP_018154702.1|	gi|516898405|ref|WP_018154702.1|		6	6	6	gi|516898405|ref|WP_018154702.1| ABC transporter ATP-binding protein [Methanothermococcus thermolithotrophicus]	1	6	6	6	4	3	3	6	1	4	4	3	3	6	1	4	4	3	3	6	1	4	30.4	30.4	30.4	28.445	253	253	0	61.375	20.9	15.4	14.6	30.4	6.7	22.9	497460000	52862000	57462000	96655000	147120000	33623000	109740000
gi|516898410|ref|WP_018154707.1|	gi|516898410|ref|WP_018154707.1|		5	5	5	gi|516898410|ref|WP_018154707.1| hypothetical protein [Methanothermococcus thermolithotrophicus]	1	5	5	5	4	2	1	4	1	1	4	2	1	4	1	1	4	2	1	4	1	1	20.4	20.4	20.4	30.804	274	274	0	10.679	16.1	9.1	5.1	16.1	4.4	5.1	455870000	142450000	141330000	36936000	112110000	6357400	16688000
gi|516898412|ref|WP_018154709.1|	gi|516898412|ref|WP_018154709.1|		13	13	13	gi|516898412|ref|WP_018154709.1| thiamine-monophosphate kinase [Methanothermococcus thermolithotrophicus]	1	13	13	13	9	8	8	12	2	5	9	8	8	12	2	5	9	8	8	12	2	5	52.4	52.4	52.4	35.1	313	313	0	127.92	39.6	33.9	34.8	47.3	7.3	22.4	1220600000	267080000	194000000	270810000	405390000	9629100	73663000
gi|516898413|ref|WP_018154710.1|	gi|516898413|ref|WP_018154710.1|		10	10	10	gi|516898413|ref|WP_018154710.1| hypothetical protein [Methanothermococcus thermolithotrophicus]	1	10	10	10	5	6	4	5	9	8	5	6	4	5	9	8	5	6	4	5	9	8	85.1	85.1	85.1	7.0522	67	67	0	255.35	52.2	73.1	52.2	52.2	64.2	64.2	20500000000	749240000	2917700000	693470000	1756900000	4690300000	9692100000
gi|516898416|ref|WP_018154713.1|	gi|516898416|ref|WP_018154713.1|		10	10	10	gi|516898416|ref|WP_018154713.1| translation-associated GTPase [Methanothermococcus thermolithotrophicus]	1	10	10	10	2	5	2	2	5	6	2	5	2	2	5	6	2	5	2	2	5	6	29.3	29.3	29.3	43.741	392	392	0	17.971	8.4	16.8	7.7	7.9	17.9	20.2	648950000	19222000	54851000	118630000	40194000	183700000	232360000
gi|516898417|ref|WP_018154714.1|	gi|516898417|ref|WP_018154714.1|		5	5	5	gi|516898417|ref|WP_018154714.1| hypothetical protein [Methanothermococcus thermolithotrophicus]	1	5	5	5	2	4	2	3	4	5	2	4	2	3	4	5	2	4	2	3	4	5	62.2	62.2	62.2	11.468	98	98	0	51.644	30.6	50	30.6	41.8	50	62.2	1687500000	101380000	197690000	125530000	123020000	397990000	741860000
gi|516898421|ref|WP_018154718.1|	gi|516898421|ref|WP_018154718.1|		10	10	10	gi|516898421|ref|WP_018154718.1| hypothetical protein [Methanothermococcus thermolithotrophicus]	1	10	10	10	5	1	4	1	1	5	5	1	4	1	1	5	5	1	4	1	1	5	10.4	10.4	10.4	124.68	1071	1071	0	14.255	4.6	1	4.2	1.4	1.4	7.4	194290000	74406000	17812000	51249000	0	0	50821000
gi|516898422|ref|WP_018154719.1|	gi|516898422|ref|WP_018154719.1|		5	5	5	gi|516898422|ref|WP_018154719.1| hypothetical protein [Methanothermococcus thermolithotrophicus]	1	5	5	5	2	1	1	1	3	1	2	1	1	1	3	1	2	1	1	1	3	1	37.5	37.5	37.5	18.537	160	160	0.0059347	1.7303	16.9	5.6	5.6	10.6	15.6	4.4	169590000	41712000	14204000	7144400	23072000	52014000	31442000
gi|516898424|ref|WP_018154721.1|	gi|516898424|ref|WP_018154721.1|		24	24	24	gi|516898424|ref|WP_018154721.1| peptidase M42 [Methanothermococcus thermolithotrophicus]	1	24	24	24	9	17	11	8	19	21	9	17	11	8	19	21	9	17	11	8	19	21	66.3	66.3	66.3	38.513	350	350	0	298.08	34.6	53.7	41.7	31.7	59.4	64.3	4614000000	503360000	879880000	390010000	281490000	1044000000	1515200000
gi|516898425|ref|WP_018154722.1|	gi|516898425|ref|WP_018154722.1|		5	5	5	gi|516898425|ref|WP_018154722.1| transketolase [Methanothermococcus thermolithotrophicus]	1	5	5	5	1	3	3	2	4	5	1	3	3	2	4	5	1	3	3	2	4	5	16.4	16.4	16.4	30.479	274	274	0	12.15	2.9	12.4	13.5	7.3	13.5	16.4	505750000	0	71819000	47468000	41519000	183840000	161110000
gi|516898427|ref|WP_018154724.1|	gi|516898427|ref|WP_018154724.1|		12	12	12	gi|516898427|ref|WP_018154724.1| transketolase [Methanothermococcus thermolithotrophicus]	1	12	12	12	9	10	8	6	9	9	9	10	8	6	9	9	9	10	8	6	9	9	49.5	49.5	49.5	34.098	311	311	0	99.181	34.7	48.9	28.3	22.2	31.2	26	2482000000	356930000	377210000	341520000	391520000	494510000	520290000
gi|516898429|ref|WP_018154726.1|	gi|516898429|ref|WP_018154726.1|		11	11	11	gi|516898429|ref|WP_018154726.1| hypothetical protein [Methanothermococcus thermolithotrophicus]	1	11	11	11	6	8	5	7	4	5	6	8	5	7	4	5	6	8	5	7	4	5	49.8	49.8	49.8	28.76	259	259	0	20.49	31.3	46.3	21.6	39	21.2	24.7	1204100000	196770000	328720000	167550000	317380000	70171000	123460000
gi|516898432|ref|WP_018154729.1|	gi|516898432|ref|WP_018154729.1|		6	6	6	gi|516898432|ref|WP_018154729.1| hypothetical protein [Methanothermococcus thermolithotrophicus]	1	6	6	6	5	4	4	4	2	5	5	4	4	4	2	5	5	4	4	4	2	5	20.2	20.2	20.2	41.901	371	371	0	61.325	16.2	14.6	14.6	14.6	9.2	18.6	1074600000	289090000	206880000	182790000	187180000	69307000	139320000
gi|516898433|ref|WP_018154730.1|	gi|516898433|ref|WP_018154730.1|		3	3	3	gi|516898433|ref|WP_018154730.1| magnesium transporter [Methanothermococcus thermolithotrophicus]	1	3	3	3	2	1	2	2	2	0	2	1	2	2	2	0	2	1	2	2	2	0	14.2	14.2	14.2	37.353	316	316	0	27.792	11.7	7	11.7	9.5	11.7	0	351630000	114610000	28243000	115020000	25839000	67916000	0
gi|516898434|ref|WP_018154731.1|	gi|516898434|ref|WP_018154731.1|		3	3	3	gi|516898434|ref|WP_018154731.1| hypothetical protein [Methanothermococcus thermolithotrophicus]	1	3	3	3	1	1	1	1	0	1	1	1	1	1	0	1	1	1	1	1	0	1	32	32	32	12.078	103	103	0	3.664	7.8	11.7	7.8	7.8	0	12.6	83320000	9829500	20842000	13315000	16071000	0	23263000
gi|516898435|ref|WP_018154732.1|	gi|516898435|ref|WP_018154732.1|		15	15	15	gi|516898435|ref|WP_018154732.1| succinyl-CoA synthetase subunit beta [Methanothermococcus thermolithotrophicus]	1	15	15	15	6	8	8	8	11	12	6	8	8	8	11	12	6	8	8	8	11	12	48.3	48.3	48.3	40.387	362	362	0	160.92	20.2	25.1	31.5	21.5	35.9	35.9	3143000000	184750000	487100000	333830000	369810000	657560000	1109900000
gi|516898436|ref|WP_018154733.1|	gi|516898436|ref|WP_018154733.1|		3	3	3	gi|516898436|ref|WP_018154733.1| aspartate carbamoyltransferase regulatory subunit [Methanothermococcus thermolithotrophicus]	1	3	3	3	1	0	1	2	3	3	1	0	1	2	3	3	1	0	1	2	3	3	26.5	26.5	26.5	16.725	147	147	0	26.557	7.5	0	7.5	13.6	26.5	26.5	292130000	10038000	0	17112000	44678000	91933000	128360000
gi|516898437|ref|WP_018154734.1|	gi|516898437|ref|WP_018154734.1|		2	2	2	gi|516898437|ref|WP_018154734.1| hypothetical protein [Methanothermococcus thermolithotrophicus]	1	2	2	2	0	1	0	2	0	0	0	1	0	2	0	0	0	1	0	2	0	0	10.8	10.8	10.8	24.43	212	212	0.0058594	1.5619	0	6.1	0	10.8	0	0	17303000	0	17303000	0	0	0	0
gi|516898439|ref|WP_018154736.1|	gi|516898439|ref|WP_018154736.1|		14	14	14	gi|516898439|ref|WP_018154736.1| acetylornithine aminotransferase [Methanothermococcus thermolithotrophicus]	1	14	14	14	5	12	9	8	8	12	5	12	9	8	8	12	5	12	9	8	8	12	45.4	45.4	45.4	43.85	399	399	0	118.18	19.8	39.8	32.3	31.3	26.3	45.4	2899400000	248750000	499000000	411380000	394470000	454480000	891270000
gi|516898440|ref|WP_018154737.1|	gi|516898440|ref|WP_018154737.1|		7	7	7	gi|516898440|ref|WP_018154737.1| hypothetical protein [Methanothermococcus thermolithotrophicus]	1	7	7	7	0	0	0	0	7	0	0	0	0	0	7	0	0	0	0	0	7	0	71.3	71.3	71.3	11.586	101	101	0	20.464	0	0	0	0	71.3	0	474670000	0	0	0	0	474670000	0
gi|516898446|ref|WP_018154743.1|	gi|516898446|ref|WP_018154743.1|		6	6	6	gi|516898446|ref|WP_018154743.1| radical SAM protein [Methanothermococcus thermolithotrophicus]	1	6	6	6	4	1	2	2	0	4	4	1	2	2	0	4	4	1	2	2	0	4	12.7	12.7	12.7	57.109	496	496	0	7.5609	8.5	2	4.2	4.6	0	8.9	389100000	98919000	23127000	54469000	98771000	0	113810000
gi|516898448|ref|WP_018154745.1|	gi|516898448|ref|WP_018154745.1|		22	22	22	gi|516898448|ref|WP_018154745.1| phosphate ABC transporter ATP-binding protein [Methanothermococcus thermolithotrophicus]	1	22	22	22	20	17	19	19	10	20	20	17	19	19	10	20	20	17	19	19	10	20	75.7	75.7	75.7	28.557	251	251	0	284.26	72.5	70.9	72.5	72.1	45	75.7	9024700000	2341500000	1258000000	1983900000	1885400000	477500000	1078400000
gi|516898449|ref|WP_018154746.1|	gi|516898449|ref|WP_018154746.1|		2	2	2	gi|516898449|ref|WP_018154746.1| phosphate ABC transporter permease [Methanothermococcus thermolithotrophicus]	1	2	2	2	0	2	0	0	0	0	0	2	0	0	0	0	0	2	0	0	0	0	7.3	7.3	7.3	31.517	289	289	0.0030488	2.1457	0	7.3	0	0	0	0	0	0	0	0	0	0	0
gi|516898451|ref|WP_018154748.1|	gi|516898451|ref|WP_018154748.1|		18	18	18	gi|516898451|ref|WP_018154748.1| hypothetical protein [Methanothermococcus thermolithotrophicus]	1	18	18	18	12	9	10	9	10	16	12	9	10	9	10	16	12	9	10	9	10	16	41.7	41.7	41.7	30.461	283	283	0	323.31	35.3	34.6	30.7	30.7	30.7	33.2	8882000000	1502100000	869160000	1170900000	857690000	1063200000	3419000000
gi|516898452|ref|WP_018154749.1|	gi|516898452|ref|WP_018154749.1|		55	55	55	gi|516898452|ref|WP_018154749.1| phosphoenolpyruvate synthase [Methanothermococcus thermolithotrophicus]	1	55	55	55	36	43	33	30	38	47	36	43	33	30	38	47	36	43	33	30	38	47	60.1	60.1	60.1	84.374	765	765	0	323.31	46.9	52.8	48.2	45.1	47.7	52.5	36698000000	5114300000	8460700000	4668400000	3710600000	5484400000	9259200000
gi|516898455|ref|WP_018154752.1|	gi|516898455|ref|WP_018154752.1|		13	13	13	gi|516898455|ref|WP_018154752.1| UTP--glucose-1-phosphate uridylyltransferase [Methanothermococcus thermolithotrophicus]	1	13	13	13	2	5	4	5	5	10	2	5	4	5	5	10	2	5	4	5	5	10	63.3	63.3	63.3	31.473	281	281	0	80.114	17.4	26.7	21	42.3	32.4	56.6	1622000000	126190000	126560000	174000000	248170000	517990000	429130000
gi|516898456|ref|WP_018154753.1|	gi|516898456|ref|WP_018154753.1|		14	14	14	gi|516898456|ref|WP_018154753.1| UDP-glucose 4-epimerase [Methanothermococcus thermolithotrophicus]	1	14	14	14	9	10	10	10	3	3	9	10	10	10	3	3	9	10	10	10	3	3	55.3	55.3	55.3	33.796	300	300	0	85.312	40.3	46.3	47.3	47.3	9.3	20.7	2120200000	452310000	491540000	532160000	430000000	147750000	66477000
gi|516898457|ref|WP_018154754.1|	gi|516898457|ref|WP_018154754.1|		9	9	9	gi|516898457|ref|WP_018154754.1| UDP-glucose 6-dehydrogenase [Methanothermococcus thermolithotrophicus]	1	9	9	9	2	3	1	3	3	4	2	3	1	3	3	4	2	3	1	3	3	4	23.3	23.3	23.3	50.253	442	442	0	8.6336	5.4	7.5	2	6.8	5.7	12.7	291710000	64692000	56217000	0	36626000	45595000	88575000
gi|516898458|ref|WP_018154755.1|	gi|516898458|ref|WP_018154755.1|		8	8	8	gi|516898458|ref|WP_018154755.1| NAD(P)-dependent oxidoreductase [Methanothermococcus thermolithotrophicus]	1	8	8	8	5	6	6	6	3	4	5	6	6	6	3	4	5	6	6	6	3	4	26.2	26.2	26.2	34.182	298	298	0	99.559	19.1	22.5	19.1	22.5	13.1	16.8	886340000	108410000	184590000	251970000	226220000	35545000	79598000
gi|516898462|ref|WP_018154759.1|	gi|516898462|ref|WP_018154759.1|		16	16	16	gi|516898462|ref|WP_018154759.1| TIGR00300 family protein [Methanothermococcus thermolithotrophicus]	1	16	16	16	11	10	13	13	11	13	11	10	13	13	11	13	11	10	13	13	11	13	47	47	47	45.277	404	404	0	183.18	33.9	34.2	40.3	42.1	40.8	42.6	5618000000	964670000	531870000	1134500000	1420800000	502000000	1064100000
gi|516898463|ref|WP_018154760.1|	gi|516898463|ref|WP_018154760.1|		20	20	20	gi|516898463|ref|WP_018154760.1| methyl-coenzyme M reductase [Methanothermococcus thermolithotrophicus]	1	20	20	20	13	17	17	13	10	9	13	17	17	13	10	9	13	17	17	13	10	9	63.5	63.5	63.5	47.302	444	444	0	323.31	40.1	60.4	50	43.7	33.6	33.6	15019000000	3214800000	3495800000	4401300000	1791800000	1368200000	746900000
gi|516898464|ref|WP_018154761.1|	gi|516898464|ref|WP_018154761.1|		18	18	18	gi|516898464|ref|WP_018154761.1| hypothetical protein [Methanothermococcus thermolithotrophicus]	1	18	18	18	13	12	14	11	7	11	13	12	14	11	7	11	13	12	14	11	7	11	73.8	73.8	73.8	18.472	164	164	0	96.929	62.8	65.2	63.4	60.4	39	59.8	31340000000	6172000000	6678300000	7316800000	6457700000	1138400000	3576600000
gi|516898465|ref|WP_018154762.1|	gi|516898465|ref|WP_018154762.1|		25	24	24	gi|516898465|ref|WP_018154762.1| methyl-coenzyme M reductase [Methanothermococcus thermolithotrophicus]	1	25	24	24	21	22	23	15	21	19	20	21	22	14	20	18	20	21	22	14	20	18	85.4	81.6	81.6	30.85	267	267	0	323.31	84.6	79.4	82.8	63.7	82.8	74.9	18521000000	3271300000	3911500000	4703300000	1764400000	3078900000	1791800000
gi|516898466|ref|WP_018154763.1|	gi|516898466|ref|WP_018154763.1|		35	28	28	gi|516898466|ref|WP_018154763.1| methyl-coenzyme M reductase [Methanothermococcus thermolithotrophicus]	1	35	28	28	29	30	31	25	25	20	23	23	24	18	19	16	23	23	24	18	19	16	60.5	50.2	50.2	61.09	552	552	0	323.31	52	52.7	56.5	50.9	48.9	44	28079000000	5827400000	5510100000	7525200000	3664700000	3457300000	2094000000
gi|516898470|ref|WP_018154767.1|	gi|516898470|ref|WP_018154767.1|		1	1	1	gi|516898470|ref|WP_018154767.1| hypothetical protein [Methanothermococcus thermolithotrophicus]	1	1	1	1	0	0	0	0	1	0	0	0	0	0	1	0	0	0	0	0	1	0	7.1	7.1	7.1	17.82	155	155	0.0010277	2.368	0	0	0	0	7.1	0	13099000	0	0	0	0	13099000	0
gi|516898475|ref|WP_018154772.1|	gi|516898475|ref|WP_018154772.1|		10	10	10	gi|516898475|ref|WP_018154772.1| glucose-1-phosphate cytidylyltransferase [Methanothermococcus thermolithotrophicus]	1	10	10	10	8	6	9	9	5	4	8	6	9	9	5	4	8	6	9	9	5	4	38.9	38.9	38.9	29.6	257	257	0	126.95	38.9	30.4	38.9	38.9	22.2	22.2	4020400000	593160000	923720000	761440000	1194800000	201410000	345900000
gi|516898477|ref|WP_018154774.1|	gi|516898477|ref|WP_018154774.1|		6	6	6	gi|516898477|ref|WP_018154774.1| hypothetical protein [Methanothermococcus thermolithotrophicus]	1	6	6	6	5	4	3	6	3	3	5	4	3	6	3	3	5	4	3	6	3	3	49.4	49.4	49.4	17.821	164	164	0	76.82	43.3	29.9	29.3	49.4	15.2	29.3	543750000	136940000	79081000	70303000	129920000	35975000	91533000
gi|516898480|ref|WP_018154777.1|	gi|516898480|ref|WP_018154777.1|		8	8	8	gi|516898480|ref|WP_018154777.1| molybdenum ABC transporter substrate-binding protein [Methanothermococcus thermolithotrophicus]	1	8	8	8	5	7	2	3	0	2	5	7	2	3	0	2	5	7	2	3	0	2	30.3	30.3	30.3	29.458	271	271	0	7.7906	22.9	23.2	8.5	12.2	0	8.5	656680000	165290000	251660000	92186000	96480000	0	51070000
gi|516898489|ref|WP_018154786.1|	gi|516898489|ref|WP_018154786.1|		2	2	2	gi|516898489|ref|WP_018154786.1| hypothetical protein [Methanothermococcus thermolithotrophicus]	1	2	2	2	1	0	0	1	0	0	1	0	0	1	0	0	1	0	0	1	0	0	6.7	6.7	6.7	37.285	328	328	0.0077444	1.4454	4	0	0	2.7	0	0	10862000	0	0	0	10862000	0	0
gi|516898490|ref|WP_018154787.1|	gi|516898490|ref|WP_018154787.1|		13	13	13	gi|516898490|ref|WP_018154787.1| ATPase [Methanothermococcus thermolithotrophicus]	1	13	13	13	10	9	9	10	7	10	10	9	9	10	7	10	10	9	9	10	7	10	57	57	57	34.658	307	307	0	323.31	51.8	43.3	43.3	44.3	37.5	45.3	5771000000	1193000000	902610000	1153000000	1284400000	386690000	851310000
gi|516898494|ref|WP_018154791.1|	gi|516898494|ref|WP_018154791.1|		2	2	2	gi|516898494|ref|WP_018154791.1| hypothetical protein [Methanothermococcus thermolithotrophicus]	1	2	2	2	1	1	1	1	1	0	1	1	1	1	1	0	1	1	1	1	1	0	9.1	9.1	9.1	28.809	254	254	0.0010267	2.3489	4.3	4.3	4.3	4.3	4.7	0	61914000	14953000	12560000	13373000	17423000	3604500	0
gi|516898496|ref|WP_018154793.1|	gi|516898496|ref|WP_018154793.1|		4	4	4	gi|516898496|ref|WP_018154793.1| dTDP-4-dehydrorhamnose 3,5-epimerase [Methanothermococcus thermolithotrophicus]	1	4	4	4	0	0	1	2	3	1	0	0	1	2	3	1	0	0	1	2	3	1	24.9	24.9	24.9	21.312	185	185	0	7.6459	0	0	7	14.1	21.6	7	100590000	0	0	0	10800000	89792000	0
gi|516898497|ref|WP_018154794.1|	gi|516898497|ref|WP_018154794.1|		8	8	8	gi|516898497|ref|WP_018154794.1| glucose-1-phosphate thymidylyltransferase [Methanothermococcus thermolithotrophicus]	1	8	8	8	5	7	6	8	1	1	5	7	6	8	1	1	5	7	6	8	1	1	30.3	30.3	30.3	32.736	290	290	0	21.541	21.7	29.7	17.9	30.3	3.4	3.4	1483000000	188060000	321790000	531960000	372340000	0	68891000
gi|516898499|ref|WP_018154796.1|	gi|516898499|ref|WP_018154796.1|		7	7	7	gi|516898499|ref|WP_018154796.1| NAD-dependent epimerase [Methanothermococcus thermolithotrophicus]	1	7	7	7	4	4	6	5	0	1	4	4	6	5	0	1	4	4	6	5	0	1	30.4	30.4	30.4	38.084	326	326	0	39.41	15.6	16.6	26.1	20.6	0	3.7	614350000	176500000	67240000	291640000	78973000	0	0
gi|516898500|ref|WP_018154797.1|	gi|516898500|ref|WP_018154797.1|		10	10	10	gi|516898500|ref|WP_018154797.1| hypothetical protein [Methanothermococcus thermolithotrophicus]	1	10	10	10	7	8	8	7	1	6	7	8	8	7	1	6	7	8	8	7	1	6	23.6	23.6	23.6	47.529	420	420	0	14.869	19	21.2	18.3	19.5	2.6	15	696250000	136810000	201570000	151790000	124830000	8212100	73043000
gi|516898501|ref|WP_018154798.1|	gi|516898501|ref|WP_018154798.1|		6	6	6	gi|516898501|ref|WP_018154798.1| asparagine synthetase B [Methanothermococcus thermolithotrophicus]	1	6	6	6	4	3	1	4	1	1	4	3	1	4	1	1	4	3	1	4	1	1	10.3	10.3	10.3	74.165	629	629	0	12.074	7.9	5.1	2.4	7.6	2.4	2.4	128690000	46848000	17654000	16116000	38854000	3939100	5276800
gi|516898505|ref|WP_018154802.1|	gi|516898505|ref|WP_018154802.1|		6	6	6	gi|516898505|ref|WP_018154802.1| hypothetical protein [Methanothermococcus thermolithotrophicus]	1	6	6	6	5	2	4	3	2	3	5	2	4	3	2	3	5	2	4	3	2	3	27.7	27.7	27.7	28.379	249	249	0	103.2	22.9	7.6	18.9	12.4	8.4	12.4	1567000000	246030000	54896000	311600000	249360000	525160000	179940000
gi|516898507|ref|WP_018154804.1|	gi|516898507|ref|WP_018154804.1|		1	1	1	gi|516898507|ref|WP_018154804.1| hypothetical protein [Methanothermococcus thermolithotrophicus]	1	1	1	1	1	0	1	1	1	1	1	0	1	1	1	1	1	0	1	1	1	1	6.3	6.3	6.3	27.402	238	238	0	12.91	6.3	0	6.3	6.3	6.3	6.3	169890000	39396000	0	41078000	35926000	53488000	0
gi|516898508|ref|WP_018154805.1|	gi|516898508|ref|WP_018154805.1|		4	4	4	gi|516898508|ref|WP_018154805.1| hypothetical protein [Methanothermococcus thermolithotrophicus]	1	4	4	4	1	2	2	0	0	1	1	2	2	0	0	1	1	2	2	0	0	1	13.8	13.8	13.8	37.026	320	320	0	4.8573	3.8	6.2	7.8	0	0	3.4	40518000	6272500	13310000	9082200	0	0	11853000
gi|516898510|ref|WP_018154807.1|	gi|516898510|ref|WP_018154807.1|		3	3	3	gi|516898510|ref|WP_018154807.1| B12-binding domain-containing radical SAM protein [Methanothermococcus thermolithotrophicus]	1	3	3	3	2	2	2	1	1	0	2	2	2	1	1	0	2	2	2	1	1	0	7.5	7.5	7.5	57.216	496	496	0	8.0575	4.8	5	4.8	2.4	2.4	0	483950000	12742000	386440000	43830000	31185000	9748100	0
gi|516898511|ref|WP_018154808.1|	gi|516898511|ref|WP_018154808.1|		3	3	3	gi|516898511|ref|WP_018154808.1| hypothetical protein [Methanothermococcus thermolithotrophicus]	1	3	3	3	2	2	2	3	1	1	2	2	2	3	1	1	2	2	2	3	1	1	23.7	23.7	23.7	17.18	156	156	0	10.28	16	14.1	14.1	23.7	6.4	6.4	287410000	48670000	56703000	60589000	105170000	5087400	11190000
gi|516898512|ref|WP_018154809.1|	gi|516898512|ref|WP_018154809.1|		2	2	2	gi|516898512|ref|WP_018154809.1| hypothetical protein [Methanothermococcus thermolithotrophicus]	1	2	2	2	0	1	1	1	0	1	0	1	1	1	0	1	0	1	1	1	0	1	9.5	9.5	9.5	29.302	243	243	0.0059642	1.7708	0	4.5	4.5	4.5	0	4.9	34533000	0	11683000	0	8109700	0	14740000
gi|516898515|ref|WP_018154812.1|	gi|516898515|ref|WP_018154812.1|		18	18	18	gi|516898515|ref|WP_018154812.1| mannose-1-phosphate guanyltransferase [Methanothermococcus thermolithotrophicus]	1	18	18	18	16	12	12	10	6	10	16	12	12	10	6	10	16	12	12	10	6	10	46.1	46.1	46.1	53.168	458	458	0	171.43	41.5	27.3	29.7	22.9	13.1	25.8	3607100000	976490000	548940000	752830000	673210000	163040000	492620000
gi|516898517|ref|WP_018154814.1|	gi|516898517|ref|WP_018154814.1|		18	18	18	gi|516898517|ref|WP_018154814.1| ribokinase [Methanothermococcus thermolithotrophicus]	1	18	18	18	12	13	13	13	7	10	12	13	13	13	7	10	12	13	13	13	7	10	73.4	73.4	73.4	33.589	301	301	0	233.79	53.8	57.8	55.8	58.1	39.5	56.5	6971800000	1526100000	1410300000	1389300000	1408400000	558590000	679020000
gi|516898518|ref|WP_018154815.1|	gi|516898518|ref|WP_018154815.1|		3	3	3	gi|516898518|ref|WP_018154815.1| ADP-heptose synthase [Methanothermococcus thermolithotrophicus]	1	3	3	3	3	3	2	3	2	3	3	3	2	3	2	3	3	3	2	3	2	3	30.2	30.2	30.2	18.138	159	159	0	16.456	30.2	30.2	22	30.2	22	30.2	416080000	49110000	72283000	65806000	67544000	49568000	111770000
gi|516898519|ref|WP_018154816.1|	gi|516898519|ref|WP_018154816.1|		4	4	4	gi|516898519|ref|WP_018154816.1| phosphoheptose isomerase [Methanothermococcus thermolithotrophicus]	1	4	4	4	1	1	1	3	2	2	1	1	1	3	2	2	1	1	1	3	2	2	31.4	31.4	31.4	20.185	185	185	0	8.085	8.1	3.8	3.8	21.6	13.5	13.5	317660000	67889000	11676000	5747300	145990000	41255000	45101000
gi|516898521|ref|WP_018154818.1|	gi|516898521|ref|WP_018154818.1|		14	14	14	gi|516898521|ref|WP_018154818.1| phosphoglucosamine mutase [Methanothermococcus thermolithotrophicus]	1	14	14	14	12	10	9	10	4	7	12	10	9	10	4	7	12	10	9	10	4	7	33.5	33.5	33.5	50.318	451	451	0	50.976	28.6	24.8	18.2	23.1	10.9	16.2	2729600000	864830000	436200000	578710000	624760000	71216000	153930000
gi|516898528|ref|WP_018154825.1|	gi|516898528|ref|WP_018154825.1|		13	13	13	gi|516898528|ref|WP_018154825.1| aspartate aminotransferase [Methanothermococcus thermolithotrophicus]	1	13	13	13	5	4	10	6	3	4	5	4	10	6	3	4	5	4	10	6	3	4	28.6	28.6	28.6	42.061	374	374	0	23.935	13.9	16.6	20.3	10.7	7.2	12	661840000	111190000	95956000	238100000	174860000	14776000	26950000
gi|516898529|ref|WP_018154826.1|	gi|516898529|ref|WP_018154826.1|		6	6	6	gi|516898529|ref|WP_018154826.1| hypothetical protein [Methanothermococcus thermolithotrophicus]	1	6	6	6	1	4	1	1	4	5	1	4	1	1	4	5	1	4	1	1	4	5	50	50	50	16.369	142	142	0	18.686	6.3	31	7.7	6.3	26.8	40.1	458710000	4159400	161590000	0	3722200	125110000	164120000
gi|516898531|ref|WP_018154828.1|	gi|516898531|ref|WP_018154828.1|		5	5	5	gi|516898531|ref|WP_018154828.1| hypothetical protein [Methanothermococcus thermolithotrophicus]	1	5	5	5	3	4	3	4	2	3	3	4	3	4	2	3	3	4	3	4	2	3	21.6	21.6	21.6	33.261	305	305	0	86.707	13.8	19	13.8	19	10.5	13.1	1579400000	309030000	360430000	362150000	242270000	185900000	119590000
gi|516898533|ref|WP_018154830.1|	gi|516898533|ref|WP_018154830.1|		14	14	14	gi|516898533|ref|WP_018154830.1| (2Fe-2S)-binding protein [Methanothermococcus thermolithotrophicus]	1	14	14	14	8	9	9	5	7	9	8	9	9	5	7	9	8	9	9	5	7	9	27.9	27.9	27.9	58.785	516	516	0	44.861	16.7	15.9	15.7	9.5	15.5	16.3	899720000	142330000	215410000	100220000	118650000	128260000	194840000
gi|516898538|ref|WP_018154835.1|	gi|516898538|ref|WP_018154835.1|		2	2	2	gi|516898538|ref|WP_018154835.1| hypothetical protein [Methanothermococcus thermolithotrophicus]	1	2	2	2	2	2	2	2	0	0	2	2	2	2	0	0	2	2	2	2	0	0	11.1	11.1	11.1	16.433	144	144	0.0077745	1.4739	11.1	11.1	11.1	11.1	0	0	641010000	136570000	75395000	251600000	177450000	0	0
gi|516898539|ref|WP_018154836.1|	gi|516898539|ref|WP_018154836.1|		7	7	7	gi|516898539|ref|WP_018154836.1| CYTH domain-containing protein [Methanothermococcus thermolithotrophicus]	1	7	7	7	0	1	0	0	5	5	0	1	0	0	5	5	0	1	0	0	5	5	38	38	38	21.318	184	184	0	14.275	0	4.9	0	0	21.2	28.8	233760000	0	13855000	0	0	97915000	121980000
gi|516898540|ref|WP_018154837.1|	gi|516898540|ref|WP_018154837.1|		20	20	20	gi|516898540|ref|WP_018154837.1| 2-isopropylmalate synthase [Methanothermococcus thermolithotrophicus]	1	20	20	20	12	15	14	17	11	16	12	15	14	17	11	16	12	15	14	17	11	16	53.7	53.7	53.7	55.725	514	514	0	196.2	31.5	36	32.9	49	27.4	39.7	5240900000	672270000	995550000	918100000	1105600000	584300000	965080000
gi|516898541|ref|WP_018154838.1|	gi|516898541|ref|WP_018154838.1|		14	14	14	gi|516898541|ref|WP_018154838.1| hypothetical protein [Methanothermococcus thermolithotrophicus]	1	14	14	14	6	7	5	10	8	6	6	7	5	10	8	6	6	7	5	10	8	6	28.4	28.4	28.4	74.368	663	663	0	22.525	9.4	10.7	11.9	14.9	12.7	8.3	706770000	93520000	156200000	136270000	181250000	73790000	65741000
gi|516898542|ref|WP_018154839.1|	gi|516898542|ref|WP_018154839.1|		5	5	5	gi|516898542|ref|WP_018154839.1| hypothetical protein [Methanothermococcus thermolithotrophicus]	1	5	5	5	4	3	2	2	1	2	4	3	2	2	1	2	4	3	2	2	1	2	8	8	8	120.71	1016	1016	0.0010256	2.3487	4.9	5.3	2.3	2.3	1.3	2.3	224930000	127790000	47107000	18774000	8511200	8675800	14073000
gi|516898546|ref|WP_018154843.1|	gi|516898546|ref|WP_018154843.1|		7	7	7	gi|516898546|ref|WP_018154843.1| cysteine--tRNA ligase [Methanothermococcus thermolithotrophicus]	1	7	7	7	1	3	2	2	3	6	1	3	2	2	3	6	1	3	2	2	3	6	16.6	16.6	16.6	56.027	476	476	0	16.293	1.9	5.7	3.4	3.4	6.7	14.7	749390000	154440000	139650000	153100000	152910000	31466000	117820000
gi|516898547|ref|WP_018154844.1|	gi|516898547|ref|WP_018154844.1|		3	3	3	gi|516898547|ref|WP_018154844.1| FAD-dependent oxidoreductase [Methanothermococcus thermolithotrophicus]	1	3	3	3	1	0	1	1	0	2	1	0	1	1	0	2	1	0	1	1	0	2	7.5	7.5	7.5	54.015	482	482	0	9.6979	3.1	0	3.1	3.1	0	4.4	24301000	0	0	0	16814000	0	7486800
gi|516898548|ref|WP_018154845.1|	gi|516898548|ref|WP_018154845.1|		15	15	15	gi|516898548|ref|WP_018154845.1| hypothetical protein [Methanothermococcus thermolithotrophicus]	1	15	15	15	11	9	9	9	4	7	11	9	9	9	4	7	11	9	9	9	4	7	35.8	35.8	35.8	45.189	399	399	0	52.545	27.8	24.6	20.3	22.3	11.5	21.6	1576700000	362270000	308790000	269000000	384660000	35363000	216590000
gi|516898550|ref|WP_018154847.1|	gi|516898550|ref|WP_018154847.1|		16	16	16	gi|516898550|ref|WP_018154847.1| 30S ribosomal protein S3ae [Methanothermococcus thermolithotrophicus]	1	16	16	16	10	14	11	12	10	10	10	14	11	12	10	10	10	14	11	12	10	10	68.8	68.8	68.8	25.193	218	218	0	323.31	43.6	64.2	52.8	48.2	43.6	43.6	24931000000	4648500000	5714000000	5390300000	5054500000	2043100000	2081000000
gi|516898551|ref|WP_018154848.1|	gi|516898551|ref|WP_018154848.1|		5	5	5	gi|516898551|ref|WP_018154848.1| hypothetical protein [Methanothermococcus thermolithotrophicus]	1	5	5	5	2	2	2	1	2	0	2	2	2	1	2	0	2	2	2	1	2	0	40.3	40.3	40.3	23.16	201	201	0	12.35	14.9	21.4	9	16.4	14.9	0	252350000	48235000	27441000	83989000	30963000	61722000	0
gi|516898552|ref|WP_018154849.1|	gi|516898552|ref|WP_018154849.1|		19	19	19	gi|516898552|ref|WP_018154849.1| 30S ribosomal protein S2 [Methanothermococcus thermolithotrophicus]	1	19	19	19	17	16	17	17	15	16	17	16	17	17	15	16	17	16	17	17	15	16	60.3	60.3	60.3	25.125	219	219	0	323.31	59.4	59.4	59.4	60.3	57.1	59.4	21955000000	4391100000	4299300000	4576600000	4523200000	2019700000	2145400000
gi|516898556|ref|WP_018154853.1|	gi|516898556|ref|WP_018154853.1|		26	26	26	gi|516898556|ref|WP_018154853.1| N(5),N(10)-methenyltetrahydromethanopterin cyclohydrolase [Methanothermococcus thermolithotrophicus]	1	26	26	26	16	24	20	20	21	22	16	24	20	20	21	22	16	24	20	20	21	22	80.6	80.6	80.6	34.734	324	324	0	323.31	52.2	79.6	63.9	69.8	70.4	72.5	20334000000	1673900000	3700700000	2987900000	2606800000	3365500000	5999000000
gi|516898557|ref|WP_018154854.1|	gi|516898557|ref|WP_018154854.1|		7	7	7	gi|516898557|ref|WP_018154854.1| peptidyl-prolyl cis-trans isomerase [Methanothermococcus thermolithotrophicus]	1	7	7	7	0	0	0	0	7	1	0	0	0	0	7	1	0	0	0	0	7	1	30.5	30.5	30.5	16.81	151	151	0	40.245	0	0	0	0	30.5	10.6	609960000	0	0	0	0	602520000	7449300
gi|521074037|ref|WP_020404944.1|	gi|521074037|ref|WP_020404944.1|		1	1	1	gi|521074037|ref|WP_020404944.1| hypothetical protein [Methanothermococcus thermolithotrophicus]	1	1	1	1	1	1	1	1	0	0	1	1	1	1	0	0	1	1	1	1	0	0	6.8	6.8	6.8	23.104	207	207	0.0010515	2.8659	6.8	6.8	6.8	6.8	0	0	62391000	17205000	16933000	11604000	16649000	0	0
gi|648491129|ref|WP_026182880.1|	gi|648491129|ref|WP_026182880.1|		13	13	13	gi|648491129|ref|WP_026182880.1| ferredoxin [Methanothermococcus thermolithotrophicus]	1	13	13	13	0	6	2	4	10	13	0	6	2	4	10	13	0	6	2	4	10	13	46	46	46	26.538	239	239	0	152.06	0	26.8	10.5	13.8	38.1	46	1793700000	0	134870000	38380000	48169000	521470000	1050800000
gi|648491134|ref|WP_026182885.1|	gi|648491134|ref|WP_026182885.1|		5	5	5	gi|648491134|ref|WP_026182885.1| carbonic anhydrase [Methanothermococcus thermolithotrophicus]	1	5	5	5	3	3	3	2	0	2	3	3	3	2	0	2	3	3	3	2	0	2	41.5	41.5	41.5	28.477	270	270	0	8.8415	15.6	20	15.6	10.4	0	20.7	246120000	56236000	63207000	38376000	7012300	0	81293000
gi|648491137|ref|WP_026182888.1|	gi|648491137|ref|WP_026182888.1|		3	3	3	gi|648491137|ref|WP_026182888.1| hypothetical protein [Methanothermococcus thermolithotrophicus]	1	3	3	3	3	2	2	2	0	2	3	2	2	2	0	2	3	2	2	2	0	2	15.6	15.6	15.6	38.05	340	340	0	10.884	15.6	10.3	10.3	10.3	0	10.3	867220000	95179000	198990000	315160000	151380000	0	106500000
gi|648491151|ref|WP_026182902.1|	gi|648491151|ref|WP_026182902.1|		6	6	6	gi|648491151|ref|WP_026182902.1| ExsB family transcriptional regulator [Methanothermococcus thermolithotrophicus]	1	6	6	6	4	4	5	4	1	4	4	4	5	4	1	4	4	4	5	4	1	4	34.5	34.5	34.5	29.735	258	258	0	7.1923	15.5	10.9	18.2	15.5	16.3	24.4	328240000	31012000	63830000	73050000	69122000	35394000	55837000
gi|648491154|ref|WP_026182905.1|	gi|648491154|ref|WP_026182905.1|		4	4	4	gi|648491154|ref|WP_026182905.1| haloacid dehalogenase [Methanothermococcus thermolithotrophicus]	1	4	4	4	1	2	2	2	3	2	1	2	2	2	3	2	1	2	2	2	3	2	27	27	27	23.551	196	196	0	28.015	6.6	14.8	12.2	12.2	18.9	12.2	494420000	50420000	60357000	80913000	77961000	134780000	89987000
gi|648491156|ref|WP_026182907.1|	gi|648491156|ref|WP_026182907.1|		2	2	2	gi|648491156|ref|WP_026182907.1| adenosylcobinamide-phosphate guanylyltransferase [Methanothermococcus thermolithotrophicus]	1	2	2	2	2	0	1	1	0	0	2	0	1	1	0	0	2	0	1	1	0	0	10.9	10.9	10.9	22.633	202	202	0.0010406	2.746	10.9	0	6.4	6.4	0	0	60017000	26337000	0	13118000	20563000	0	0
gi|648491158|ref|WP_026182909.1|	gi|648491158|ref|WP_026182909.1|		4	4	4	gi|648491158|ref|WP_026182909.1| ornithine acetyltransferase [Methanothermococcus thermolithotrophicus]	1	4	4	4	1	2	1	0	2	4	1	2	1	0	2	4	1	2	1	0	2	4	13.3	13.3	13.3	44.572	407	407	0	49.181	1.5	7.1	2.5	0	9.3	13.3	198340000	8165400	39676000	18086000	0	47305000	85110000
gi|648491170|ref|WP_026182921.1|	gi|648491170|ref|WP_026182921.1|		12	12	12	gi|648491170|ref|WP_026182921.1| triose-phosphate isomerase [Methanothermococcus thermolithotrophicus]	1	12	12	12	4	5	5	5	8	8	4	5	5	5	8	8	4	5	5	5	8	8	76	76	76	23.652	221	221	0	143.13	30.8	46.2	38.9	32.6	67.4	69.2	2013000000	101720000	267470000	180720000	148280000	556510000	758270000
gi|648491175|ref|WP_026182926.1|	gi|648491175|ref|WP_026182926.1|		7	7	7	gi|648491175|ref|WP_026182926.1| tyrosine decarboxylase MfnA [Methanothermococcus thermolithotrophicus]	1	7	7	7	1	3	2	2	4	4	1	3	2	2	4	4	1	3	2	2	4	4	24	24	24	43.884	388	388	0.0030426	2.1414	3.4	8	7	7	19.8	10.8	694680000	20939000	38226000	58789000	73228000	251410000	252090000
gi|648491178|ref|WP_026182929.1|	gi|648491178|ref|WP_026182929.1|		4	4	4	gi|648491178|ref|WP_026182929.1| B12-binding domain-containing radical SAM protein [Methanothermococcus thermolithotrophicus]	1	4	4	4	2	3	2	4	0	2	2	3	2	4	0	2	2	3	2	4	0	2	19.7	19.7	19.7	42.828	375	375	0.0058766	1.6171	6.9	16	11.7	19.7	0	6.9	479050000	15995000	105970000	160230000	178810000	0	18042000
gi|648491180|ref|WP_026182931.1|	gi|648491180|ref|WP_026182931.1|		8	8	8	gi|648491180|ref|WP_026182931.1| 6,7-dimethyl-8-ribityllumazine synthase [Methanothermococcus thermolithotrophicus]	1	8	8	8	4	8	5	3	7	7	4	8	5	3	7	7	4	8	5	3	7	7	73	73	73	15.236	137	137	0	235.3	38.7	73	60.6	38.7	73	73	3318500000	110300000	1256700000	108300000	65181000	628790000	1149200000
gi|648491181|ref|WP_026182932.1|	gi|648491181|ref|WP_026182932.1|		30	30	30	gi|648491181|ref|WP_026182932.1| 5,10-methylenetetrahydromethanopterin reductase [Methanothermococcus thermolithotrophicus]	1	30	30	30	24	28	23	27	25	27	24	28	23	27	25	27	24	28	23	27	25	27	76.5	76.5	76.5	34.239	323	323	0	323.31	70	76.5	59.1	76.5	65.6	76.5	77426000000	7502900000	15240000000	9467800000	10272000000	14015000000	20928000000
gi|648491183|ref|WP_026182934.1|	gi|648491183|ref|WP_026182934.1|		2	2	2	gi|648491183|ref|WP_026182934.1| hypothetical protein, partial [Methanothermococcus thermolithotrophicus]	1	2	2	2	1	1	2	2	1	1	1	1	2	2	1	1	1	1	2	2	1	1	8.2	8.2	8.2	11.035	97	97	0	6.5013	7.2	7.2	8.2	8.2	7.2	7.2	388180000	69266000	58887000	99101000	50015000	21482000	89424000
gi|648491193|ref|WP_026182944.1|	gi|648491193|ref|WP_026182944.1|		15	15	15	gi|648491193|ref|WP_026182944.1| thioredoxin reductase [Methanothermococcus thermolithotrophicus]	1	15	15	15	5	10	7	14	7	9	5	10	7	14	7	9	5	10	7	14	7	9	60.7	60.7	60.7	32.413	300	300	0	161.74	19.7	36.3	26.7	59.3	29.3	41.7	5047400000	383330000	760920000	577160000	993590000	1096900000	1235500000
gi|648491194|ref|WP_026182945.1|	gi|648491194|ref|WP_026182945.1|		18	18	18	gi|648491194|ref|WP_026182945.1| succinyl-CoA ligase subunit alpha [Methanothermococcus thermolithotrophicus]	1	18	18	18	10	11	8	10	14	15	10	11	8	10	14	15	10	11	8	10	14	15	67.4	67.4	67.4	30.342	288	288	0	87.999	29.9	44.1	24.3	32.6	55.6	51.7	3297400000	282790000	517370000	415850000	397540000	732870000	950930000
gi|648491207|ref|WP_026182958.1|	gi|648491207|ref|WP_026182958.1|		14	14	14	gi|648491207|ref|WP_026182958.1| peroxiredoxin [Methanothermococcus thermolithotrophicus]	1	14	14	14	12	10	10	10	7	7	12	10	10	10	7	7	12	10	10	10	7	7	57.7	57.7	57.7	24.798	215	215	0	158.64	43.7	40.5	40.5	47	40.5	36.3	7786300000	1361000000	2295200000	1414200000	1214100000	963580000	538330000
gi|648491213|ref|WP_026182964.1|	gi|648491213|ref|WP_026182964.1|		6	6	6	gi|648491213|ref|WP_026182964.1| TIGR00299 family protein [Methanothermococcus thermolithotrophicus]	1	6	6	6	3	2	1	5	1	2	3	2	1	5	1	2	3	2	1	5	1	2	16.3	16.3	16.3	45.411	405	405	0	5.3638	7.7	5.7	2.2	12.8	2.2	4.4	519070000	31023000	35126000	13444000	411410000	9094500	18981000
gi|648491218|ref|WP_026182969.1|	gi|648491218|ref|WP_026182969.1|		3	3	3	gi|648491218|ref|WP_026182969.1| non-canonical purine NTP pyrophosphatase [Methanothermococcus thermolithotrophicus]	1	3	3	3	0	1	0	0	2	2	0	1	0	0	2	2	0	1	0	0	2	2	16.2	16.2	16.2	22.56	197	197	0	11.515	0	6.6	0	0	9.6	12.2	127580000	0	26277000	0	0	30461000	70838000
gi|648491219|ref|WP_026182970.1|	gi|648491219|ref|WP_026182970.1|		14	14	14	gi|648491219|ref|WP_026182970.1| cobalt chelatase [Methanothermococcus thermolithotrophicus]	1	14	14	14	4	4	2	8	4	8	4	4	2	8	4	8	4	4	2	8	4	8	12.7	12.7	12.7	139.77	1217	1217	0	15.869	3.9	4.5	1.5	8.7	4	6.9	814340000	145940000	147710000	26532000	199220000	117550000	177390000
gi|648491221|ref|WP_026182972.1|	gi|648491221|ref|WP_026182972.1|		29	29	29	gi|648491221|ref|WP_026182972.1| hypothetical protein [Methanothermococcus thermolithotrophicus]	1	29	29	29	23	24	21	25	16	19	23	24	21	25	16	19	23	24	21	25	16	19	85.9	85.9	85.9	30.511	269	269	0	323.31	75.8	69.1	72.9	76.2	52	59.5	35808000000	6732300000	6667500000	5847800000	7739100000	3088100000	5733600000
gi|648491222|ref|WP_026182973.1|	gi|648491222|ref|WP_026182973.1|		30	30	30	gi|648491222|ref|WP_026182973.1| acetyl-CoA decarbonylase/synthase subunit beta [Methanothermococcus thermolithotrophicus]	1	30	30	30	19	22	18	19	16	25	19	22	18	19	16	25	19	22	18	19	16	25	55.2	55.2	55.2	52.526	471	471	0	323.31	45.2	46.1	40.3	45.2	39.5	46.7	10494000000	1704900000	2028300000	1855400000	2030400000	794960000	2080200000
gi|648491226|ref|WP_026182977.1|	gi|648491226|ref|WP_026182977.1|		23	23	23	gi|648491226|ref|WP_026182977.1| acetyl-CoA synthase subunit gamma [Methanothermococcus thermolithotrophicus]	1	23	23	23	13	15	14	16	9	14	13	15	14	16	9	14	13	15	14	16	9	14	58.8	58.8	58.8	55.099	490	490	0	284.55	31.8	41.4	32.4	38	27.3	40.6	5990300000	881220000	959820000	997830000	1253600000	512400000	1385400000
gi|648491236|ref|WP_026182987.1|	gi|648491236|ref|WP_026182987.1|		6	6	6	gi|648491236|ref|WP_026182987.1| ferredoxin [Methanothermococcus thermolithotrophicus]	1	6	6	6	5	5	5	6	0	3	5	5	5	6	0	3	5	5	5	6	0	3	48.6	48.6	48.6	20.252	177	177	0	24.613	40.1	45.8	40.1	48.6	0	22.6	839590000	167180000	252860000	198690000	158070000	0	62795000
gi|648491239|ref|WP_026182990.1|	gi|648491239|ref|WP_026182990.1|		7	7	7	gi|648491239|ref|WP_026182990.1| HD domain-containing protein [Methanothermococcus thermolithotrophicus]	1	7	7	7	3	2	0	4	1	1	3	2	0	4	1	1	3	2	0	4	1	1	16.1	16.1	16.1	52.636	459	459	0.005994	1.8751	6.5	4.8	0	8.3	1.5	2.6	166400000	59680000	0	0	71485000	16524000	18708000
gi|648491240|ref|WP_026182991.1|	gi|648491240|ref|WP_026182991.1|		1	1	1	gi|648491240|ref|WP_026182991.1| hypothetical protein [Methanothermococcus thermolithotrophicus]	1	1	1	1	1	1	1	0	0	1	1	1	1	0	0	1	1	1	1	0	0	1	4.2	4.2	4.2	24.105	214	214	0.0059701	1.8098	4.2	4.2	4.2	0	0	4.2	47064000	12253000	11177000	12933000	0	0	10700000
gi|648491251|ref|WP_026183002.1|	gi|648491251|ref|WP_026183002.1|		4	4	4	gi|648491251|ref|WP_026183002.1| hypothetical protein [Methanothermococcus thermolithotrophicus]	1	4	4	4	1	2	2	2	0	1	1	2	2	2	0	1	1	2	2	2	0	1	17.7	17.7	17.7	27.918	248	248	0	4.1541	6	7.3	16.5	9.7	0	6	247590000	34736000	65500000	71315000	63186000	0	12856000
gi|648491252|ref|WP_026183003.1|	gi|648491252|ref|WP_026183003.1|		8	8	8	gi|648491252|ref|WP_026183003.1| ferredoxin [Methanothermococcus thermolithotrophicus]	1	8	8	8	7	6	5	4	2	4	7	6	5	4	2	4	7	6	5	4	2	4	45.4	45.4	45.4	28.176	251	251	0	56.252	38.6	37.8	30.7	26.3	12.4	27.1	1854300000	444750000	406300000	487780000	200070000	96838000	218510000
gi|648491253|ref|WP_026183004.1|	gi|648491253|ref|WP_026183004.1|		9	9	9	gi|648491253|ref|WP_026183004.1| 4Fe-4S ferredoxin [Methanothermococcus thermolithotrophicus]	1	9	9	9	9	6	7	2	1	2	9	6	7	2	1	2	9	6	7	2	1	2	75.9	75.9	75.9	18.175	162	162	0	110.45	75.9	53.7	63	16	8.6	16	1085000000	248790000	339390000	310600000	93431000	28212000	64629000
gi|648491259|ref|WP_026183010.1|	gi|648491259|ref|WP_026183010.1|		6	6	6	gi|648491259|ref|WP_026183010.1| 50S ribosomal protein L30 [Methanothermococcus thermolithotrophicus]	1	6	6	6	4	4	4	4	5	6	4	4	4	4	5	6	4	4	4	4	5	6	73.3	73.3	73.3	11.467	105	105	0	91.948	32.4	32.4	32.4	32.4	73.3	73.3	1904700000	169260000	290880000	224150000	137220000	631560000	451610000
gi|648491264|ref|WP_026183015.1|	gi|648491264|ref|WP_026183015.1|		12	12	12	gi|648491264|ref|WP_026183015.1| 50S ribosomal protein L7 [Methanothermococcus thermolithotrophicus]	1	12	12	12	5	5	6	4	11	9	5	5	6	4	11	9	5	5	6	4	11	9	89.7	89.7	89.7	12.615	117	117	0	206.76	65	65	74.4	56.4	80.3	79.5	14640000000	1302800000	2876700000	1308700000	753640000	4671600000	3726500000
gi|648491270|ref|WP_026183021.1|	gi|648491270|ref|WP_026183021.1|		4	4	4	gi|648491270|ref|WP_026183021.1| transcriptional regulator [Methanothermococcus thermolithotrophicus]	1	4	4	4	1	1	2	1	2	4	1	1	2	1	2	4	1	1	2	1	2	4	26.7	26.7	26.7	15.346	135	135	0	6.2888	5.2	5.2	14.1	5.2	14.1	26.7	316550000	18480000	25047000	32400000	24828000	69455000	146340000
gi|648491271|ref|WP_026183022.1|	gi|648491271|ref|WP_026183022.1|		9	9	9	gi|648491271|ref|WP_026183022.1| PhoU family transcriptional regulator [Methanothermococcus thermolithotrophicus]	1	9	9	9	6	7	4	6	3	5	6	7	4	6	3	5	6	7	4	6	3	5	43.6	43.6	43.6	26.187	225	225	0	23.391	27.1	37.3	22.2	23.6	14.2	14.2	1432500000	194090000	187480000	173990000	334120000	174540000	368230000
gi|648491272|ref|WP_026183023.1|	gi|648491272|ref|WP_026183023.1|		3	3	3	gi|648491272|ref|WP_026183023.1| hypothetical protein [Methanothermococcus thermolithotrophicus]	1	3	3	3	3	2	2	1	1	1	3	2	2	1	1	1	3	2	2	1	1	1	15.1	15.1	15.1	23.9	205	205	0	5.5917	15.1	9.3	10.2	5.9	4.4	4.4	194640000	62198000	12210000	55232000	17537000	10966000	36496000
gi|648491273|ref|WP_026183024.1|	gi|648491273|ref|WP_026183024.1|		9	9	9	gi|648491273|ref|WP_026183024.1| hypothetical protein [Methanothermococcus thermolithotrophicus]	1	9	9	9	4	4	5	7	0	1	4	4	5	7	0	1	4	4	5	7	0	1	33.4	33.4	33.4	43.934	377	377	0	27.557	13.8	15.1	19.9	22.5	0	2.9	570560000	55102000	65553000	227940000	221960000	0	0
gi|648491276|ref|WP_026183027.1|	gi|648491276|ref|WP_026183027.1|		16	16	16	gi|648491276|ref|WP_026183027.1| hypothetical protein [Methanothermococcus thermolithotrophicus]	1	16	16	16	12	13	13	12	10	12	12	13	13	12	10	12	12	13	13	12	10	12	79.4	79.4	79.4	24.09	204	204	0	323.31	76.5	76.5	73	70.1	64.7	69.1	6776600000	1311200000	1897700000	1522900000	988240000	301100000	755430000
gi|750400823|ref|WP_040682729.1|	gi|750400823|ref|WP_040682729.1|		26	26	26	gi|750400823|ref|WP_040682729.1| hydroxylamine reductase [Methanothermococcus thermolithotrophicus]	1	26	26	26	17	22	17	18	23	25	17	22	17	18	23	25	17	22	17	18	23	25	50	50	50	60.264	548	548	0	323.31	38	42	39.8	41.6	50	47.4	25196000000	2243200000	6301100000	2392300000	1618900000	3740300000	8900000000
gi|750400837|ref|WP_040682743.1|	gi|750400837|ref|WP_040682743.1|		4	4	4	gi|750400837|ref|WP_040682743.1| NAD(+) synthetase [Methanothermococcus thermolithotrophicus]	1	4	4	4	2	2	1	1	1	3	2	2	1	1	1	3	2	2	1	1	1	3	24.6	24.6	24.6	28.84	260	260	0	11.271	11.5	11.2	7.3	7.3	7.3	20.4	453300000	39445000	71361000	63530000	43177000	61233000	174560000
gi|750400838|ref|WP_040682744.1|	gi|750400838|ref|WP_040682744.1|		5	5	5	gi|750400838|ref|WP_040682744.1| UDP diphosphate synthase [Methanothermococcus thermolithotrophicus]	1	5	5	5	3	2	1	2	0	3	3	2	1	2	0	3	3	2	1	2	0	3	23.1	23.1	23.1	31.822	268	268	0	7.5613	13.4	8.6	4.1	10.4	0	18.7	289080000	75141000	30325000	14649000	47261000	0	121710000
gi|750400848|ref|WP_040682754.1|	gi|750400848|ref|WP_040682754.1|		8	8	8	gi|750400848|ref|WP_040682754.1| pyruvate kinase [Methanothermococcus thermolithotrophicus]	1	8	8	8	2	3	3	2	4	5	2	3	3	2	4	5	2	3	3	2	4	5	20.6	20.6	20.6	48.349	433	433	0	9.6672	6	9.7	9	6	10.2	12.2	419930000	27137000	57332000	58965000	12337000	136550000	127610000
gi|750400853|ref|WP_040682759.1|	gi|750400853|ref|WP_040682759.1|		9	9	9	gi|750400853|ref|WP_040682759.1| CBS domain-containing protein [Methanothermococcus thermolithotrophicus]	1	9	9	9	2	6	4	2	6	6	2	6	4	2	6	6	2	6	4	2	6	6	64.6	64.6	64.6	19.876	181	181	0	39.429	8.3	55.2	29.3	8.3	36.5	38.7	3181300000	307000000	696220000	394630000	424970000	606190000	752340000
gi|750400858|ref|WP_040682764.1|	gi|750400858|ref|WP_040682764.1|		18	18	18	gi|750400858|ref|WP_040682764.1| 2-oxoglutarate ferredoxin oxidoreductase subunit alpha [Methanothermococcus thermolithotrophicus]	1	18	18	18	15	13	14	17	11	11	15	13	14	17	11	11	15	13	14	17	11	11	66.8	66.8	66.8	40.088	361	361	0	323.31	61.5	55.4	59	65.9	49	53.2	10397000000	1649300000	1470700000	2553700000	3547000000	534510000	641870000
gi|750400862|ref|WP_040682768.1|	gi|750400862|ref|WP_040682768.1|		4	4	4	gi|750400862|ref|WP_040682768.1| S-adenosylmethionine decarboxylase proenzyme [Methanothermococcus thermolithotrophicus]	1	4	4	4	1	2	1	1	1	3	1	2	1	1	1	3	1	2	1	1	1	3	26.8	26.8	26.8	13.621	123	123	0	8.6172	12.2	17.1	12.2	12.2	12.2	22	290930000	20810000	36615000	30530000	17350000	44092000	141540000
gi|750400863|ref|WP_040682769.1|	gi|750400863|ref|WP_040682769.1|		3	3	3	gi|750400863|ref|WP_040682769.1| tetrahydromethanopterin S-methyltransferase subunit F [Methanothermococcus thermolithotrophicus]	1	3	3	3	2	2	2	2	2	2	2	2	2	2	2	2	2	2	2	2	2	2	21.7	21.7	21.7	7.2646	69	69	0	4.6712	13	13	13	13	20.3	13	3197200000	528140000	782910000	398600000	774730000	152280000	560560000
gi|750400870|ref|WP_040682776.1|	gi|750400870|ref|WP_040682776.1|		13	13	13	gi|750400870|ref|WP_040682776.1| hypothetical protein [Methanothermococcus thermolithotrophicus]	1	13	13	13	6	9	8	3	4	8	6	9	8	3	4	8	6	9	8	3	4	8	61.5	61.5	61.5	28.715	260	260	0	140.84	27.3	46.2	44.2	17.7	28.8	49.2	3259200000	354130000	642500000	443870000	187100000	646740000	984870000
gi|750400871|ref|WP_040682777.1|	gi|750400871|ref|WP_040682777.1|		5	5	5	gi|750400871|ref|WP_040682777.1| hypothetical protein [Methanothermococcus thermolithotrophicus]	1	5	5	5	1	4	1	4	4	4	1	4	1	4	4	4	1	4	1	4	4	4	38.5	38.5	38.5	23.049	205	205	0	21.614	6.8	32.7	6.8	32.7	26.3	32.7	435620000	0	94583000	0	131010000	109890000	100140000
gi|750400873|ref|WP_040682779.1|	gi|750400873|ref|WP_040682779.1|		4	4	4	gi|750400873|ref|WP_040682779.1| formylmethanofuran dehydrogenase [Methanothermococcus thermolithotrophicus]	1	4	4	4	3	2	1	2	0	1	3	2	1	2	0	1	3	2	1	2	0	1	22.7	22.7	22.7	31.588	295	295	0	37.252	9.5	6.8	4.4	17.6	0	4.4	279870000	82805000	91115000	35775000	56927000	0	13247000
gi|750400874|ref|WP_040682780.1|	gi|750400874|ref|WP_040682780.1|		11	11	11	gi|750400874|ref|WP_040682780.1| F420-0--gamma-glutamyl ligase [Methanothermococcus thermolithotrophicus]	1	11	11	11	9	7	9	9	1	5	9	7	9	9	1	5	9	7	9	9	1	5	51.9	51.9	51.9	26.333	241	241	0	86.265	50.2	37.8	46.1	44.4	4.6	33.2	2250800000	520930000	476290000	481010000	424490000	36755000	311350000
gi|750400876|ref|WP_040682782.1|	gi|750400876|ref|WP_040682782.1|		8	8	8	gi|750400876|ref|WP_040682782.1| hypothetical protein [Methanothermococcus thermolithotrophicus]	1	8	8	8	1	6	3	5	7	8	1	6	3	5	7	8	1	6	3	5	7	8	45.3	45.3	45.3	20.06	181	181	0	90.577	4.4	43.1	23.2	43.1	45.3	45.3	1199900000	22994000	140830000	83198000	163730000	300500000	488690000
gi|750400881|ref|WP_040682787.1|	gi|750400881|ref|WP_040682787.1|		6	6	6	gi|750400881|ref|WP_040682787.1| ferredoxin [Methanothermococcus thermolithotrophicus]	1	6	6	6	3	2	5	2	0	1	3	2	5	2	0	1	3	2	5	2	0	1	13	13	13	63.997	583	583	0	3.9071	5	5.8	11.7	5.8	0	2.1	279660000	21353000	135150000	39226000	80051000	0	3881700
gi|750400889|ref|WP_040682795.1|	gi|750400889|ref|WP_040682795.1|		27	27	27	gi|750400889|ref|WP_040682795.1| ketol-acid reductoisomerase [Methanothermococcus thermolithotrophicus]	1	27	27	27	14	19	14	13	21	25	14	19	14	13	21	25	14	19	14	13	21	25	62.1	62.1	62.1	36.51	330	330	0	323.31	41.8	50.9	46.1	42.4	59.1	57	11220000000	605790000	2199100000	1008800000	855460000	3159700000	3390900000
gi|750400894|ref|WP_040682800.1|	gi|750400894|ref|WP_040682800.1|		5	5	5	gi|750400894|ref|WP_040682800.1| UDP-N-acetyl glucosamine 2-epimerase [Methanothermococcus thermolithotrophicus]	1	5	5	5	0	2	2	2	1	0	0	2	2	2	1	0	0	2	2	2	1	0	16.8	16.8	16.8	41.328	363	363	0	4.7342	0	8.5	6.6	7.4	4.1	0	223240000	0	16853000	138440000	35253000	32693000	0
gi|750400895|ref|WP_040682801.1|	gi|750400895|ref|WP_040682801.1|		29	29	29	gi|750400895|ref|WP_040682801.1| ATP synthase subunit I [Methanothermococcus thermolithotrophicus]	1	29	29	29	24	23	25	25	15	18	24	23	25	25	15	18	24	23	25	25	15	18	38.2	38.2	38.2	75.95	689	689	0	323.31	35.8	31.5	36.1	38	25.7	28.9	35782000000	7074300000	10386000000	6339400000	7370100000	1656600000	2955000000
gi|750400896|ref|WP_040682802.1|	gi|750400896|ref|WP_040682802.1|		19	19	19	gi|750400896|ref|WP_040682802.1| hypothetical protein [Methanothermococcus thermolithotrophicus]	1	19	19	19	14	17	16	17	13	13	14	17	16	17	13	13	14	17	16	17	13	13	85.6	85.6	85.6	11.57	104	104	0	323.31	84.6	85.6	85.6	85.6	84.6	85.6	61933000000	11897000000	14491000000	12962000000	11307000000	4668900000	6607100000
gi|750400897|ref|WP_040682803.1|	gi|750400897|ref|WP_040682803.1|		6	6	6	gi|750400897|ref|WP_040682803.1| hypothetical protein [Methanothermococcus thermolithotrophicus]	1	6	6	6	3	2	3	5	0	3	3	2	3	5	0	3	3	2	3	5	0	3	18.6	18.6	18.6	49.911	440	440	0	19.804	9.3	3.9	9.3	14.8	0	7.7	146900000	24921000	23731000	29408000	53181000	0	15661000
gi|750400900|ref|WP_040682806.1|	gi|750400900|ref|WP_040682806.1|		9	9	9	gi|750400900|ref|WP_040682806.1| flagellar protein C [Methanothermococcus thermolithotrophicus]	1	9	9	9	6	6	7	7	7	6	6	6	7	7	7	6	6	6	7	7	7	6	28.3	28.3	28.3	16.594	145	145	0	28.063	25.5	25.5	26.2	25.5	27.6	25.5	2642100000	389380000	725190000	441500000	458800000	381040000	246170000
gi|750400903|ref|WP_040682809.1|	gi|750400903|ref|WP_040682809.1|		7	7	7	gi|750400903|ref|WP_040682809.1| translation initiation factor IF-2 subunit beta [Methanothermococcus thermolithotrophicus]	1	7	7	7	3	3	2	4	4	4	3	3	2	4	4	4	3	3	2	4	4	4	55.3	55.3	55.3	16.318	141	141	0	13.138	26.2	26.2	16.3	36.2	28.4	35.5	519750000	52112000	81369000	34625000	102930000	95306000	153410000
gi|750400904|ref|WP_040682810.1|	gi|750400904|ref|WP_040682810.1|		15	15	15	gi|750400904|ref|WP_040682810.1| 2-oxoacid:ferredoxin oxidoreductase subunit alpha [Methanothermococcus thermolithotrophicus]	1	15	15	15	9	9	10	11	8	8	9	9	10	11	8	8	9	9	10	11	8	8	27.7	27.7	27.7	64.487	578	578	0	302.59	18.9	18.9	20.8	21.5	18.7	24.2	4699100000	1129000000	729390000	1075400000	1077400000	278570000	409300000
gi|750400906|ref|WP_040682812.1|	gi|750400906|ref|WP_040682812.1|		3	3	3	gi|750400906|ref|WP_040682812.1| hypothetical protein [Methanothermococcus thermolithotrophicus]	1	3	3	3	1	3	3	2	3	3	1	3	3	2	3	3	1	3	3	2	3	3	87.3	87.3	87.3	7.833	71	71	0	124.58	22.5	87.3	87.3	59.2	87.3	87.3	2723700000	35607000	336610000	211060000	131790000	999170000	1009400000
gi|750400910|ref|WP_040682816.1|	gi|750400910|ref|WP_040682816.1|		21	21	21	gi|750400910|ref|WP_040682816.1| arsenic ABC transporter ATPase [Methanothermococcus thermolithotrophicus]	1	21	21	21	12	17	11	15	13	15	12	17	11	15	13	15	12	17	11	15	13	15	69	69	69	37.925	335	335	0	312.44	55.8	64.2	49.6	63.6	50.7	59.1	15634000000	2517500000	2906000000	2139800000	3194200000	1981500000	2894800000
gi|750400920|ref|WP_040682826.1|	gi|750400920|ref|WP_040682826.1|		12	12	12	gi|750400920|ref|WP_040682826.1| 30S ribosomal protein S17 [Methanothermococcus thermolithotrophicus]	1	12	12	12	10	8	10	7	11	12	10	8	10	7	11	12	10	8	10	7	11	12	79.5	79.5	79.5	13.133	117	117	0	323.31	76.1	68.4	78.6	61.5	79.5	79.5	14377000000	1640900000	1713200000	2084600000	896100000	4983400000	3058200000
gi|750400921|ref|WP_040682827.1|	gi|750400921|ref|WP_040682827.1|		5	5	5	gi|750400921|ref|WP_040682827.1| tRNA methyltransferase [Methanothermococcus thermolithotrophicus]	1	5	5	5	2	3	0	1	3	4	2	3	0	1	3	4	2	3	0	1	3	4	23	23	23	34.152	304	304	0	32.469	7.6	11.8	0	3.6	13.5	18.8	970490000	29062000	634230000	0	22570000	110010000	174620000
gi|750400927|ref|WP_040682833.1|	gi|750400927|ref|WP_040682833.1|		2	2	2	gi|750400927|ref|WP_040682833.1| ABC transporter ATP-binding protein [Methanothermococcus thermolithotrophicus]	1	2	2	2	1	2	1	1	0	1	1	2	1	1	0	1	1	2	1	1	0	1	9.1	9.1	9.1	26.972	243	243	0	4.2235	5.8	9.1	5.8	5.8	0	5.8	83287000	14109000	34786000	0	34391000	0	0
gi|914247334|ref|WP_050559929.1|	gi|914247334|ref|WP_050559929.1|		3	3	3	gi|914247334|ref|WP_050559929.1| hypothetical protein [Methanothermococcus thermolithotrophicus]	1	3	3	3	1	0	1	2	0	2	1	0	1	2	0	2	1	0	1	2	0	2	8	8	8	54.176	476	476	0	4.1421	2.5	0	2.3	4.8	0	5.7	94455000	0	0	14645000	27699000	0	52111000
gi|914247338|ref|WP_050559933.1|	gi|914247338|ref|WP_050559933.1|		3	3	3	gi|914247338|ref|WP_050559933.1| hypothetical protein [Methanothermococcus thermolithotrophicus]	1	3	3	3	2	2	1	1	0	0	2	2	1	1	0	0	2	2	1	1	0	0	20.5	20.5	20.5	8.9894	78	78	0	9.2061	16.7	16.7	12.8	12.8	0	0	226110000	71479000	88305000	27085000	39238000	0	0
gi|914247342|ref|WP_050559937.1|	gi|914247342|ref|WP_050559937.1|		15	15	14	gi|914247342|ref|WP_050559937.1| carbamoyl-phosphate synthase subunit L [Methanothermococcus thermolithotrophicus]	1	15	15	14	11	13	12	12	6	11	11	13	12	12	6	11	11	13	11	12	6	11	43.3	43.3	41.6	54.035	485	485	0	126.37	33.4	41.6	30.1	38.4	16.9	29.9	4829900000	946840000	1190100000	991530000	802200000	328890000	570330000
gi|914247344|ref|WP_050559939.1|	gi|914247344|ref|WP_050559939.1|		4	4	4	gi|914247344|ref|WP_050559939.1| hypothetical protein [Methanothermococcus thermolithotrophicus]	1	4	4	4	0	0	1	1	0	3	0	0	1	1	0	3	0	0	1	1	0	3	45.6	45.6	45.6	24.722	228	228	0	4.1933	0	0	3.1	3.1	0	42.5	90260000	0	0	9024500	12210000	0	69025000
gi|914247345|ref|WP_050559940.1|	gi|914247345|ref|WP_050559940.1|		3	3	3	gi|914247345|ref|WP_050559940.1| hypothetical protein [Methanothermococcus thermolithotrophicus]	1	3	3	3	2	3	0	0	0	1	2	3	0	0	0	1	2	3	0	0	0	1	8.9	8.9	8.9	36.278	313	313	0.0060241	1.9272	6.4	8.9	0	0	0	4.2	103810000	11101000	32392000	0	0	0	60320000
gi|914247348|ref|WP_050559943.1|	gi|914247348|ref|WP_050559943.1|		4	4	4	gi|914247348|ref|WP_050559943.1| magnesium chelatase [Methanothermococcus thermolithotrophicus]	1	4	4	4	3	4	3	3	2	2	3	4	3	3	2	2	3	4	3	3	2	2	16	16	16	33.425	293	293	0	15.01	12.3	16	12.3	12.3	8.5	8.5	431630000	94724000	76081000	104700000	115600000	8345900	32188000
gi|914247349|ref|WP_050559944.1|	gi|914247349|ref|WP_050559944.1|		29	29	29	gi|914247349|ref|WP_050559944.1| ATPase [Methanothermococcus thermolithotrophicus]	1	29	29	29	21	27	22	22	16	17	21	27	22	22	16	17	21	27	22	22	16	17	54.4	54.4	54.4	70.478	629	629	0	323.31	45.2	52.3	45.5	46.1	38.5	39.7	10711000000	2398000000	2788100000	2415600000	1675500000	529750000	903770000
gi|914247350|ref|WP_050559945.1|	gi|914247350|ref|WP_050559945.1|		1	1	1	gi|914247350|ref|WP_050559945.1| ATP-binding protein [Methanothermococcus thermolithotrophicus]	1	1	1	1	1	1	1	1	1	1	1	1	1	1	1	1	1	1	1	1	1	1	3.8	3.8	3.8	29.138	261	261	0	6.1837	3.8	3.8	3.8	3.8	3.8	3.8	105430000	8543600	8471500	21296000	18265000	17684000	31168000
gi|914247351|ref|WP_050559946.1|	gi|914247351|ref|WP_050559946.1|		2	2	2	gi|914247351|ref|WP_050559946.1| hypothetical protein [Methanothermococcus thermolithotrophicus]	1	2	2	2	1	0	0	1	0	0	1	0	0	1	0	0	1	0	0	1	0	0	10.3	10.3	10.3	27.619	243	243	0.005988	1.868	5.3	0	0	4.9	0	0	65536000	22927000	0	0	42609000	0	0
gi|914247354|ref|WP_050559949.1|	gi|914247354|ref|WP_050559949.1|		12	12	12	gi|914247354|ref|WP_050559949.1| carbonic anhydrase [Methanothermococcus thermolithotrophicus]	1	12	12	12	7	9	9	10	11	12	7	9	9	10	11	12	7	9	9	10	11	12	88.8	88.8	88.8	14.851	134	134	0	323.31	67.9	78.4	77.6	78.4	80.6	88.8	11323000000	640850000	1675800000	1190300000	1463200000	3177900000	3174900000
gi|914247355|ref|WP_050559950.1|	gi|914247355|ref|WP_050559950.1|		9	9	9	gi|914247355|ref|WP_050559950.1| DNA-directed RNA polymerase subunit D [Methanothermococcus thermolithotrophicus]	1	9	9	9	6	6	7	6	8	7	6	6	7	6	8	7	6	6	7	6	8	7	82	82	82	18.175	161	161	0	39.495	41	47.2	52.8	41	70.2	52.2	1898400000	258070000	244280000	282750000	306620000	417770000	388880000
gi|914247357|ref|WP_050559952.1|	gi|914247357|ref|WP_050559952.1|		4	4	4	gi|914247357|ref|WP_050559952.1| ribonuclease HII [Methanothermococcus thermolithotrophicus]	1	4	4	4	1	1	1	0	1	1	1	1	1	0	1	1	1	1	1	0	1	1	12	12	12	30.483	267	267	0.0096061	1.3176	3	3	3.4	0	4.9	4.9	68301000	0	3772500	22828000	0	19396000	22304000
gi|914247360|ref|WP_050559955.1|	gi|914247360|ref|WP_050559955.1|		5	5	5	gi|914247360|ref|WP_050559955.1| dTDP-glucose 4,6-dehydratase [Methanothermococcus thermolithotrophicus]	1	5	5	5	5	4	5	4	2	2	5	4	5	4	2	2	5	4	5	4	2	2	17.4	17.4	17.4	34.548	299	299	0	17.935	17.4	13	17.4	13	6	6	2305300000	618360000	349790000	624460000	468060000	106100000	138500000
REV__gi|516895971|ref|WP_018153424.1|	REV__gi|516895971|ref|WP_018153424.1|		3	3	3	gi|516895971|ref|WP_018153424.1| hydrogenase, partial [Methanothermococcus thermolithotrophicus]	1	3	3	3	0	1	0	1	1	1	0	1	0	1	1	1	0	1	0	1	1	1	0	0	0	31.048	282	282	1	-2	0	0	0	0	0	0	226730000	0	13094000	0	54488000	63658000	95490000
REV__gi|516896033|ref|WP_018153456.1|	REV__gi|516896033|ref|WP_018153456.1|		2	2	2	gi|516896033|ref|WP_018153456.1| phosphopantothenate--cysteine ligase [Methanothermococcus thermolithotrophicus]	1	2	2	2	1	1	1	1	2	2	1	1	1	1	2	2	1	1	1	1	2	2	0	0	0	44.954	399	399	0.0050302	1.9641	0	0	0	0	0	0	13180000000	2287700000	2256600000	2870500000	2049700000	1934800000	1780800000
REV__gi|516896180|ref|WP_018153534.1|	REV__gi|516896180|ref|WP_018153534.1|		1	1	1	gi|516896180|ref|WP_018153534.1| 30S ribosomal protein S19 [Methanothermococcus thermolithotrophicus]	1	1	1	1	1	1	1	1	1	1	1	1	1	1	1	1	1	1	1	1	1	1	0	0	0	18.622	159	159	0.0087125	1.4435	0	0	0	0	0	0	851520000	144380000	262030000	114370000	157730000	39924000	133080000
REV__gi|516896610|ref|WP_018153759.1|	REV__gi|516896610|ref|WP_018153759.1|		2	2	2	gi|516896610|ref|WP_018153759.1| iron ABC transporter permease [Methanothermococcus thermolithotrophicus]	1	2	2	2	0	1	1	0	0	2	0	1	1	0	0	2	0	1	1	0	0	2	0	0	0	37.38	345	345	1	-2	0	0	0	0	0	0	90846000	0	31517000	12468000	0	0	46861000
REV__gi|516896999|ref|WP_018153950.1|	REV__gi|516896999|ref|WP_018153950.1|		7	7	7	gi|516896999|ref|WP_018153950.1| glutamate--tRNA ligase [Methanothermococcus thermolithotrophicus]	1	7	7	7	2	3	1	0	1	1	2	3	1	0	1	1	2	3	1	0	1	1	0	0	0	64.953	556	556	1	-2	0	0	0	0	0	0	133750000	15684000	73080000	0	0	40987000	4002100
REV__gi|516897181|ref|WP_018154033.1|	REV__gi|516897181|ref|WP_018154033.1|		3	3	3	gi|516897181|ref|WP_018154033.1| hypothetical protein [Methanothermococcus thermolithotrophicus]	1	3	3	3	1	1	2	2	2	0	1	1	2	2	2	0	1	1	2	2	2	0	0	0	0	68.77	586	586	0.0096618	1.4402	0	0	0	0	0	0	191840000	6035600	0	83620000	25530000	76653000	0
REV__gi|516897249|ref|WP_018154067.1|	REV__gi|516897249|ref|WP_018154067.1|		8	8	8	gi|516897249|ref|WP_018154067.1| hypothetical protein [Methanothermococcus thermolithotrophicus]	1	8	8	8	3	1	1	2	2	3	3	1	1	2	2	3	3	1	1	2	2	3	0	0	0	120.99	1022	1022	0.0010582	3.0455	0	0	0	0	0	0	259290000	71378000	68073000	3407400	51673000	20509000	44255000
REV__gi|516897347|ref|WP_018154113.1|	REV__gi|516897347|ref|WP_018154113.1|		2	2	2	gi|516897347|ref|WP_018154113.1| HD domain-containing protein [Methanothermococcus thermolithotrophicus]	1	2	2	2	2	2	0	1	0	1	2	2	0	1	0	1	2	2	0	1	0	1	0	0	0	26.339	229	229	0.003055	2.1996	0	0	0	0	0	0	378040000	102080000	182510000	0	93458000	0	0
REV__gi|516897706|ref|WP_018154163.1|	REV__gi|516897706|ref|WP_018154163.1|		5	5	5	gi|516897706|ref|WP_018154163.1| V-type ATP synthase subunit B [Methanothermococcus thermolithotrophicus]	1	5	5	5	2	0	2	0	1	2	2	0	2	0	1	2	2	0	2	0	1	2	0	0	0	51.285	464	464	0.0020471	2.3113	0	0	0	0	0	0	397520000	60214000	0	48342000	0	149190000	139780000
REV__gi|516897710|ref|WP_018154165.1|	REV__gi|516897710|ref|WP_018154165.1|		1	1	1	gi|516897710|ref|WP_018154165.1| ATP synthase subunit F [Methanothermococcus thermolithotrophicus]	1	1	1	1	1	1	1	1	1	1	1	1	1	1	1	1	1	1	1	1	1	1	0	0	0	10.856	99	99	0.0040527	2.1035	0	0	0	0	0	0	3234200000	232490000	366760000	540420000	1089600000	684060000	320870000
REV__gi|516898052|ref|WP_018154349.1|	REV__gi|516898052|ref|WP_018154349.1|		5	5	5	gi|516898052|ref|WP_018154349.1| hypothetical protein [Methanothermococcus thermolithotrophicus]	1	5	5	5	0	1	1	2	1	2	0	1	1	2	1	2	0	1	1	2	1	2	0	0	0	34.562	303	303	1	-2	0	0	0	0	0	0	1426200000	0	25665000	95074000	122490000	407590000	775420000
REV__gi|516898088|ref|WP_018154385.1|	REV__gi|516898088|ref|WP_018154385.1|		2	2	2	gi|516898088|ref|WP_018154385.1| hypothetical protein [Methanothermococcus thermolithotrophicus]	1	2	2	2	0	1	0	2	1	0	0	1	0	2	1	0	0	1	0	2	1	0	0	0	0	13.588	113	113	1	-2	0	0	0	0	0	0	185850000	0	26401000	0	146920000	12530000	0
REV__gi|516898108|ref|WP_018154405.1|	REV__gi|516898108|ref|WP_018154405.1|		7	7	7	gi|516898108|ref|WP_018154405.1| ATP-dependent helicase [Methanothermococcus thermolithotrophicus]	1	7	7	7	3	3	3	4	1	3	3	3	3	4	1	3	3	3	3	4	1	3	0	0	0	96.47	837	837	1	-2	0	0	0	0	0	0	7740500000	1467800000	1833600000	1352700000	1479500000	387970000	1218900000
REV__gi|516898120|ref|WP_018154417.1|	REV__gi|516898120|ref|WP_018154417.1|		3	3	3	gi|516898120|ref|WP_018154417.1| glucose-6-phosphate isomerase [Methanothermococcus thermolithotrophicus]	1	3	3	3	2	2	1	1	1	3	2	2	1	1	1	3	2	2	1	1	1	3	0	0	0	49.986	442	442	0.0068293	1.5183	0	0	0	0	0	0	9471700000	1784100000	1830700000	1410400000	1460000000	1446600000	1540000000
REV__gi|516898364|ref|WP_018154661.1|	REV__gi|516898364|ref|WP_018154661.1|		4	4	4	gi|516898364|ref|WP_018154661.1| type I-B CRISPR-associated protein Cas8b/Csh1 [Methanothermococcus thermolithotrophicus]	1	4	4	4	2	1	0	1	2	1	2	1	0	1	2	1	2	1	0	1	2	1	0	0	0	72.399	616	616	0.0060302	1.9354	0	0	0	0	0	0	1203600000	89745000	8094700	0	0	1096700000	9023400
REV__gi|516898480|ref|WP_018154777.1|	REV__gi|516898480|ref|WP_018154777.1|		2	2	2	gi|516898480|ref|WP_018154777.1| molybdenum ABC transporter substrate-binding protein [Methanothermococcus thermolithotrophicus]	1	2	2	2	1	1	1	1	2	1	1	1	1	1	2	1	1	1	1	1	2	1	0	0	0	29.458	271	271	0.0077821	1.5039	0	0	0	0	0	0	55272000	9339900	8775000	19721000	9588000	7847600	0
[truncated: 35 more columns]

## Sheet: Sheet1
								Sample name in the original data in the sheet of proteinGroup
								iBAQ Nilim-2-1	iBAQ Nilim-2-2	iBAQ Nilim-2-3	iBAQ Nilim-2-4	iBAQ Nilim-2-5	iBAQ Nilim-2-6
		Ni concentrations						Ni concentrations
Protein IDs	Protein	5 μM	50 nM	SE of 5 μM	SE of 50 nM			5 μM	5 μM	5 μM	50 nM	50 nM	50 nM
WP_018153721.1	Hmd	213780000	4.86327e+08	5.47496e+07	1.64232e+08			128480000	315890000	196970000	208280000	473910000	776790000
WP_018153231.1	ElpA	5.51053e+07	1.22836e+08	1.09934e+07	4.73739e+07			38375000	75825000	51116000	74081000	76856000	217570000
WP_018153230.1	ElpB	1.32007e+08	1.56225e+08	5.62917e+06	6.18072e+07			121000000	139560000	135460000	256370000	43394000	168910000
WP_018154262.1	MvhA	8.83787e+07	1.03753e+07	1.59411e+07	7.42658e+06			82721000	118380000	64035000	4444700	25134000	1547300
WP_018154261.1	MvhG	2.31727e+07	3681670	3.68544e+06	2.85243e+06			19923000	30527000	19068000	395510	9363300	1286200
WP_018154260.1	MvhD	54854000	4.48487e+07	7.15953e+06	1.30581e+07			57296000	65852000	41414000	35949000	28035000	70562000
WP_018154263.1	MvhB	4.45397e+07	5.73853e+07	4.12666e+06	2.61277e+07			43656000	52088000	37875000	15596000	51110000	105450000
WP_018154259.1	FrhA	6.68993e+06	5.93833e+06	1.71005e+06	5.93833e+06			4994100	10110000	4965700	0	17815000	0
WP_018154257.1	FrhG	3794200	2.24393e+06	327658	638498			3839700	3205300	4337600	1652500	3519800	1559500
WP_018153424.1	FrhB	6747300	3755280	1.27604e+06	2.46875e+06			4717500	9101900	6422500	1903200	8645100	717540
WP_018153522.1	McrA	3.71043e+08	3.10337e+08	1.84483e+07	2.99111e+07			335030000	396000000	382100000	343270000	337120000	250620000
WP_018153526.1	McrB	4.63513e+08	3.83803e+08	3.31878e+07	7.21297e+07			425290000	435630000	529620000	526480000	330920000	294010000
WP_018153523.1	McrG	1.90087e+08	2.89727e+08	4.0594e+07	1.32198e+08			128670000	266780000	174810000	123500000	550900000	194780000
WP_018154264.1	HdrA	1.22483e+08	1.35195e+08	1.49385e+07	5.09434e+07			106220000	152320000	108910000	83763000	84741000	237080000
WP_018154154.1	HdrB	3.90007e+07	4.09217e+07	9.97114e+06	1.85511e+07			30488000	58875000	27639000	20316000	24504000	77945000
WP_018154153.1	HdrC	123200000	125759000	1.67447e+07	5.56213e+07			107150000	156680000	105770000	73097000	67230000	236950000
WP_026182932.1	Mer	2.53317e+08	3.08373e+08	5.07503e+07	6.10368e+07			182020000	351530000	226400000	229940000	266580000	428600000
WP_018154202.1	Mtd	4.64213e+07	27721200	2.83453e+06	1.71331e+07			44279000	52038000	42947000	61175000	4570600	17418000
Minor Mcr
WP_018154763.1	McrA	5.16167e+07	2.13337e+07	499911	4.4131e+06			50630000	52250000	51970000	28857000	21569000	13575000
WP_018154760.1	McrB	3.31207e+07	8.91663e+06	1.52628e+06	2.74583e+06			30076000	34453000	34833000	13849000	8541500	4359400
WP_018154762.1	McrG	8.02603e+07	42110000	7.18656e+06	7.53842e+06			66752000	82762000	91267000	36836000	56979000	32515000
